# Supplementary material for: Proteomic Identification and Quantification of Snake Venom Biomarkers in Venom and Plasma Extracellular Vesicles
Source: Toxins (Basel). 2021 Sep 15;13(9):654. doi: 10.3390/toxins13090654 (PMC8473211; doi:10.3390/toxins13090654)
Supplement: Supplementary file 1 [file toxins-13-00654-s001.zip]

Archive with 10 entries (10 files):
- Supplemental Data S1 Venom Composition .xlsx
- __MACOSX/._Supplemental Data S1 Venom Composition .xlsx
- Supplemental Data S2 Venom EV Composition.xlsx
- __MACOSX/._Supplemental Data S2 Venom EV Composition.xlsx
- Supplemental Data S3 Heatmap .xlsx
- __MACOSX/._Supplemental Data S3 Heatmap .xlsx
- Supplemental Data S4 Plasma EV Quant.xlsx
- __MACOSX/._Supplemental Data S4 Plasma EV Quant.xlsx
- Supplemental Data S5 Biomarkers.xlsx
- __MACOSX/._Supplemental Data S5 Biomarkers.xlsx
