# Supplementary material for: Proteomic Identification and Quantification of Snake Venom Biomarkers in Venom and Plasma Extracellular Vesicles
Source: Toxins (Basel). 2021 Sep 15;13(9):654. doi: 10.3390/toxins13090654 (PMC8473211; doi:10.3390/toxins13090654)
Supplement: Supplementary file 1 [file toxins-13-00654-s001.zip › Supplemental Data S2 Venom EV Composition.xlsx]

## Sheet: C. atrox Venom EV
Supplementary Table S2B. List of proteins included in Figure 4A
No.	Checked	Protein FDR Confidence: Combined	Master	Accession	Description	Exp. q-value: Combined	Sum PEP Score	Coverage [%]	# Peptides	# PSMs	# Unique Peptides	# AAs	MW [kDa]	calc. pI	Score Sequest HT: Sequest HT	# Peptides (by Search Engine): Sequest HT	# Protein Groups
1	FALSE	High	Master Protein	A0A0F7Z0X7	Cadam10_LAAO-1 OS=Crotalus adamanteus OX=8729 PE=2 SV=1	0	427.659	68	40	482	10	516	58.7	7.93	1996.46	40	1
		Checked	Confidence	Sequence	Modifications	Qvality PEP	Qvality q-value	# Protein Groups	# Proteins	# PSMs	Master Protein Accessions	# Missed Cleavages	Theo. MH+ [Da]	Confidence (by Search Engine): Sequest HT	Percolator q-Value (by Search Engine): Sequest HT	Percolator PEP (by Search Engine): Sequest HT	XCorr (by Search Engine): Sequest HT
		FALSE	High	AHALRSVHYR		0.109058	0.00182678	2	11	2	A0A0K8RYU0; A0A0F7Z0X7	1	1209.66	High	0.0004203	0.02418	2.52
		FALSE	High	ASENPSGIHLSNDNEF		0.166193	0.00182678	2	10	2	A0A0K8RYU0; A0A0F7Z0X7	0	1730.76	High	0.0004203	0.04614	2.11
		FALSE	High	DCADIVINDLSLIHQLPK	1xCarbamidomethyl [C2]	5.97229e-07	0.00182678	1	4	33	A0A0F7Z0X7	0	2064.08	High	0.0004203	4.594e-10	6.79
		FALSE	High	DWYANLGPMR		0.0178742	0.00182678	2	11	3	A0A0K8RYU0; A0A0F7Z0X7	0	1222.57	High	0.0004203	0.001638	2.74
		FALSE	High	DWYANLGPMR	1xOxidation [M9]	0.00573299	0.00182678	2	11	11	A0A0K8RYU0; A0A0F7Z0X7	0	1238.56	High	0.0004203	0.0003091	2.59
		FALSE	High	DWYANLGPMRLPTK	1xOxidation [M9]	0.0977342	0.00182678	2	11	1	A0A0K8RYU0; A0A0F7Z0X7	1	1677.84	High	0.0004203	0.02045	3.32
		FALSE	High	EATVTYQTSANEMSSVTADYVIVCTTSR	1xCarbamidomethyl [C24]	6.97224e-09	0.00182678	2	10	23	A0A0K8RYU0; A0A0F7Z0X7	0	3084.41	High	0.0004203	6.847e-13	7.6
		FALSE	High	EATVTYQTSANEMSSVTADYVIVCTTSR	1xCarbamidomethyl [C24]; 1xOxidation [M13]	0.00177928	0.00182678	2	10	1	A0A0K8RYU0; A0A0F7Z0X7	0	3100.41	High	0.0004203	5.584e-05	4.54
		FALSE	High	EDIQTFCRPSMIQR	1xCarbamidomethyl [C7]	0.00205806	0.00182678	1	4	8	A0A0F7Z0X7	0	1780.85	High	0.0004203	6.882e-05	3.16
		FALSE	High	EDIQTFCRPSMIQR	1xCarbamidomethyl [C7]; 1xOxidation [M11]	0.041325	0.00182678	1	4	7	A0A0F7Z0X7	0	1796.84	High	0.0004203	0.005647	2.95
		FALSE	High	EKVQVHFNAR		0.0622709	0.00182678	2	11	1	A0A0K8RYU0; A0A0F7Z0X7	1	1227.66	High	0.0004203	0.0104	1.37
		FALSE	High	ETDYEEFLEIAK		0.00121052	0.00182678	2	10	25	A0A0K8RYU0; A0A0F7Z0X7	0	1486.69	High	0.0004203	3.17e-05	2.93
		FALSE	High	FDEIVGGMDQLPTSMYEAIK		2.69722e-05	0.00182678	2	11	7	A0A0K8RYU0; A0A0F7Z0X7	0	2244.06	High	0.0004203	1.213e-07	5.49
		FALSE	High	FDEIVGGMDQLPTSMYEAIK	1xOxidation [M]	0.000128654	0.00182678	2	11	3	A0A0K8RYU0; A0A0F7Z0X7	0	2260.05	High	0.0004203	1.193e-06	5.8
		FALSE	High	FDEIVGGMDQLPTSMYEAIK	2xOxidation [M8; M15]	4.84388e-05	0.00182678	2	11	1	A0A0K8RYU0; A0A0F7Z0X7	0	2276.05	High	0.0004203	2.852e-07	5.27
		FALSE	High	FEPPLPPK		0.0758468	0.00182678	2	11	26	A0A0K8RYU0; A0A0F7Z0X7	0	924.519	High	0.0004203	0.01394	1.3
		FALSE	High	FWEDDGIR		0.0295499	0.00182678	2	4	18	A0A0K8RYU0; A0A0F7Z0X7	0	1037.47	High	0.0004203	0.003439	1.98
		FALSE	High	HDDIFGYEK		0.000843764	0.00182678	2	11	30	A0A0K8RYU0; A0A0F7Z0X7	0	1123.51	High	0.0004203	1.866e-05	3.52
		FALSE	High	KDWYANLGPMR		0.0367777	0.00182678	2	11	4	A0A0K8RYU0; A0A0F7Z0X7	1	1350.66	High	0.0004203	0.004742	2.84
		FALSE	High	KFWEDDGIR		0.0346402	0.00182678	2	4	1	A0A0K8RYU0; A0A0F7Z0X7	1	1165.56	High	0.0004203	0.004337	2.47
		FALSE	High	IKFEPPLPPK		0.00390179	0.00182678	2	11	5	A0A0K8RYU0; A0A0F7Z0X7	1	1165.7	High	0.0004203	0.000176	2.91
		FALSE	High	IKFEPPLPPKK		0.00766717	0.00182678	2	11	4	A0A0K8RYU0; A0A0F7Z0X7	2	1293.79	High	0.0004203	0.0004741	3.55
		FALSE	High	LNEFSQENENAWYFIK		3.49063e-05	0.00182678	1	3	8	A0A0F7Z0X7	0	2031.94	High	0.0004203	1.773e-07	4.02
		FALSE	High	IYFAGEYTAQFHGWIDSTIK		4.34273e-05	0.00182678	2	9	15	A0A0K8RYU0; A0A0F7Z0X7	0	2347.14	High	0.0004203	2.433e-07	4.74
		FALSE	High	NGLTATSNPK		0.0160826	0.00182678	2	10	3	A0A0K8RYU0; A0A0F7Z0X7	0	1002.52	High	0.0004203	0.001403	2.32
		FALSE	High	NGLTATSNPKRVVIVGAGMAGLSAAYVLAGAGHQVTVLEASER		1.8019e-07	0.00182678	1	3	5	A0A0F7Z0X7	2	4236.26	High	0.0004203	7.952e-11	11.99
		FALSE	High	NNPGILEYPVKPSEEGK		0.000112237	0.00182678	2	11	8	A0A0K8RYU0; A0A0F7Z0X7	0	1870.95	High	0.0004203	9.788e-07	5.38
		FALSE	High	NPLEECFR	1xCarbamidomethyl [C6]	0.0341253	0.00182678	3	11	7	A0A0K8RYU0; A0A0F7Z0X7; C0HJE7	0	1064.48	High	0.0004203	0.004244	2.57
		FALSE	High	NPLEECFRETDYEEFLEIAK	1xCarbamidomethyl [C6]	8.59529e-08	0.00182678	2	9	13	A0A0K8RYU0; A0A0F7Z0X7	1	2532.16	High	0.0004203	2.7e-11	5.36
		FALSE	High	RFDEIVGGMDQLPTSMYEAIK		9.67525e-09	0.00182678	2	11	38	A0A0K8RYU0; A0A0F7Z0X7	1	2400.16	High	0.0004203	1.105e-12	6.74
		FALSE	High	RFDEIVGGMDQLPTSMYEAIK	1xOxidation [M]	2.8145e-07	0.00182678	2	11	25	A0A0K8RYU0; A0A0F7Z0X7	1	2416.15	High	0.0004203	1.528e-10	6.22
		FALSE	High	RFDEIVGGMDQLPTSMYEAIK	2xOxidation [M9; M16]	5.20996e-06	0.00182678	2	11	7	A0A0K8RYU0; A0A0F7Z0X7	1	2432.15	High	0.0004203	1.094e-08	6.43
		FALSE	High	RIYFAGEYTAQFHGWIDSTIK		1.24828e-07	0.00182678	2	9	26	A0A0K8RYU0; A0A0F7Z0X7	1	2503.24	High	0.0004203	4.667e-11	6.92
		FALSE	High	RVVIVGAGMAGLSAAYVLAGAGHQVTVLEASER		8.45632e-12	0.00182678	1	3	13	A0A0F7Z0X7	1	3252.75	High	0.000420345	3.70098e-17	10.21
		FALSE	High	RVVIVGAGMAGLSAAYVLAGAGHQVTVLEASER	1xOxidation [M9]	1.51118e-07	0.00182678	1	3	14	A0A0F7Z0X7	1	3268.75	High	0.0004203	6.158e-11	10.82
		FALSE	High	RVVIVGAGMAGLSAAYVLAGAGHQVTVLEASERVGGR		3.16799e-07	0.00182678	1	3	12	A0A0F7Z0X7	2	3621.96	High	0.0004203	1.82e-10	8.28
		FALSE	High	RVVIVGAGMAGLSAAYVLAGAGHQVTVLEASERVGGR	1xOxidation [M9]	7.36218e-05	0.00182678	1	3	4	A0A0F7Z0X7	2	3637.96	High	0.0004203	5.268e-07	5.8
		FALSE	High	SAAQLYVESLR		0.0353741	0.00182678	1	4	7	A0A0F7Z0X7	0	1236.66	High	0.0004203	0.004487	2.8
		FALSE	High	SAAQLYVESLRK		0.00704399	0.00182678	1	4	8	A0A0F7Z0X7	1	1364.75	High	0.0004203	0.0004188	3.6
		FALSE	High	STTDLPSR		0.0672355	0.00182678	2	11	5	A0A0K8RYU0; A0A0F7Z0X7	0	876.442	High	0.0004203	0.01162	1.92
		FALSE	High	VIEIQQNDR		0.0152319	0.00182678	2	11	5	A0A0K8RYU0; A0A0F7Z0X7	0	1114.59	High	0.0004203	0.001297	1.94
		FALSE	High	VIEIQQNDREATVTYQTSANEMSSVTADYVIVCTTSR	1xCarbamidomethyl [C33]	1.25207e-07	0.00182678	2	10	11	A0A0K8RYU0; A0A0F7Z0X7	1	4179.98	High	0.0004203	4.67e-11	8.85
		FALSE	High	VQVHFNAR		0.0147787	0.00182678	2	11	8	A0A0K8RYU0; A0A0F7Z0X7	0	970.522	High	0.0004203	0.00124	2.31
		FALSE	High	VVIVGAGMAGLSAAYVLAGAGHQVTVLEASER		2.7304e-07	0.00182678	1	3	8	A0A0F7Z0X7	0	3096.65	High	0.0004203	1.466e-10	8.63
		FALSE	High	VVIVGAGMAGLSAAYVLAGAGHQVTVLEASER	1xOxidation [M8]	7.29586e-06	0.00182678	1	3	3	A0A0F7Z0X7	0	3112.65	High	0.0004203	1.79e-08	6.77
		FALSE	High	VVIVGAGMAGLSAAYVLAGAGHQVTVLEASERVGGR		0.315334	0.00704452	1	3	1	A0A0F7Z0X7	1	3465.86	High	0.001973	0.128	2.7
		FALSE	High	YAMGGITTFTPYQFQHFSEALTAPFK		5.72396e-07	0.00182678	2	11	8	A0A0K8RYU0; A0A0F7Z0X7	0	2953.42	High	0.0004203	4.319e-10	7.43
		FALSE	High	YAMGGITTFTPYQFQHFSEALTAPFK	1xOxidation [M3]	2.85739e-06	0.00182678	2	11	4	A0A0K8RYU0; A0A0F7Z0X7	0	2969.42	High	0.0004203	4.537e-09	7.56
		FALSE	High	YAMGGITTFTPYQFQHFSEALTAPFKR		0.000416175	0.00182678	2	11	2	A0A0K8RYU0; A0A0F7Z0X7	1	3109.52	High	0.0004203	6.647e-06	5.59
		FALSE	High	YDTYSTK		0.114185	0.00182678	2	11	2	A0A0K8RYU0; A0A0F7Z0X7	0	877.394	High	0.0004203	0.02592	0.92
		FALSE	High	YILDKYDTYSTK		0.177575	0.00182678	2	11	1	A0A0K8RYU0; A0A0F7Z0X7	1	1509.75	High	0.0004203	0.05116	1.71
2	FALSE	High	Master Protein	A0A0K8RYU0	L-amino-acid oxidase OS=Crotalus horridus OX=35024 PE=4 SV=1	0	268.952	52	31	362	1	516	58.6	7.18	1305.09	31	1
		Checked	Confidence	Sequence	Modifications	Qvality PEP	Qvality q-value	# Protein Groups	# Proteins	# PSMs	Master Protein Accessions	# Missed Cleavages	Theo. MH+ [Da]	Confidence (by Search Engine): Sequest HT	Percolator q-Value (by Search Engine): Sequest HT	Percolator PEP (by Search Engine): Sequest HT	XCorr (by Search Engine): Sequest HT
		FALSE	High	AHALRSVHYR		0.109058	0.00182678	2	11	2	A0A0K8RYU0; A0A0F7Z0X7	1	1209.66	High	0.0004203	0.02418	2.52
		FALSE	High	ASENPSGIHLSNDNEF		0.166193	0.00182678	2	10	2	A0A0K8RYU0; A0A0F7Z0X7	0	1730.76	High	0.0004203	0.04614	2.11
		FALSE	High	DCADIVINDLSLIHELPK	1xCarbamidomethyl [C2]	0.00124026	0.00182678	1	7	11	A0A0K8RYU0	0	2065.06	High	0.0004203	3.282e-05	2.39
		FALSE	High	DWYANLGPMR		0.0178742	0.00182678	2	11	3	A0A0K8RYU0; A0A0F7Z0X7	0	1222.57	High	0.0004203	0.001638	2.74
		FALSE	High	DWYANLGPMR	1xOxidation [M9]	0.00573299	0.00182678	2	11	11	A0A0K8RYU0; A0A0F7Z0X7	0	1238.56	High	0.0004203	0.0003091	2.59
		FALSE	High	DWYANLGPMRLPTK	1xOxidation [M9]	0.0977342	0.00182678	2	11	1	A0A0K8RYU0; A0A0F7Z0X7	1	1677.84	High	0.0004203	0.02045	3.32
		FALSE	High	EATVTYQTSANEMSSVTADYVIVCTTSR	1xCarbamidomethyl [C24]	6.97224e-09	0.00182678	2	10	23	A0A0K8RYU0; A0A0F7Z0X7	0	3084.41	High	0.0004203	6.847e-13	7.6
		FALSE	High	EATVTYQTSANEMSSVTADYVIVCTTSR	1xCarbamidomethyl [C24]; 1xOxidation [M13]	0.00177928	0.00182678	2	10	1	A0A0K8RYU0; A0A0F7Z0X7	0	3100.41	High	0.0004203	5.584e-05	4.54
		FALSE	High	EKVQVHFNAR		0.0622709	0.00182678	2	11	1	A0A0K8RYU0; A0A0F7Z0X7	1	1227.66	High	0.0004203	0.0104	1.37
		FALSE	High	ETDYEEFLEIAK		0.00121052	0.00182678	2	10	25	A0A0K8RYU0; A0A0F7Z0X7	0	1486.69	High	0.0004203	3.17e-05	2.93
		FALSE	High	FDEIVGGMDQLPTSMYEAIK		2.69722e-05	0.00182678	2	11	7	A0A0K8RYU0; A0A0F7Z0X7	0	2244.06	High	0.0004203	1.213e-07	5.49
		FALSE	High	FDEIVGGMDQLPTSMYEAIK	1xOxidation [M]	0.000128654	0.00182678	2	11	3	A0A0K8RYU0; A0A0F7Z0X7	0	2260.05	High	0.0004203	1.193e-06	5.8
		FALSE	High	FDEIVGGMDQLPTSMYEAIK	2xOxidation [M8; M15]	4.84388e-05	0.00182678	2	11	1	A0A0K8RYU0; A0A0F7Z0X7	0	2276.05	High	0.0004203	2.852e-07	5.27
		FALSE	High	FEPPLPPK		0.0758468	0.00182678	2	11	26	A0A0K8RYU0; A0A0F7Z0X7	0	924.519	High	0.0004203	0.01394	1.3
		FALSE	High	FWEDDGIR		0.0295499	0.00182678	2	4	18	A0A0K8RYU0; A0A0F7Z0X7	0	1037.47	High	0.0004203	0.003439	1.98
		FALSE	High	HDDIFGYEK		0.000843764	0.00182678	2	11	30	A0A0K8RYU0; A0A0F7Z0X7	0	1123.51	High	0.0004203	1.866e-05	3.52
		FALSE	High	KDWYANLGPMR		0.0367777	0.00182678	2	11	4	A0A0K8RYU0; A0A0F7Z0X7	1	1350.66	High	0.0004203	0.004742	2.84
		FALSE	High	KFWEDDGIR		0.0346402	0.00182678	2	4	1	A0A0K8RYU0; A0A0F7Z0X7	1	1165.56	High	0.0004203	0.004337	2.47
		FALSE	High	IKFEPPLPPK		0.00390179	0.00182678	2	11	5	A0A0K8RYU0; A0A0F7Z0X7	1	1165.7	High	0.0004203	0.000176	2.91
		FALSE	High	IKFEPPLPPKK		0.00766717	0.00182678	2	11	4	A0A0K8RYU0; A0A0F7Z0X7	2	1293.79	High	0.0004203	0.0004741	3.55
		FALSE	High	IYFAGEYTAQFHGWIDSTIK		4.34273e-05	0.00182678	2	9	15	A0A0K8RYU0; A0A0F7Z0X7	0	2347.14	High	0.0004203	2.433e-07	4.74
		FALSE	High	NGLTATSNPK		0.0160826	0.00182678	2	10	3	A0A0K8RYU0; A0A0F7Z0X7	0	1002.52	High	0.0004203	0.001403	2.32
		FALSE	High	NNPGILEYPVKPSEEGK		0.000112237	0.00182678	2	11	8	A0A0K8RYU0; A0A0F7Z0X7	0	1870.95	High	0.0004203	9.788e-07	5.38
		FALSE	High	NPLEECFR	1xCarbamidomethyl [C6]	0.0341253	0.00182678	3	11	7	A0A0K8RYU0; A0A0F7Z0X7; C0HJE7	0	1064.48	High	0.0004203	0.004244	2.57
		FALSE	High	NPLEECFRETDYEEFLEIAK	1xCarbamidomethyl [C6]	8.59529e-08	0.00182678	2	9	13	A0A0K8RYU0; A0A0F7Z0X7	1	2532.16	High	0.0004203	2.7e-11	5.36
		FALSE	High	RFDEIVGGMDQLPTSMYEAIK		9.67525e-09	0.00182678	2	11	38	A0A0K8RYU0; A0A0F7Z0X7	1	2400.16	High	0.0004203	1.105e-12	6.74
		FALSE	High	RFDEIVGGMDQLPTSMYEAIK	1xOxidation [M]	2.8145e-07	0.00182678	2	11	25	A0A0K8RYU0; A0A0F7Z0X7	1	2416.15	High	0.0004203	1.528e-10	6.22
		FALSE	High	RFDEIVGGMDQLPTSMYEAIK	2xOxidation [M9; M16]	5.20996e-06	0.00182678	2	11	7	A0A0K8RYU0; A0A0F7Z0X7	1	2432.15	High	0.0004203	1.094e-08	6.43
		FALSE	High	RIYFAGEYTAQFHGWIDSTIK		1.24828e-07	0.00182678	2	9	26	A0A0K8RYU0; A0A0F7Z0X7	1	2503.24	High	0.0004203	4.667e-11	6.92
		FALSE	High	STTDLPSR		0.0672355	0.00182678	2	11	5	A0A0K8RYU0; A0A0F7Z0X7	0	876.442	High	0.0004203	0.01162	1.92
		FALSE	High	VIEIQQNDR		0.0152319	0.00182678	2	11	5	A0A0K8RYU0; A0A0F7Z0X7	0	1114.59	High	0.0004203	0.001297	1.94
		FALSE	High	VIEIQQNDREATVTYQTSANEMSSVTADYVIVCTTSR	1xCarbamidomethyl [C33]	1.25207e-07	0.00182678	2	10	11	A0A0K8RYU0; A0A0F7Z0X7	1	4179.98	High	0.0004203	4.67e-11	8.85
		FALSE	High	VQVHFNAR		0.0147787	0.00182678	2	11	8	A0A0K8RYU0; A0A0F7Z0X7	0	970.522	High	0.0004203	0.00124	2.31
		FALSE	High	YAMGGITTFTPYQFQHFSEALTAPFK		5.72396e-07	0.00182678	2	11	8	A0A0K8RYU0; A0A0F7Z0X7	0	2953.42	High	0.0004203	4.319e-10	7.43
		FALSE	High	YAMGGITTFTPYQFQHFSEALTAPFK	1xOxidation [M3]	2.85739e-06	0.00182678	2	11	4	A0A0K8RYU0; A0A0F7Z0X7	0	2969.42	High	0.0004203	4.537e-09	7.56
		FALSE	High	YAMGGITTFTPYQFQHFSEALTAPFKR		0.000416175	0.00182678	2	11	2	A0A0K8RYU0; A0A0F7Z0X7	1	3109.52	High	0.0004203	6.647e-06	5.59
		FALSE	High	YDTYSTK		0.114185	0.00182678	2	11	2	A0A0K8RYU0; A0A0F7Z0X7	0	877.394	High	0.0004203	0.02592	0.92
		FALSE	High	YILDKYDTYSTK		0.177575	0.00182678	2	11	1	A0A0K8RYU0; A0A0F7Z0X7	1	1509.75	High	0.0004203	0.05116	1.71
3	FALSE	High	Master Protein	Q90391	Snake venom metalloproteinase atrolysin-B OS=Crotalus atrox OX=8730 PE=1 SV=1	0	209.047	47	16	343	11	414	46.8	5.59	1207.01	16	1
		Checked	Confidence	Sequence	Modifications	Qvality PEP	Qvality q-value	# Protein Groups	# Proteins	# PSMs	Master Protein Accessions	# Missed Cleavages	Theo. MH+ [Da]	Confidence (by Search Engine): Sequest HT	Percolator q-Value (by Search Engine): Sequest HT	Percolator PEP (by Search Engine): Sequest HT	XCorr (by Search Engine): Sequest HT
		FALSE	High	ASDLNLNPDQQNLPQR		0.00136666	0.00182678	1	4	1	Q90391	0	1822.9	High	0.0004203	3.783e-05	3.84
		FALSE	High	AYTSSMCNPR	1xCarbamidomethyl [C7]	0.0126301	0.00182678	2	3	6	Q90391; Q7LZP2	0	1186.5	High	0.0004203	0.0009824	1.72
		FALSE	High	AYTSSMCNPR	1xCarbamidomethyl [C7]; 1xOxidation [M6]	0.00944773	0.00182678	2	3	7	Q90391; Q7LZP2	0	1202.49	High	0.0004203	0.0006431	2.05
		FALSE	High	DHSPINLLVGVTMAHELGHNLGMNHDGDK		6.19399e-08	0.00182678	1	1	37	Q90391	0	3121.49	High	0.0004203	1.673e-11	6.9
		FALSE	High	DHSPINLLVGVTMAHELGHNLGMNHDGDK	1xOxidation [M]	7.43021e-07	0.00182678	1	1	26	Q90391	0	3137.49	High	0.0004203	6.338e-10	6.68
		FALSE	High	DHSPINLLVGVTMAHELGHNLGMNHDGDK	2xOxidation [M13; M23]	1.29052e-05	0.00182678	1	1	10	Q90391	0	3153.48	High	0.0004203	4.126e-08	5.37
		FALSE	High	DYSETHYSPDGR		0.0515156	0.00182678	7	28	2	F8S112; Q90282; J3S831; A0A0K8S030; J3RY90; Q90391; Q2QA03	0	1426.59	High	0.0004203	0.007822	1.75
		FALSE	High	GASLCIMRPGLTPGR	1xCarbamidomethyl [C5]	0.00643228	0.00182678	3	6	14	P20897; Q90391; Q7LZP2	0	1585.83	High	0.0004203	0.0003656	3.39
		FALSE	High	GASLCIMRPGLTPGR	1xCarbamidomethyl [C5]; 1xOxidation [M7]	0.0111577	0.00182678	3	6	10	P20897; Q90391; Q7LZP2	0	1601.83	High	0.0004203	0.0008221	3.34
		FALSE	High	ITTNPSVEDHCYYR	1xCarbamidomethyl [C11]	0.02072	0.00182678	1	6	1	Q90391	0	1754.78	High	0.0004203	0.002037	2.48
		FALSE	High	NTLNSFGEWR		0.0144259	0.00182678	1	2	10	Q90391	0	1223.58	High	0.0004203	0.001194	2.44
		FALSE	High	RVHELVNTINGFYR		0.000113953	0.00182678	1	2	29	Q90391	1	1717.91	High	0.0004203	9.988e-07	4.36
		FALSE	High	SHDHAQLLTAINFEGK		2.99951e-06	0.00182678	1	2	69	Q90391	0	1780.9	High	0.0004203	4.885e-09	6.29
		FALSE	High	SHDHAQLLTAINFEGKIIGRAYTSSMCNPR	1xCarbamidomethyl [C27]	2.43344e-10	0.00182678	1	2	5	Q90391	2	3387.67	High	0.0004203	5.047e-15	6.35
		FALSE	High	SHDHAQLLTAINFEGKIIGRAYTSSMCNPR	1xCarbamidomethyl [C27]; 1xOxidation [M26]	0.00013879	0.00182678	1	2	4	Q90391	2	3403.66	High	0.0004203	1.333e-06	5.77
		FALSE	High	SLNIDVSLTDLEIWSDQDFITVQSSAK		5.51933e-07	0.00182678	1	1	3	Q90391	0	3024.5	High	0.0004203	4.095e-10	7.32
		FALSE	High	SVGIVKDHSPINLLVGVTMAHELGHNLGMNHDGDK		0.000264837	0.00182678	1	1	1	Q90391	1	3704.86	High	0.0004203	3.435e-06	7.25
		FALSE	High	VHELVNTINGFYR		0.000139212	0.00182678	1	2	24	Q90391	0	1561.81	High	0.0004203	1.336e-06	3.17
		FALSE	High	VHELVNTINGFYRSLNIDVSLTDLEIWSDQDFITVQSSAK		0.0622709	0.00182678	1	1	1	Q90391	1	4567.3	High	0.0004203	0.01038	4.24
		FALSE	High	YIELVVVADHR		0.00025229	0.00182678	2	8	57	A0A0K8RYV7; Q90391	0	1313.72	High	0.0004203	3.199e-06	3.19
		FALSE	High	YNSDLNIIR		0.0129001	0.00182678	2	5	26	Q90391; Q7LZP2	0	1107.58	High	0.0004203	0.001014	2.68
4	FALSE	High	Master Protein	Q71QE8	Basic phospholipase A2 Cvv-N6 OS=Crotalus viridis viridis OX=8742 PE=1 SV=1	0	179.209	78	22	475	16	138	16	8.46	1332.93	22	1
		Checked	Confidence	Sequence	Modifications	Qvality PEP	Qvality q-value	# Protein Groups	# Proteins	# PSMs	Master Protein Accessions	# Missed Cleavages	Theo. MH+ [Da]	Confidence (by Search Engine): Sequest HT	Percolator q-Value (by Search Engine): Sequest HT	Percolator PEP (by Search Engine): Sequest HT	XCorr (by Search Engine): Sequest HT
		FALSE	High	AAAVCFRENLPTYK	1xCarbamidomethyl [C5]	0.00297021	0.00182678	1	5	7	Q71QE8	1	1639.83	High	0.0004203	0.0001182	3.35
		FALSE	High	AAAVCFRENLPTYKK	1xCarbamidomethyl [C5]	0.0017739	0.00182678	1	5	2	Q71QE8	2	1767.92	High	0.0004203	5.543e-05	4.14
		FALSE	High	CCFVHDCCYEK	4xCarbamidomethyl [C1; C2; C7; C8]	1.99749e-05	0.00182678	3	11	79	Q71QE8; P0CV89; B0LSG4	0	1577.56	High	0.0004203	7.816e-08	4.23
		FALSE	High	DATDRCCFVHDCCYEK	4xCarbamidomethyl [C6; C7; C12; C13]	7.91819e-05	0.00182678	2	10	9	Q71QE8; B0LSG4	1	2135.8	High	0.0004203	5.862e-07	5.86
		FALSE	High	ENLPTYK		0.042832	0.00182678	1	5	49	Q71QE8	0	864.446	High	0.0004203	0.005948	2.07
		FALSE	High	ENLPTYKK		0.0740875	0.00182678	1	5	4	Q71QE8	1	992.541	High	0.0004203	0.01344	1.89
		FALSE	High	GTPCEKQICECDR	3xCarbamidomethyl [C4; C9; C11]	0.187578	0.00182678	1	2	3	Q71QE8	1	1652.68	High	0.0004203	0.05574	1.53
		FALSE	High	KNAFPFYTSYGCYCGWGGR	2xCarbamidomethyl [C12; C14]	5.74135e-07	0.00182678	2	6	3	Q71QE8; P0CV89	1	2290.98	High	0.0004203	4.335e-10	6.16
		FALSE	High	KRYMFYLDFLCTDPSEK	1xCarbamidomethyl [C11]	0.162545	0.00182678	1	5	1	Q71QE8	2	2213.04	High	0.0004203	0.04457	2.63
		FALSE	High	LTNCSPK	1xCarbamidomethyl [C4]	0.0282484	0.00182678	1	5	26	Q71QE8	0	819.403	High	0.0004203	0.003218	1.62
		FALSE	High	LTNCSPKTDIYSYSWK	1xCarbamidomethyl [C4]	0.000938266	0.00182678	1	5	1	Q71QE8	1	1962.93	High	0.0004203	2.188e-05	4.05
		FALSE	High	NAFPFYTSYGCYCGWGGR	2xCarbamidomethyl [C11; C13]	1.222e-06	0.00182678	2	6	35	Q71QE8; P0CV89	0	2162.88	High	0.0004203	1.31e-09	5.64
		FALSE	High	NAFPFYTSYGCYCGWGGRGRPK	2xCarbamidomethyl [C11; C13]	0.00159043	0.00182678	1	4	3	Q71QE8	1	2601.16	High	0.0004203	4.727e-05	3.03
		FALSE	High	QICECDR	2xCarbamidomethyl [C3; C5]	0.038008	0.00182678	5	22	19	A0A0K8RYW0; Q71QE8; B0LSG6; P0CV89; B0LSG4	0	980.392	High	0.0004203	0.004975	1.73
		FALSE	High	QICECDRAAAVCFR	3xCarbamidomethyl [C3; C5; C12]	0.025275	0.00182678	1	5	1	Q71QE8	1	1755.77	High	0.0004203	0.002724	2.34
		FALSE	High	RGVIICGK	1xCarbamidomethyl [C6]	0.0198041	0.00182678	1	2	38	Q71QE8	1	902.524	High	0.0004203	0.001903	2.7
		FALSE	High	RGVIICGKGTPCEK	2xCarbamidomethyl [C6; C12]	0.0415725	0.00182678	1	2	4	Q71QE8	2	1574.81	High	0.0004203	0.005684	2.46
		FALSE	High	RYMFYLDFLCTDPSEK	1xCarbamidomethyl [C10]	5.58671e-07	0.00182678	1	5	40	Q71QE8	1	2084.95	High	0.0004203	4.172e-10	5.05
		FALSE	High	RYMFYLDFLCTDPSEK	1xCarbamidomethyl [C10]; 1xOxidation [M3]	1.50646e-05	0.00182678	1	5	47	Q71QE8	1	2100.94	High	0.0004203	5.17e-08	4.61
		FALSE	High	RYMFYLDFLCTDPSEKC	2xCarbamidomethyl [C10; C17]	0.00050229	0.00182678	1	5	2	Q71QE8	2	2244.98	High	0.0004203	8.765e-06	5.19
		FALSE	High	TDIYSYSWK		0.00769042	0.00182678	4	10	44	Q71QE8; B0LSG6; P0CV89; B0LSG4	0	1162.54	High	0.0004203	0.0004755	2.5
		FALSE	High	YMFYLDFLCTDPSEK	1xCarbamidomethyl [C9]	3.03598e-05	0.00182678	1	5	25	Q71QE8	0	1928.84	High	0.0004203	1.445e-07	4.6
		FALSE	High	YMFYLDFLCTDPSEK	1xCarbamidomethyl [C9]; 1xOxidation [M2]	1.3506e-05	0.00182678	1	5	31	Q71QE8	0	1944.84	High	0.0004203	4.419e-08	4.28
		FALSE	High	YMFYLDFLCTDPSEKC	2xCarbamidomethyl [C9; C16]	0.0023518	0.00182678	1	5	1	Q71QE8	1	2088.88	High	0.0004203	8.373e-05	2.9
		FALSE	High	YMFYLDFLCTDPSEKC	2xCarbamidomethyl [C9; C16]; 1xOxidation [M2]	0.000528872	0.00182678	1	5	1	Q71QE8	1	2104.87	High	0.0004203	9.429e-06	3.9
5	FALSE	High	Master Protein	Q90282	Zinc metalloproteinase-disintegrin-like VAP2B OS=Crotalus atrox OX=8730 PE=1 SV=1	0	171.475	32	17	132	13	609	68.2	5.16	413.43	17	1
		Checked	Confidence	Sequence	Modifications	Qvality PEP	Qvality q-value	# Protein Groups	# Proteins	# PSMs	Master Protein Accessions	# Missed Cleavages	Theo. MH+ [Da]	Confidence (by Search Engine): Sequest HT	Percolator q-Value (by Search Engine): Sequest HT	Percolator PEP (by Search Engine): Sequest HT	XCorr (by Search Engine): Sequest HT
		FALSE	High	ASMSECDPAEHCTGQSSECPADVFHK	3xCarbamidomethyl [C6; C12; C19]	1.0343e-08	0.00182678	1	9	2	Q90282	0	2937.15	High	0.0004203	1.217e-12	5.75
		FALSE	High	ASMSECDPAEHCTGQSSECPADVFHK	3xCarbamidomethyl [C6; C12; C19]; 1xOxidation [M3]	2.87465e-05	0.00182678	1	9	2	Q90282	0	2953.15	High	0.0004203	1.33e-07	4.68
		FALSE	High	DYSETHYSPDGR		0.0515156	0.00182678	7	28	2	F8S112; Q90282; J3S831; A0A0K8S030; J3RY90; Q90391; Q2QA03	0	1426.59	High	0.0004203	0.007822	1.75
		FALSE	High	FVELFLVVDK		0.00183407	0.00182678	1	2	24	Q90282	0	1208.69	High	0.0004203	5.816e-05	2.69
		FALSE	High	GMVLPGTK		0.0787912	0.00182678	2	18	3	Q90282; Q9DGB9	0	802.449	High	0.0004203	0.01474	1.84
		FALSE	High	GMVLPGTK	1xOxidation [M2]	0.129458	0.00182678	2	18	3	Q90282; Q9DGB9	0	818.444	High	0.0004203	0.0314	1.89
		FALSE	High	GNYYGYCR	1xCarbamidomethyl [C7]	0.339291	0.00704452	1	9	1	Q90282	0	1052.43	High	0.001973	0.1444	1.71
		FALSE	High	HDNAQLLTAIDLDR		5.46933e-07	0.00182678	1	5	8	Q90282	0	1594.82	High	0.0004203	4.046e-10	5.14
		FALSE	High	KHDNAQLLTAIDLDR		1.34651e-05	0.00182678	1	5	7	Q90282	1	1722.91	High	0.0004203	4.388e-08	4.64
		FALSE	High	KTDLLTR		0.0430883	0.00182678	1	7	1	Q90282	1	846.504	High	0.0004203	0.006006	1.38
		FALSE	High	IPCAPEDVK	1xCarbamidomethyl [C3]	0.0405911	0.00182678	2	15	4	F8S112; Q90282	0	1028.51	High	0.0004203	0.005493	2.87
		FALSE	High	LQGEMYLIEPLK		0.0362314	0.00182678	10	32	1	A0A0K8RYV7; A0A1W7RB97; Q90282; J3S831; P34182; J3SBP6; J3RY90; T1DMN4; A0A0K8RZ12; Q9DGB9	0	1433.77	High	0.0004203	0.004645	2.93
		FALSE	High	ITVKPEAGYTLNAFGEWR		3.63138e-07	0.00182678	1	5	16	Q90282	0	2052.05	High	0.0004203	2.22e-10	4.59
		FALSE	High	ITVKPEAGYTLNAFGEWRK		0.000177449	0.00182678	1	5	2	Q90282	1	2180.15	High	0.0004203	1.913e-06	5.4
		FALSE	High	MFYSNEDEHK	1xOxidation [M1]	0.00641283	0.00182678	1	9	10	Q90282	0	1315.53	High	0.0004203	0.0003643	2.47
		FALSE	High	MYEIVNTVNEIYR		0.0017157	0.00182678	1	2	9	Q90282	0	1643.81	High	0.0004203	5.275e-05	3.65
		FALSE	High	MYEIVNTVNEIYR	1xOxidation [M1]	0.000305421	0.00182678	1	2	10	Q90282	0	1659.8	High	0.0004203	4.224e-06	3.78
		FALSE	High	VCSNGHCVDVATAY	2xCarbamidomethyl [C2; C7]	0.0574912	0.00182678	1	5	4	Q90282	0	1552.65	High	0.0004203	0.009225	2.81
		FALSE	High	VIGLAYVGSMCHPK	1xCarbamidomethyl [C11]	0.000772715	0.00182678	1	5	6	Q90282	0	1531.78	High	0.0004203	1.644e-05	3.01
		FALSE	High	VIGLAYVGSMCHPK	1xCarbamidomethyl [C11]; 1xOxidation [M10]	0.00235894	0.00182678	1	5	6	Q90282	0	1547.77	High	0.0004203	8.403e-05	3.28
		FALSE	High	YMYIHVALVGLEIWSNEDK		7.9668e-06	0.00182678	1	7	7	Q90282	0	2280.14	High	0.0004203	2.036e-08	5.51
		FALSE	High	YMYIHVALVGLEIWSNEDK	1xOxidation [M2]	1.48836e-06	0.00182678	1	7	4	Q90282	0	2296.13	High	0.0004203	1.748e-09	6.68
6	FALSE	High	Master Protein	T1E3Y5	Ecto-5'-nucleotidase OS=Crotalus horridus OX=35024 PE=2 SV=1	0	140.648	56	23	65	23	590	64.8	8.22	203.42	23	1
		Checked	Confidence	Sequence	Modifications	Qvality PEP	Qvality q-value	# Protein Groups	# Proteins	# PSMs	Master Protein Accessions	# Missed Cleavages	Theo. MH+ [Da]	Confidence (by Search Engine): Sequest HT	Percolator q-Value (by Search Engine): Sequest HT	Percolator PEP (by Search Engine): Sequest HT	XCorr (by Search Engine): Sequest HT
		FALSE	High	ETPVLSNPGPYLEFR		0.00743853	0.00182678	1	2	1	T1E3Y5	0	1718.87	High	0.0004203	0.0004521	2.87
		FALSE	High	FHECNLGNLICDAVIYNNVR	2xCarbamidomethyl [C4; C11]	1.31037e-07	0.00182678	1	2	1	T1E3Y5	0	2421.14	High	0.0004203	4.997e-11	6.95
		FALSE	High	GDSSNHSSGNLDISIVGDYIK		0.00730462	0.00182678	1	2	1	T1E3Y5	0	2178.03	High	0.0004203	0.0004402	3.68
		FALSE	High	GVDVVVGGHTNTFLYTGSPPSTEVAAGNYPFMVQSDDGR		5.02461e-10	0.00182678	1	2	1	T1E3Y5	0	4041.89	High	0.0004203	1.457e-14	10.03
		FALSE	High	HANFPILSANIRPK		0.000259273	0.00182678	1	2	5	T1E3Y5	0	1577.89	High	0.0004203	3.333e-06	4.23
		FALSE	High	HGEGMGELLQVSGIK		2.08425e-06	0.00182678	1	2	3	T1E3Y5	0	1554.79	High	0.0004203	2.861e-09	4.95
		FALSE	High	HGEGMGELLQVSGIK	1xOxidation [M5]	0.00710826	0.00182678	1	2	2	T1E3Y5	0	1570.79	High	0.0004203	0.0004232	2.82
		FALSE	High	HGEGMGELLQVSGIKVVYDLSRKPGSR		0.361053	0.00704452	1	2	1	T1E3Y5	2	2912.54	High	0.001973	0.1604	1.9
		FALSE	High	HPDDNEWNHVSMCIVNGGGIR	1xCarbamidomethyl [C13]	0.0152779	0.00182678	1	2	1	T1E3Y5	0	2407.07	High	0.0004203	0.001304	4.03
		FALSE	High	HVLLLDAGDQYQGTVWFNFFK		2.37488e-08	0.00182678	1	2	9	T1E3Y5	0	2498.25	High	0.0004203	4.104e-12	7.06
		FALSE	High	IIALGHSGFSEDQR		0.0265208	0.00182678	1	2	2	T1E3Y5	0	1529.77	High	0.0004203	0.002933	2.06
		FALSE	High	LLLPSFLAAGGDGYHMLK		5.43573e-05	0.00182678	1	2	4	T1E3Y5	0	1903.01	High	0.0004203	3.38e-07	4.36
		FALSE	High	LLLPSFLAAGGDGYHMLK	1xOxidation [M16]	0.0372204	0.00182678	1	2	2	T1E3Y5	0	1919.01	High	0.0004203	0.004824	2.52
		FALSE	High	IQLHNYSSQEIGK		0.000772715	0.00182678	1	2	2	T1E3Y5	0	1516.78	High	0.0004203	1.644e-05	3.42
		FALSE	High	LTTLGVNK		0.125116	0.00182678	1	2	5	T1E3Y5	0	845.509	High	0.0004203	0.02976	1.35
		FALSE	High	QVPVVQAYAFGK		0.0152319	0.00182678	1	2	3	T1E3Y5	0	1306.72	High	0.0004203	0.001294	3.11
		FALSE	High	QVPVVQAYAFGKYLGYLNVIFDDKGNVIK		0.00939073	0.00182678	1	2	1	T1E3Y5	2	3258.76	High	0.0004203	0.0006372	4.99
		FALSE	High	SSGNPILLNK		0.0479675	0.00182678	1	2	1	T1E3Y5	0	1042.59	High	0.0004203	0.007053	2.39
		FALSE	High	VFPAVEGR		0.161644	0.00182678	1	2	7	T1E3Y5	0	874.478	High	0.0004203	0.04409	1.46
		FALSE	High	VGIIGYTTK		0.0994456	0.00182678	1	2	1	T1E3Y5	0	951.551	High	0.0004203	0.02101	1.56
		FALSE	High	VLSLNVLCTECR	2xCarbamidomethyl [C8; C11]	0.00108861	0.00182678	1	2	2	T1E3Y5	0	1463.73	High	0.0004203	2.716e-05	3.33
		FALSE	High	VPTYVPLEK		0.0135801	0.00182678	1	2	3	T1E3Y5	0	1045.59	High	0.0004203	0.001095	2.51
		FALSE	High	VVYDLSR		0.112237	0.00182678	1	2	1	T1E3Y5	0	851.462	High	0.0004203	0.02518	1.74
		FALSE	High	YDAMALGNHEFDNGLAGLLDPLLK		2.29662e-05	0.00182678	1	2	3	T1E3Y5	0	2587.29	High	0.0004203	9.586e-08	5.01
		FALSE	High	YDAMALGNHEFDNGLAGLLDPLLK	1xOxidation [M4]	0.00491227	0.00182678	1	2	1	T1E3Y5	0	2603.28	High	0.0004203	0.0002463	4.4
		FALSE	High	YLGYLNVIFDDK		0.00451271	0.00182678	1	2	2	T1E3Y5	0	1459.75	High	0.0004203	0.0002174	1.99
7	FALSE	High	Master Protein	Q2QA03	Metalloproteinase P-II OS=Crotalus durissus durissus OX=31150 PE=2 SV=1	0	112.868	19	6	86	1	478	53.4	5.45	303.65	6	1
		Checked	Confidence	Sequence	Modifications	Qvality PEP	Qvality q-value	# Protein Groups	# Proteins	# PSMs	Master Protein Accessions	# Missed Cleavages	Theo. MH+ [Da]	Confidence (by Search Engine): Sequest HT	Percolator q-Value (by Search Engine): Sequest HT	Percolator PEP (by Search Engine): Sequest HT	XCorr (by Search Engine): Sequest HT
		FALSE	High	DYSETHYSPDGR		0.0515156	0.00182678	7	28	2	F8S112; Q90282; J3S831; A0A0K8S030; J3RY90; Q90391; Q2QA03	0	1426.59	High	0.0004203	0.007822	1.75
		FALSE	High	HDTGSCSCGGYSCIMSPVISDEPSK	3xCarbamidomethyl [C6; C8; C13]	2.04711e-11	0.00182678	1	1	9	Q2QA03	0	2731.11	High	0.0004203	1.348e-16	7.16
		FALSE	High	HDTGSCSCGGYSCIMSPVISDEPSK	3xCarbamidomethyl [C6; C8; C13]; 1xOxidation [M15]	1.67029e-07	0.00182678	1	1	4	Q2QA03	0	2747.11	High	0.0004203	7.131e-11	5.71
		FALSE	High	ITTNPSVEDHCYYHGR	1xCarbamidomethyl [C11]	0.184022	0.00182678	4	8	1	P34182; A0A0K8S030; A0A1W7RB95; Q2QA03	0	1948.86	High	0.0004203	0.05415	1.26
		FALSE	High	VAVTMTHELGHNLGIR		2.32466e-05	0.00182678	3	5	15	A0A0K8S030; A0A1W7RB95; Q2QA03	0	1747.93	High	0.0004203	9.752e-08	4.13
		FALSE	High	VAVTMTHELGHNLGIR	1xOxidation [M5]	5.72341e-05	0.00182678	3	5	11	A0A0K8S030; A0A1W7RB95; Q2QA03	0	1763.92	High	0.0004203	3.641e-07	4.27
		FALSE	High	VHQMVNIMK		0.00472255	0.00182678	4	7	3	P34182; A0A0K8S030; A0A1W7RB95; Q2QA03	0	1099.58	High	0.0004203	0.0002329	2.64
		FALSE	High	VHQMVNIMK	1xOxidation [M8]	0.01019	0.00182678	4	7	3	P34182; A0A0K8S030; A0A1W7RB95; Q2QA03	0	1115.57	High	0.0004203	0.0007171	2.1
		FALSE	High	VHQMVNIMK	2xOxidation [M4; M8]	0.0104396	0.00182678	4	7	7	P34182; A0A0K8S030; A0A1W7RB95; Q2QA03	0	1131.56	High	0.0004203	0.0007442	2.41
		FALSE	High	YVELFIVVDHGMFTK		3.96496e-05	0.00182678	3	5	27	A0A0K8S030; A0A1W7RB95; Q2QA03	0	1797.92	High	0.0004203	2.134e-07	4.88
		FALSE	High	YVELFIVVDHGMFTK	1xOxidation [M12]	0.000458599	0.00182678	3	5	4	A0A0K8S030; A0A1W7RB95; Q2QA03	0	1813.92	High	0.0004203	7.667e-06	4.86
8	FALSE	High	Master Protein	A0A0K8S030	Metalloproteinase (Type II) 4a OS=Crotalus horridus OX=35024 PE=3 SV=1	0	101.112	23	7	85	2	478	53.6	6.1	284.81	7	1
		Checked	Confidence	Sequence	Modifications	Qvality PEP	Qvality q-value	# Protein Groups	# Proteins	# PSMs	Master Protein Accessions	# Missed Cleavages	Theo. MH+ [Da]	Confidence (by Search Engine): Sequest HT	Percolator q-Value (by Search Engine): Sequest HT	Percolator PEP (by Search Engine): Sequest HT	XCorr (by Search Engine): Sequest HT
		FALSE	High	DYSETHYSPDGR		0.0515156	0.00182678	7	28	2	F8S112; Q90282; J3S831; A0A0K8S030; J3RY90; Q90391; Q2QA03	0	1426.59	High	0.0004203	0.007822	1.75
		FALSE	High	ISHDNAQLLTSTDFNR		8.88568e-05	0.00182678	1	3	6	A0A0K8S030	0	1831.89	High	0.0004203	6.952e-07	4.68
		FALSE	High	ITTNPSVEDHCYYHGR	1xCarbamidomethyl [C11]	0.184022	0.00182678	4	8	1	P34182; A0A0K8S030; A0A1W7RB95; Q2QA03	0	1948.86	High	0.0004203	0.05415	1.26
		FALSE	High	VAVTMTHELGHNLGIR		2.32466e-05	0.00182678	3	5	15	A0A0K8S030; A0A1W7RB95; Q2QA03	0	1747.93	High	0.0004203	9.752e-08	4.13
		FALSE	High	VAVTMTHELGHNLGIR	1xOxidation [M5]	5.72341e-05	0.00182678	3	5	11	A0A0K8S030; A0A1W7RB95; Q2QA03	0	1763.92	High	0.0004203	3.641e-07	4.27
		FALSE	High	VHQMVNIMK		0.00472255	0.00182678	4	7	3	P34182; A0A0K8S030; A0A1W7RB95; Q2QA03	0	1099.58	High	0.0004203	0.0002329	2.64
		FALSE	High	VHQMVNIMK	1xOxidation [M8]	0.01019	0.00182678	4	7	3	P34182; A0A0K8S030; A0A1W7RB95; Q2QA03	0	1115.57	High	0.0004203	0.0007171	2.1
		FALSE	High	VHQMVNIMK	2xOxidation [M4; M8]	0.0104396	0.00182678	4	7	7	P34182; A0A0K8S030; A0A1W7RB95; Q2QA03	0	1131.56	High	0.0004203	0.0007442	2.41
		FALSE	High	YFSDCSYIQCWDFIMNQNPQCILK	3xCarbamidomethyl [C5; C10; C21]	2.02206e-07	0.00182678	1	4	3	A0A0K8S030	0	3130.36	High	0.0004203	9.421e-11	7.1
		FALSE	High	YFSDCSYIQCWDFIMNQNPQCILK	3xCarbamidomethyl [C5; C10; C21]; 1xOxidation [M15]	0.000155277	0.00182678	1	4	3	A0A0K8S030	0	3146.35	High	0.0004203	1.572e-06	5.6
		FALSE	High	YVELFIVVDHGMFTK		3.96496e-05	0.00182678	3	5	27	A0A0K8S030; A0A1W7RB95; Q2QA03	0	1797.92	High	0.0004203	2.134e-07	4.88
		FALSE	High	YVELFIVVDHGMFTK	1xOxidation [M12]	0.000458599	0.00182678	3	5	4	A0A0K8S030; A0A1W7RB95; Q2QA03	0	1813.92	High	0.0004203	7.667e-06	4.86
9	FALSE	High	Master Protein	T1D6Q3	Hyaluronidase OS=Crotalus horridus OX=35024 PE=2 SV=1	0	95.872	33	9	31	3	449	52.5	8.92	124.69	9	1
		Checked	Confidence	Sequence	Modifications	Qvality PEP	Qvality q-value	# Protein Groups	# Proteins	# PSMs	Master Protein Accessions	# Missed Cleavages	Theo. MH+ [Da]	Confidence (by Search Engine): Sequest HT	Percolator q-Value (by Search Engine): Sequest HT	Percolator PEP (by Search Engine): Sequest HT	XCorr (by Search Engine): Sequest HT
		FALSE	High	APMYPNEPFLVFWNAPTTQCR	1xCarbamidomethyl [C20]	1.06279e-05	0.00182678	2	7	3	J3S820; T1D6Q3	0	2539.19	High	0.0004203	3.108e-08	5.98
		FALSE	High	APMYPNEPFLVFWNAPTTQCR	1xCarbamidomethyl [C20]; 1xOxidation [M3]	4.60083e-07	0.00182678	2	7	3	J3S820; T1D6Q3	0	2555.18	High	0.0004203	3.141e-10	6.39
		FALSE	High	DLHPELSEDEIK		0.016426	0.00182678	2	3	1	J3S820; T1D6Q3	0	1424.69	High	0.0004203	0.001449	2.86
		FALSE	High	DSTALFPNIYLETVLR		0.000859261	0.00182678	2	3	5	J3S820; T1D6Q3	0	1851.99	High	0.0004203	1.923e-05	4.38
		FALSE	High	DTLLLAEEMRPDGYWGYYLYPDCQNYNYK	1xCarbamidomethyl [C23]	3.39708e-08	0.00182678	1	2	1	T1D6Q3	0	3650.62	High	0.0004203	6.933e-12	8.5
		FALSE	High	DYMDGPLGR		0.0416968	0.00182678	1	4	2	T1D6Q3	0	1023.46	High	0.0004203	0.005725	2.08
		FALSE	High	DYMDGPLGR	1xOxidation [M3]	0.0852585	0.00182678	1	4	1	T1D6Q3	0	1039.45	High	0.0004203	0.01666	1.67
		FALSE	High	HSDSNAFLHLFPDSFR		3.11071e-06	0.00182678	2	6	7	J3S820; T1D6Q3	0	1889.89	High	0.0004203	5.154e-09	5.21
		FALSE	High	ICSHFLCK	2xCarbamidomethyl [C2; C7]	0.0599234	0.00182678	2	8	2	J3S820; T1D6Q3	0	1064.5	High	0.0004203	0.009799	2.54
		FALSE	High	TFHGLGVIDWENWRPQWDR		0.000423819	0.00182678	2	3	3	J3S820; T1D6Q3	0	2412.16	High	0.0004203	6.822e-06	4.34
		FALSE	High	TKPDQYTGECPDIEMSR	1xCarbamidomethyl [C10]	0.000436872	0.00182678	1	2	1	T1D6Q3	0	2026.88	High	0.0004203	7.144e-06	3.47
		FALSE	High	TKPDQYTGECPDIEMSR	1xCarbamidomethyl [C10]; 1xOxidation [M15]	4.44942e-05	0.00182678	1	2	2	T1D6Q3	0	2042.88	High	0.0004203	2.518e-07	5.06
10	FALSE	High	Master Protein	Q9DGB9	Zinc metalloproteinase-disintegrin-like VAP1 OS=Crotalus atrox OX=8730 PE=1 SV=1	0	91.916	35	13	35	11	610	67.9	6.3	119.33	13	1
		Checked	Confidence	Sequence	Modifications	Qvality PEP	Qvality q-value	# Protein Groups	# Proteins	# PSMs	Master Protein Accessions	# Missed Cleavages	Theo. MH+ [Da]	Confidence (by Search Engine): Sequest HT	Percolator q-Value (by Search Engine): Sequest HT	Percolator PEP (by Search Engine): Sequest HT	XCorr (by Search Engine): Sequest HT
		FALSE	High	DECDMADVCTGR	2xCarbamidomethyl [C3; C9]	0.00154292	0.00182678	1	6	1	Q9DGB9	0	1428.52	High	0.0004203	4.523e-05	3.23
		FALSE	High	DECDMADVCTGR	2xCarbamidomethyl [C3; C9]; 1xOxidation [M5]	0.000503816	0.00182678	1	6	3	Q9DGB9	0	1444.51	High	0.0004203	8.802e-06	3.35
		FALSE	High	GMVLPGTK		0.0787912	0.00182678	2	18	3	Q90282; Q9DGB9	0	802.449	High	0.0004203	0.01474	1.84
		FALSE	High	GMVLPGTK	1xOxidation [M2]	0.129458	0.00182678	2	18	3	Q90282; Q9DGB9	0	818.444	High	0.0004203	0.0314	1.89
		FALSE	High	LFLVADYIMYLK		0.0169805	0.00182678	1	9	2	Q9DGB9	0	1488.82	High	0.0004203	0.001519	2.32
		FALSE	High	LFLVADYIMYLK	1xOxidation [M9]	0.0263618	0.00182678	1	9	1	Q9DGB9	0	1504.81	High	0.0004203	0.002903	2.78
		FALSE	High	IHHLVAIAMAHEMGHNLGMDHDK		0.000875041	0.00182678	1	6	5	Q9DGB9	0	2577.23	High	0.0004203	1.972e-05	6.77
		FALSE	High	IIVQSSADVTLDLFAK		0.00176853	0.00182678	1	3	5	Q9DGB9	0	1719.95	High	0.0004203	5.529e-05	4.4
		FALSE	High	LQGEMYLIEPLK		0.0362314	0.00182678	10	32	1	A0A0K8RYV7; A0A1W7RB97; Q90282; J3S831; P34182; J3SBP6; J3RY90; T1DMN4; A0A0K8RZ12; Q9DGB9	0	1433.77	High	0.0004203	0.004645	2.93
		FALSE	High	LYCFPNSPENK	1xCarbamidomethyl [C3]	0.063948	0.00182678	1	6	1	Q9DGB9	0	1368.63	High	0.0004203	0.01081	1.51
		FALSE	High	MNIHVALVGLEIWSNTDK		2.15488e-05	0.00182678	1	9	1	Q9DGB9	0	2040.06	High	0.0004203	8.723e-08	5.76
		FALSE	High	MYDIVNVITPIYHR		0.000400083	0.00182678	1	8	2	Q9DGB9	0	1733.9	High	0.0004203	6.262e-06	3.81
		FALSE	High	MYDIVNVITPIYHR	1xOxidation [M1]	0.00175783	0.00182678	1	8	2	Q9DGB9	0	1749.9	High	0.0004203	5.477e-05	4.1
		FALSE	High	NMPQCILK	1xCarbamidomethyl [C5]	0.261581	0.00357315	1	9	1	Q9DGB9	0	1003.51	High	0.0008091	0.0944	1.38
		FALSE	High	QGAQCAEGLCCDQCR	4xCarbamidomethyl [C5; C10; C11; C14]	0.00360613	0.00182678	1	9	2	Q9DGB9	0	1812.69	High	0.0004203	0.0001564	3.38
		FALSE	High	SHDNAQLLTGINFNGPTAGLGYLGGICNTMYSAGIVQDHSK	1xCarbamidomethyl [C27]	8.86082e-10	0.00182678	1	3	1	Q9DGB9	0	4292.05	High	0.0004203	3.349e-14	13.57
		FALSE	High	TDVVSPAVCGNYFVEVGEECDCGSPR	3xCarbamidomethyl [C9; C20; C22]	3.31548e-07	0.00182678	1	8	1	Q9DGB9	0	2903.23	High	0.0004203	1.943e-10	5.96
11	FALSE	High	Master Protein	A0A1W7RB97	Cadam10_SVMPIII-6 OS=Crotalus adamanteus OX=8729 PE=3 SV=1	0	90.298	19	10	52	3	613	69	6.47	234.6	10	1
		Checked	Confidence	Sequence	Modifications	Qvality PEP	Qvality q-value	# Protein Groups	# Proteins	# PSMs	Master Protein Accessions	# Missed Cleavages	Theo. MH+ [Da]	Confidence (by Search Engine): Sequest HT	Percolator q-Value (by Search Engine): Sequest HT	Percolator PEP (by Search Engine): Sequest HT	XCorr (by Search Engine): Sequest HT
		FALSE	High	GSSYGYCR	1xCarbamidomethyl [C7]	0.0415725	0.00182678	2	2	1	A0A1W7RB97; A0A0K8RYQ3	0	949.383	High	0.0004203	0.005701	1.22
		FALSE	High	KYVEFVVVLDHGMYTK		2.18791e-06	0.00182678	3	5	2	A0A1W7RB97; A0A0K8RYQ3; J3RY90	1	1928	High	0.0004203	3.072e-09	6.2
		FALSE	High	LFCFPNKPGEK	1xCarbamidomethyl [C3]	0.00338374	0.00182678	1	1	4	A0A1W7RB97	0	1336.67	High	0.0004203	0.0001426	3.03
		FALSE	High	IPCPPQDVK	1xCarbamidomethyl [C3]	0.027248	0.00182678	2	2	1	A0A1W7RB97; A0A0K8RYQ3	0	1053.54	High	0.0004203	0.003053	2.7
		FALSE	High	LQGEMYLIEPLK		0.0362314	0.00182678	10	32	1	A0A0K8RYV7; A0A1W7RB97; Q90282; J3S831; P34182; J3SBP6; J3RY90; T1DMN4; A0A0K8RZ12; Q9DGB9	0	1433.77	High	0.0004203	0.004645	2.93
		FALSE	High	NQCISFFGPSATVAK	1xCarbamidomethyl [C3]	0.000224821	0.00182678	2	5	5	A0A1W7RB97; J3RY90	0	1626.79	High	0.0004203	2.702e-06	3.96
		FALSE	High	RPQCILNEPLR	1xCarbamidomethyl [C4]	0.0186452	0.00182678	1	1	4	A0A1W7RB97	0	1395.75	High	0.0004203	0.001742	3.57
		FALSE	High	SHDNAQLLTTIDFDGDTVGLAYVR		5.10117e-09	0.00182678	2	2	19	A0A1W7RB97; A0A0K8RYQ3	0	2621.28	High	0.0004203	4.323e-13	8.98
		FALSE	High	VCNSNGQCVDVNR	2xCarbamidomethyl [C2; C8]	0.0251234	0.00182678	1	1	1	A0A1W7RB97	0	1521.65	High	0.0004203	0.002709	1.49
		FALSE	High	YVEFVVVLDHGMYTK		3.57638e-05	0.00182678	3	5	8	A0A1W7RB97; A0A0K8RYQ3; J3RY90	0	1799.9	High	0.0004203	1.833e-07	4.72
		FALSE	High	YVEFVVVLDHGMYTK	1xOxidation [M12]	8.80518e-05	0.00182678	3	5	6	A0A1W7RB97; A0A0K8RYQ3; J3RY90	0	1815.9	High	0.0004203	6.836e-07	4.99
12	FALSE	High	Master Protein	A0A0K8RZ12	Metalloproteinase (Type II) 1 OS=Crotalus horridus OX=35024 PE=4 SV=1	0	88.648	23	7	33	6	485	54.6	6.13	152.21	7	1
		Checked	Confidence	Sequence	Modifications	Qvality PEP	Qvality q-value	# Protein Groups	# Proteins	# PSMs	Master Protein Accessions	# Missed Cleavages	Theo. MH+ [Da]	Confidence (by Search Engine): Sequest HT	Percolator q-Value (by Search Engine): Sequest HT	Percolator PEP (by Search Engine): Sequest HT	XCorr (by Search Engine): Sequest HT
		FALSE	High	IIVQSSADVTLDLFGTWR		1.52023e-05	0.00182678	1	1	11	A0A0K8RZ12	0	2021.07	High	0.0004203	5.232e-08	5.26
		FALSE	High	LQGEMYLIEPLK		0.0362314	0.00182678	10	32	1	A0A0K8RYV7; A0A1W7RB97; Q90282; J3S831; P34182; J3SBP6; J3RY90; T1DMN4; A0A0K8RZ12; Q9DGB9	0	1433.77	High	0.0004203	0.004645	2.93
		FALSE	High	LRPGAQCAEGLCCDHCR	4xCarbamidomethyl [C7; C12; C13; C16]	5.63829e-09	0.00182678	1	1	5	A0A0K8RZ12	0	2059.87	High	0.0004203	5.005e-13	7.8
		FALSE	High	MNIHVALVGLEIWSHGDK		3.39662e-05	0.00182678	1	1	5	A0A0K8RZ12	0	2019.05	High	0.0004203	1.699e-07	5.61
		FALSE	High	MNIHVALVGLEIWSHGDK	1xOxidation [M1]	3.43808e-05	0.00182678	1	1	2	A0A0K8RZ12	0	2035.04	High	0.0004203	1.729e-07	4.69
		FALSE	High	SHDNAQLLTSIDLDGPTIGLAYIGGICDPK	1xCarbamidomethyl [C27]	1.47962e-10	0.00182678	1	1	6	A0A0K8RZ12	0	3154.57	High	0.0004203	2.442e-15	9.72
		FALSE	High	YLNNFR		0.143326	0.00182678	1	3	2	A0A0K8RZ12	0	826.421	High	0.0004203	0.03664	1.42
		FALSE	High	YNGNLIIIR		0.037332	0.00182678	1	1	1	A0A0K8RZ12	0	1075.63	High	0.0004203	0.004853	2.67
13	FALSE	High	Master Protein	A0A1W7RB95	Cadam10_SVMPII-5 OS=Crotalus adamanteus OX=8729 PE=3 SV=1	0	81.439	20	6	74	1	479	53.7	5.76	243.37	6	1
		Checked	Confidence	Sequence	Modifications	Qvality PEP	Qvality q-value	# Protein Groups	# Proteins	# PSMs	Master Protein Accessions	# Missed Cleavages	Theo. MH+ [Da]	Confidence (by Search Engine): Sequest HT	Percolator q-Value (by Search Engine): Sequest HT	Percolator PEP (by Search Engine): Sequest HT	XCorr (by Search Engine): Sequest HT
		FALSE	High	HDTGSCSCGDYSCIMSPVISDEPSK	3xCarbamidomethyl [C6; C8; C13]	0.000358693	0.00182678	1	1	2	A0A1W7RB95	0	2789.12	High	0.0004203	5.357e-06	3.32
		FALSE	High	LRPGAQCADGLCCDQCR	4xCarbamidomethyl [C7; C12; C13; C16]	1.4092e-05	0.00182678	3	11	1	P31987; C0HK50; A0A1W7RB95	0	2036.85	High	0.0004203	4.683e-08	5.86
		FALSE	High	ITTNPSVEDHCYYHGR	1xCarbamidomethyl [C11]	0.184022	0.00182678	4	8	1	P34182; A0A0K8S030; A0A1W7RB95; Q2QA03	0	1948.86	High	0.0004203	0.05415	1.26
		FALSE	High	VAVTMTHELGHNLGIR		2.32466e-05	0.00182678	3	5	15	A0A0K8S030; A0A1W7RB95; Q2QA03	0	1747.93	High	0.0004203	9.752e-08	4.13
		FALSE	High	VAVTMTHELGHNLGIR	1xOxidation [M5]	5.72341e-05	0.00182678	3	5	11	A0A0K8S030; A0A1W7RB95; Q2QA03	0	1763.92	High	0.0004203	3.641e-07	4.27
		FALSE	High	VHQMVNIMK		0.00472255	0.00182678	4	7	3	P34182; A0A0K8S030; A0A1W7RB95; Q2QA03	0	1099.58	High	0.0004203	0.0002329	2.64
		FALSE	High	VHQMVNIMK	1xOxidation [M8]	0.01019	0.00182678	4	7	3	P34182; A0A0K8S030; A0A1W7RB95; Q2QA03	0	1115.57	High	0.0004203	0.0007171	2.1
		FALSE	High	VHQMVNIMK	2xOxidation [M4; M8]	0.0104396	0.00182678	4	7	7	P34182; A0A0K8S030; A0A1W7RB95; Q2QA03	0	1131.56	High	0.0004203	0.0007442	2.41
		FALSE	High	YVELFIVVDHGMFTK		3.96496e-05	0.00182678	3	5	27	A0A0K8S030; A0A1W7RB95; Q2QA03	0	1797.92	High	0.0004203	2.134e-07	4.88
		FALSE	High	YVELFIVVDHGMFTK	1xOxidation [M12]	0.000458599	0.00182678	3	5	4	A0A0K8S030; A0A1W7RB95; Q2QA03	0	1813.92	High	0.0004203	7.667e-06	4.86
14	FALSE	High	Master Protein	M9NCI8	Glutaminyl-peptide cyclotransferases OS=Crotalus atrox OX=8730 GN=QC PE=2 SV=1	0	77.314	52	15	23	15	368	42.3	8.31	76.02	15	1
		Checked	Confidence	Sequence	Modifications	Qvality PEP	Qvality q-value	# Protein Groups	# Proteins	# PSMs	Master Protein Accessions	# Missed Cleavages	Theo. MH+ [Da]	Confidence (by Search Engine): Sequest HT	Percolator q-Value (by Search Engine): Sequest HT	Percolator PEP (by Search Engine): Sequest HT	XCorr (by Search Engine): Sequest HT
		FALSE	High	GVPILHLIPSPFPR		0.0007941	0.00182678	1	5	3	M9NCI8	0	1542.92	High	0.0004203	1.709e-05	2.91
		FALSE	High	HLVIACHYDSK	1xCarbamidomethyl [C6]	0.00139598	0.00182678	1	4	1	M9NCI8	0	1342.66	High	0.0004203	3.913e-05	3.51
		FALSE	High	LIFFDGEEAFVR		0.040109	0.00182678	1	5	1	M9NCI8	0	1442.73	High	0.0004203	0.005409	2.03
		FALSE	High	LQGLQAGWLVEEDTFQSHTPYGYR		1.3224e-08	0.00182678	1	4	1	M9NCI8	0	2795.34	High	0.0004203	1.747e-12	7.36
		FALSE	High	MWQNDLHPILIER		0.00746108	0.00182678	1	3	1	M9NCI8	0	1664.86	High	0.0004203	0.0004552	4.12
		FALSE	High	MWQNDLHPILIER	1xOxidation [M1]	0.00402185	0.00182678	1	3	1	M9NCI8	0	1680.85	High	0.0004203	0.0001842	3.3
		FALSE	High	NLYDLGLLNNYSSEK		0.000395257	0.00182678	1	1	1	M9NCI8	0	1742.86	High	0.0004203	6.175e-06	4.58
		FALSE	High	NPVFPVYFLNTAR		0.0169805	0.00182678	1	4	2	M9NCI8	0	1537.82	High	0.0004203	0.001523	3.39
		FALSE	High	RGVPILHLIPSPFPR		0.119876	0.00182678	1	4	1	M9NCI8	1	1699.02	High	0.0004203	0.02786	2.88
		FALSE	High	RHLVIACHYDSK	1xCarbamidomethyl [C7]	0.000973046	0.00182678	1	4	1	M9NCI8	1	1498.76	High	0.0004203	2.299e-05	4.06
		FALSE	High	RHPVEDDHIPFLR		0.0025447	0.00182678	1	4	3	M9NCI8	1	1630.84	High	0.0004203	9.397e-05	2.05
		FALSE	High	TFSNIISTLNPLAK		0.00134202	0.00182678	1	4	2	M9NCI8	0	1518.85	High	0.0004203	3.688e-05	3.19
		FALSE	High	VFVGATDSAVPCAMMLELAR	1xCarbamidomethyl [C12]	4.6849e-05	0.00182678	1	4	2	M9NCI8	0	2138.04	High	0.0004203	2.726e-07	4.69
		FALSE	High	VWHTMEDNEENLDKPTIDNLSK		0.0324301	0.00182678	1	4	1	M9NCI8	0	2628.22	High	0.0004203	0.003936	2.64
		FALSE	High	WSPSDSLYGSR		0.038696	0.00182678	1	5	1	M9NCI8	0	1254.57	High	0.0004203	0.005113	2.54
		FALSE	High	YFPPQLDGK		0.240674	0.00357315	1	4	1	M9NCI8	0	1064.54	High	0.0008091	0.08256	1.1
15	FALSE	High	Master Protein	A0A0K8RYQ3	Metalloproteinase (Type III) 1 OS=Crotalus horridus OX=35024 PE=3 SV=1	0	71.872	12	6	39	1	609	68.2	6.52	208.74	6	1
		Checked	Confidence	Sequence	Modifications	Qvality PEP	Qvality q-value	# Protein Groups	# Proteins	# PSMs	Master Protein Accessions	# Missed Cleavages	Theo. MH+ [Da]	Confidence (by Search Engine): Sequest HT	Percolator q-Value (by Search Engine): Sequest HT	Percolator PEP (by Search Engine): Sequest HT	XCorr (by Search Engine): Sequest HT
		FALSE	High	ASQSNLTPEQQTYLDAK		0.000391677	0.00182678	1	1	2	A0A0K8RYQ3	0	1893.92	High	0.0004203	6.079e-06	4.66
		FALSE	High	GSSYGYCR	1xCarbamidomethyl [C7]	0.0415725	0.00182678	2	2	1	A0A1W7RB97; A0A0K8RYQ3	0	949.383	High	0.0004203	0.005701	1.22
		FALSE	High	KYVEFVVVLDHGMYTK		2.18791e-06	0.00182678	3	5	2	A0A1W7RB97; A0A0K8RYQ3; J3RY90	1	1928	High	0.0004203	3.072e-09	6.2
		FALSE	High	IPCPPQDVK	1xCarbamidomethyl [C3]	0.027248	0.00182678	2	2	1	A0A1W7RB97; A0A0K8RYQ3	0	1053.54	High	0.0004203	0.003053	2.7
		FALSE	High	SHDNAQLLTTIDFDGDTVGLAYVR		5.10117e-09	0.00182678	2	2	19	A0A1W7RB97; A0A0K8RYQ3	0	2621.28	High	0.0004203	4.323e-13	8.98
		FALSE	High	YVEFVVVLDHGMYTK		3.57638e-05	0.00182678	3	5	8	A0A1W7RB97; A0A0K8RYQ3; J3RY90	0	1799.9	High	0.0004203	1.833e-07	4.72
		FALSE	High	YVEFVVVLDHGMYTK	1xOxidation [M12]	8.80518e-05	0.00182678	3	5	6	A0A1W7RB97; A0A0K8RYQ3; J3RY90	0	1815.9	High	0.0004203	6.836e-07	4.99
16	FALSE	High	Master Protein	J3S820	Hyaluronidase OS=Crotalus adamanteus OX=8729 PE=1 SV=1	0	67.752	22	7	25	1	449	52.5	8.91	99.99	7	1
		Checked	Confidence	Sequence	Modifications	Qvality PEP	Qvality q-value	# Protein Groups	# Proteins	# PSMs	Master Protein Accessions	# Missed Cleavages	Theo. MH+ [Da]	Confidence (by Search Engine): Sequest HT	Percolator q-Value (by Search Engine): Sequest HT	Percolator PEP (by Search Engine): Sequest HT	XCorr (by Search Engine): Sequest HT
		FALSE	High	APMYPNEPFLVFWNAPTTQCR	1xCarbamidomethyl [C20]	1.06279e-05	0.00182678	2	7	3	J3S820; T1D6Q3	0	2539.19	High	0.0004203	3.108e-08	5.98
		FALSE	High	APMYPNEPFLVFWNAPTTQCR	1xCarbamidomethyl [C20]; 1xOxidation [M3]	4.60083e-07	0.00182678	2	7	3	J3S820; T1D6Q3	0	2555.18	High	0.0004203	3.141e-10	6.39
		FALSE	High	DLHPELSEDEIK		0.016426	0.00182678	2	3	1	J3S820; T1D6Q3	0	1424.69	High	0.0004203	0.001449	2.86
		FALSE	High	DSTALFPNIYLETVLR		0.000859261	0.00182678	2	3	5	J3S820; T1D6Q3	0	1851.99	High	0.0004203	1.923e-05	4.38
		FALSE	High	DYIDGPLGR		0.0403493	0.00182678	1	4	1	J3S820	0	1005.5	High	0.0004203	0.005455	1.73
		FALSE	High	HSDSNAFLHLFPDSFR		3.11071e-06	0.00182678	2	6	7	J3S820; T1D6Q3	0	1889.89	High	0.0004203	5.154e-09	5.21
		FALSE	High	ICSHFLCK	2xCarbamidomethyl [C2; C7]	0.0599234	0.00182678	2	8	2	J3S820; T1D6Q3	0	1064.5	High	0.0004203	0.009799	2.54
		FALSE	High	TFHGLGVIDWENWRPQWDR		0.000423819	0.00182678	2	3	3	J3S820; T1D6Q3	0	2412.16	High	0.0004203	6.822e-06	4.34
17	FALSE	High	Master Protein	J3RY90	Snake venom metalloproteinase (Type III) 6 OS=Crotalus adamanteus OX=8729 PE=2 SV=1	0	63.66	12	7	42	1	621	69.6	7.55	143.45	7	1
		Checked	Confidence	Sequence	Modifications	Qvality PEP	Qvality q-value	# Protein Groups	# Proteins	# PSMs	Master Protein Accessions	# Missed Cleavages	Theo. MH+ [Da]	Confidence (by Search Engine): Sequest HT	Percolator q-Value (by Search Engine): Sequest HT	Percolator PEP (by Search Engine): Sequest HT	XCorr (by Search Engine): Sequest HT
		FALSE	High	DEDIGMVLPGTK		0.00130192	0.00182678	1	4	8	J3RY90	0	1274.63	High	0.0004203	3.521e-05	2.64
		FALSE	High	DEDIGMVLPGTK	1xOxidation [M6]	0.000714116	0.00182678	1	4	8	J3RY90	0	1290.62	High	0.0004203	1.463e-05	2.96
		FALSE	High	DYSETHYSPDGR		0.0515156	0.00182678	7	28	2	F8S112; Q90282; J3S831; A0A0K8S030; J3RY90; Q90391; Q2QA03	0	1426.59	High	0.0004203	0.007822	1.75
		FALSE	High	ETVLLNR		0.159855	0.00182678	3	13	2	A0A0K8RYV7; C9E1R9; J3RY90	0	844.489	High	0.0004203	0.04346	1.95
		FALSE	High	KYVEFVVVLDHGMYTK		2.18791e-06	0.00182678	3	5	2	A0A1W7RB97; A0A0K8RYQ3; J3RY90	1	1928	High	0.0004203	3.072e-09	6.2
		FALSE	High	LQGEMYLIEPLK		0.0362314	0.00182678	10	32	1	A0A0K8RYV7; A0A1W7RB97; Q90282; J3S831; P34182; J3SBP6; J3RY90; T1DMN4; A0A0K8RZ12; Q9DGB9	0	1433.77	High	0.0004203	0.004645	2.93
		FALSE	High	NQCISFFGPSATVAK	1xCarbamidomethyl [C3]	0.000224821	0.00182678	2	5	5	A0A1W7RB97; J3RY90	0	1626.79	High	0.0004203	2.702e-06	3.96
		FALSE	High	YVEFVVVLDHGMYTK		3.57638e-05	0.00182678	3	5	8	A0A1W7RB97; A0A0K8RYQ3; J3RY90	0	1799.9	High	0.0004203	1.833e-07	4.72
		FALSE	High	YVEFVVVLDHGMYTK	1xOxidation [M12]	8.80518e-05	0.00182678	3	5	6	A0A1W7RB97; A0A0K8RYQ3; J3RY90	0	1815.9	High	0.0004203	6.836e-07	4.99
18	FALSE	High	Master Protein	P0CV89	Phospholipase A2 (Fragments) OS=Crotalus atrox OX=8730 PE=1 SV=1	0	60.531	98	8	232	3	61	7.4	8.31	587.44	8	1
		Checked	Confidence	Sequence	Modifications	Qvality PEP	Qvality q-value	# Protein Groups	# Proteins	# PSMs	Master Protein Accessions	# Missed Cleavages	Theo. MH+ [Da]	Confidence (by Search Engine): Sequest HT	Percolator q-Value (by Search Engine): Sequest HT	Percolator PEP (by Search Engine): Sequest HT	XCorr (by Search Engine): Sequest HT
		FALSE	High	CCFVHDCCYEK	4xCarbamidomethyl [C1; C2; C7; C8]	1.99749e-05	0.00182678	3	11	79	Q71QE8; P0CV89; B0LSG4	0	1577.56	High	0.0004203	7.816e-08	4.23
		FALSE	High	KNAFPFYTSYGCYCGWGGR	2xCarbamidomethyl [C12; C14]	5.74135e-07	0.00182678	2	6	3	Q71QE8; P0CV89	1	2290.98	High	0.0004203	4.335e-10	6.16
		FALSE	High	NAFPFYTSYGCYCGWGGR	2xCarbamidomethyl [C11; C13]	1.222e-06	0.00182678	2	6	35	Q71QE8; P0CV89	0	2162.88	High	0.0004203	1.31e-09	5.64
		FALSE	High	NLLQFNK		0.0599234	0.00182678	1	2	48	P0CV89	0	876.494	High	0.0004203	0.009803	1.77
		FALSE	High	NLLQFNK	1xAcetyl [N-Term]	0.24965	0.00357315	1	2	1	P0CV89	0	918.504	High	0.0008091	0.08764	1.38
		FALSE	High	NLLQFNKMIK		0.0144259	0.00182678	1	2	2	P0CV89	1	1248.71	High	0.0004203	0.001195	2.78
		FALSE	High	NLLQFNKMIKIMTK		0.0546664	0.00182678	1	2	1	P0CV89	2	1721.98	High	0.0004203	0.008547	2.52
		FALSE	High	QICECDR	2xCarbamidomethyl [C3; C5]	0.038008	0.00182678	5	22	19	A0A0K8RYW0; Q71QE8; B0LSG6; P0CV89; B0LSG4	0	980.392	High	0.0004203	0.004975	1.73
		FALSE	High	TDIYSYSWK		0.00769042	0.00182678	4	10	44	Q71QE8; B0LSG6; P0CV89; B0LSG4	0	1162.54	High	0.0004203	0.0004755	2.5
19	FALSE	High	Master Protein	A0A1J0R080	Phospholipase A2, group IIG, basic-Pla2-gK49 OS=Crotalus atrox OX=8730 GN=Pla2g2gK PE=2 SV=1	0	58.876	62	13	216	13	137	15.6	8.24	418.58	13	1
		Checked	Confidence	Sequence	Modifications	Qvality PEP	Qvality q-value	# Protein Groups	# Proteins	# PSMs	Master Protein Accessions	# Missed Cleavages	Theo. MH+ [Da]	Confidence (by Search Engine): Sequest HT	Percolator q-Value (by Search Engine): Sequest HT	Percolator PEP (by Search Engine): Sequest HT	XCorr (by Search Engine): Sequest HT
		FALSE	High	AVAICLR	1xCarbamidomethyl [C5]	0.0276605	0.00182678	1	4	29	A0A1J0R080	0	802.46	High	0.0004203	0.003118	1.98
		FALSE	High	CCFVHK	2xCarbamidomethyl [C1; C2]	0.00970852	0.00182678	1	5	6	A0A1J0R080	0	850.37	High	0.0004203	0.0006688	2.44
		FALSE	High	EMCECDK	2xCarbamidomethyl [C3; C5]	0.104148	0.00182678	1	5	5	A0A1J0R080	0	971.327	High	0.0004203	0.02252	1.32
		FALSE	High	ENLDTYNK		0.056646	0.00182678	1	4	6	A0A1J0R080	0	996.463	High	0.0004203	0.00903	1.99
		FALSE	High	KLTDCDPK	1xCarbamidomethyl [C5]	0.0208453	0.00182678	1	4	4	A0A1J0R080	1	976.477	High	0.0004203	0.002051	1.48
		FALSE	High	KLTDCDPKMDGYTYSFK	1xCarbamidomethyl [C5]; 1xOxidation [M9]	0.190673	0.00182678	1	2	1	A0A1J0R080	2	2084.93	High	0.0004203	0.05709	2.91
		FALSE	High	LTDCDPK	1xCarbamidomethyl [C4]	0.104148	0.00182678	1	4	3	A0A1J0R080	0	848.382	High	0.0004203	0.02254	1.24
		FALSE	High	MDGYTYSFK		0.00741604	0.00182678	1	2	15	A0A1J0R080	0	1111.48	High	0.0004203	0.0004499	2.11
		FALSE	High	MDGYTYSFK	1xOxidation [M1]	0.0136624	0.00182678	1	2	9	A0A1J0R080	0	1127.47	High	0.0004203	0.001105	2.22
		FALSE	High	MDGYTYSFKDKTIICDVNNPCLK	2xCarbamidomethyl [C15; C21]	0.0181458	0.00182678	1	2	3	A0A1J0R080	2	2782.29	High	0.0004203	0.001676	4.46
		FALSE	High	MILQETGK		0.0142958	0.00182678	1	5	39	A0A1J0R080	0	919.492	High	0.0004203	0.00118	1.69
		FALSE	High	MILQETGK	1xOxidation [M1]	0.0154636	0.00182678	1	5	24	A0A1J0R080	0	935.487	High	0.0004203	0.001323	1.64
		FALSE	High	MILQETGKNPITSYGIYGCNCGVGSR	2xCarbamidomethyl [C19; C21]	1.51104e-05	0.00182678	1	2	1	A0A1J0R080	1	2875.35	High	0.0004203	5.207e-08	4.08
		FALSE	High	NPITSYGIYGCNCGVGSR	2xCarbamidomethyl [C11; C13]	5.40312e-06	0.00182678	1	2	29	A0A1J0R080	0	1974.88	High	0.0004203	1.152e-08	5.15
		FALSE	High	TIICDVNNPCLK	2xCarbamidomethyl [C4; C10]	0.00114621	0.00182678	1	2	42	A0A1J0R080	0	1446.71	High	0.0004203	2.932e-05	3.26
20	FALSE	High	Master Protein	Q7ZT99	Cysteine-rich venom protein catrin OS=Crotalus atrox OX=8730 PE=1 SV=1	0	58.819	58	9	15	5	240	26.6	8.06	51.13	9	1
		Checked	Confidence	Sequence	Modifications	Qvality PEP	Qvality q-value	# Protein Groups	# Proteins	# PSMs	Master Protein Accessions	# Missed Cleavages	Theo. MH+ [Da]	Confidence (by Search Engine): Sequest HT	Percolator q-Value (by Search Engine): Sequest HT	Percolator PEP (by Search Engine): Sequest HT	XCorr (by Search Engine): Sequest HT
		FALSE	High	CGENIYMSPVPIK	1xCarbamidomethyl [C1]	0.000727232	0.00182678	1	11	2	Q7ZT99	0	1507.73	High	0.0004203	1.504e-05	3.57
		FALSE	High	CGENIYMSPVPIK	1xCarbamidomethyl [C1]; 1xOxidation [M7]	0.00353042	0.00182678	1	11	1	Q7ZT99	0	1523.72	High	0.0004203	0.0001519	3.25
		FALSE	High	IGCAAAYCPSSK	2xCarbamidomethyl [C3; C8]	0.00137915	0.00182678	1	6	1	Q7ZT99	0	1284.57	High	0.0004203	3.843e-05	3.06
		FALSE	High	MEWYPEAAANAER		0.00321379	0.00182678	2	14	2	Q7ZT99; F2Q6F1	0	1537.67	High	0.0004203	0.0001324	3.12
		FALSE	High	MEWYPEAAANAER	1xOxidation [M1]	0.0113964	0.00182678	2	14	1	Q7ZT99; F2Q6F1	0	1553.67	High	0.0004203	0.0008446	2.91
		FALSE	High	QMQSDCPAICFCQNK	3xCarbamidomethyl [C6; C10; C12]	0.000943975	0.00182678	1	4	1	Q7ZT99	0	1886.77	High	0.0004203	2.2e-05	3.48
		FALSE	High	SGPPCGDCPSACDNGLCTNPCTK	5xCarbamidomethyl [C5; C8; C12; C17; C21]	3.31518e-05	0.00182678	2	15	1	Q7ZT99; F2Q6F1	0	2524.96	High	0.0004203	1.638e-07	5.04
		FALSE	High	SVNPTASNMLK		0.0626399	0.00182678	2	14	1	Q7ZT99; F2Q6F1	0	1161.59	High	0.0004203	0.01048	1.6
		FALSE	High	SVNPTASNMLK	1xOxidation [M9]	0.0240871	0.00182678	2	14	1	Q7ZT99; F2Q6F1	0	1177.59	High	0.0004203	0.002545	2.11
		FALSE	High	WTEIIHAWHGENK		0.000425107	0.00182678	2	7	2	Q7ZT99; F2Q6F1	0	1620.79	High	0.0004203	6.864e-06	5.04
		FALSE	High	YGIGAVPPNAVTGHFSQVVWYK		1.8516e-05	0.00182678	1	1	1	Q7ZT99	0	2390.23	High	0.0004203	6.984e-08	5.3
		FALSE	High	YSYFYVCQYCPAGNIIGK	2xCarbamidomethyl [C7; C10]	6.70138e-05	0.00182678	1	6	1	Q7ZT99	0	2203	High	0.0004203	4.597e-07	4.92
21	FALSE	High	Master Protein	P34182	Zinc metalloproteinase/disintegrin OS=Crotalus atrox OX=8730 PE=1 SV=1	0	55.098	16	7	43	4	478	53.6	5.6	121.5	7	1
		Checked	Confidence	Sequence	Modifications	Qvality PEP	Qvality q-value	# Protein Groups	# Proteins	# PSMs	Master Protein Accessions	# Missed Cleavages	Theo. MH+ [Da]	Confidence (by Search Engine): Sequest HT	Percolator q-Value (by Search Engine): Sequest HT	Percolator PEP (by Search Engine): Sequest HT	XCorr (by Search Engine): Sequest HT
		FALSE	High	AYIGGICDPK	1xCarbamidomethyl [C7]	0.0141668	0.00182678	1	1	1	P34182	0	1093.53	High	0.0004203	0.001166	2.12
		FALSE	High	LQGEMYLIEPLK		0.0362314	0.00182678	10	32	1	A0A0K8RYV7; A0A1W7RB97; Q90282; J3S831; P34182; J3SBP6; J3RY90; T1DMN4; A0A0K8RZ12; Q9DGB9	0	1433.77	High	0.0004203	0.004645	2.93
		FALSE	High	ITTNPSVEDHCYYHGR	1xCarbamidomethyl [C11]	0.184022	0.00182678	4	8	1	P34182; A0A0K8S030; A0A1W7RB95; Q2QA03	0	1948.86	High	0.0004203	0.05415	1.26
		FALSE	High	RSTGVVQDHSEINLR		0.00155231	0.00182678	1	1	10	P34182	1	1710.89	High	0.0004203	4.561e-05	3.33
		FALSE	High	STGVVQDHSEINLR		0.00032061	0.00182678	1	1	7	P34182	0	1554.79	High	0.0004203	4.537e-06	3.71
		FALSE	High	VHQMVNIMK		0.00472255	0.00182678	4	7	3	P34182; A0A0K8S030; A0A1W7RB95; Q2QA03	0	1099.58	High	0.0004203	0.0002329	2.64
		FALSE	High	VHQMVNIMK	1xOxidation [M8]	0.01019	0.00182678	4	7	3	P34182; A0A0K8S030; A0A1W7RB95; Q2QA03	0	1115.57	High	0.0004203	0.0007171	2.1
		FALSE	High	VHQMVNIMK	2xOxidation [M4; M8]	0.0104396	0.00182678	4	7	7	P34182; A0A0K8S030; A0A1W7RB95; Q2QA03	0	1131.56	High	0.0004203	0.0007442	2.41
		FALSE	High	YVELFIVVDHGMYTK		0.000100321	0.00182678	1	2	5	P34182	0	1813.92	High	0.0004203	8.276e-07	5.1
		FALSE	High	YVELFIVVDHGMYTK	1xOxidation [M12]	0.000392867	0.00182678	1	2	5	P34182	0	1829.91	High	0.0004203	6.103e-06	5.01
22	FALSE	High	Master Protein	A0A2I7YS27	Serine endopeptidase OS=Crotalus atrox OX=8730 PE=2 SV=1	0	54.765	36	7	15	6	260	28.5	8.46	43.77	7	1
		Checked	Confidence	Sequence	Modifications	Qvality PEP	Qvality q-value	# Protein Groups	# Proteins	# PSMs	Master Protein Accessions	# Missed Cleavages	Theo. MH+ [Da]	Confidence (by Search Engine): Sequest HT	Percolator q-Value (by Search Engine): Sequest HT	Percolator PEP (by Search Engine): Sequest HT	XCorr (by Search Engine): Sequest HT
		FALSE	High	ETYPDVPHCANINILDYEVCR	2xCarbamidomethyl [C9; C20]	9.05019e-08	0.00182678	1	14	2	A0A2I7YS27	0	2578.17	High	0.0004203	2.906e-11	5.71
		FALSE	High	FFCLSSK	1xCarbamidomethyl [C3]	0.0595699	0.00182678	4	42	6	A0A2I7YS58; A0A2I7YS92; A0A2I7YS50; A0A2I7YS27	0	888.428	High	0.0004203	0.009697	1.23
		FALSE	High	FHCSGTLINQEWVLTAAHCDR	2xCarbamidomethyl [C3; C19]	0.018533	0.00182678	1	8	1	A0A2I7YS27	0	2515.16	High	0.0004203	0.001729	2.49
		FALSE	High	FLVALYTFR		0.0153241	0.00182678	1	7	1	A0A2I7YS27	0	1129.64	High	0.0004203	0.001309	2.84
		FALSE	High	RFHCSGTLINQEWVLTAAHCDR	2xCarbamidomethyl [C4; C20]	1.68549e-06	0.00182678	1	8	2	A0A2I7YS27	1	2671.26	High	0.0004203	2.104e-09	7.95
		FALSE	High	RPVNNSAHIATLSLPSNPPSLGSVCR	1xCarbamidomethyl [C25]	4.94784e-05	0.00182678	1	4	2	A0A2I7YS27	0	2744.43	High	0.0004203	2.951e-07	5.18
		FALSE	High	TLCAGILK	1xCarbamidomethyl [C3]	0.116831	0.00182678	1	15	1	A0A2I7YS27	0	875.502	High	0.0004203	0.02685	2.03
23	FALSE	High	Master Protein	A0A1W7RB94	Phospholipase B-like OS=Crotalus adamanteus OX=8729 PE=3 SV=1	0	54.582	24	9	21	1	553	64.1	8.62	67.28	9	1
		Checked	Confidence	Sequence	Modifications	Qvality PEP	Qvality q-value	# Protein Groups	# Proteins	# PSMs	Master Protein Accessions	# Missed Cleavages	Theo. MH+ [Da]	Confidence (by Search Engine): Sequest HT	Percolator q-Value (by Search Engine): Sequest HT	Percolator PEP (by Search Engine): Sequest HT	XCorr (by Search Engine): Sequest HT
		FALSE	High	HGLEFSYEMAPR		0.00355189	0.00182678	2	4	2	A0A1W7RB94; T1DLW3	0	1436.66	High	0.0004203	0.0001533	3.21
		FALSE	High	IANMMADSGK	1xOxidation [M]	0.018533	0.00182678	2	4	3	A0A1W7RB94; T1DLW3	0	1053.47	High	0.0004203	0.001732	1.9
		FALSE	High	NAGYVIAQLDGLYMGNVEWAK		4.38244e-05	0.00182678	2	4	4	A0A1W7RB94; T1DLW3	0	2312.14	High	0.0004203	2.464e-07	5.85
		FALSE	High	NAGYVIAQLDGLYMGNVEWAK	1xOxidation [M14]	3.85835e-06	0.00182678	2	4	5	A0A1W7RB94; T1DLW3	0	2328.13	High	0.0004203	7.057e-09	6.09
		FALSE	High	NGDAYGYYNDAIQSTGWGILEIK		0.0139967	0.00182678	1	3	1	A0A1W7RB94	0	2548.2	High	0.0004203	0.001147	3.12
		FALSE	High	NVIIEQK		0.278182	0.00357315	2	4	1	A0A1W7RB94; T1DLW3	0	843.493	High	0.0008091	0.1046	1.05
		FALSE	High	QNSGTYNNQYMILDTK		0.00246871	0.00182678	2	4	1	A0A1W7RB94; T1DLW3	0	1889.87	High	0.0004203	8.98e-05	4.6
		FALSE	High	SLEDGTLYIIEQVPK		0.00155231	0.00182678	2	4	2	A0A1W7RB94; T1DLW3	0	1704.91	High	0.0004203	4.556e-05	3.64
		FALSE	High	TWAETFEK		0.0680324	0.00182678	2	4	1	A0A1W7RB94; T1DLW3	0	1011.48	High	0.0004203	0.01185	1.98
		FALSE	High	VLPGYENIYFAHSSWFTYAATLR		0.000111558	0.00182678	2	4	1	A0A1W7RB94; T1DLW3	0	2706.34	High	0.0004203	9.691e-07	5.42
24	FALSE	High	Master Protein	T1DLW3	Phospholipase B-like OS=Crotalus horridus OX=35024 PE=2 SV=1	0	54.044	22	9	23	1	553	64.1	8.6	68.22	9	1
		Checked	Confidence	Sequence	Modifications	Qvality PEP	Qvality q-value	# Protein Groups	# Proteins	# PSMs	Master Protein Accessions	# Missed Cleavages	Theo. MH+ [Da]	Confidence (by Search Engine): Sequest HT	Percolator q-Value (by Search Engine): Sequest HT	Percolator PEP (by Search Engine): Sequest HT	XCorr (by Search Engine): Sequest HT
		FALSE	High	HGLEFSYEMAPR		0.00355189	0.00182678	2	4	2	A0A1W7RB94; T1DLW3	0	1436.66	High	0.0004203	0.0001533	3.21
		FALSE	High	IANMMADSGK	1xOxidation [M]	0.018533	0.00182678	2	4	3	A0A1W7RB94; T1DLW3	0	1053.47	High	0.0004203	0.001732	1.9
		FALSE	High	IVPESLFAWER		0.0325275	0.00182678	1	1	3	T1DLW3	0	1346.71	High	0.0004203	0.003957	2.45
		FALSE	High	NAGYVIAQLDGLYMGNVEWAK		4.38244e-05	0.00182678	2	4	4	A0A1W7RB94; T1DLW3	0	2312.14	High	0.0004203	2.464e-07	5.85
		FALSE	High	NAGYVIAQLDGLYMGNVEWAK	1xOxidation [M14]	3.85835e-06	0.00182678	2	4	5	A0A1W7RB94; T1DLW3	0	2328.13	High	0.0004203	7.057e-09	6.09
		FALSE	High	NVIIEQK		0.278182	0.00357315	2	4	1	A0A1W7RB94; T1DLW3	0	843.493	High	0.0008091	0.1046	1.05
		FALSE	High	QNSGTYNNQYMILDTK		0.00246871	0.00182678	2	4	1	A0A1W7RB94; T1DLW3	0	1889.87	High	0.0004203	8.98e-05	4.6
		FALSE	High	SLEDGTLYIIEQVPK		0.00155231	0.00182678	2	4	2	A0A1W7RB94; T1DLW3	0	1704.91	High	0.0004203	4.556e-05	3.64
		FALSE	High	TWAETFEK		0.0680324	0.00182678	2	4	1	A0A1W7RB94; T1DLW3	0	1011.48	High	0.0004203	0.01185	1.98
		FALSE	High	VLPGYENIYFAHSSWFTYAATLR		0.000111558	0.00182678	2	4	1	A0A1W7RB94; T1DLW3	0	2706.34	High	0.0004203	9.691e-07	5.42
25	FALSE	High	Master Protein	Q92043	Zinc metalloproteinase-disintegrin-like atrolysin-A (Fragment) OS=Crotalus atrox OX=8730 PE=1 SV=1	0	52.108	41	9	13	8	419	46.8	6.39	50.78	9	1
		Checked	Confidence	Sequence	Modifications	Qvality PEP	Qvality q-value	# Protein Groups	# Proteins	# PSMs	Master Protein Accessions	# Missed Cleavages	Theo. MH+ [Da]	Confidence (by Search Engine): Sequest HT	Percolator q-Value (by Search Engine): Sequest HT	Percolator PEP (by Search Engine): Sequest HT	XCorr (by Search Engine): Sequest HT
		FALSE	High	CHCSTPACVMCAVLR	4xCarbamidomethyl [C1; C3; C8; C11]	5.95364e-05	0.00182678	1	1	1	Q92043	0	1821.77	High	0.0004203	3.863e-07	4.36
		FALSE	High	LFCNVNDFLCR	2xCarbamidomethyl [C3; C10]	0.0058736	0.00182678	1	1	1	Q92043	0	1457.67	High	0.0004203	0.0003206	3.14
		FALSE	High	LHSWVECESGECCQQCK	4xCarbamidomethyl [C7; C12; C13; C16]	7.94303e-07	0.00182678	1	1	2	Q92043	0	2196.86	High	0.0004203	6.978e-10	6.18
		FALSE	High	LSIGIVQDHSPINLLVAVTMAHELGHNLGMVHDENR		0.000112578	0.00182678	1	1	2	Q92043	0	3930.01	High	0.0004203	9.83e-07	6.16
		FALSE	High	QCVDVTTAYK	1xCarbamidomethyl [C2]	0.0436055	0.00182678	1	1	1	Q92043	0	1184.56	High	0.0004203	0.006105	3.09
		FALSE	High	RYVELVIVADHR		0.0615393	0.00182678	2	5	2	Q92043; T1DEB4	1	1469.82	High	0.0004203	0.0102	3.05
		FALSE	High	SECDIAESCTGQSADCPTDDFHR	3xCarbamidomethyl [C3; C9; C16]	6.36486e-06	0.00182678	1	2	1	Q92043	0	2658.01	High	0.0004203	1.464e-08	7.35
		FALSE	High	SHDNAQLLTAIDLDEETLGLAPLGTMCDPK	1xCarbamidomethyl [C27]	4.07508e-07	0.00182678	1	1	2	Q92043	0	3238.56	High	0.0004203	2.635e-10	7.76
		FALSE	High	WIYQIVNTINEIYIPLNIR		0.00261509	0.00182678	1	1	1	Q92043	0	2375.31	High	0.0004203	9.779e-05	3.33
26	FALSE	High	Master Protein	Q8QHK3	Snake venom serine protease catroxase-1 OS=Crotalus atrox OX=8730 PE=1 SV=1	0	48.938	47	7	15	4	262	28.6	7.56	48.66	7	1
		Checked	Confidence	Sequence	Modifications	Qvality PEP	Qvality q-value	# Protein Groups	# Proteins	# PSMs	Master Protein Accessions	# Missed Cleavages	Theo. MH+ [Da]	Confidence (by Search Engine): Sequest HT	Percolator q-Value (by Search Engine): Sequest HT	Percolator PEP (by Search Engine): Sequest HT	XCorr (by Search Engine): Sequest HT
		FALSE	High	AAYPEYGLPATSR		0.00463747	0.00182678	1	12	2	Q8QHK3	0	1395.69	High	0.0004203	0.0002264	2.46
		FALSE	High	FFCVSSK	1xCarbamidomethyl [C3]	0.037332	0.00182678	3	20	2	T1E3X7; A0A2I7YSA5; Q8QHK3	0	874.413	High	0.0004203	0.004845	0.66
		FALSE	High	FLALVSSDGNQCGGTLINEEWVLTAAHCEGNK	2xCarbamidomethyl [C12; C28]	3.84684e-07	0.00182678	1	2	2	Q8QHK3	0	3490.64	High	0.0004203	2.413e-10	8.46
		FALSE	High	LDRPVSNSEHIAPLSLPSSPPSVGSVCR	1xCarbamidomethyl [C27]	2.05278e-05	0.00182678	3	18	1	T1E3X7; Q8QHK3; T1DP86	0	2958.51	High	0.0004203	8.12e-08	4.9
		FALSE	High	IMGWGTISPTK		0.0298173	0.00182678	1	17	2	Q8QHK3	0	1190.62	High	0.0004203	0.003489	2.55
		FALSE	High	IMGWGTISPTK	1xOxidation [M2]	0.280313	0.00357315	1	17	1	Q8QHK3	0	1206.62	High	0.0008091	0.1056	0.93
		FALSE	High	TLCAGILEGGK	1xCarbamidomethyl [C3]	0.0361232	0.00182678	6	91	1	A0A2I7YS92; T1E3X7; A0A2I7YS59; A0A2I7YS50; Q8QHK3; C0HK18	0	1118.59	High	0.0004203	0.004616	2.72
		FALSE	High	VILPDVPHCVNINLLNYSVCR	2xCarbamidomethyl [C9; C20]	2.29673e-06	0.00182678	1	9	4	Q8QHK3	0	2495.29	High	0.0004203	3.295e-09	3.68
27	FALSE	High	Master Protein	A0A2I7YSA5	Serine endopeptidase OS=Crotalus scutulatus OX=8737 PE=2 SV=1	0	45.854	46	6	10	1	257	28	8.09	31.65	6	1
		Checked	Confidence	Sequence	Modifications	Qvality PEP	Qvality q-value	# Protein Groups	# Proteins	# PSMs	Master Protein Accessions	# Missed Cleavages	Theo. MH+ [Da]	Confidence (by Search Engine): Sequest HT	Percolator q-Value (by Search Engine): Sequest HT	Percolator PEP (by Search Engine): Sequest HT	XCorr (by Search Engine): Sequest HT
		FALSE	High	AIYPGLLEK		0.0774189	0.00182678	2	7	1	A0A2I7YS58; A0A2I7YSA5	0	1003.58	High	0.0004203	0.01436	2.04
		FALSE	High	DTCGGDSGGPLICNGKIQGILSVGGDPCAQSHVPALYIK	3xCarbamidomethyl [C3; C13; C28]	1.80173e-05	0.00182678	1	2	1	A0A2I7YSA5	1	4011.94	High	0.0004203	6.717e-08	7.2
		FALSE	High	ETYPDVPHCANINILDHAVCR	2xCarbamidomethyl [C9; C20]	2.78056e-07	0.00182678	2	15	3	A0A2I7YS58; A0A2I7YSA5	0	2494.16	High	0.0004203	1.506e-10	5.09
		FALSE	High	FFCVSSK	1xCarbamidomethyl [C3]	0.037332	0.00182678	3	20	2	T1E3X7; A0A2I7YSA5; Q8QHK3	0	874.413	High	0.0004203	0.004845	0.66
		FALSE	High	HIAPLSLPSKPPSQDTVCNIMGWGTISPTK	1xCarbamidomethyl [C18]	3.08281e-08	0.00182678	2	8	1	A0A2I7YS58; A0A2I7YSA5	0	3232.65	High	0.0004203	6.018e-12	7.48
		FALSE	High	VLCAGILEGGK	1xCarbamidomethyl [C3]	0.00365011	0.00182678	2	9	2	A0A2I7YS58; A0A2I7YSA5	0	1116.61	High	0.0004203	0.0001595	3.2
28	FALSE	High	Master Protein	C0K3N3	Snake venom vascular endothelial growth factor toxin cratrin OS=Crotalus atrox OX=8730 PE=2 SV=1	0	45.617	42	3	21	2	144	16.1	8.25	77.49	3	1
		Checked	Confidence	Sequence	Modifications	Qvality PEP	Qvality q-value	# Protein Groups	# Proteins	# PSMs	Master Protein Accessions	# Missed Cleavages	Theo. MH+ [Da]	Confidence (by Search Engine): Sequest HT	Percolator q-Value (by Search Engine): Sequest HT	Percolator PEP (by Search Engine): Sequest HT	XCorr (by Search Engine): Sequest HT
		FALSE	High	CGGCCTDESLTCTATGK	4xCarbamidomethyl [C1; C4; C5; C12]	1.52492e-06	0.00182678	2	3	5	T1DGZ4; C0K3N3	0	1877.71	High	0.0004203	1.812e-09	5.15
		FALSE	High	EMLVSILDEYPSEVAHLFRPSCVTVLR	1xCarbamidomethyl [C22]	0.000326499	0.00182678	1	2	3	C0K3N3	0	3160.62	High	0.0004203	4.664e-06	3.86
		FALSE	High	EMLVSILDEYPSEVAHLFRPSCVTVLR	1xCarbamidomethyl [C22]; 1xOxidation [M2]	0.000351156	0.00182678	1	2	3	C0K3N3	0	3176.61	High	0.0004203	5.192e-06	4.49
		FALSE	High	IEVMQFTEHTECECRPR	2xCarbamidomethyl [C12; C14]	0.00101834	0.00182678	1	1	6	C0K3N3	0	2221.98	High	0.0004203	2.459e-05	2.23
		FALSE	High	IEVMQFTEHTECECRPR	2xCarbamidomethyl [C12; C14]; 1xOxidation [M4]	0.0100067	0.00182678	1	1	4	C0K3N3	0	2237.97	High	0.0004203	0.0006982	4
29	FALSE	High	Master Protein	A0A2I7YS58	Serine endopeptidase OS=Crotalus lepidus OX=44709 PE=2 SV=1	0	43.942	46	6	14	1	257	28	7.77	30.06	6	1
		Checked	Confidence	Sequence	Modifications	Qvality PEP	Qvality q-value	# Protein Groups	# Proteins	# PSMs	Master Protein Accessions	# Missed Cleavages	Theo. MH+ [Da]	Confidence (by Search Engine): Sequest HT	Percolator q-Value (by Search Engine): Sequest HT	Percolator PEP (by Search Engine): Sequest HT	XCorr (by Search Engine): Sequest HT
		FALSE	High	AIYPGLLEK		0.0774189	0.00182678	2	7	1	A0A2I7YS58; A0A2I7YSA5	0	1003.58	High	0.0004203	0.01436	2.04
		FALSE	High	DTCGGDSGGPLICNGEIQGILSVGGDPCAQSHVPALYIK	3xCarbamidomethyl [C3; C13; C28]	0.000226876	0.00182678	1	5	1	A0A2I7YS58	0	4012.88	High	0.0004203	2.74e-06	5.61
		FALSE	High	ETYPDVPHCANINILDHAVCR	2xCarbamidomethyl [C9; C20]	2.78056e-07	0.00182678	2	15	3	A0A2I7YS58; A0A2I7YSA5	0	2494.16	High	0.0004203	1.506e-10	5.09
		FALSE	High	FFCLSSK	1xCarbamidomethyl [C3]	0.0595699	0.00182678	4	42	6	A0A2I7YS58; A0A2I7YS92; A0A2I7YS50; A0A2I7YS27	0	888.428	High	0.0004203	0.009697	1.23
		FALSE	High	HIAPLSLPSKPPSQDTVCNIMGWGTISPTK	1xCarbamidomethyl [C18]	3.08281e-08	0.00182678	2	8	1	A0A2I7YS58; A0A2I7YSA5	0	3232.65	High	0.0004203	6.018e-12	7.48
		FALSE	High	VLCAGILEGGK	1xCarbamidomethyl [C3]	0.00365011	0.00182678	2	9	2	A0A2I7YS58; A0A2I7YSA5	0	1116.61	High	0.0004203	0.0001595	3.2
30	FALSE	High	Master Protein	B0LSG4	Phospholipase A2 OS=Sistrurus miliarius OX=8758 GN=PLA2 PE=3 SV=1	0	43.826	40	7	155	1	138	15.6	7.84	415.48	7	1
		Checked	Confidence	Sequence	Modifications	Qvality PEP	Qvality q-value	# Protein Groups	# Proteins	# PSMs	Master Protein Accessions	# Missed Cleavages	Theo. MH+ [Da]	Confidence (by Search Engine): Sequest HT	Percolator q-Value (by Search Engine): Sequest HT	Percolator PEP (by Search Engine): Sequest HT	XCorr (by Search Engine): Sequest HT
		FALSE	High	CCFVHDCCYEK	4xCarbamidomethyl [C1; C2; C7; C8]	1.99749e-05	0.00182678	3	11	79	Q71QE8; P0CV89; B0LSG4	0	1577.56	High	0.0004203	7.816e-08	4.23
		FALSE	High	CCFVHDCCYEKLTDCSPK	5xCarbamidomethyl [C1; C2; C7; C8; C15]	0.0498587	0.00182678	1	3	1	B0LSG4	1	2378.93	High	0.0004203	0.007444	2.08
		FALSE	High	DATDRCCFVHDCCYEK	4xCarbamidomethyl [C6; C7; C12; C13]	7.91819e-05	0.00182678	2	10	9	Q71QE8; B0LSG4	1	2135.8	High	0.0004203	5.862e-07	5.86
		FALSE	High	LTDCSPKTDIYSYSWK	1xCarbamidomethyl [C4]	0.00197851	0.00182678	2	3	1	B0LSG6; B0LSG4	1	1963.91	High	0.0004203	6.517e-05	2.92
		FALSE	High	QICECDR	2xCarbamidomethyl [C3; C5]	0.038008	0.00182678	5	22	19	A0A0K8RYW0; Q71QE8; B0LSG6; P0CV89; B0LSG4	0	980.392	High	0.0004203	0.004975	1.73
		FALSE	High	RYMFYPDFLCTDPSEK	1xCarbamidomethyl [C10]	0.00288152	0.00182678	2	3	1	B0LSG6; B0LSG4	1	2068.91	High	0.0004203	0.0001127	3.13
		FALSE	High	RYMFYPDFLCTDPSEK	1xCarbamidomethyl [C10]; 1xOxidation [M3]	0.13778	0.00182678	2	3	1	B0LSG6; B0LSG4	1	2084.91	High	0.0004203	0.03456	2.9
		FALSE	High	TDIYSYSWK		0.00769042	0.00182678	4	10	44	Q71QE8; B0LSG6; P0CV89; B0LSG4	0	1162.54	High	0.0004203	0.0004755	2.5
31	FALSE	High	Master Protein	T1DM74	Glia-derived nexin-like protein OS=Crotalus horridus OX=35024 PE=2 SV=1	0	41.253	43	13	20	13	396	44.1	9.45	49.94	13	1
		Checked	Confidence	Sequence	Modifications	Qvality PEP	Qvality q-value	# Protein Groups	# Proteins	# PSMs	Master Protein Accessions	# Missed Cleavages	Theo. MH+ [Da]	Confidence (by Search Engine): Sequest HT	Percolator q-Value (by Search Engine): Sequest HT	Percolator PEP (by Search Engine): Sequest HT	XCorr (by Search Engine): Sequest HT
		FALSE	High	AGENVVVSPHGIASVLGMLQLGADSK		3.04521e-05	0.00182678	1	2	1	T1DM74	0	2549.34	High	0.0004203	1.448e-07	7.27
		FALSE	High	ASAATTAIVTAR		0.0148683	0.00182678	1	2	1	T1DM74	0	1132.63	High	0.0004203	0.001251	3.63
		FALSE	High	DPNAASDTMNQWVK		0.00144772	0.00182678	1	2	2	T1DM74	0	1576.71	High	0.0004203	4.117e-05	3.85
		FALSE	High	FTAEAETDLK		0.00936236	0.00182678	1	2	2	T1DM74	0	1124.55	High	0.0004203	0.0006334	2.13
		FALSE	High	HNPTGAVLFMGQITKP		0.0335173	0.00182678	1	2	2	T1DM74	0	1710.9	High	0.0004203	0.004148	1.58
		FALSE	High	LVVINAVYFK		0.0227481	0.00182678	1	2	1	T1DM74	0	1165.7	High	0.0004203	0.002339	2.76
		FALSE	High	MEASFISR		0.0855074	0.00182678	1	2	1	T1DM74	0	940.456	High	0.0004203	0.01673	2.46
		FALSE	High	NSEVFQCPVK	1xCarbamidomethyl [C7]	0.00778411	0.00182678	1	2	2	T1DM74	0	1207.58	High	0.0004203	0.0004847	3.21
		FALSE	High	RVQVILPK		0.258223	0.00357315	1	2	1	T1DM74	1	952.63	High	0.0008091	0.09268	1.73
		FALSE	High	SENIYVSQLLQK		0.00616525	0.00182678	1	2	2	T1DM74	0	1421.76	High	0.0004203	0.0003444	3.04
		FALSE	High	SSPPWFVVDRPFLFFIR		0.0919605	0.00182678	1	2	2	T1DM74	0	2110.13	High	0.0004203	0.01865	2.17
		FALSE	High	TIQSWMTTMVQK		0.0183661	0.00182678	1	2	2	T1DM74	0	1453.72	High	0.0004203	0.001707	2.64
		FALSE	High	TYQVPMLAQLSVFR		0.0347442	0.00182678	1	2	1	T1DM74	0	1652.88	High	0.0004203	0.00437	2.56
32	FALSE	High	Master Protein	C9E1R9	Zinc metalloproteinase/disintegrin VMP-II OS=Crotalus viridis viridis OX=8742 PE=2 SV=1	0	38.892	15	6	52	3	478	53.8	5.31	151.46	6	1
		Checked	Confidence	Sequence	Modifications	Qvality PEP	Qvality q-value	# Protein Groups	# Proteins	# PSMs	Master Protein Accessions	# Missed Cleavages	Theo. MH+ [Da]	Confidence (by Search Engine): Sequest HT	Percolator q-Value (by Search Engine): Sequest HT	Percolator PEP (by Search Engine): Sequest HT	XCorr (by Search Engine): Sequest HT
		FALSE	High	ASQLNLTPEQQR		0.00534715	0.00182678	2	12	1	J3SDW6; C9E1R9	0	1384.72	High	0.0004203	0.0002796	3.17
		FALSE	High	ETVLLNR		0.159855	0.00182678	3	13	2	A0A0K8RYV7; C9E1R9; J3RY90	0	844.489	High	0.0004203	0.04346	1.95
		FALSE	High	LRPGAQCAEGLCCDQCR	4xCarbamidomethyl [C7; C12; C13; C16]	1.43081e-06	0.00182678	3	7	3	A0A0K8RYV7; P31985; C9E1R9	0	2050.87	High	0.0004203	1.653e-09	6.33
		FALSE	High	IWVHEIVNTINVFYR		7.42949e-05	0.00182678	1	1	15	C9E1R9	0	1903.02	High	0.0004203	5.338e-07	4.88
		FALSE	High	YIELVIVADHR		0.000210945	0.00182678	1	16	27	C9E1R9	0	1327.74	High	0.0004203	2.458e-06	3.99
		FALSE	High	YNSNLNTIR		0.0184216	0.00182678	1	2	4	C9E1R9	0	1094.56	High	0.0004203	0.001712	2.6
33	FALSE	High	Master Protein	J3SDW6	Zinc metalloproteinase-disintegrin-like 2d OS=Crotalus adamanteus OX=8729 PE=1 SV=1	0	38.224	21	7	9	4	612	67.8	5.91	34.16	7	1
		Checked	Confidence	Sequence	Modifications	Qvality PEP	Qvality q-value	# Protein Groups	# Proteins	# PSMs	Master Protein Accessions	# Missed Cleavages	Theo. MH+ [Da]	Confidence (by Search Engine): Sequest HT	Percolator q-Value (by Search Engine): Sequest HT	Percolator PEP (by Search Engine): Sequest HT	XCorr (by Search Engine): Sequest HT
		FALSE	High	ASQLNLTPEQQR		0.00534715	0.00182678	2	12	1	J3SDW6; C9E1R9	0	1384.72	High	0.0004203	0.0002796	3.17
		FALSE	High	LFCVLGPTGNTISCQATSSQSNVDIGMVDLGTK	2xCarbamidomethyl [C3; C14]	2.06527e-05	0.00182678	1	5	1	J3SDW6	0	3470.66	High	0.0004203	8.217e-08	6.46
		FALSE	High	IFPCAPQDK	1xCarbamidomethyl [C4]	0.172751	0.00182678	2	12	2	J3SDW6; T1DMN4	0	1075.52	High	0.0004203	0.04907	1.55
		FALSE	High	IYACVNTLNLIYR	1xCarbamidomethyl [C4]	0.0410789	0.00182678	1	11	1	J3SDW6	0	1612.85	High	0.0004203	0.005593	2.01
		FALSE	High	RHDNAQLLTAIDLDGPTIGLAR		7.65872e-06	0.00182678	1	8	1	J3SDW6	1	2360.27	High	0.0004203	1.921e-08	7.5
		FALSE	High	SECDIAESCTGQSADCPTDNFQR	3xCarbamidomethyl [C3; C9; C16]	9.41382e-07	0.00182678	1	9	2	J3SDW6	0	2648.03	High	0.0004203	8.948e-10	7.04
		FALSE	High	YIELVIVADNVMVK		0.00134202	0.00182678	2	13	1	J3SDW6; T1DMN4	0	1605.89	High	0.0004203	3.686e-05	3.25
34	FALSE	High	Master Protein	F2Q6F1	Cysteine-rich seceretory protein Cv-CRP (Fragment) OS=Crotalus viridis OX=8739 PE=2 SV=1	0	33.586	35	6	11	2	221	24.8	7.18	30.5	6	1
		Checked	Confidence	Sequence	Modifications	Qvality PEP	Qvality q-value	# Protein Groups	# Proteins	# PSMs	Master Protein Accessions	# Missed Cleavages	Theo. MH+ [Da]	Confidence (by Search Engine): Sequest HT	Percolator q-Value (by Search Engine): Sequest HT	Percolator PEP (by Search Engine): Sequest HT	XCorr (by Search Engine): Sequest HT
		FALSE	High	MEWYPEAAANAER		0.00321379	0.00182678	2	14	2	Q7ZT99; F2Q6F1	0	1537.67	High	0.0004203	0.0001324	3.12
		FALSE	High	MEWYPEAAANAER	1xOxidation [M1]	0.0113964	0.00182678	2	14	1	Q7ZT99; F2Q6F1	0	1553.67	High	0.0004203	0.0008446	2.91
		FALSE	High	SGPPCGDCPSACDNGLCTNPCTK	5xCarbamidomethyl [C5; C8; C12; C17; C21]	3.31518e-05	0.00182678	2	15	1	Q7ZT99; F2Q6F1	0	2524.96	High	0.0004203	1.638e-07	5.04
		FALSE	High	SVDFDSESPR		0.0132558	0.00182678	1	6	2	F2Q6F1	0	1138.5	High	0.0004203	0.001057	2.28
		FALSE	High	SVDFDSESPRKPEIQNK		0.0128224	0.00182678	1	1	1	F2Q6F1	1	1975.97	High	0.0004203	0.001005	2.27
		FALSE	High	SVNPTASNMLK		0.0626399	0.00182678	2	14	1	Q7ZT99; F2Q6F1	0	1161.59	High	0.0004203	0.01048	1.6
		FALSE	High	SVNPTASNMLK	1xOxidation [M9]	0.0240871	0.00182678	2	14	1	Q7ZT99; F2Q6F1	0	1177.59	High	0.0004203	0.002545	2.11
		FALSE	High	WTEIIHAWHGENK		0.000425107	0.00182678	2	7	2	Q7ZT99; F2Q6F1	0	1620.79	High	0.0004203	6.864e-06	5.04
35	FALSE	High	Master Protein	J3SBP3	Venom phosphodiesterase 2 OS=Crotalus adamanteus OX=8729 PE=1 SV=1	0	31.825	17	10	10	10	810	91.7	8.07	25.98	10	1
		Checked	Confidence	Sequence	Modifications	Qvality PEP	Qvality q-value	# Protein Groups	# Proteins	# PSMs	Master Protein Accessions	# Missed Cleavages	Theo. MH+ [Da]	Confidence (by Search Engine): Sequest HT	Percolator q-Value (by Search Engine): Sequest HT	Percolator PEP (by Search Engine): Sequest HT	XCorr (by Search Engine): Sequest HT
		FALSE	High	AATYFWPGSEVK		0.02072	0.00182678	1	4	1	J3SBP3	0	1355.66	High	0.0004203	0.002034	2.65
		FALSE	High	CASSGATQCPAGFEQSPLILFSMDGFR	2xCarbamidomethyl [C1; C9]	8.77897e-06	0.00182678	1	4	1	J3SBP3	0	2934.32	High	0.0004203	2.353e-08	4.93
		FALSE	High	DFYTFDSEGIVK		0.0664476	0.00182678	1	4	1	J3SBP3	0	1420.66	High	0.0004203	0.01146	2.21
		FALSE	High	IANVLCSCSDDCLEK	3xCarbamidomethyl [C6; C8; C12]	0.00162456	0.00182678	1	2	1	J3SBP3	0	1783.77	High	0.0004203	4.881e-05	3.8
		FALSE	High	NPFYTPSPAK		0.174186	0.00182678	1	4	1	J3SBP3	0	1121.56	High	0.0004203	0.04958	1.1
		FALSE	High	RPDFLTLYIEEPDTTGHK		0.000170588	0.00182678	1	4	1	J3SBP3	0	2132.07	High	0.0004203	1.805e-06	3.92
		FALSE	High	SMQAIFLAHGPGFNEK		0.00322354	0.00182678	1	4	1	J3SBP3	0	1746.86	High	0.0004203	0.000133	4.38
		FALSE	High	TLGMLMEGLK	1xOxidation [M4]	0.089586	0.00182678	1	4	1	J3SBP3	0	1108.57	High	0.0004203	0.01795	2.11
		FALSE	High	YCLLHQAK	1xCarbamidomethyl [C2]	0.0877794	0.00182678	1	4	1	J3SBP3	0	1032.53	High	0.0004203	0.01736	1.98
		FALSE	High	YGPVSGEIIK		0.347553	0.00704452	1	4	1	J3SBP3	0	1062.58	High	0.001973	0.1506	0.59
36	FALSE	High	Master Protein	A0A0K8RYV7	Metalloproteinase (Type II) 2 OS=Crotalus horridus OX=35024 PE=3 SV=1	0	30.885	14	5	65	1	478	54.1	5.03	189.45	5	1
		Checked	Confidence	Sequence	Modifications	Qvality PEP	Qvality q-value	# Protein Groups	# Proteins	# PSMs	Master Protein Accessions	# Missed Cleavages	Theo. MH+ [Da]	Confidence (by Search Engine): Sequest HT	Percolator q-Value (by Search Engine): Sequest HT	Percolator PEP (by Search Engine): Sequest HT	XCorr (by Search Engine): Sequest HT
		FALSE	High	ETVLLNR		0.159855	0.00182678	3	13	2	A0A0K8RYV7; C9E1R9; J3RY90	0	844.489	High	0.0004203	0.04346	1.95
		FALSE	High	LQGEMYLIEPLK		0.0362314	0.00182678	10	32	1	A0A0K8RYV7; A0A1W7RB97; Q90282; J3S831; P34182; J3SBP6; J3RY90; T1DMN4; A0A0K8RZ12; Q9DGB9	0	1433.77	High	0.0004203	0.004645	2.93
		FALSE	High	LRPGAQCAEGLCCDQCR	4xCarbamidomethyl [C7; C12; C13; C16]	1.43081e-06	0.00182678	3	7	3	A0A0K8RYV7; P31985; C9E1R9	0	2050.87	High	0.0004203	1.653e-09	6.33
		FALSE	High	ISHDNAQLLTAINFQENIIGR		9.41288e-05	0.00182678	1	2	2	A0A0K8RYV7	0	2367.24	High	0.0004203	7.561e-07	6.4
		FALSE	High	YIELVVVADHR		0.00025229	0.00182678	2	8	57	A0A0K8RYV7; Q90391	0	1313.72	High	0.0004203	3.199e-06	3.19
37	FALSE	High	Master Protein	F8S0Y8	C-type lectin 4 OS=Crotalus adamanteus OX=8729 PE=2 SV=1	0	29.657	48	5	9	5	157	17.9	4.91	26.79	5	1
		Checked	Confidence	Sequence	Modifications	Qvality PEP	Qvality q-value	# Protein Groups	# Proteins	# PSMs	Master Protein Accessions	# Missed Cleavages	Theo. MH+ [Da]	Confidence (by Search Engine): Sequest HT	Percolator q-Value (by Search Engine): Sequest HT	Percolator PEP (by Search Engine): Sequest HT	XCorr (by Search Engine): Sequest HT
		FALSE	High	EQQCSSEWSDGSSIIYVNWNK	1xCarbamidomethyl [C4]	4.34314e-07	0.00182678	1	2	1	F8S0Y8	0	2517.1	High	0.0004203	2.887e-10	5.98
		FALSE	High	GESQMCQGLTR	1xCarbamidomethyl [C6]	0.00398545	0.00182678	1	4	1	F8S0Y8	0	1266.56	High	0.0004203	0.0001814	3.24
		FALSE	High	GESQMCQGLTR	1xCarbamidomethyl [C6]; 1xOxidation [M5]	0.014039	0.00182678	1	4	3	F8S0Y8	0	1282.55	High	0.0004203	0.001151	2.56
		FALSE	High	GGHLVSIESDGEADFVAQLAQK		5.2733e-05	0.00182678	1	5	1	F8S0Y8	0	2271.13	High	0.0004203	3.233e-07	6.17
		FALSE	High	IDKPDIYIWIGLR		0.00279547	0.00182678	1	4	1	F8S0Y8	0	1601.9	High	0.0004203	0.0001078	4.47
		FALSE	High	WDYTDCQAK	1xCarbamidomethyl [C6]	0.0131759	0.00182678	1	6	2	F8S0Y8	0	1186.48	High	0.0004203	0.001048	2.47
38	FALSE	High	Master Protein	T1E6V6	NGF-CohLL-2 OS=Crotalus oreganus helleri OX=8741 PE=2 SV=1	0	28.14	30	6	19	6	241	27.2	8.53	48.19	6	1
		Checked	Confidence	Sequence	Modifications	Qvality PEP	Qvality q-value	# Protein Groups	# Proteins	# PSMs	Master Protein Accessions	# Missed Cleavages	Theo. MH+ [Da]	Confidence (by Search Engine): Sequest HT	Percolator q-Value (by Search Engine): Sequest HT	Percolator PEP (by Search Engine): Sequest HT	XCorr (by Search Engine): Sequest HT
		FALSE	High	ALTMEGNQASWR		0.00462344	0.00182678	1	6	1	T1E6V6	0	1363.64	High	0.0004203	0.0002254	3.18
		FALSE	High	ALTMEGNQASWR	1xOxidation [M4]	0.0860074	0.00182678	1	6	1	T1E6V6	0	1379.64	High	0.0004203	0.01688	2.06
		FALSE	High	GNLVTVMVDVNINNNVYK		0.00257575	0.00182678	1	7	8	T1E6V6	0	2006.04	High	0.0004203	9.582e-05	3.92
		FALSE	High	HWNSYCTTTNTFVK	1xCarbamidomethyl [C6]	2.85739e-06	0.00182678	1	6	3	T1E6V6	0	1758.79	High	0.0004203	4.538e-09	4.57
		FALSE	High	IDSACVCVISR	2xCarbamidomethyl [C5; C7]	0.0139967	0.00182678	1	6	3	T1E6V6	0	1279.61	High	0.0004203	0.001145	2.6
		FALSE	High	NPNPVPTGCR	1xCarbamidomethyl [C9]	0.14824	0.00182678	1	6	2	T1E6V6	0	1111.53	High	0.0004203	0.03864	1.99
		FALSE	High	QYFFETK		0.186047	0.00182678	1	5	1	T1E6V6	0	962.462	High	0.0004203	0.05492	1.65
39	FALSE	High	Master Protein	A0A0F7Z3A7	Cadam10_Vespryn-1 OS=Crotalus adamanteus OX=8729 PE=2 SV=1	0	27.077	23	5	9	5	222	24.7	9.38	32.03	5	1
		Checked	Confidence	Sequence	Modifications	Qvality PEP	Qvality q-value	# Protein Groups	# Proteins	# PSMs	Master Protein Accessions	# Missed Cleavages	Theo. MH+ [Da]	Confidence (by Search Engine): Sequest HT	Percolator q-Value (by Search Engine): Sequest HT	Percolator PEP (by Search Engine): Sequest HT	XCorr (by Search Engine): Sequest HT
		FALSE	High	GNLMLVPEER		0.0541821	0.00182678	1	4	1	A0A0F7Z3A7	0	1157.6	High	0.0004203	0.008439	2.91
		FALSE	High	GNLMLVPEER	1xOxidation [M4]	0.0218089	0.00182678	1	4	2	A0A0F7Z3A7	0	1173.59	High	0.0004203	0.002201	3.3
		FALSE	High	HYFEVK		0.0901086	0.00182678	1	4	1	A0A0F7Z3A7	0	822.414	High	0.0004203	0.01805	2.39
		FALSE	High	NVGVPQVVPDNPER		0.0339214	0.00182678	1	4	1	A0A0F7Z3A7	0	1519.79	High	0.0004203	0.004218	2.59
		FALSE	High	RADVTFDSNTAFSSLVVSANK		4.80023e-06	0.00182678	1	3	2	A0A0F7Z3A7	1	2229.11	High	0.0004203	9.717e-09	5.64
		FALSE	High	RADVTFDSNTAFSSLVVSANKK		1.90872e-06	0.00182678	1	3	2	A0A0F7Z3A7	2	2357.21	High	0.0004203	2.52e-09	6.68
40	FALSE	High	Master Protein	T1DGZ4	Snake venom vascular endothelial growth factor 1 OS=Crotalus horridus OX=35024 PE=2 SV=1	0	25.484	23	2	7	1	141	16	7.62	34.32	2	1
		Checked	Confidence	Sequence	Modifications	Qvality PEP	Qvality q-value	# Protein Groups	# Proteins	# PSMs	Master Protein Accessions	# Missed Cleavages	Theo. MH+ [Da]	Confidence (by Search Engine): Sequest HT	Percolator q-Value (by Search Engine): Sequest HT	Percolator PEP (by Search Engine): Sequest HT	XCorr (by Search Engine): Sequest HT
		FALSE	High	CGGCCTDESLTCTATGK	4xCarbamidomethyl [C1; C4; C5; C12]	1.52492e-06	0.00182678	2	3	5	T1DGZ4; C0K3N3	0	1877.71	High	0.0004203	1.812e-09	5.15
		FALSE	High	IEVMQFTEHTECECR	2xCarbamidomethyl [C12; C14]	5.32151e-05	0.00182678	1	1	2	T1DGZ4	0	1968.82	High	0.0004203	3.28e-07	4.2
41	FALSE	High	Master Protein	F8S0Z1	C-type lectin 10 OS=Crotalus adamanteus OX=8729 PE=2 SV=1	0	24.169	41	5	6	5	148	17.1	6.25	19.79	5	1
		Checked	Confidence	Sequence	Modifications	Qvality PEP	Qvality q-value	# Protein Groups	# Proteins	# PSMs	Master Protein Accessions	# Missed Cleavages	Theo. MH+ [Da]	Confidence (by Search Engine): Sequest HT	Percolator q-Value (by Search Engine): Sequest HT	Percolator PEP (by Search Engine): Sequest HT	XCorr (by Search Engine): Sequest HT
		FALSE	High	ELECIVSK	1xCarbamidomethyl [C4]	0.146174	0.00182678	1	1	1	F8S0Z1	0	977.497	High	0.0004203	0.03778	1.98
		FALSE	High	LEWTDGAK		0.0797189	0.00182678	1	1	1	F8S0Z1	0	919.452	High	0.0004203	0.01506	1.02
		FALSE	High	MTWEDAEQFCAEQHK	1xCarbamidomethyl [C10]	8.5162e-05	0.00182678	1	1	1	F8S0Z1	0	1909.78	High	0.0004203	6.536e-07	4.98
		FALSE	High	TTDNQWLSMHCSK	1xCarbamidomethyl [C11]	0.000462791	0.00182678	1	1	1	F8S0Z1	0	1607.69	High	0.0004203	7.764e-06	3.94
		FALSE	High	YDFVWIGLSNIWNECR	1xCarbamidomethyl [C15]	0.000295397	0.00182678	1	4	2	F8S0Z1	0	2071.97	High	0.0004203	4.031e-06	4.34
42	FALSE	High	Master Protein	T1DAW8	Lipase OS=Crotalus horridus OX=35024 PE=2 SV=1	0	23.283	17	5	7	5	400	45.8	7.83	25.07	5	1
		Checked	Confidence	Sequence	Modifications	Qvality PEP	Qvality q-value	# Protein Groups	# Proteins	# PSMs	Master Protein Accessions	# Missed Cleavages	Theo. MH+ [Da]	Confidence (by Search Engine): Sequest HT	Percolator q-Value (by Search Engine): Sequest HT	Percolator PEP (by Search Engine): Sequest HT	XCorr (by Search Engine): Sequest HT
		FALSE	High	DMIQMMHK		0.132055	0.00182678	1	2	1	T1DAW8	0	1033.46	High	0.0004203	0.03233	2.28
		FALSE	High	EIPEWEHLDFIWGLDAPQR		0.0141241	0.00182678	1	2	1	T1DAW8	0	2351.15	High	0.0004203	0.001161	3.92
		FALSE	High	LGELPEFLLK		0.00376244	0.00182678	1	2	1	T1DAW8	0	1158.68	High	0.0004203	0.0001665	2.68
		FALSE	High	MLVPTALWTGGHDWLSDRK		0.000444897	0.00182678	1	2	1	T1DAW8	1	2183.11	High	0.0004203	7.327e-06	6.03
		FALSE	High	MLVPTALWTGGHDWLSDRK	1xOxidation [M1]	0.00170533	0.00182678	1	2	2	T1DAW8	1	2199.1	High	0.0004203	5.232e-05	3.98
		FALSE	High	QIFPQNAVIK		0.0202875	0.00182678	1	2	1	T1DAW8	0	1157.67	High	0.0004203	0.001976	2.3
43	FALSE	High	Master Protein	T1E3Z0	C-type lectin 11a OS=Crotalus horridus OX=35024 PE=2 SV=1	0	22.513	32	4	15	1	151	16.8	5.11	48.62	4	1
		Checked	Confidence	Sequence	Modifications	Qvality PEP	Qvality q-value	# Protein Groups	# Proteins	# PSMs	Master Protein Accessions	# Missed Cleavages	Theo. MH+ [Da]	Confidence (by Search Engine): Sequest HT	Percolator q-Value (by Search Engine): Sequest HT	Percolator PEP (by Search Engine): Sequest HT	XCorr (by Search Engine): Sequest HT
		FALSE	High	GISYIWIGLR		0.00897404	0.00182678	2	13	3	G9DCH8; T1E3Z0	0	1177.67	High	0.0004203	0.0005965	3.14
		FALSE	High	TCLGLEQDTNHK	1xCarbamidomethyl [C2]	9.88103e-05	0.00182678	2	12	6	G9DCH8; T1E3Z0	0	1415.66	High	0.0004203	8.115e-07	4.11
		FALSE	High	WSDGSSVSYENWIEAESK		8.96691e-05	0.00182678	2	4	3	G9DCH8; T1E3Z0	0	2073.9	High	0.0004203	7.023e-07	5.05
		FALSE	High	WVNIYCGQR	1xCarbamidomethyl [C6]	0.00547832	0.00182678	1	2	3	T1E3Z0	0	1195.57	High	0.0004203	0.0002894	2.6
44	FALSE	High	Master Protein	P31985	Disintegrin cereberin OS=Crotalus cerberus OX=36309 PE=1 SV=1	0	22.46	54	2	6	1	72	7.8	7.42	19.56	2	1
		Checked	Confidence	Sequence	Modifications	Qvality PEP	Qvality q-value	# Protein Groups	# Proteins	# PSMs	Master Protein Accessions	# Missed Cleavages	Theo. MH+ [Da]	Confidence (by Search Engine): Sequest HT	Percolator q-Value (by Search Engine): Sequest HT	Percolator PEP (by Search Engine): Sequest HT	XCorr (by Search Engine): Sequest HT
		FALSE	High	EAGEECDCGSPANPCCDAATCK	5xCarbamidomethyl [C6; C8; C15; C16; C21]	6.08142e-05	0.00182678	1	3	3	P31985	0	2458.87	High	0.0004203	3.977e-07	3.98
		FALSE	High	LRPGAQCAEGLCCDQCR	4xCarbamidomethyl [C7; C12; C13; C16]	1.43081e-06	0.00182678	3	7	3	A0A0K8RYV7; P31985; C9E1R9	0	2050.87	High	0.0004203	1.653e-09	6.33
45	FALSE	High	Master Protein	G9DCH8	C-type lectin 2 OS=Crotalus oreganus helleri OX=8741 PE=2 SV=1	0	22.247	27	4	15	1	151	16.8	6.15	47.83	4	1
		Checked	Confidence	Sequence	Modifications	Qvality PEP	Qvality q-value	# Protein Groups	# Proteins	# PSMs	Master Protein Accessions	# Missed Cleavages	Theo. MH+ [Da]	Confidence (by Search Engine): Sequest HT	Percolator q-Value (by Search Engine): Sequest HT	Percolator PEP (by Search Engine): Sequest HT	XCorr (by Search Engine): Sequest HT
		FALSE	High	GISYIWIGLR		0.00897404	0.00182678	2	13	3	G9DCH8; T1E3Z0	0	1177.67	High	0.0004203	0.0005965	3.14
		FALSE	High	KGISYIWIGLR		0.0365582	0.00182678	1	10	3	G9DCH8	1	1305.77	High	0.0004203	0.004704	2.26
		FALSE	High	TCLGLEQDTNHK	1xCarbamidomethyl [C2]	9.88103e-05	0.00182678	2	12	6	G9DCH8; T1E3Z0	0	1415.66	High	0.0004203	8.115e-07	4.11
		FALSE	High	WSDGSSVSYENWIEAESK		8.96691e-05	0.00182678	2	4	3	G9DCH8; T1E3Z0	0	2073.9	High	0.0004203	7.023e-07	5.05
46	FALSE	High	Master Protein	Q7LZP2	Adamalysin II OS=Crotalus adamanteus OX=8729 PE=4 SV=1	0	21.481	24	4	64	1	203	23.3	8.44	142.94	4	1
		Checked	Confidence	Sequence	Modifications	Qvality PEP	Qvality q-value	# Protein Groups	# Proteins	# PSMs	Master Protein Accessions	# Missed Cleavages	Theo. MH+ [Da]	Confidence (by Search Engine): Sequest HT	Percolator q-Value (by Search Engine): Sequest HT	Percolator PEP (by Search Engine): Sequest HT	XCorr (by Search Engine): Sequest HT
		FALSE	High	AYTSSMCNPR	1xCarbamidomethyl [C7]	0.0126301	0.00182678	2	3	6	Q90391; Q7LZP2	0	1186.5	High	0.0004203	0.0009824	1.72
		FALSE	High	AYTSSMCNPR	1xCarbamidomethyl [C7]; 1xOxidation [M6]	0.00944773	0.00182678	2	3	7	Q90391; Q7LZP2	0	1202.49	High	0.0004203	0.0006431	2.05
		FALSE	High	FLNQYKPQCILNKP	1xCarbamidomethyl [C9]	0.0184772	0.00182678	1	2	1	Q7LZP2	0	1762.93	High	0.0004203	0.001723	4.29
		FALSE	High	GASLCIMRPGLTPGR	1xCarbamidomethyl [C5]	0.00643228	0.00182678	3	6	14	P20897; Q90391; Q7LZP2	0	1585.83	High	0.0004203	0.0003656	3.39
		FALSE	High	GASLCIMRPGLTPGR	1xCarbamidomethyl [C5]; 1xOxidation [M7]	0.0111577	0.00182678	3	6	10	P20897; Q90391; Q7LZP2	0	1601.83	High	0.0004203	0.0008221	3.34
		FALSE	High	YNSDLNIIR		0.0129001	0.00182678	2	5	26	Q90391; Q7LZP2	0	1107.58	High	0.0004203	0.001014	2.68
47	FALSE	High	Master Protein	A0A2I7YS13	Secretory phospholipase A2 OS=Crotalus scutulatus OX=8737 PE=2 SV=1	0	21.451	54	4	5	2	138	15.3	4.91	17.2	4	1
		Checked	Confidence	Sequence	Modifications	Qvality PEP	Qvality q-value	# Protein Groups	# Proteins	# PSMs	Master Protein Accessions	# Missed Cleavages	Theo. MH+ [Da]	Confidence (by Search Engine): Sequest HT	Percolator q-Value (by Search Engine): Sequest HT	Percolator PEP (by Search Engine): Sequest HT	XCorr (by Search Engine): Sequest HT
		FALSE	High	CCFVHDCCYGK	4xCarbamidomethyl [C1; C2; C7; C8]	0.000589897	0.00182678	3	57	1	A0A2I7YS13; A0A0K8RYW0; J3S3V6	0	1505.54	High	0.0004203	1.107e-05	4.16
		FALSE	High	SGLLWYSAYGCYCGWGGHGLPQDATDR	2xCarbamidomethyl [C11; C13]	6.48145e-05	0.00182678	1	8	1	A0A2I7YS13	0	3047.32	High	0.0004203	4.372e-07	3.39
		FALSE	High	TVSYTYSEENGEIICGGDDPCGTQICECDK	4xCarbamidomethyl [C15; C21; C26; C28]	5.28959e-06	0.00182678	1	5	1	A0A2I7YS13	0	3457.38	High	0.0004203	1.12e-08	5.8
		FALSE	High	YWLFPPK		0.0455996	0.00182678	2	16	2	A0A2I7YS13; J3S3V6	0	950.513	High	0.0004203	0.006537	1.83
48	FALSE	High	Master Protein	G9DCI1	C-type lectin 5 OS=Crotalus oreganus helleri OX=8741 PE=2 SV=1	0	20.135	16	1	4	1	149	17.1	8.57	24.96	1	1
		Checked	Confidence	Sequence	Modifications	Qvality PEP	Qvality q-value	# Protein Groups	# Proteins	# PSMs	Master Protein Accessions	# Missed Cleavages	Theo. MH+ [Da]	Confidence (by Search Engine): Sequest HT	Percolator q-Value (by Search Engine): Sequest HT	Percolator PEP (by Search Engine): Sequest HT	XCorr (by Search Engine): Sequest HT
		FALSE	High	GGHLVSIETSLEAAFVHIVLSGNK		2.2284e-09	0.00182678	1	1	4	G9DCI1	0	2478.34	High	0.0004203	1.29e-13	8.83
49	FALSE	High	Master Protein	A0A0K8S034	Phospholipase A2 2 OS=Crotalus horridus OX=35024 PE=3 SV=1	0	18.641	37	3	4	3	138	15.5	8.13	16.21	3	1
		Checked	Confidence	Sequence	Modifications	Qvality PEP	Qvality q-value	# Protein Groups	# Proteins	# PSMs	Master Protein Accessions	# Missed Cleavages	Theo. MH+ [Da]	Confidence (by Search Engine): Sequest HT	Percolator q-Value (by Search Engine): Sequest HT	Percolator PEP (by Search Engine): Sequest HT	XCorr (by Search Engine): Sequest HT
		FALSE	High	CCLMHDCCYENLTGCK	5xCarbamidomethyl [C1; C2; C7; C8; C15]	1.22571e-06	0.00182678	1	6	2	A0A0K8S034	0	2120.78	High	0.0004203	1.316e-09	6.36
		FALSE	High	NGAIVCGGGTWCK	2xCarbamidomethyl [C6; C12]	0.0184216	0.00182678	1	2	1	A0A0K8S034	0	1379.62	High	0.0004203	0.00171	3.29
		FALSE	High	NPFPSYTFYGCYCGLGGQGRPR	2xCarbamidomethyl [C11; C13]	0.111915	0.00182678	1	5	1	A0A0K8S034	0	2554.14	High	0.0004203	0.02509	2.69
50	FALSE	High	Master Protein	T1DLJ3	Neutral and basic amino acid transport protein rBAT-like protein OS=Crotalus horridus OX=35024 PE=2 SV=1	0	18.089	11	6	7	6	673	76.9	5.24	17.04	6	1
		Checked	Confidence	Sequence	Modifications	Qvality PEP	Qvality q-value	# Protein Groups	# Proteins	# PSMs	Master Protein Accessions	# Missed Cleavages	Theo. MH+ [Da]	Confidence (by Search Engine): Sequest HT	Percolator q-Value (by Search Engine): Sequest HT	Percolator PEP (by Search Engine): Sequest HT	XCorr (by Search Engine): Sequest HT
		FALSE	High	DFEDLIAAIHDK		0.00252932	0.00182678	1	2	1	T1DLJ3	0	1386.69	High	0.0004203	9.308e-05	3.19
		FALSE	High	DSGYGIEDFQDIDPIFGSMK		0.00985648	0.00182678	1	2	1	T1DLJ3	0	2234	High	0.0004203	0.0006851	3.01
		FALSE	High	NQCYFHQFGK	1xCarbamidomethyl [C3]	0.0165754	0.00182678	1	2	2	T1DLJ3	0	1328.58	High	0.0004203	0.00147	1.73
		FALSE	High	VIMDLIPNHTSDK		0.179045	0.00182678	1	2	1	T1DLJ3	0	1482.76	High	0.0004203	0.05189	2.2
		FALSE	High	WFQLSR		0.155028	0.00182678	1	2	1	T1DLJ3	0	836.441	High	0.0004203	0.04149	1.86
		FALSE	High	WPNWMVGDSNTAR		0.0140815	0.00182678	1	2	1	T1DLJ3	0	1533.69	High	0.0004203	0.001152	3.63
51	FALSE	High	Master Protein	A0A2I7YS59	Serine endopeptidase OS=Crotalus mitchellii OX=384065 PE=2 SV=1	0	18.019	28	5	6	4	257	28.2	6.28	20.94	5	1
		Checked	Confidence	Sequence	Modifications	Qvality PEP	Qvality q-value	# Protein Groups	# Proteins	# PSMs	Master Protein Accessions	# Missed Cleavages	Theo. MH+ [Da]	Confidence (by Search Engine): Sequest HT	Percolator q-Value (by Search Engine): Sequest HT	Percolator PEP (by Search Engine): Sequest HT	XCorr (by Search Engine): Sequest HT
		FALSE	High	FLALLYSDR		0.0418215	0.00182678	1	6	1	A0A2I7YS59	0	1097.6	High	0.0004203	0.005738	2.12
		FALSE	High	NSEHIAPLSLPSSPPSVGSVCR	1xCarbamidomethyl [C21]	7.96638e-05	0.00182678	1	7	2	A0A2I7YS59	0	2291.14	High	0.0004203	5.919e-07	5.22
		FALSE	High	SQCGGTLINEEWVLTAAHCDIR	2xCarbamidomethyl [C3; C19]	0.000209669	0.00182678	1	2	1	A0A2I7YS59	0	2530.18	High	0.0004203	2.438e-06	5.47
		FALSE	High	TLCAGILEGGK	1xCarbamidomethyl [C3]	0.0361232	0.00182678	6	91	1	A0A2I7YS92; T1E3X7; A0A2I7YS59; A0A2I7YS50; Q8QHK3; C0HK18	0	1118.59	High	0.0004203	0.004616	2.72
		FALSE	High	YFCLSSR	1xCarbamidomethyl [C3]	0.111915	0.00182678	1	6	1	A0A2I7YS59	0	932.429	High	0.0004203	0.02507	1.64
52	FALSE	High	Master Protein	A0A1W7RBC3	Cadam10_CTL-11 OS=Crotalus adamanteus OX=8729 PE=4 SV=1	0	17.971	22	4	20	3	153	17.4	6.07	46.75	4	1
		Checked	Confidence	Sequence	Modifications	Qvality PEP	Qvality q-value	# Protein Groups	# Proteins	# PSMs	Master Protein Accessions	# Missed Cleavages	Theo. MH+ [Da]	Confidence (by Search Engine): Sequest HT	Percolator q-Value (by Search Engine): Sequest HT	Percolator PEP (by Search Engine): Sequest HT	XCorr (by Search Engine): Sequest HT
		FALSE	High	RTIPHIWIGLR		0.00160011	0.00182678	1	1	11	A0A1W7RBC3	1	1361.82	High	0.0004203	4.78e-05	3.93
		FALSE	High	TCLGLEQDTNYHK	1xCarbamidomethyl [C2]	0.00250642	0.00182678	2	3	2	T1D6Q8; A0A1W7RBC3	0	1578.72	High	0.0004203	9.194e-05	2.84
		FALSE	High	TIPHIWIGLR		0.0237274	0.00182678	1	1	5	A0A1W7RBC3	0	1205.72	High	0.0004203	0.002492	2.65
		FALSE	High	WANTFCGQR	1xCarbamidomethyl [C6]	0.0117463	0.00182678	1	1	2	A0A1W7RBC3	0	1139.51	High	0.0004203	0.0008834	2.55
53	FALSE	High	Master Protein	B0LSG6	Phospholipase A2 OS=Sistrurus miliarius OX=8758 GN=PLA2 PE=3 SV=1	0	17.455	36	5	67	1	138	15.7	7.01	133.25	5	1
		Checked	Confidence	Sequence	Modifications	Qvality PEP	Qvality q-value	# Protein Groups	# Proteins	# PSMs	Master Protein Accessions	# Missed Cleavages	Theo. MH+ [Da]	Confidence (by Search Engine): Sequest HT	Percolator q-Value (by Search Engine): Sequest HT	Percolator PEP (by Search Engine): Sequest HT	XCorr (by Search Engine): Sequest HT
		FALSE	High	GCFVHDCCYEK	3xCarbamidomethyl [C2; C7; C8]	0.0423238	0.00182678	1	1	1	B0LSG6	0	1474.55	High	0.0004203	0.005838	2.12
		FALSE	High	LTDCSPKTDIYSYSWK	1xCarbamidomethyl [C4]	0.00197851	0.00182678	2	3	1	B0LSG6; B0LSG4	1	1963.91	High	0.0004203	6.517e-05	2.92
		FALSE	High	QICECDR	2xCarbamidomethyl [C3; C5]	0.038008	0.00182678	5	22	19	A0A0K8RYW0; Q71QE8; B0LSG6; P0CV89; B0LSG4	0	980.392	High	0.0004203	0.004975	1.73
		FALSE	High	RYMFYPDFLCTDPSEK	1xCarbamidomethyl [C10]	0.00288152	0.00182678	2	3	1	B0LSG6; B0LSG4	1	2068.91	High	0.0004203	0.0001127	3.13
		FALSE	High	RYMFYPDFLCTDPSEK	1xCarbamidomethyl [C10]; 1xOxidation [M3]	0.13778	0.00182678	2	3	1	B0LSG6; B0LSG4	1	2084.91	High	0.0004203	0.03456	2.9
		FALSE	High	TDIYSYSWK		0.00769042	0.00182678	4	10	44	Q71QE8; B0LSG6; P0CV89; B0LSG4	0	1162.54	High	0.0004203	0.0004755	2.5
54	FALSE	High	Master Protein	A0A0K8RUN7	Glypican-1-like OS=Crotalus horridus OX=35024 PE=3 SV=1	0	16.909	16	6	6	6	552	62	7.88	13.26	6	1
		Checked	Confidence	Sequence	Modifications	Qvality PEP	Qvality q-value	# Protein Groups	# Proteins	# PSMs	Master Protein Accessions	# Missed Cleavages	Theo. MH+ [Da]	Confidence (by Search Engine): Sequest HT	Percolator q-Value (by Search Engine): Sequest HT	Percolator PEP (by Search Engine): Sequest HT	XCorr (by Search Engine): Sequest HT
		FALSE	High	DFWALLPTTLCNEK	1xCarbamidomethyl [C11]	0.0075064	0.00182678	1	2	1	A0A0K8RUN7	0	1707.84	High	0.0004203	0.0004588	3.22
		FALSE	High	GCLGNHADLDTEWK	1xCarbamidomethyl [C2]	0.331974	0.00704452	1	2	1	A0A0K8RUN7	0	1615.72	High	0.001973	0.1393	1.73
		FALSE	High	GPNINLEEALNEFWTR		0.000322561	0.00182678	1	2	1	A0A0K8RUN7	0	1902.93	High	0.0004203	4.575e-06	4.5
		FALSE	High	IAEAISNMQENK		0.00451271	0.00182678	1	2	1	A0A0K8RUN7	0	1347.66	High	0.0004203	0.000218	2.88
		FALSE	High	ICPQGYTCCTSEMEENFANK	3xCarbamidomethyl [C2; C8; C9]	0.361909	0.00704452	1	2	1	A0A0K8RUN7	0	2438.97	High	0.001973	0.161	0.58
		FALSE	High	VSQVPLSQYCNR	1xCarbamidomethyl [C10]	0.0144696	0.00182678	1	2	1	A0A0K8RUN7	0	1450.71	High	0.0004203	0.001202	2.65
55	FALSE	High	Master Protein	C0HK50	Disintegrin tzabcanin OS=Crotalus tzabcan OX=1043006 PE=1 SV=1	0	16.879	52	2	4	1	71	7.6	7.02	9.28	2	1
		Checked	Confidence	Sequence	Modifications	Qvality PEP	Qvality q-value	# Protein Groups	# Proteins	# PSMs	Master Protein Accessions	# Missed Cleavages	Theo. MH+ [Da]	Confidence (by Search Engine): Sequest HT	Percolator q-Value (by Search Engine): Sequest HT	Percolator PEP (by Search Engine): Sequest HT	XCorr (by Search Engine): Sequest HT
		FALSE	High	GEECDCGSPANPCCDAATCK	5xCarbamidomethyl [C4; C6; C13; C14; C19]	8.43904e-05	0.00182678	1	2	3	C0HK50	0	2258.79	High	0.0004203	6.424e-07	3.42
		FALSE	High	LRPGAQCADGLCCDQCR	4xCarbamidomethyl [C7; C12; C13; C16]	1.4092e-05	0.00182678	3	11	1	P31987; C0HK50; A0A1W7RB95	0	2036.85	High	0.0004203	4.683e-08	5.86
56	FALSE	High	Master Protein	A0A0K8RVQ9	Dipeptidylpeptidase 4a OS=Crotalus horridus OX=35024 PE=3 SV=1	0	16.335	10	6	6	6	752	86.1	6.46	14.68	6	1
		Checked	Confidence	Sequence	Modifications	Qvality PEP	Qvality q-value	# Protein Groups	# Proteins	# PSMs	Master Protein Accessions	# Missed Cleavages	Theo. MH+ [Da]	Confidence (by Search Engine): Sequest HT	Percolator q-Value (by Search Engine): Sequest HT	Percolator PEP (by Search Engine): Sequest HT	XCorr (by Search Engine): Sequest HT
		FALSE	High	FALLQYSYEK		0.198604	0.00182678	1	2	1	A0A0K8RVQ9	0	1261.65	High	0.0004203	0.06101	1.87
		FALSE	High	FSLEDYLSDEFQYK		0.000763396	0.00182678	1	3	1	A0A0K8RVQ9	0	1783.81	High	0.0004203	1.617e-05	4.55
		FALSE	High	KYPLLIDVYAGPCSQK	1xCarbamidomethyl [C13]	0.225898	0.00357315	1	3	1	A0A0K8RVQ9	1	1851.97	High	0.0008091	0.07477	1.78
		FALSE	High	TTPNASPVQITENGAENK		0.000674123	0.00182678	1	3	1	A0A0K8RVQ9	0	1870.91	High	0.0004203	1.347e-05	3.4
		FALSE	High	WQYYDSIYTER		0.0112935	0.00182678	1	3	1	A0A0K8RVQ9	0	1523.68	High	0.0004203	0.0008368	2.82
		FALSE	High	YMGLPEK		0.187066	0.00182678	1	3	1	A0A0K8RVQ9	0	837.418	High	0.0004203	0.05555	2.04
57	FALSE	High	Master Protein	T1DP86	Kallikrein-CohCI-5 OS=Crotalus oreganus helleri OX=8741 PE=2 SV=1	0	14.369	23	3	3	2	258	28.1	5.44	9.98	3	1
		Checked	Confidence	Sequence	Modifications	Qvality PEP	Qvality q-value	# Protein Groups	# Proteins	# PSMs	Master Protein Accessions	# Missed Cleavages	Theo. MH+ [Da]	Confidence (by Search Engine): Sequest HT	Percolator q-Value (by Search Engine): Sequest HT	Percolator PEP (by Search Engine): Sequest HT	XCorr (by Search Engine): Sequest HT
		FALSE	High	ETYPDVPHCANINLLEYEVCR	2xCarbamidomethyl [C9; C20]	0.00051307	0.00182678	1	3	1	T1DP86	0	2592.19	High	0.0004203	9.032e-06	5.08
		FALSE	High	LDRPVSNSEHIAPLSLPSSPPSVGSVCR	1xCarbamidomethyl [C27]	2.05278e-05	0.00182678	3	18	1	T1E3X7; Q8QHK3; T1DP86	0	2958.51	High	0.0004203	8.12e-08	4.9
		FALSE	High	IMGWGIISPTK		0.0423238	0.00182678	1	13	1	T1DP86	0	1202.66	High	0.0004203	0.005834	1.25
58	FALSE	High	Master Protein	T1E3X7	Serine proteinase 1b OS=Crotalus horridus OX=35024 PE=2 SV=1	0	13.071	22	4	5	1	259	28.3	7.34	9.61	4	1
		Checked	Confidence	Sequence	Modifications	Qvality PEP	Qvality q-value	# Protein Groups	# Proteins	# PSMs	Master Protein Accessions	# Missed Cleavages	Theo. MH+ [Da]	Confidence (by Search Engine): Sequest HT	Percolator q-Value (by Search Engine): Sequest HT	Percolator PEP (by Search Engine): Sequest HT	XCorr (by Search Engine): Sequest HT
		FALSE	High	FFCVSSK	1xCarbamidomethyl [C3]	0.037332	0.00182678	3	20	2	T1E3X7; A0A2I7YSA5; Q8QHK3	0	874.413	High	0.0004203	0.004845	0.66
		FALSE	High	LDRPVSNSEHIAPLSLPSSPPSVGSVCR	1xCarbamidomethyl [C27]	2.05278e-05	0.00182678	3	18	1	T1E3X7; Q8QHK3; T1DP86	0	2958.51	High	0.0004203	8.12e-08	4.9
		FALSE	High	INLLNYSVCR	1xCarbamidomethyl [C9]	0.167579	0.00182678	1	1	1	T1E3X7	0	1251.65	High	0.0004203	0.04674	1.99
		FALSE	High	TLCAGILEGGK	1xCarbamidomethyl [C3]	0.0361232	0.00182678	6	91	1	A0A2I7YS92; T1E3X7; A0A2I7YS59; A0A2I7YS50; Q8QHK3; C0HK18	0	1118.59	High	0.0004203	0.004616	2.72
59	FALSE	High	Master Protein	G9DCH9	C-type lectin 3 OS=Crotalus oreganus helleri OX=8741 PE=2 SV=1	0	12.39	18	2	8	1	146	16.7	6.05	26.26	2	1
		Checked	Confidence	Sequence	Modifications	Qvality PEP	Qvality q-value	# Protein Groups	# Proteins	# PSMs	Master Protein Accessions	# Missed Cleavages	Theo. MH+ [Da]	Confidence (by Search Engine): Sequest HT	Percolator q-Value (by Search Engine): Sequest HT	Percolator PEP (by Search Engine): Sequest HT	XCorr (by Search Engine): Sequest HT
		FALSE	High	CSWQWSDGAMLK	1xCarbamidomethyl [C1]	0.00221342	0.00182678	1	2	3	G9DCH9	0	1468.63	High	0.0004203	7.668e-05	3.58
		FALSE	High	CSWQWSDGAMLK	1xCarbamidomethyl [C1]; 1xOxidation [M10]	0.00710826	0.00182678	1	2	3	G9DCH9	0	1484.63	High	0.0004203	0.0004238	2.65
		FALSE	High	YEDWAEESYCVYFK	1xCarbamidomethyl [C10]	0.000642188	0.00182678	2	10	2	G9DCH9; T1E3Z2	0	1888.77	High	0.0004203	1.255e-05	4.83
60	FALSE	High	Master Protein	T1D6Q8	C-type lectin 4 OS=Crotalus horridus OX=35024 PE=2 SV=1	0	12.378	24	3	4	2	158	18.1	6.16	10.68	3	1
		Checked	Confidence	Sequence	Modifications	Qvality PEP	Qvality q-value	# Protein Groups	# Proteins	# PSMs	Master Protein Accessions	# Missed Cleavages	Theo. MH+ [Da]	Confidence (by Search Engine): Sequest HT	Percolator q-Value (by Search Engine): Sequest HT	Percolator PEP (by Search Engine): Sequest HT	XCorr (by Search Engine): Sequest HT
		FALSE	High	EAESFCK	1xCarbamidomethyl [C6]	0.286057	0.00357315	1	1	1	T1D6Q8	0	870.366	High	0.0008091	0.1093	0.81
		FALSE	High	TCLGLEQDTNYHK	1xCarbamidomethyl [C2]	0.00250642	0.00182678	2	3	2	T1D6Q8; A0A1W7RBC3	0	1578.72	High	0.0004203	9.194e-05	2.84
		FALSE	High	WSDGSSVSYENWSVAEFR		4.1748e-05	0.00182678	1	1	1	T1D6Q8	0	2105.92	High	0.0004203	2.301e-07	5.4
61	FALSE	High	Master Protein	P20897	Snake venom metalloproteinase HT-2 OS=Crotalus ruber ruber OX=8736 PE=1 SV=2	0	12.115	17	3	27	2	202	23.3	7.56	57.34	3	1
		Checked	Confidence	Sequence	Modifications	Qvality PEP	Qvality q-value	# Protein Groups	# Proteins	# PSMs	Master Protein Accessions	# Missed Cleavages	Theo. MH+ [Da]	Confidence (by Search Engine): Sequest HT	Percolator q-Value (by Search Engine): Sequest HT	Percolator PEP (by Search Engine): Sequest HT	XCorr (by Search Engine): Sequest HT
		FALSE	High	GASLCIMRPGLTPGR	1xCarbamidomethyl [C5]	0.00643228	0.00182678	3	6	14	P20897; Q90391; Q7LZP2	0	1585.83	High	0.0004203	0.0003656	3.39
		FALSE	High	GASLCIMRPGLTPGR	1xCarbamidomethyl [C5]; 1xOxidation [M7]	0.0111577	0.00182678	3	6	10	P20897; Q90391; Q7LZP2	0	1601.83	High	0.0004203	0.0008221	3.34
		FALSE	High	NTLHSFGEWR		0.295581	0.00535835	1	1	1	P20897	0	1246.6	High	0.001213	0.1151	2.26
		FALSE	High	YNSDLNTIR		0.103549	0.00182678	1	3	2	P20897	0	1095.54	High	0.0004203	0.02228	2.12
62	FALSE	High	Master Protein	J3RZP8	Hemoglobin subunit beta-1-like OS=Crotalus adamanteus OX=8729 PE=2 SV=1	0	11.476	19	2	3	1	147	16.2	8.21	11.25	2	1
		Checked	Confidence	Sequence	Modifications	Qvality PEP	Qvality q-value	# Protein Groups	# Proteins	# PSMs	Master Protein Accessions	# Missed Cleavages	Theo. MH+ [Da]	Confidence (by Search Engine): Sequest HT	Percolator q-Value (by Search Engine): Sequest HT	Percolator PEP (by Search Engine): Sequest HT	XCorr (by Search Engine): Sequest HT
		FALSE	High	LLGDCLITVLACHFGK	2xCarbamidomethyl [C5; C12]	0.00127072	0.00182678	1	1	2	J3RZP8	0	1816.94	High	0.0004203	3.404e-05	3.54
		FALSE	High	LVSVVSHALAHR		0.0033735	0.00182678	2	3	1	T1E5J6; J3RZP8	0	1288.75	High	0.0004203	0.0001424	3.64
63	FALSE	High	Master Protein	P31987	Disintegrin viridin OS=Crotalus viridis viridis OX=8742 PE=1 SV=1	0	11.429	54	2	2	1	71	7.6	7.72	8.38	2	1
		Checked	Confidence	Sequence	Modifications	Qvality PEP	Qvality q-value	# Protein Groups	# Proteins	# PSMs	Master Protein Accessions	# Missed Cleavages	Theo. MH+ [Da]	Confidence (by Search Engine): Sequest HT	Percolator q-Value (by Search Engine): Sequest HT	Percolator PEP (by Search Engine): Sequest HT	XCorr (by Search Engine): Sequest HT
		FALSE	High	AGEECDCGSPANPCCDAATCK	5xCarbamidomethyl [C5; C7; C14; C15; C20]	0.00226777	0.00182678	1	4	1	P31987	0	2329.82	High	0.0004203	7.953e-05	2.53
		FALSE	High	LRPGAQCADGLCCDQCR	4xCarbamidomethyl [C7; C12; C13; C16]	1.4092e-05	0.00182678	3	11	1	P31987; C0HK50; A0A1W7RB95	0	2036.85	High	0.0004203	4.683e-08	5.86
64	FALSE	High	Master Protein	T1E7K2	Lectin_alpha-CohPH-1 (Fragment) OS=Crotalus oreganus helleri OX=8741 PE=2 SV=1	0	11.419	22	2	3	2	138	16	8.28	10.63	2	1
		Checked	Confidence	Sequence	Modifications	Qvality PEP	Qvality q-value	# Protein Groups	# Proteins	# PSMs	Master Protein Accessions	# Missed Cleavages	Theo. MH+ [Da]	Confidence (by Search Engine): Sequest HT	Percolator q-Value (by Search Engine): Sequest HT	Percolator PEP (by Search Engine): Sequest HT	XCorr (by Search Engine): Sequest HT
		FALSE	High	MTWEDAEWFCTK	1xCarbamidomethyl [C10]	0.000711953	0.00182678	1	5	2	T1E7K2	0	1603.66	High	0.0004203	1.46e-05	3.18
		FALSE	High	WSDGSSVSYDNLMDLYITK		4.55872e-05	0.00182678	1	6	1	T1E7K2	0	2194	High	0.0004203	2.612e-07	4.59
65	FALSE	High	Master Protein	J3SE72	Putative serine carboxypeptidase CPVL-like protein OS=Crotalus adamanteus OX=8729 PE=2 SV=1	0	11.093	12	5	5	5	486	55.6	7.15	10.17	5	1
		Checked	Confidence	Sequence	Modifications	Qvality PEP	Qvality q-value	# Protein Groups	# Proteins	# PSMs	Master Protein Accessions	# Missed Cleavages	Theo. MH+ [Da]	Confidence (by Search Engine): Sequest HT	Percolator q-Value (by Search Engine): Sequest HT	Percolator PEP (by Search Engine): Sequest HT	XCorr (by Search Engine): Sequest HT
		FALSE	High	ALDMMDR		0.0585216	0.00182678	1	3	1	J3SE72	0	851.375	High	0.0004203	0.009468	1.24
		FALSE	High	DPEVAGYVR		0.114185	0.00182678	1	3	1	J3SE72	0	1005.5	High	0.0004203	0.0259	2.39
		FALSE	High	GGGHILPYDQPER		0.0240871	0.00182678	1	3	1	J3SE72	0	1438.71	High	0.0004203	0.002545	2.85
		FALSE	High	QVGEFYQVIVR		0.131308	0.00182678	1	2	1	J3SE72	0	1337.72	High	0.0004203	0.03204	1.41
		FALSE	High	THNSNLFFWFFPAQVQPEK		0.0068754	0.00182678	1	3	1	J3SE72	0	2337.15	High	0.0004203	0.0004039	4.93
66	FALSE	High	Master Protein	T1DMN4	SVMP-CohPH-1 OS=Crotalus oreganus helleri OX=8741 PE=2 SV=1	0	10.567	8	4	5	1	612	67.8	5.49	11.08	4	1
		Checked	Confidence	Sequence	Modifications	Qvality PEP	Qvality q-value	# Protein Groups	# Proteins	# PSMs	Master Protein Accessions	# Missed Cleavages	Theo. MH+ [Da]	Confidence (by Search Engine): Sequest HT	Percolator q-Value (by Search Engine): Sequest HT	Percolator PEP (by Search Engine): Sequest HT	XCorr (by Search Engine): Sequest HT
		FALSE	High	ASQLNFTPEQR		0.0282484	0.00182678	1	1	1	T1DMN4	0	1290.64	High	0.0004203	0.003223	3.22
		FALSE	High	IFPCAPQDK	1xCarbamidomethyl [C4]	0.172751	0.00182678	2	12	2	J3SDW6; T1DMN4	0	1075.52	High	0.0004203	0.04907	1.55
		FALSE	High	LQGEMYLIEPLK		0.0362314	0.00182678	10	32	1	A0A0K8RYV7; A0A1W7RB97; Q90282; J3S831; P34182; J3SBP6; J3RY90; T1DMN4; A0A0K8RZ12; Q9DGB9	0	1433.77	High	0.0004203	0.004645	2.93
		FALSE	High	YIELVIVADNVMVK		0.00134202	0.00182678	2	13	1	J3SDW6; T1DMN4	0	1605.89	High	0.0004203	3.686e-05	3.25
67	FALSE	High	Master Protein	J3S3V6	Phospholipase A2 6 OS=Crotalus adamanteus OX=8729 PE=2 SV=1	0	10.541	35	3	4	1	138	15.5	5.1	10.95	3	1
		Checked	Confidence	Sequence	Modifications	Qvality PEP	Qvality q-value	# Protein Groups	# Proteins	# PSMs	Master Protein Accessions	# Missed Cleavages	Theo. MH+ [Da]	Confidence (by Search Engine): Sequest HT	Percolator q-Value (by Search Engine): Sequest HT	Percolator PEP (by Search Engine): Sequest HT	XCorr (by Search Engine): Sequest HT
		FALSE	High	CCFVHDCCYGK	4xCarbamidomethyl [C1; C2; C7; C8]	0.000589897	0.00182678	3	57	1	A0A2I7YS13; A0A0K8RYW0; J3S3V6	0	1505.54	High	0.0004203	1.107e-05	4.16
		FALSE	High	TVSYTYSEENGEIVCGGDDQCGTQICECDK	4xCarbamidomethyl [C15; C21; C26; C28]	0.00681323	0.00182678	1	1	1	J3S3V6	0	3474.37	High	0.0004203	0.0003975	2.94
		FALSE	High	YWLFPPK		0.0455996	0.00182678	2	16	2	A0A2I7YS13; J3S3V6	0	950.513	High	0.0004203	0.006537	1.83
68	FALSE	High	Master Protein	F8S0Z2	C-type lectin 2a OS=Crotalus adamanteus OX=8729 PE=2 SV=1	0	10.499	13	2	3	2	158	18.2	7.87	10.9	2	1
		Checked	Confidence	Sequence	Modifications	Qvality PEP	Qvality q-value	# Protein Groups	# Proteins	# PSMs	Master Protein Accessions	# Missed Cleavages	Theo. MH+ [Da]	Confidence (by Search Engine): Sequest HT	Percolator q-Value (by Search Engine): Sequest HT	Percolator PEP (by Search Engine): Sequest HT	XCorr (by Search Engine): Sequest HT
		FALSE	High	NVHCAQENLFICK	2xCarbamidomethyl [C4; C12]	0.000274655	0.00182678	1	4	2	F8S0Z2	0	1632.76	High	0.0004203	3.619e-06	4.81
		FALSE	High	YYVWIGLR		0.181022	0.00182678	1	5	1	F8S0Z2	0	1069.58	High	0.0004203	0.05272	2.07
69	FALSE	High	Master Protein	A0A2I7YS26	Serine endopeptidase OS=Crotalus atrox OX=8730 PE=2 SV=1	0	10.042	14	2	2	2	258	28.1	5.77	7.32	2	1
		Checked	Confidence	Sequence	Modifications	Qvality PEP	Qvality q-value	# Protein Groups	# Proteins	# PSMs	Master Protein Accessions	# Missed Cleavages	Theo. MH+ [Da]	Confidence (by Search Engine): Sequest HT	Percolator q-Value (by Search Engine): Sequest HT	Percolator PEP (by Search Engine): Sequest HT	XCorr (by Search Engine): Sequest HT
		FALSE	High	AAYPWNPVASTTLCAGTQQGGK	1xCarbamidomethyl [C14]	6.02632e-05	0.00182678	1	4	1	A0A2I7YS26	0	2278.09	High	0.0004203	3.926e-07	4.39
		FALSE	High	CANINILDHAVCR	2xCarbamidomethyl [C1; C12]	0.00470826	0.00182678	1	1	1	A0A2I7YS26	0	1555.75	High	0.0004203	0.0002312	2.93
70	FALSE	High	Master Protein	C0HJE7	L-amino acid oxidase (Fragment) OS=Crotalus durissus terrificus OX=8732 PE=1 SV=1	0	9.617	31	2	23	1	39	4.5	4.88	59.04	2	1
		Checked	Confidence	Sequence	Modifications	Qvality PEP	Qvality q-value	# Protein Groups	# Proteins	# PSMs	Master Protein Accessions	# Missed Cleavages	Theo. MH+ [Da]	Confidence (by Search Engine): Sequest HT	Percolator q-Value (by Search Engine): Sequest HT	Percolator PEP (by Search Engine): Sequest HT	XCorr (by Search Engine): Sequest HT
		FALSE	High	AHDRNPLEECFR	1xCarbamidomethyl [C10]	0.00278701	0.00182678	1	1	16	C0HJE7	1	1543.71	High	0.0004203	0.0001077	4.28
		FALSE	High	NPLEECFR	1xCarbamidomethyl [C6]	0.0341253	0.00182678	3	11	7	A0A0K8RYU0; A0A0F7Z0X7; C0HJE7	0	1064.48	High	0.0004203	0.004244	2.57
71	FALSE	High	Master Protein	T1E3Z4	C-type lectin 11 OS=Crotalus horridus OX=35024 PE=2 SV=1	0	9.401	28	3	4	1	142	16.5	6.15	9.01	3	1
		Checked	Confidence	Sequence	Modifications	Qvality PEP	Qvality q-value	# Protein Groups	# Proteins	# PSMs	Master Protein Accessions	# Missed Cleavages	Theo. MH+ [Da]	Confidence (by Search Engine): Sequest HT	Percolator q-Value (by Search Engine): Sequest HT	Percolator PEP (by Search Engine): Sequest HT	XCorr (by Search Engine): Sequest HT
		FALSE	High	AWSAEPECIVCR	2xCarbamidomethyl [C8; C11]	0.00852403	0.00182678	2	3	1	T1E3Z4; G9DCH7	0	1477.66	High	0.0004203	0.0005534	3.1
		FALSE	High	FCTQQHTGGHLVSFR	1xCarbamidomethyl [C2]	0.0919605	0.00182678	2	3	2	T1E3Z4; G9DCH7	0	1774.84	High	0.0004203	0.01863	2.08
		FALSE	High	SSEEVDFLVSILK		0.00473688	0.00182678	1	5	1	T1E3Z4	0	1465.78	High	0.0004203	0.0002335	3.83
72	FALSE	High	Master Protein	A0A2I7YS92	Serine endopeptidase OS=Crotalus tigris OX=88082 PE=2 SV=1	0	9.359	15	3	8	1	260	28.9	5.63	5.5	3	1
		Checked	Confidence	Sequence	Modifications	Qvality PEP	Qvality q-value	# Protein Groups	# Proteins	# PSMs	Master Protein Accessions	# Missed Cleavages	Theo. MH+ [Da]	Confidence (by Search Engine): Sequest HT	Percolator q-Value (by Search Engine): Sequest HT	Percolator PEP (by Search Engine): Sequest HT	XCorr (by Search Engine): Sequest HT
		FALSE	High	FFCLSSK	1xCarbamidomethyl [C3]	0.0595699	0.00182678	4	42	6	A0A2I7YS58; A0A2I7YS92; A0A2I7YS50; A0A2I7YS27	0	888.428	High	0.0004203	0.009697	1.23
		FALSE	High	MEINLGVHSLNVVNEDEQTR		0.000541863	0.00182678	1	4	1	A0A2I7YS92	0	2297.12	High	0.0004203	9.769e-06	2.78
		FALSE	High	TLCAGILEGGK	1xCarbamidomethyl [C3]	0.0361232	0.00182678	6	91	1	A0A2I7YS92; T1E3X7; A0A2I7YS59; A0A2I7YS50; Q8QHK3; C0HK18	0	1118.59	High	0.0004203	0.004616	2.72
73	FALSE	High	Master Protein	P0DJG6	Snake venom serine protease (Fragment) OS=Crotalus viridis viridis OX=8742 PE=1 SV=1	0	9.16	43	1	2	1	30	3.2	4.28	6.23	1	1
		Checked	Confidence	Sequence	Modifications	Qvality PEP	Qvality q-value	# Protein Groups	# Proteins	# PSMs	Master Protein Accessions	# Missed Cleavages	Theo. MH+ [Da]	Confidence (by Search Engine): Sequest HT	Percolator q-Value (by Search Engine): Sequest HT	Percolator PEP (by Search Engine): Sequest HT	XCorr (by Search Engine): Sequest HT
		FALSE	High	VIGGDECNINEHR	1xCarbamidomethyl [C7]	0.000388128	0.00182678	1	3	2	P0DJG6	0	1512.69	High	0.0004203	5.994e-06	2.87
74	FALSE	High	Master Protein	T1E6L9	Aminopeptidase OS=Crotalus horridus OX=35024 PE=2 SV=1	0	8.517	5	3	3	3	934	107.3	6.7	9.68	3	1
		Checked	Confidence	Sequence	Modifications	Qvality PEP	Qvality q-value	# Protein Groups	# Proteins	# PSMs	Master Protein Accessions	# Missed Cleavages	Theo. MH+ [Da]	Confidence (by Search Engine): Sequest HT	Percolator q-Value (by Search Engine): Sequest HT	Percolator PEP (by Search Engine): Sequest HT	XCorr (by Search Engine): Sequest HT
		FALSE	High	ATFSSSAGSLWHIPLTYITNK		0.0111915	0.00182678	1	2	1	T1E6L9	0	2294.18	High	0.0004203	0.0008246	4.23
		FALSE	High	LQWLMDQALQGDIIK		0.00732677	0.00182678	1	2	1	T1E6L9	0	1771.94	High	0.0004203	0.0004435	3.4
		FALSE	High	TQELPSILFSVGR		0.0535429	0.00182678	1	2	1	T1E6L9	0	1446.8	High	0.0004203	0.008307	2.05
75	FALSE	High	Master Protein	G9DCH7	C-type lectin 1 OS=Crotalus oreganus helleri OX=8741 PE=2 SV=1	0	8.355	28	3	4	1	142	16.4	6.87	8.32	3	1
		Checked	Confidence	Sequence	Modifications	Qvality PEP	Qvality q-value	# Protein Groups	# Proteins	# PSMs	Master Protein Accessions	# Missed Cleavages	Theo. MH+ [Da]	Confidence (by Search Engine): Sequest HT	Percolator q-Value (by Search Engine): Sequest HT	Percolator PEP (by Search Engine): Sequest HT	XCorr (by Search Engine): Sequest HT
		FALSE	High	AWSAEPECIVCR	2xCarbamidomethyl [C8; C11]	0.00852403	0.00182678	2	3	1	T1E3Z4; G9DCH7	0	1477.66	High	0.0004203	0.0005534	3.1
		FALSE	High	FCTQQHTGGHLVSFR	1xCarbamidomethyl [C2]	0.0919605	0.00182678	2	3	2	T1E3Z4; G9DCH7	0	1774.84	High	0.0004203	0.01863	2.08
		FALSE	High	SSEEVDFLVSVLK		0.0244523	0.00182678	1	1	1	G9DCH7	0	1451.76	High	0.0004203	0.002598	3.14
76	FALSE	High	Master Protein	A0A0K8RYW0	Phospholipase A2 1d OS=Crotalus horridus OX=35024 PE=3 SV=1	0	8.346	18	3	21	1	138	15.7	5.33	7.55	3	1
		Checked	Confidence	Sequence	Modifications	Qvality PEP	Qvality q-value	# Protein Groups	# Proteins	# PSMs	Master Protein Accessions	# Missed Cleavages	Theo. MH+ [Da]	Confidence (by Search Engine): Sequest HT	Percolator q-Value (by Search Engine): Sequest HT	Percolator PEP (by Search Engine): Sequest HT	XCorr (by Search Engine): Sequest HT
		FALSE	High	CCFVHDCCYGK	4xCarbamidomethyl [C1; C2; C7; C8]	0.000589897	0.00182678	3	57	1	A0A2I7YS13; A0A0K8RYW0; J3S3V6	0	1505.54	High	0.0004203	1.107e-05	4.16
		FALSE	High	QICECDR	2xCarbamidomethyl [C3; C5]	0.038008	0.00182678	5	22	19	A0A0K8RYW0; Q71QE8; B0LSG6; P0CV89; B0LSG4	0	980.392	High	0.0004203	0.004975	1.73
		FALSE	High	VAAVCFR	1xCarbamidomethyl [C5]	0.239413	0.00357315	1	9	1	A0A0K8RYW0	0	822.429	High	0.0008091	0.0818	1.03
77	FALSE	High	Master Protein	F8S0Z0	C-type lectin 12b OS=Crotalus adamanteus OX=8729 PE=2 SV=1	0	7.843	21	4	7	4	150	17.4	8.29	8.19	4	1
		Checked	Confidence	Sequence	Modifications	Qvality PEP	Qvality q-value	# Protein Groups	# Proteins	# PSMs	Master Protein Accessions	# Missed Cleavages	Theo. MH+ [Da]	Confidence (by Search Engine): Sequest HT	Percolator q-Value (by Search Engine): Sequest HT	Percolator PEP (by Search Engine): Sequest HT	XCorr (by Search Engine): Sequest HT
		FALSE	High	FTSMWIGLK		0.0553187	0.00182678	1	4	1	F8S0Z0	0	1082.57	High	0.0004203	0.00872	2.21
		FALSE	High	FTSMWIGLK	1xOxidation [M4]	0.139344	0.00182678	1	4	2	F8S0Z0	0	1098.57	High	0.0004203	0.03514	1.4
		FALSE	High	IFWFNR		0.0828064	0.00182678	1	4	1	F8S0Z0	0	882.462	High	0.0004203	0.01591	1.17
		FALSE	High	RPYCTVMVVK	1xCarbamidomethyl [C4]	0.144541	0.00182678	1	4	2	F8S0Z0	0	1252.65	High	0.0004203	0.0372	2.33
		FALSE	High	TVSFVCK	1xCarbamidomethyl [C6]	0.234424	0.00357315	1	4	1	F8S0Z0	0	840.428	High	0.0008091	0.07913	1.91
78	FALSE	High	Master Protein	T1DD20	Cathepsin L1-like protein OS=Crotalus horridus OX=35024 PE=2 SV=1	0	7.455	4	1	3	1	338	38.3	5.81	6.87	1	1
		Checked	Confidence	Sequence	Modifications	Qvality PEP	Qvality q-value	# Protein Groups	# Proteins	# PSMs	Master Protein Accessions	# Missed Cleavages	Theo. MH+ [Da]	Confidence (by Search Engine): Sequest HT	Percolator q-Value (by Search Engine): Sequest HT	Percolator PEP (by Search Engine): Sequest HT	XCorr (by Search Engine): Sequest HT
		FALSE	High	MIELHNLDHSLGK		0.0139544	0.00182678	1	4	1	T1DD20	0	1506.77	High	0.0004203	0.001137	2.31
		FALSE	High	MIELHNLDHSLGK	1xOxidation [M1]	0.00440463	0.00182678	1	4	2	T1DD20	0	1522.77	High	0.0004203	0.0002103	4.55
79	FALSE	High	Master Protein	A0A2I7YS50	Serine endopeptidase OS=Crotalus lepidus OX=44709 PE=2 SV=1	0	7.44	11	3	8	1	260	28.7	6.05	5.38	3	1
		Checked	Confidence	Sequence	Modifications	Qvality PEP	Qvality q-value	# Protein Groups	# Proteins	# PSMs	Master Protein Accessions	# Missed Cleavages	Theo. MH+ [Da]	Confidence (by Search Engine): Sequest HT	Percolator q-Value (by Search Engine): Sequest HT	Percolator PEP (by Search Engine): Sequest HT	XCorr (by Search Engine): Sequest HT
		FALSE	High	FFCLSSK	1xCarbamidomethyl [C3]	0.0595699	0.00182678	4	42	6	A0A2I7YS58; A0A2I7YS92; A0A2I7YS50; A0A2I7YS27	0	888.428	High	0.0004203	0.009697	1.23
		FALSE	High	FLVALYNADK		0.0110905	0.00182678	1	4	1	A0A2I7YS50	0	1153.63	High	0.0004203	0.0008119	2.66
		FALSE	High	TLCAGILEGGK	1xCarbamidomethyl [C3]	0.0361232	0.00182678	6	91	1	A0A2I7YS92; T1E3X7; A0A2I7YS59; A0A2I7YS50; Q8QHK3; C0HK18	0	1118.59	High	0.0004203	0.004616	2.72
80	FALSE	High	Master Protein	F8S112	Metalloproteinase 11 (Fragment) OS=Crotalus adamanteus OX=8729 PE=2 SV=1	0	7.223	11	4	8	2	540	61	5.43	13.69	4	1
		Checked	Confidence	Sequence	Modifications	Qvality PEP	Qvality q-value	# Protein Groups	# Proteins	# PSMs	Master Protein Accessions	# Missed Cleavages	Theo. MH+ [Da]	Confidence (by Search Engine): Sequest HT	Percolator q-Value (by Search Engine): Sequest HT	Percolator PEP (by Search Engine): Sequest HT	XCorr (by Search Engine): Sequest HT
		FALSE	High	CILNEPLR	1xCarbamidomethyl [C1]	0.116164	0.00182678	1	5	1	F8S112	0	1014.54	High	0.0004203	0.02662	1.6
		FALSE	High	DYSETHYSPDGR		0.0515156	0.00182678	7	28	2	F8S112; Q90282; J3S831; A0A0K8S030; J3RY90; Q90391; Q2QA03	0	1426.59	High	0.0004203	0.007822	1.75
		FALSE	High	IPCAPEDVK	1xCarbamidomethyl [C3]	0.0405911	0.00182678	2	15	4	F8S112; Q90282	0	1028.51	High	0.0004203	0.005493	2.87
		FALSE	High	RHDNAQLLTAIDFSGNTIGRASIANMCDPK	1xCarbamidomethyl [C27]	0.180031	0.00182678	1	5	1	F8S112	2	3286.61	High	0.0004203	0.05232	2.63
81	FALSE	High	Master Protein	G9DCI0	C-type lectin 4 OS=Crotalus oreganus helleri OX=8741 PE=2 SV=1	0	7.091	31	2	2	2	149	17.3	6.98	6.39	2	1
		Checked	Confidence	Sequence	Modifications	Qvality PEP	Qvality q-value	# Protein Groups	# Proteins	# PSMs	Master Protein Accessions	# Missed Cleavages	Theo. MH+ [Da]	Confidence (by Search Engine): Sequest HT	Percolator q-Value (by Search Engine): Sequest HT	Percolator PEP (by Search Engine): Sequest HT	XCorr (by Search Engine): Sequest HT
		FALSE	High	GGHLVSIETSLEAALVDNVLSGNK		0.0343304	0.00182678	1	1	1	G9DCI0	0	2423.28	High	0.0004203	0.004283	3.49
		FALSE	High	GQPCSSISYENLVDPFECFMVR	2xCarbamidomethyl [C4; C18]	0.000851477	0.00182678	1	1	1	G9DCI0	0	2635.16	High	0.0004203	1.895e-05	2.9
82	FALSE	High	Master Protein	J3S831	Snake venom metalloproteinase (Type III) 5 OS=Crotalus adamanteus OX=8729 PE=2 SV=1	0	7.035	6	3	4	1	608	68.4	5.25	7.79	3	1
		Checked	Confidence	Sequence	Modifications	Qvality PEP	Qvality q-value	# Protein Groups	# Proteins	# PSMs	Master Protein Accessions	# Missed Cleavages	Theo. MH+ [Da]	Confidence (by Search Engine): Sequest HT	Percolator q-Value (by Search Engine): Sequest HT	Percolator PEP (by Search Engine): Sequest HT	XCorr (by Search Engine): Sequest HT
		FALSE	High	DYSETHYSPDGR		0.0515156	0.00182678	7	28	2	F8S112; Q90282; J3S831; A0A0K8S030; J3RY90; Q90391; Q2QA03	0	1426.59	High	0.0004203	0.007822	1.75
		FALSE	High	LQGEMYLIEPLK		0.0362314	0.00182678	10	32	1	A0A0K8RYV7; A0A1W7RB97; Q90282; J3S831; P34182; J3SBP6; J3RY90; T1DMN4; A0A0K8RZ12; Q9DGB9	0	1433.77	High	0.0004203	0.004645	2.93
		FALSE	High	YVELVIVADHGMVTK		0.0240871	0.00182678	1	3	1	J3S831	0	1673.89	High	0.0004203	0.002537	3.11
83	FALSE	High	Master Protein	J3SBZ4	Chloride intracellular channel protein OS=Crotalus adamanteus OX=8729 PE=2 SV=1	0	6.843	13	2	2	2	241	27.1	5.2	6.03	2	1
		Checked	Confidence	Sequence	Modifications	Qvality PEP	Qvality q-value	# Protein Groups	# Proteins	# PSMs	Master Protein Accessions	# Missed Cleavages	Theo. MH+ [Da]	Confidence (by Search Engine): Sequest HT	Percolator q-Value (by Search Engine): Sequest HT	Percolator PEP (by Search Engine): Sequest HT	XCorr (by Search Engine): Sequest HT
		FALSE	High	LAANNPESNTAGLDIFAK		0.00101834	0.00182678	1	1	1	J3SBZ4	0	1845.93	High	0.0004203	2.458e-05	3.69
		FALSE	High	NFTIPEEFCGIHR	1xCarbamidomethyl [C9]	0.0423238	0.00182678	1	1	1	J3SBZ4	0	1619.76	High	0.0004203	0.00584	2.34
84	FALSE	High	Master Protein	T1DD61	Calreticulin OS=Crotalus horridus OX=35024 PE=2 SV=1	0	6.819	7	3	3	3	416	48.4	4.53	3.82	3	1
		Checked	Confidence	Sequence	Modifications	Qvality PEP	Qvality q-value	# Protein Groups	# Proteins	# PSMs	Master Protein Accessions	# Missed Cleavages	Theo. MH+ [Da]	Confidence (by Search Engine): Sequest HT	Percolator q-Value (by Search Engine): Sequest HT	Percolator PEP (by Search Engine): Sequest HT	XCorr (by Search Engine): Sequest HT
		FALSE	High	ALVVQFTVK		0.176601	0.00182678	1	2	1	T1DD61	0	1004.61	High	0.0004203	0.05066	0.94
		FALSE	High	HEQNIDCGGGYVK	1xCarbamidomethyl [C7]	0.00347732	0.00182678	1	2	1	T1DD61	0	1476.65	High	0.0004203	0.0001487	3.82
		FALSE	High	VHVIFNYK		0.096889	0.00182678	1	2	1	T1DD61	0	1019.57	High	0.0004203	0.02014	1.54
85	FALSE	High	Master Protein	J3SCI4	Keratin, type II cytoskeletal cochleal-like OS=Crotalus adamanteus OX=8729 PE=2 SV=1	0	6.267	6	3	3	3	488	53.6	6.02	4.37	3	1
		Checked	Confidence	Sequence	Modifications	Qvality PEP	Qvality q-value	# Protein Groups	# Proteins	# PSMs	Master Protein Accessions	# Missed Cleavages	Theo. MH+ [Da]	Confidence (by Search Engine): Sequest HT	Percolator q-Value (by Search Engine): Sequest HT	Percolator PEP (by Search Engine): Sequest HT	XCorr (by Search Engine): Sequest HT
		FALSE	High	FASFIDK		0.198067	0.00182678	1	2	1	J3SCI4	0	827.43	High	0.0004203	0.06077	1.96
		FALSE	High	NKYEDEINKR		0.0930348	0.00182678	1	2	1	J3SCI4	2	1308.65	High	0.0004203	0.01897	0.93
		FALSE	High	NLDLDSIIAEVK		0.00762089	0.00182678	1	2	1	J3SCI4	0	1329.73	High	0.0004203	0.0004692	2.42
86	FALSE	High	Master Protein	T1E3Z2	C-type lectin 2 OS=Crotalus horridus OX=35024 PE=2 SV=1	0	5.999	17	2	8	1	146	16.8	6.35	24.47	2	1
		Checked	Confidence	Sequence	Modifications	Qvality PEP	Qvality q-value	# Protein Groups	# Proteins	# PSMs	Master Protein Accessions	# Missed Cleavages	Theo. MH+ [Da]	Confidence (by Search Engine): Sequest HT	Percolator q-Value (by Search Engine): Sequest HT	Percolator PEP (by Search Engine): Sequest HT	XCorr (by Search Engine): Sequest HT
		FALSE	High	MLAHFVCEFQA	1xCarbamidomethyl [C7]	0.235663	0.00357315	1	4	6	T1E3Z2	0	1352.61	High	0.0008091	0.07981	2.19
		FALSE	High	YEDWAEESYCVYFK	1xCarbamidomethyl [C10]	0.000642188	0.00182678	2	10	2	G9DCH9; T1E3Z2	0	1888.77	High	0.0004203	1.255e-05	4.83
87	FALSE	High	Master Protein	A0A0K8S0C6	Granulin OS=Crotalus horridus OX=35024 PE=4 SV=1	0	5.689	3	1	1	1	630	67.4	6.34	5.43	1	1
		Checked	Confidence	Sequence	Modifications	Qvality PEP	Qvality q-value	# Protein Groups	# Proteins	# PSMs	Master Protein Accessions	# Missed Cleavages	Theo. MH+ [Da]	Confidence (by Search Engine): Sequest HT	Percolator q-Value (by Search Engine): Sequest HT	Percolator PEP (by Search Engine): Sequest HT	XCorr (by Search Engine): Sequest HT
		FALSE	High	HCCPSGFYCSLFGFQCYR	4xCarbamidomethyl [C2; C3; C9; C16]	0.000186275	0.00182678	1	2	1	A0A0K8S0C6	0	2345.93	High	0.0004203	2.048e-06	5.43
88	FALSE	High	Master Protein	J3S406	Arrdc1 protein OS=Crotalus adamanteus OX=8729 PE=2 SV=1	0	5.595	8	2	2	2	424	46.2	7.27	5.38	2	1
		Checked	Confidence	Sequence	Modifications	Qvality PEP	Qvality q-value	# Protein Groups	# Proteins	# PSMs	Master Protein Accessions	# Missed Cleavages	Theo. MH+ [Da]	Confidence (by Search Engine): Sequest HT	Percolator q-Value (by Search Engine): Sequest HT	Percolator PEP (by Search Engine): Sequest HT	XCorr (by Search Engine): Sequest HT
		FALSE	High	FLLPASAPTSFEGPFGK		0.0020271	0.00182678	1	1	1	J3S406	0	1765.92	High	0.0004203	6.732e-05	3.08
		FALSE	High	VVYSPGEPLVGSVTVR		0.146174	0.00182678	1	1	1	J3S406	0	1658.91	High	0.0004203	0.03776	2.29
89	FALSE	High	Master Protein	J3S3X5	Actin, cytoplasmic 1 OS=Crotalus adamanteus OX=8729 PE=2 SV=1	0	5.302	6	2	2	2	375	41.7	5.48	6.14	2	1
		Checked	Confidence	Sequence	Modifications	Qvality PEP	Qvality q-value	# Protein Groups	# Proteins	# PSMs	Master Protein Accessions	# Missed Cleavages	Theo. MH+ [Da]	Confidence (by Search Engine): Sequest HT	Percolator q-Value (by Search Engine): Sequest HT	Percolator PEP (by Search Engine): Sequest HT	XCorr (by Search Engine): Sequest HT
		FALSE	High	GYSFTTTAER		0.0420719	0.00182678	1	2	1	J3S3X5	0	1132.53	High	0.0004203	0.005801	2.52
		FALSE	High	QEYDESGPSIVHR		0.0115351	0.00182678	1	2	1	J3S3X5	0	1516.7	High	0.0004203	0.0008604	3.62
90	FALSE	High	Master Protein	J3S3Z6	Voltage-dependent anion-selective channel protein 2-like OS=Crotalus adamanteus OX=8729 PE=2 SV=1	0	5.295	7	1	1	1	297	31.9	8.65	5	1	1
		Checked	Confidence	Sequence	Modifications	Qvality PEP	Qvality q-value	# Protein Groups	# Proteins	# PSMs	Master Protein Accessions	# Missed Cleavages	Theo. MH+ [Da]	Confidence (by Search Engine): Sequest HT	Percolator q-Value (by Search Engine): Sequest HT	Percolator PEP (by Search Engine): Sequest HT	XCorr (by Search Engine): Sequest HT
		FALSE	High	VNNSSLIGIGYTQSLRPGVK		0.00034587	0.00182678	1	2	1	J3S3Z6	0	2103.16	High	0.0004203	5.075e-06	5
91	FALSE	High	Master Protein	T1DEB4	SVMP-CohPH-2 OS=Crotalus oreganus helleri OX=8741 PE=2 SV=1	0	5.214	11	3	4	2	439	49.1	8.02	10.16	3	1
		Checked	Confidence	Sequence	Modifications	Qvality PEP	Qvality q-value	# Protein Groups	# Proteins	# PSMs	Master Protein Accessions	# Missed Cleavages	Theo. MH+ [Da]	Confidence (by Search Engine): Sequest HT	Percolator q-Value (by Search Engine): Sequest HT	Percolator PEP (by Search Engine): Sequest HT	XCorr (by Search Engine): Sequest HT
		FALSE	High	FLTVYNPQCILNEPSK	1xCarbamidomethyl [C9]	0.13856	0.00182678	1	1	1	T1DEB4	0	1922.97	High	0.0004203	0.03481	2.14
		FALSE	High	RYVELVIVADHR		0.0615393	0.00182678	2	5	2	Q92043; T1DEB4	1	1469.82	High	0.0004203	0.0102	3.05
		FALSE	High	TCPTMKNQCIYLFGPSATVAK	2xCarbamidomethyl [C2; C9]; 1xOxidation [M5]	0.0870158	0.00182678	1	1	1	T1DEB4	1	2403.15	High	0.0004203	0.01719	2.41
92	FALSE	High	Master Protein	J3RZT5	Keratin, type I cytoskeletal 19 OS=Crotalus adamanteus OX=8729 PE=2 SV=1	0	5.17	6	2	7	2	374	41.8	4.82	8.18	2	1
		Checked	Confidence	Sequence	Modifications	Qvality PEP	Qvality q-value	# Protein Groups	# Proteins	# PSMs	Master Protein Accessions	# Missed Cleavages	Theo. MH+ [Da]	Confidence (by Search Engine): Sequest HT	Percolator q-Value (by Search Engine): Sequest HT	Percolator PEP (by Search Engine): Sequest HT	XCorr (by Search Engine): Sequest HT
		FALSE	High	ALEEANTELEVK		0.0121434	0.00182678	1	1	1	J3RZT5	0	1345.68	High	0.0004203	0.0009278	2.7
		FALSE	High	VTMQNLNDR	1xOxidation [M3]	0.0491229	0.00182678	1	1	6	J3RZT5	0	1106.53	High	0.0004203	0.007285	2.05
93	FALSE	High	Master Protein	T1D9W7	Peroxiredoxin 4 OS=Crotalus horridus OX=35024 PE=2 SV=1	0	5.16	5	1	1	1	266	29.5	6.43	4.31	1	1
		Checked	Confidence	Sequence	Modifications	Qvality PEP	Qvality q-value	# Protein Groups	# Proteins	# PSMs	Master Protein Accessions	# Missed Cleavages	Theo. MH+ [Da]	Confidence (by Search Engine): Sequest HT	Percolator q-Value (by Search Engine): Sequest HT	Percolator PEP (by Search Engine): Sequest HT	XCorr (by Search Engine): Sequest HT
		FALSE	High	IPLLSDLTHQISK		0.000427694	0.00182678	1	2	1	T1D9W7	0	1464.84	High	0.0004203	6.924e-06	4.31
94	FALSE	High	Master Protein	T1E5J6	Hemoglobin subunit beta-1-like protein OS=Crotalus horridus OX=35024 PE=2 SV=1	0	5.042	15	2	2	1	147	16.2	8.47	5.3	2	1
		Checked	Confidence	Sequence	Modifications	Qvality PEP	Qvality q-value	# Protein Groups	# Proteins	# PSMs	Master Protein Accessions	# Missed Cleavages	Theo. MH+ [Da]	Confidence (by Search Engine): Sequest HT	Percolator q-Value (by Search Engine): Sequest HT	Percolator PEP (by Search Engine): Sequest HT	XCorr (by Search Engine): Sequest HT
		FALSE	High	LVSVVSHALAHR		0.0033735	0.00182678	2	3	1	T1E5J6; J3RZP8	0	1288.75	High	0.0004203	0.0001424	3.64
		FALSE	High	VFMAFGDAVK		0.204599	0.00182678	1	2	1	T1E5J6	0	1084.55	High	0.0004203	0.06376	1.65
95	FALSE	High	Master Protein	T1DLA8	Ezrin-like protein OS=Crotalus horridus OX=35024 PE=2 SV=1	0	4.973	3	2	2	2	586	69.3	5.99	2.07	2	1
		Checked	Confidence	Sequence	Modifications	Qvality PEP	Qvality q-value	# Protein Groups	# Proteins	# PSMs	Master Protein Accessions	# Missed Cleavages	Theo. MH+ [Da]	Confidence (by Search Engine): Sequest HT	Percolator q-Value (by Search Engine): Sequest HT	Percolator PEP (by Search Engine): Sequest HT	XCorr (by Search Engine): Sequest HT
		FALSE	High	ENAMLEYLK		0.038696	0.00182678	1	2	1	T1DLA8	0	1110.55	High	0.0004203	0.005116	1.46
		FALSE	High	IGFPWSEIR		0.0210346	0.00182678	1	5	1	T1DLA8	0	1104.58	High	0.0004203	0.002082	2.07
96	FALSE	High	Master Protein	P0CAS4	Basic phospholipase A2 Cdr-13 OS=Crotalus durissus ruruima OX=221570 PE=1 SV=1	0	4.972	24	2	3	2	122	14.3	8.13	4.26	2	1
		Checked	Confidence	Sequence	Modifications	Qvality PEP	Qvality q-value	# Protein Groups	# Proteins	# PSMs	Master Protein Accessions	# Missed Cleavages	Theo. MH+ [Da]	Confidence (by Search Engine): Sequest HT	Percolator q-Value (by Search Engine): Sequest HT	Percolator PEP (by Search Engine): Sequest HT	XCorr (by Search Engine): Sequest HT
		FALSE	High	CCIVHDCCYEK	4xCarbamidomethyl [C1; C2; C7; C8]	0.0051719	0.00182678	1	1	2	P0CAS4	0	1543.58	High	0.0004203	0.0002663	2.3
		FALSE	High	NAVPFYAFYGCYCGWGGR	2xCarbamidomethyl [C11; C13]	0.1516	0.00182678	1	2	1	P0CAS4	0	2144.91	High	0.0004203	0.04008	1.51
97	FALSE	High	Master Protein	T1E7L6	Kallikrein-CohLL-6 OS=Crotalus oreganus helleri OX=8741 PE=2 SV=1	0	4.947	16	2	2	2	258	27.9	6.04	5.91	2	1
		Checked	Confidence	Sequence	Modifications	Qvality PEP	Qvality q-value	# Protein Groups	# Proteins	# PSMs	Master Protein Accessions	# Missed Cleavages	Theo. MH+ [Da]	Confidence (by Search Engine): Sequest HT	Percolator q-Value (by Search Engine): Sequest HT	Percolator PEP (by Search Engine): Sequest HT	XCorr (by Search Engine): Sequest HT
		FALSE	High	TLCAGIPEGGK	1xCarbamidomethyl [C3]	0.102657	0.00182678	1	6	1	T1E7L6	0	1102.56	High	0.0004203	0.02202	2.31
		FALSE	High	TLPDVPYCANINLLDDAVCQPPYPELPATSR	2xCarbamidomethyl [C8; C19]	0.00809653	0.00182678	1	8	1	T1E7L6	0	3499.69	High	0.0004203	0.0005134	3.6
98	FALSE	High	Master Protein	T1E6K3	Alpha globin OS=Crotalus horridus OX=35024 PE=2 SV=1	0	4.726	11	1	1	1	142	16	7.84	4.1	1	1
		Checked	Confidence	Sequence	Modifications	Qvality PEP	Qvality q-value	# Protein Groups	# Proteins	# PSMs	Master Protein Accessions	# Missed Cleavages	Theo. MH+ [Da]	Confidence (by Search Engine): Sequest HT	Percolator q-Value (by Search Engine): Sequest HT	Percolator PEP (by Search Engine): Sequest HT	XCorr (by Search Engine): Sequest HT
		FALSE	High	GALSQLSDLHAYNLR		0.000846327	0.00182678	1	1	1	T1E6K3	0	1657.87	High	0.0004203	1.881e-05	4.1
99	FALSE	High	Master Protein	J3S474	Peptidyl-prolyl cis-trans isomerase OS=Crotalus adamanteus OX=8729 PE=2 SV=1	0	4.715	10	2	2	2	209	22.8	9.25	4.25	2	1
		Checked	Confidence	Sequence	Modifications	Qvality PEP	Qvality q-value	# Protein Groups	# Proteins	# PSMs	Master Protein Accessions	# Missed Cleavages	Theo. MH+ [Da]	Confidence (by Search Engine): Sequest HT	Percolator q-Value (by Search Engine): Sequest HT	Percolator PEP (by Search Engine): Sequest HT	XCorr (by Search Engine): Sequest HT
		FALSE	High	IVIGLFGK		0.0377813	0.00182678	1	4	1	J3S474	0	846.545	High	0.0004203	0.00494	1.85
		FALSE	High	TVENFVALATGEK		0.0322363	0.00182678	1	2	1	J3S474	0	1378.72	High	0.0004203	0.003903	2.4
100	FALSE	High	Master Protein	A0A0F7ZDX7	Voltage-dependent anion-selective channel protein 3-like protein OS=Crotalus adamanteus OX=8729 PE=2 SV=1	0	4.601	6	1	1	1	283	30.6	8.7	4.15	1	1
		Checked	Confidence	Sequence	Modifications	Qvality PEP	Qvality q-value	# Protein Groups	# Proteins	# PSMs	Master Protein Accessions	# Missed Cleavages	Theo. MH+ [Da]	Confidence (by Search Engine): Sequest HT	Percolator q-Value (by Search Engine): Sequest HT	Percolator PEP (by Search Engine): Sequest HT	XCorr (by Search Engine): Sequest HT
		FALSE	High	WNTDNTLGTELTMEDK		0.00103077	0.00182678	1	1	1	A0A0F7ZDX7	0	1867.84	High	0.0004203	2.506e-05	4.15
101	FALSE	High	Master Protein	A0A0K8RTL5	Natural resistance-associated macrophage protein 2-like OS=Crotalus horridus OX=35024 PE=3 SV=1	0	4.386	4	2	2	2	553	60.8	7.08	5.55	2	1
		Checked	Confidence	Sequence	Modifications	Qvality PEP	Qvality q-value	# Protein Groups	# Proteins	# PSMs	Master Protein Accessions	# Missed Cleavages	Theo. MH+ [Da]	Confidence (by Search Engine): Sequest HT	Percolator q-Value (by Search Engine): Sequest HT	Percolator PEP (by Search Engine): Sequest HT	XCorr (by Search Engine): Sequest HT
		FALSE	High	LGVVTGLHLAEVCNR	1xCarbamidomethyl [C13]	0.0124783	0.00182678	1	1	1	A0A0K8RTL5	0	1637.88	High	0.0004203	0.000967	3.77
		FALSE	High	IPIPEDEK		0.157645	0.00182678	1	1	1	A0A0K8RTL5	0	940.499	High	0.0004203	0.04248	1.78
102	FALSE	High	Master Protein	J3SBP6	Metalloproteinase (Type II) 1a OS=Crotalus adamanteus OX=8729 PE=2 SV=1	0	4.323	8	2	2	1	487	54.8	5.45	2.93	2	1
		Checked	Confidence	Sequence	Modifications	Qvality PEP	Qvality q-value	# Protein Groups	# Proteins	# PSMs	Master Protein Accessions	# Missed Cleavages	Theo. MH+ [Da]	Confidence (by Search Engine): Sequest HT	Percolator q-Value (by Search Engine): Sequest HT	Percolator PEP (by Search Engine): Sequest HT	XCorr (by Search Engine): Sequest HT
		FALSE	High	KASQLNLPPEQQRFPQTYIELVVVADHR		0.0617214	0.00182678	1	10	1	J3SBP6	2	3276.75	High	0.0004203	0.01024	1.94
		FALSE	High	LQGEMYLIEPLK		0.0362314	0.00182678	10	32	1	A0A0K8RYV7; A0A1W7RB97; Q90282; J3S831; P34182; J3SBP6; J3RY90; T1DMN4; A0A0K8RZ12; Q9DGB9	0	1433.77	High	0.0004203	0.004645	2.93
103	FALSE	High	Master Protein	A0A0F7Z3D0	Ubiquitin C OS=Crotalus adamanteus OX=8729 PE=2 SV=1	0	4.276	16	1	1	1	98	11	8.73	4.16	1	1
		Checked	Confidence	Sequence	Modifications	Qvality PEP	Qvality q-value	# Protein Groups	# Proteins	# PSMs	Master Protein Accessions	# Missed Cleavages	Theo. MH+ [Da]	Confidence (by Search Engine): Sequest HT	Percolator q-Value (by Search Engine): Sequest HT	Percolator PEP (by Search Engine): Sequest HT	XCorr (by Search Engine): Sequest HT
		FALSE	High	TITLEVEPSDTIENVK		0.00172091	0.00182678	1	4	1	A0A0F7Z3D0	0	1787.93	High	0.0004203	5.297e-05	4.16
104	FALSE	High	Master Protein	A0A0K8S0H9	Growth differentiation factor 5 OS=Crotalus horridus OX=35024 PE=3 SV=1	0	4.233	4	1	1	1	497	56.6	9.57	3.52	1	1
		Checked	Confidence	Sequence	Modifications	Qvality PEP	Qvality q-value	# Protein Groups	# Proteins	# PSMs	Master Protein Accessions	# Missed Cleavages	Theo. MH+ [Da]	Confidence (by Search Engine): Sequest HT	Percolator q-Value (by Search Engine): Sequest HT	Percolator PEP (by Search Engine): Sequest HT	XCorr (by Search Engine): Sequest HT
		FALSE	High	LSPISILFIDSANNVVYK		0.00183964	0.00182678	1	3	1	A0A0K8S0H9	0	1993.1	High	0.0004203	5.849e-05	3.52
105	FALSE	High	Master Protein	C0HK18	Thrombin-like enzyme collinein-4 (Fragments) OS=Crotalus durissus collilineatus OX=221569 PE=1 SV=1	0	3.839	34	2	2	1	64	7.1	6.1	2.72	2	1
		Checked	Confidence	Sequence	Modifications	Qvality PEP	Qvality q-value	# Protein Groups	# Proteins	# PSMs	Master Protein Accessions	# Missed Cleavages	Theo. MH+ [Da]	Confidence (by Search Engine): Sequest HT	Percolator q-Value (by Search Engine): Sequest HT	Percolator PEP (by Search Engine): Sequest HT	XCorr (by Search Engine): Sequest HT
		FALSE	High	GGDECNINEHR	1xCarbamidomethyl [C5]	0.129458	0.00182678	1	1	1	C0HK18	0	1300.53	High	0.0004203	0.0314	0.59
		FALSE	High	TLCAGILEGGK	1xCarbamidomethyl [C3]	0.0361232	0.00182678	6	91	1	A0A2I7YS92; T1E3X7; A0A2I7YS59; A0A2I7YS50; Q8QHK3; C0HK18	0	1118.59	High	0.0004203	0.004616	2.72
106	FALSE	High	Master Protein	G9DCI7	Crotamine 5 OS=Crotalus oreganus helleri OX=8741 PE=2 SV=1	0	3.789	20	1	6	1	65	7.5	9.57	11.35	1	1
		Checked	Confidence	Sequence	Modifications	Qvality PEP	Qvality q-value	# Protein Groups	# Proteins	# PSMs	Master Protein Accessions	# Missed Cleavages	Theo. MH+ [Da]	Confidence (by Search Engine): Sequest HT	Percolator q-Value (by Search Engine): Sequest HT	Percolator PEP (by Search Engine): Sequest HT	XCorr (by Search Engine): Sequest HT
		FALSE	High	TVICLPPSSDFGK	1xCarbamidomethyl [C4]	0.00369464	0.00182678	1	8	6	G9DCI7	0	1420.71	High	0.0004203	0.0001627	3.21
107	FALSE	High	Master Protein	T1DBH3	Hemoglobin subunit alpha OS=Crotalus horridus OX=35024 PE=2 SV=1	0	3.376	11	1	1	1	142	15.7	8.97	2.41	1	1
		Checked	Confidence	Sequence	Modifications	Qvality PEP	Qvality q-value	# Protein Groups	# Proteins	# PSMs	Master Protein Accessions	# Missed Cleavages	Theo. MH+ [Da]	Confidence (by Search Engine): Sequest HT	Percolator q-Value (by Search Engine): Sequest HT	Percolator PEP (by Search Engine): Sequest HT	XCorr (by Search Engine): Sequest HT
		FALSE	High	TYFPHFDLSPGSSDLK		0.00706535	0.00182678	1	1	1	T1DBH3	0	1810.86	High	0.0004203	0.0004205	2.41
108	FALSE	High	Master Protein	A0A1W7RB98	Cadam10_MYO-2 OS=Crotalus adamanteus OX=8729 PE=4 SV=1	0	3.289	24	2	3	2	63	7.2	8.51	2.55	2	1
		Checked	Confidence	Sequence	Modifications	Qvality PEP	Qvality q-value	# Protein Groups	# Proteins	# PSMs	Master Protein Accessions	# Missed Cleavages	Theo. MH+ [Da]	Confidence (by Search Engine): Sequest HT	Percolator q-Value (by Search Engine): Sequest HT	Percolator PEP (by Search Engine): Sequest HT	XCorr (by Search Engine): Sequest HT
		FALSE	High	FLLCPSR	1xCarbamidomethyl [C4]	0.139344	0.00182678	1	1	2	A0A1W7RB98	0	892.471	High	0.0004203	0.03507	1.41
		FALSE	High	LGCEPLWK	1xCarbamidomethyl [C3]	0.0783312	0.00182678	1	1	1	A0A1W7RB98	0	1002.51	High	0.0004203	0.01466	2.55
109	FALSE	High	Master Protein	J3S0G9	Protein disulfide-isomerase OS=Crotalus adamanteus OX=8729 PE=2 SV=1	0	2.777	2	1	1	1	517	58.6	4.7	3.18	1	1
		Checked	Confidence	Sequence	Modifications	Qvality PEP	Qvality q-value	# Protein Groups	# Proteins	# PSMs	Master Protein Accessions	# Missed Cleavages	Theo. MH+ [Da]	Confidence (by Search Engine): Sequest HT	Percolator q-Value (by Search Engine): Sequest HT	Percolator PEP (by Search Engine): Sequest HT	XCorr (by Search Engine): Sequest HT
		FALSE	High	THILLFLPK		0.0180912	0.00182678	1	2	1	J3S0G9	0	1081.68	High	0.0004203	0.001671	3.18
110	FALSE	High	Master Protein	A0A2I7YS62	Serine endopeptidase OS=Crotalus molossus OX=8733 PE=2 SV=1	0	2.609	4	1	1	1	258	28.4	8.35	2.04	1	1
		Checked	Confidence	Sequence	Modifications	Qvality PEP	Qvality q-value	# Protein Groups	# Proteins	# PSMs	Master Protein Accessions	# Missed Cleavages	Theo. MH+ [Da]	Confidence (by Search Engine): Sequest HT	Percolator q-Value (by Search Engine): Sequest HT	Percolator PEP (by Search Engine): Sequest HT	XCorr (by Search Engine): Sequest HT
		FALSE	High	AAYPWWPVTTR		0.023585	0.00182678	1	12	1	A0A2I7YS62	0	1347.68	High	0.0004203	0.002459	2.04
111	FALSE	High	Master Protein	T1DK69	Vigilin-like protein OS=Crotalus horridus OX=35024 PE=2 SV=1	0	2.543	1	1	1	1	1266	141.7	6.92	1.87	1	1
		Checked	Confidence	Sequence	Modifications	Qvality PEP	Qvality q-value	# Protein Groups	# Proteins	# PSMs	Master Protein Accessions	# Missed Cleavages	Theo. MH+ [Da]	Confidence (by Search Engine): Sequest HT	Percolator q-Value (by Search Engine): Sequest HT	Percolator PEP (by Search Engine): Sequest HT	XCorr (by Search Engine): Sequest HT
		FALSE	High	SDIVQLR		0.0261251	0.00182678	1	4	1	T1DK69	0	830.473	High	0.0004203	0.002862	1.87
112	FALSE	High	Master Protein	T1D8Q8	Serine incorporator 5-like protein OS=Crotalus horridus OX=35024 PE=2 SV=1	0	2.532	3	1	1	1	462	51.9	7.55	2.66	1	1
		Checked	Confidence	Sequence	Modifications	Qvality PEP	Qvality q-value	# Protein Groups	# Proteins	# PSMs	Master Protein Accessions	# Missed Cleavages	Theo. MH+ [Da]	Confidence (by Search Engine): Sequest HT	Percolator q-Value (by Search Engine): Sequest HT	Percolator PEP (by Search Engine): Sequest HT	XCorr (by Search Engine): Sequest HT
		FALSE	High	GIYATPETEVAR		0.0265208	0.00182678	1	1	1	T1D8Q8	0	1306.66	High	0.0004203	0.002935	2.66
113	FALSE	High	Master Protein	T1E3J3	Vascular endothelial growth factor C-like protein OS=Crotalus horridus OX=35024 PE=2 SV=1	0	2.511	2	1	1	1	421	47.6	7.64	2.09	1	1
		Checked	Confidence	Sequence	Modifications	Qvality PEP	Qvality q-value	# Protein Groups	# Proteins	# PSMs	Master Protein Accessions	# Missed Cleavages	Theo. MH+ [Da]	Confidence (by Search Engine): Sequest HT	Percolator q-Value (by Search Engine): Sequest HT	Percolator PEP (by Search Engine): Sequest HT	XCorr (by Search Engine): Sequest HT
		FALSE	High	LLPSSCGLNK	1xCarbamidomethyl [C6]	0.0274123	0.00182678	1	2	1	T1E3J3	0	1088.58	High	0.0004203	0.00308	2.09
114	FALSE	High	Master Protein	O93427	Snaclec convulxin subunit beta OS=Crotalus durissus terrificus OX=8732 PE=1 SV=1	0	2.338	7	1	1	1	148	17.4	5.99	2.78	1	1
		Checked	Confidence	Sequence	Modifications	Qvality PEP	Qvality q-value	# Protein Groups	# Proteins	# PSMs	Master Protein Accessions	# Missed Cleavages	Theo. MH+ [Da]	Confidence (by Search Engine): Sequest HT	Percolator q-Value (by Search Engine): Sequest HT	Percolator PEP (by Search Engine): Sequest HT	XCorr (by Search Engine): Sequest HT
		FALSE	High	QEMTWADAEK		0.0360152	0.00182678	1	1	1	O93427	0	1208.53	High	0.0004203	0.004595	2.78
115	FALSE	High	Master Protein	Q7LZF5	Thrombin-like enzyme catroxobin-1 (Fragments) OS=Crotalus atrox OX=8730 PE=1 SV=1	0	2.113	17	1	1	1	75	7.6	4.13	0	1	1
		Checked	Confidence	Sequence	Modifications	Qvality PEP	Qvality q-value	# Protein Groups	# Proteins	# PSMs	Master Protein Accessions	# Missed Cleavages	Theo. MH+ [Da]	Confidence (by Search Engine): Sequest HT	Percolator q-Value (by Search Engine): Sequest HT	Percolator PEP (by Search Engine): Sequest HT	XCorr (by Search Engine): Sequest HT
		FALSE	High	VVGGDECNINEHR	1xCarbamidomethyl [C7]	0.050907	0.00182678	1	2	1	Q7LZF5	0	1498.67	High	0.0004203	0.007703	1.42
116	FALSE	High	Master Protein	Q9PWF3	Crotamine OS=Crotalus durissus terrificus OX=8732 GN=CRO2 PE=1 SV=1	0	2.079	17	1	2	1	65	7.5	9.42	3.82	1	1
		Checked	Confidence	Sequence	Modifications	Qvality PEP	Qvality q-value	# Protein Groups	# Proteins	# PSMs	Master Protein Accessions	# Missed Cleavages	Theo. MH+ [Da]	Confidence (by Search Engine): Sequest HT	Percolator q-Value (by Search Engine): Sequest HT	Percolator PEP (by Search Engine): Sequest HT	XCorr (by Search Engine): Sequest HT
		FALSE	High	ICLPPSSDFGK	1xCarbamidomethyl [C2]	0.053702	0.00182678	1	3	2	Q9PWF3	0	1220.6	High	0.0004203	0.008337	2.02
117	FALSE	High	Master Protein	J3RYE8	Aquaporin-5-like protein OS=Crotalus adamanteus OX=8729 PE=2 SV=1	0	2.043	3	1	1	1	261	28.1	7.93	1.96	1	1
		Checked	Confidence	Sequence	Modifications	Qvality PEP	Qvality q-value	# Protein Groups	# Proteins	# PSMs	Master Protein Accessions	# Missed Cleavages	Theo. MH+ [Da]	Confidence (by Search Engine): Sequest HT	Percolator q-Value (by Search Engine): Sequest HT	Percolator PEP (by Search Engine): Sequest HT	XCorr (by Search Engine): Sequest HT
		FALSE	High	SLGPAVVMK		0.0568141	0.00182678	1	1	1	J3RYE8	0	901.518	High	0.0004203	0.009055	1.96
118	FALSE	High	Master Protein	J3RZ06	Dolichyl-diphosphooligosaccharide--protein glycosyltransferase subunit 1 OS=Crotalus adamanteus OX=8729 PE=2 SV=1	0	2.012	3	1	1	1	598	67.5	6.65	3.03	1	1
		Checked	Confidence	Sequence	Modifications	Qvality PEP	Qvality q-value	# Protein Groups	# Proteins	# PSMs	Master Protein Accessions	# Missed Cleavages	Theo. MH+ [Da]	Confidence (by Search Engine): Sequest HT	Percolator q-Value (by Search Engine): Sequest HT	Percolator PEP (by Search Engine): Sequest HT	XCorr (by Search Engine): Sequest HT
		FALSE	High	SNLVEQHIQDIVVHYTFNK		0.0595699	0.00182678	1	2	1	J3RZ06	0	2284.17	High	0.0004203	0.009735	3.03
119	FALSE	High	Master Protein	A0A1J0R049	Phospholipase A2, group IIE OS=Crotalus scutulatus scutulatus OX=8738 GN=Pla2g2E PE=3 SV=1	0	2.005	4	1	1	1	156	17.3	8.03	1.86	1	1
		Checked	Confidence	Sequence	Modifications	Qvality PEP	Qvality q-value	# Protein Groups	# Proteins	# PSMs	Master Protein Accessions	# Missed Cleavages	Theo. MH+ [Da]	Confidence (by Search Engine): Sequest HT	Percolator q-Value (by Search Engine): Sequest HT	Percolator PEP (by Search Engine): Sequest HT	XCorr (by Search Engine): Sequest HT
		FALSE	High	AAALCFR	1xCarbamidomethyl [C5]	0.0602789	0.00182678	1	3	1	A0A1J0R049	0	808.413	High	0.0004203	0.009878	1.86
120	FALSE	High	Master Protein	T1E671	Cell cycle progression protein 1-like protein OS=Crotalus horridus OX=35024 PE=2 SV=1	0	1.87	1	1	1	1	808	92.2	6.57	0	1	1
		Checked	Confidence	Sequence	Modifications	Qvality PEP	Qvality q-value	# Protein Groups	# Proteins	# PSMs	Master Protein Accessions	# Missed Cleavages	Theo. MH+ [Da]	Confidence (by Search Engine): Sequest HT	Percolator q-Value (by Search Engine): Sequest HT	Percolator PEP (by Search Engine): Sequest HT	XCorr (by Search Engine): Sequest HT
		FALSE	High	MLTELEK		0.0740875	0.00182678	1	2	1	T1E671	0	863.454	High	0.0004203	0.01348	0.95
121	FALSE	High	Master Protein	P0CJ34	Bradykinin inhibitor peptide OS=Crotalus atrox OX=8730 PE=1 SV=1	0	1.794	100	1	1	1	11	1.1	6.24	2.62	1	1
		Checked	Confidence	Sequence	Modifications	Qvality PEP	Qvality q-value	# Protein Groups	# Proteins	# PSMs	Master Protein Accessions	# Missed Cleavages	Theo. MH+ [Da]	Confidence (by Search Engine): Sequest HT	Percolator q-Value (by Search Engine): Sequest HT	Percolator PEP (by Search Engine): Sequest HT	XCorr (by Search Engine): Sequest HT
		FALSE	High	TPPAGPDVGPR		0.0832914	0.00182678	1	1	1	P0CJ34	0	1063.55	High	0.0004203	0.01607	2.62
122	FALSE	High	Master Protein	T1DKG5	Transcobalamin-2-like protein OS=Crotalus horridus OX=35024 PE=2 SV=1	0	1.739	2	1	1	1	431	48.4	8.68	2.37	1	1
		Checked	Confidence	Sequence	Modifications	Qvality PEP	Qvality q-value	# Protein Groups	# Proteins	# PSMs	Master Protein Accessions	# Missed Cleavages	Theo. MH+ [Da]	Confidence (by Search Engine): Sequest HT	Percolator q-Value (by Search Engine): Sequest HT	Percolator PEP (by Search Engine): Sequest HT	XCorr (by Search Engine): Sequest HT
		FALSE	High	SQLLPALYCR	1xCarbamidomethyl [C9]	0.0906341	0.00182678	1	1	1	T1DKG5	0	1220.65	High	0.0004203	0.01824	2.37
123	FALSE	High	Master Protein	P0CV88	Snaclec convulxin subunit beta homolog (Fragment) OS=Crotalus atrox OX=8730 PE=1 SV=1	0	1.737	100	1	1	1	13	1.5	6.13	1.98	1	1
		Checked	Confidence	Sequence	Modifications	Qvality PEP	Qvality q-value	# Protein Groups	# Proteins	# PSMs	Master Protein Accessions	# Missed Cleavages	Theo. MH+ [Da]	Confidence (by Search Engine): Sequest HT	Percolator q-Value (by Search Engine): Sequest HT	Percolator PEP (by Search Engine): Sequest HT	XCorr (by Search Engine): Sequest HT
		FALSE	High	GFCCPSGWSSYDR	2xCarbamidomethyl [C3; C4]	0.0908979	0.00182678	1	1	1	P0CV88	0	1578.61	High	0.0004203	0.01834	1.98
124	FALSE	High	Master Protein	A0A0F7ZA70	EH domain-containing protein 4-like protein OS=Crotalus adamanteus OX=8729 PE=2 SV=1	0	1.684	2	1	1	1	541	61.7	6.86	1.85	1	1
		Checked	Confidence	Sequence	Modifications	Qvality PEP	Qvality q-value	# Protein Groups	# Proteins	# PSMs	Master Protein Accessions	# Missed Cleavages	Theo. MH+ [Da]	Confidence (by Search Engine): Sequest HT	Percolator q-Value (by Search Engine): Sequest HT	Percolator PEP (by Search Engine): Sequest HT	XCorr (by Search Engine): Sequest HT
		FALSE	High	LDISDEFSEAIK		0.0985864	0.00182678	1	2	1	A0A0F7ZA70	0	1366.67	High	0.0004203	0.02072	1.85
125	FALSE	High	Master Protein	A0A0F7Z6X6	Prominin-1-A OS=Crotalus adamanteus OX=8729 PE=2 SV=1	0	1.564	1	1	1	1	807	91.2	6.7	2.41	1	1
		Checked	Confidence	Sequence	Modifications	Qvality PEP	Qvality q-value	# Protein Groups	# Proteins	# PSMs	Master Protein Accessions	# Missed Cleavages	Theo. MH+ [Da]	Confidence (by Search Engine): Sequest HT	Percolator q-Value (by Search Engine): Sequest HT	Percolator PEP (by Search Engine): Sequest HT	XCorr (by Search Engine): Sequest HT
		FALSE	High	NIQNWINLK		0.118176	0.00182678	1	2	1	A0A0F7Z6X6	0	1142.63	High	0.0004203	0.02729	2.41
126	FALSE	High	Master Protein	J3SE51	Tetraspanin OS=Crotalus adamanteus OX=8729 PE=2 SV=1	0	1.389	3	1	1	1	217	24.1	7.46	0	1	1
		Checked	Confidence	Sequence	Modifications	Qvality PEP	Qvality q-value	# Protein Groups	# Proteins	# PSMs	Master Protein Accessions	# Missed Cleavages	Theo. MH+ [Da]	Confidence (by Search Engine): Sequest HT	Percolator q-Value (by Search Engine): Sequest HT	Percolator PEP (by Search Engine): Sequest HT	XCorr (by Search Engine): Sequest HT
		FALSE	High	AIEDFFK		0.153735	0.00182678	1	2	1	J3SE51	0	869.44	High	0.0004203	0.04081	1.16
127	FALSE	High	Master Protein	T1DNV2	Apoptotic protease-activating factor 1 OS=Crotalus horridus OX=35024 PE=2 SV=1	0	1.379	1	1	1	1	1248	141.7	6.51	1.75	1	1
		Checked	Confidence	Sequence	Modifications	Qvality PEP	Qvality q-value	# Protein Groups	# Proteins	# PSMs	Master Protein Accessions	# Missed Cleavages	Theo. MH+ [Da]	Confidence (by Search Engine): Sequest HT	Percolator q-Value (by Search Engine): Sequest HT	Percolator PEP (by Search Engine): Sequest HT	XCorr (by Search Engine): Sequest HT
		FALSE	High	LFLVDVK		0.155896	0.00182678	1	2	1	T1DNV2	0	833.513	High	0.0004203	0.04174	1.75
128	FALSE	High	Master Protein	J3S123	SUMO-activating enzyme subunit 2 OS=Crotalus adamanteus OX=8729 PE=2 SV=1	0	1.271	1	1	1	1	637	70.6	5.26	0	1	1
		Checked	Confidence	Sequence	Modifications	Qvality PEP	Qvality q-value	# Protein Groups	# Proteins	# PSMs	Master Protein Accessions	# Missed Cleavages	Theo. MH+ [Da]	Confidence (by Search Engine): Sequest HT	Percolator q-Value (by Search Engine): Sequest HT	Percolator PEP (by Search Engine): Sequest HT	XCorr (by Search Engine): Sequest HT
		FALSE	High	QFLFQK		0.183017	0.00182678	1	2	1	J3S123	0	810.451	High	0.0004203	0.05362	1.57
129	FALSE	High	Master Protein	A0A0F7Z902	Protein MAL2-like protein OS=Crotalus adamanteus OX=8729 PE=2 SV=1	0	1.184	6	1	1	1	184	20.3	9	1.81	1	1
		Checked	Confidence	Sequence	Modifications	Qvality PEP	Qvality q-value	# Protein Groups	# Proteins	# PSMs	Master Protein Accessions	# Missed Cleavages	Theo. MH+ [Da]	Confidence (by Search Engine): Sequest HT	Percolator q-Value (by Search Engine): Sequest HT	Percolator PEP (by Search Engine): Sequest HT	XCorr (by Search Engine): Sequest HT
		FALSE	High	VNLPSGVEILR		0.207933	0.00182678	1	1	1	A0A0F7Z902	0	1196.7	High	0.0004203	0.06548	1.81
130	FALSE	High	Master Protein	T1E7J2	CNP_BPP-CohCI-1 OS=Crotalus oreganus helleri OX=8741 PE=2 SV=1	0	1.166	5	1	1	1	200	20.8	11.12	0	1	1
		Checked	Confidence	Sequence	Modifications	Qvality PEP	Qvality q-value	# Protein Groups	# Proteins	# PSMs	Master Protein Accessions	# Missed Cleavages	Theo. MH+ [Da]	Confidence (by Search Engine): Sequest HT	Percolator q-Value (by Search Engine): Sequest HT	Percolator PEP (by Search Engine): Sequest HT	XCorr (by Search Engine): Sequest HT
		FALSE	High	AGNGCFGLK	1xCarbamidomethyl [C5]	0.213592	0.00182678	1	14	1	T1E7J2	0	923.44	High	0.0004203	0.06822	1.49
131	FALSE	High	Master Protein	J3S5B9	Transmembrane protein 87A-like OS=Crotalus adamanteus OX=8729 PE=2 SV=1	0	1.156	1	1	1	1	568	64.9	5.96	2.34	1	1
		Checked	Confidence	Sequence	Modifications	Qvality PEP	Qvality q-value	# Protein Groups	# Proteins	# PSMs	Master Protein Accessions	# Missed Cleavages	Theo. MH+ [Da]	Confidence (by Search Engine): Sequest HT	Percolator q-Value (by Search Engine): Sequest HT	Percolator PEP (by Search Engine): Sequest HT	XCorr (by Search Engine): Sequest HT
		FALSE	High	WEVPLPVK		0.21647	0.00182678	1	2	1	J3S5B9	0	967.561	High	0.0004203	0.0699	2.34
132	FALSE	High	Master Protein	A0A2I7YS88	Serine endopeptidase OS=Crotalus scutulatus OX=8737 PE=2 SV=1	0.006	1.027	11	1	1	1	257	28.3	6.74	0	1	1
		Checked	Confidence	Sequence	Modifications	Qvality PEP	Qvality q-value	# Protein Groups	# Proteins	# PSMs	Master Protein Accessions	# Missed Cleavages	Theo. MH+ [Da]	Confidence (by Search Engine): Sequest HT	Percolator q-Value (by Search Engine): Sequest HT	Percolator PEP (by Search Engine): Sequest HT	XCorr (by Search Engine): Sequest HT
		FALSE	High	LNRPVNNSAHITTLSLPSSPPSVGSVCR	1xCarbamidomethyl [C27]	0.260907	0.00357315	1	1	1	A0A2I7YS88	0	2960.54	High	0.0008091	0.09392	1.53
133	FALSE	High	Master Protein	T1DL27	Conserved oligomeric Golgi complex subunit 4-like protein OS=Crotalus horridus OX=35024 PE=2 SV=1	0.006	0.972	1	1	1	1	763	87	5.2	1.7	1	1
		Checked	Confidence	Sequence	Modifications	Qvality PEP	Qvality q-value	# Protein Groups	# Proteins	# PSMs	Master Protein Accessions	# Missed Cleavages	Theo. MH+ [Da]	Confidence (by Search Engine): Sequest HT	Percolator q-Value (by Search Engine): Sequest HT	Percolator PEP (by Search Engine): Sequest HT	XCorr (by Search Engine): Sequest HT
		FALSE	High	LGGLQFDK		0.281741	0.00357315	1	2	1	T1DL27	0	877.478	High	0.0008091	0.1066	1.7
134	FALSE	High	Master Protein	A0A0F7Z4V8	Syntaxin-binding protein 3-like protein OS=Crotalus adamanteus OX=8729 PE=2 SV=1	0.006	0.969	4	1	1	1	598	67.9	8.28	0	1	1
		Checked	Confidence	Sequence	Modifications	Qvality PEP	Qvality q-value	# Protein Groups	# Proteins	# PSMs	Master Protein Accessions	# Missed Cleavages	Theo. MH+ [Da]	Confidence (by Search Engine): Sequest HT	Percolator q-Value (by Search Engine): Sequest HT	Percolator PEP (by Search Engine): Sequest HT	XCorr (by Search Engine): Sequest HT
		FALSE	High	EININFIPNESQVFTLDVPNAFYR		0.283174	0.00357315	1	2	1	A0A0F7Z4V8	0	2840.43	High	0.0008091	0.1073	1.68
135	FALSE	High	Master Protein	A0A0F7Z3Z6	SH3 and multiple ankyrin repeat domains protein 2 OS=Crotalus adamanteus OX=8729 PE=2 SV=1	0.006	0.947	0	1	3	1	1803	198	6.74	0	1	1
		Checked	Confidence	Sequence	Modifications	Qvality PEP	Qvality q-value	# Protein Groups	# Proteins	# PSMs	Master Protein Accessions	# Missed Cleavages	Theo. MH+ [Da]	Confidence (by Search Engine): Sequest HT	Percolator q-Value (by Search Engine): Sequest HT	Percolator PEP (by Search Engine): Sequest HT	XCorr (by Search Engine): Sequest HT
		FALSE	High	QVVNMIR		0.29189	0.00357315	1	1	3	A0A0F7Z3Z6	0	859.482	High	0.0008091	0.113	1.3
136	FALSE	High	Master Protein	A0A0F7Z2N5	Vascular endothelial growth factor OS=Crotalus adamanteus OX=8729 PE=2 SV=1	0.01	0.853	4	1	1	1	192	22.6	7.66	0	1	1
		Checked	Confidence	Sequence	Modifications	Qvality PEP	Qvality q-value	# Protein Groups	# Proteins	# PSMs	Master Protein Accessions	# Missed Cleavages	Theo. MH+ [Da]	Confidence (by Search Engine): Sequest HT	Percolator q-Value (by Search Engine): Sequest HT	Percolator PEP (by Search Engine): Sequest HT	XCorr (by Search Engine): Sequest HT
		FALSE	High	QLELNER		0.33359	0.00704452	1	2	1	A0A0F7Z2N5	0	901.474	High	0.001973	0.1403	1.05
137	FALSE	High	Master Protein	T1DBJ3	Glutathione S-transferase P-like protein OS=Crotalus horridus OX=35024 PE=2 SV=1	0.01	0.853	13	1	1	1	211	23.7	6.89	0	1	1
		Checked	Confidence	Sequence	Modifications	Qvality PEP	Qvality q-value	# Protein Groups	# Proteins	# PSMs	Master Protein Accessions	# Missed Cleavages	Theo. MH+ [Da]	Confidence (by Search Engine): Sequest HT	Percolator q-Value (by Search Engine): Sequest HT	Percolator PEP (by Search Engine): Sequest HT	XCorr (by Search Engine): Sequest HT
		FALSE	High	GESIRMLLADQGQEWTEDVVNGEIWQK	1xOxidation [M6]	0.33359	0.00704452	1	1	1	T1DBJ3	1	3147.51	High	0.001973	0.1403	1.89
									5714		379

## Sheet: C. helleri Venom EV
Supplementary Table S2B. List of proteins included in Figure 4B
No.	Checked	Protein FDR Confidence: Combined	Master	Accession	Description	Exp. q-value: Combined	Sum PEP Score	Coverage [%]	# Peptides	# PSMs	# Unique Peptides	# AAs	MW [kDa]	calc. pI	Score Sequest HT: Sequest HT	# Peptides (by Search Engine): Sequest HT	# Protein Groups
1	FALSE	High	Master Protein	T1DP54	LAAO-CohCI-1 OS=Crotalus oreganus helleri OX=8741 PE=2 SV=1	0	480.544	67	36	391	12	516	58.6	6.77	1659.9	36	1
		Checked	Confidence	Sequence	Modifications	Qvality PEP	Qvality q-value	# Protein Groups	# Proteins	# PSMs	Master Protein Accessions	# Missed Cleavages	Theo. MH+ [Da]	Confidence (by Search Engine): Sequest HT	Percolator q-Value (by Search Engine): Sequest HT	Percolator PEP (by Search Engine): Sequest HT	XCorr (by Search Engine): Sequest HT
		FALSE	High	ASENPSGIHLSNDNEF		0.013116	0.00138101	2	10	1	A0A0K8RYU0; T1DP54	0	1730.76	High	0.0004342	0.002268	2.29
		FALSE	High	DCADIVINDLSLIHELPK	1xCarbamidomethyl [C2]	8.2883e-09	0.00138101	2	7	24	A0A0K8RYU0; T1DP54	0	2065.06	High	0.0004342	2.114e-11	6.46
		FALSE	High	DWYANLGPMR		0.0301733	0.00138101	2	11	2	A0A0K8RYU0; T1DP54	0	1222.57	High	0.0004342	0.00671	3.2
		FALSE	High	DWYANLGPMR	1xOxidation [M9]	0.0142637	0.00138101	2	11	6	A0A0K8RYU0; T1DP54	0	1238.56	High	0.0004342	0.002526	2.74
		FALSE	High	DWYANLGPMRLPTK	1xOxidation [M9]	0.000920795	0.00138101	2	11	3	A0A0K8RYU0; T1DP54	1	1677.84	High	0.0004342	7.253e-05	3.53
		FALSE	High	EATVTYQTSANEMSSVTADYVIVCTTSR	1xCarbamidomethyl [C24]	2.09437e-09	0.00138101	2	10	23	A0A0K8RYU0; T1DP54	0	3084.41	High	0.0004342	3.569e-12	7.03
		FALSE	High	EATVTYQTSANEMSSVTADYVIVCTTSR	1xCarbamidomethyl [C24]; 1xOxidation [M13]	0.145368	0.00138101	2	10	1	A0A0K8RYU0; T1DP54	0	3100.41	High	0.0004342	0.05378	3.07
		FALSE	High	EDIQTFCHPSMIQR	1xCarbamidomethyl [C7]	3.74232e-06	0.00138101	1	2	5	T1DP54	0	1761.8	High	0.0004342	5.81e-08	5.09
		FALSE	High	EDIQTFCHPSMIQR	1xCarbamidomethyl [C7]; 1xOxidation [M11]	0.000843532	0.00138101	1	2	8	T1DP54	0	1777.8	High	0.0004342	6.455e-05	3.37
		FALSE	High	ETDYEEFLEIAK		0.000517394	0.00138101	2	10	14	A0A0K8RYU0; T1DP54	0	1486.69	High	0.0004342	3.432e-05	3.27
		FALSE	High	FDEIVGGMDQLPTSMYEAIK		6.08013e-07	0.00138101	2	11	3	A0A0K8RYU0; T1DP54	0	2244.06	High	0.0004342	5.522e-09	5.27
		FALSE	High	FDEIVGGMDQLPTSMYEAIK	1xOxidation [M]	3.173e-05	0.00138101	2	11	5	A0A0K8RYU0; T1DP54	0	2260.05	High	0.0004342	9.223e-07	5.5
		FALSE	High	FDEIVGGMDQLPTSMYEAIK	2xOxidation [M8; M15]	4.48962e-06	0.00138101	2	11	2	A0A0K8RYU0; T1DP54	0	2276.05	High	0.0004342	7.342e-08	4.62
		FALSE	High	FEPPLPPK		0.092927	0.00138101	2	11	7	A0A0K8RYU0; T1DP54	0	924.519	High	0.0004342	0.02942	1.45
		FALSE	High	FWEDDGIHGGK		0.00183132	0.00138101	1	2	9	T1DP54	0	1260.56	High	0.0004342	0.0001768	2.72
		FALSE	High	HDDIFGYEK		0.000284888	0.00138101	2	11	22	A0A0K8RYU0; T1DP54	0	1123.51	High	0.0004342	1.588e-05	3.31
		FALSE	High	KFWEDDGIHGGK		2.21206e-05	0.00138101	1	2	3	T1DP54	1	1388.66	High	0.0004342	5.8e-07	4.43
		FALSE	High	IFLTCTK	1xCarbamidomethyl [C5]	0.161023	0.00271736	1	7	7	T1DP54	0	882.475	High	0.0008264	0.06156	1.45
		FALSE	High	IFLTCTKK	1xCarbamidomethyl [C5]	0.173861	0.00271736	1	7	1	T1DP54	1	1010.57	High	0.0008264	0.06849	1.89
		FALSE	High	IKFEPPLPPK		0.00167205	0.00138101	2	11	3	A0A0K8RYU0; T1DP54	1	1165.7	High	0.0004342	0.000157	2.33
		FALSE	High	IKFEPPLPPKK		0.0384646	0.00138101	2	11	2	A0A0K8RYU0; T1DP54	2	1293.79	High	0.0004342	0.00922	2.15
		FALSE	High	LNEFSQENENAWYFIK		1.27251e-05	0.00138101	1	3	5	T1DP54	0	2031.94	High	0.0004342	2.828e-07	5.37
		FALSE	High	IYFAGEYTAQFHGWIDSTIK		1.36053e-08	0.00138101	2	9	11	A0A0K8RYU0; T1DP54	0	2347.14	High	0.0004342	4.029e-11	6.09
		FALSE	High	NGLTATSNPKRVVIVGAGMAGLSAAYVLAGAGHQVTVLEASER		4.50233e-09	0.00138101	1	3	2	T1DP54	2	4236.26	High	0.0004342	9.618e-12	8.27
		FALSE	High	NGLTATSNPKRVVIVGAGMAGLSAAYVLAGAGHQVTVLEASER	1xOxidation [M19]	3.28062e-07	0.00138101	1	3	2	T1DP54	2	4252.25	High	0.0004342	2.48e-09	9.09
		FALSE	High	NNPGILEYPVKPSEEGK		5.26145e-05	0.00138101	2	11	4	A0A0K8RYU0; T1DP54	0	1870.95	High	0.0004342	1.781e-06	4.56
		FALSE	High	NPLEECFR	1xCarbamidomethyl [C6]	0.0396307	0.00138101	3	11	4	A0A0K8RYU0; C0HJE7; T1DP54	0	1064.48	High	0.0004342	0.00957	2.09
		FALSE	High	NPLEECFRETDYEEFLEIAK	1xCarbamidomethyl [C6]	3.28062e-07	0.00138101	2	9	9	A0A0K8RYU0; T1DP54	1	2532.16	High	0.0004342	2.478e-09	5
		FALSE	High	RFDEIVGGMDQLPTSMYEAIK		3.62717e-11	0.00138101	2	11	35	A0A0K8RYU0; T1DP54	1	2400.16	High	0.0004342	1.867e-14	6.48
		FALSE	High	RFDEIVGGMDQLPTSMYEAIK	1xOxidation [M]	2.15851e-10	0.00138101	2	11	26	A0A0K8RYU0; T1DP54	1	2416.15	High	0.0004342	1.88e-13	6.01
		FALSE	High	RFDEIVGGMDQLPTSMYEAIK	2xOxidation [M9; M16]	2.3417e-07	0.00138101	2	11	9	A0A0K8RYU0; T1DP54	1	2432.15	High	0.0004342	1.602e-09	5.83
		FALSE	High	RIYFAGEYTAQFHGWIDSTIK		0.000252327	0.00138101	2	9	12	A0A0K8RYU0; T1DP54	1	2503.24	High	0.0004342	1.353e-05	1.62
		FALSE	High	RVVIVGAGMAGLSAAYVLAGAGHQVTVLEASER		1.67908e-15	0.00138101	1	3	14	T1DP54	1	3252.75	High	0.000434216	4.54699e-20	8.66
		FALSE	High	RVVIVGAGMAGLSAAYVLAGAGHQVTVLEASER	1xOxidation [M9]	4.12221e-12	0.00138101	1	3	17	T1DP54	1	3268.75	High	0.0004342	1.116e-15	10.7
		FALSE	High	RVVIVGAGMAGLSAAYVLAGAGHQVTVLEASERVGGR		4.32693e-05	0.00138101	1	3	5	T1DP54	2	3621.96	High	0.0004342	1.382e-06	4.05
		FALSE	High	RVVIVGAGMAGLSAAYVLAGAGHQVTVLEASERVGGR	1xOxidation [M9]	0.000131636	0.00138101	1	3	3	T1DP54	2	3637.96	High	0.0004342	5.826e-06	4.99
		FALSE	High	SAAQLYVESLR		0.0035925	0.00138101	1	4	2	T1DP54	0	1236.66	High	0.0004342	0.0004229	1.77
		FALSE	High	SAAQLYVESLRK		0.0378315	0.00138101	1	4	2	T1DP54	1	1364.75	High	0.0004342	0.009022	1.52
		FALSE	High	STTDLPSR		0.087117	0.00138101	2	11	6	A0A0K8RYU0; T1DP54	0	876.442	High	0.0004342	0.02707	1.72
		FALSE	High	VIEIQQNDR		0.00704354	0.00138101	2	11	14	A0A0K8RYU0; T1DP54	0	1114.59	High	0.0004342	0.00101	2.37
		FALSE	High	VIEIQQNDREATVTYQTSANEMSSVTADYVIVCTTSR	1xCarbamidomethyl [C33]	1.86788e-08	0.00138101	2	10	7	A0A0K8RYU0; T1DP54	1	4179.98	High	0.0004342	6.051e-11	7.24
		FALSE	High	VQVHFNAR		0.160527	0.00271736	2	11	5	A0A0K8RYU0; T1DP54	0	970.522	High	0.0008264	0.06138	1.6
		FALSE	High	VVIVGAGMAGLSAAYVLAGAGHQVTVLEASER		2.55578e-08	0.00138101	1	3	7	T1DP54	0	3096.65	High	0.0004342	9.091e-11	8.64
		FALSE	High	VVIVGAGMAGLSAAYVLAGAGHQVTVLEASER	1xOxidation [M8]	5.93616e-09	0.00138101	1	3	6	T1DP54	0	3112.65	High	0.0004342	1.377e-11	7.71
		FALSE	High	YAMGGITTFTPYQFQHFSEALTAPFK		2.21086e-08	0.00138101	2	11	10	A0A0K8RYU0; T1DP54	0	2953.42	High	0.0004342	7.554e-11	7.18
		FALSE	High	YAMGGITTFTPYQFQHFSEALTAPFK	1xOxidation [M3]	2.03251e-07	0.00138101	2	11	14	A0A0K8RYU0; T1DP54	0	2969.42	High	0.0004342	1.333e-09	7.07
		FALSE	High	YAMGGITTFTPYQFQHFSEALTAPFKR		7.9909e-06	0.00138101	2	11	8	A0A0K8RYU0; T1DP54	1	3109.52	High	0.0004342	1.55e-07	5.01
		FALSE	High	YAMGGITTFTPYQFQHFSEALTAPFKR	1xOxidation [M3]	7.85732e-06	0.00138101	2	11	2	A0A0K8RYU0; T1DP54	1	3125.52	High	0.0004342	1.519e-07	6.47
		FALSE	High	YILDKYDTYSTK		0.13785	0.00138101	2	11	2	A0A0K8RYU0; T1DP54	1	1509.75	High	0.0004342	0.04999	1.41
2	FALSE	High	Master Protein	A0A0K8RYU0	L-amino-acid oxidase OS=Crotalus horridus OX=35024 PE=4 SV=1	0	288.13	48	25	294	1	516	58.6	7.18	1173.08	25	1
		Checked	Confidence	Sequence	Modifications	Qvality PEP	Qvality q-value	# Protein Groups	# Proteins	# PSMs	Master Protein Accessions	# Missed Cleavages	Theo. MH+ [Da]	Confidence (by Search Engine): Sequest HT	Percolator q-Value (by Search Engine): Sequest HT	Percolator PEP (by Search Engine): Sequest HT	XCorr (by Search Engine): Sequest HT
		FALSE	High	ASENPSGIHLSNDNEF		0.013116	0.00138101	2	10	1	A0A0K8RYU0; T1DP54	0	1730.76	High	0.0004342	0.002268	2.29
		FALSE	High	DCADIVINDLSLIHELPK	1xCarbamidomethyl [C2]	8.2883e-09	0.00138101	2	7	24	A0A0K8RYU0; T1DP54	0	2065.06	High	0.0004342	2.114e-11	6.46
		FALSE	High	DWYANLGPMR		0.0301733	0.00138101	2	11	2	A0A0K8RYU0; T1DP54	0	1222.57	High	0.0004342	0.00671	3.2
		FALSE	High	DWYANLGPMR	1xOxidation [M9]	0.0142637	0.00138101	2	11	6	A0A0K8RYU0; T1DP54	0	1238.56	High	0.0004342	0.002526	2.74
		FALSE	High	DWYANLGPMRLPTK	1xOxidation [M9]	0.000920795	0.00138101	2	11	3	A0A0K8RYU0; T1DP54	1	1677.84	High	0.0004342	7.253e-05	3.53
		FALSE	High	EATVTYQTSANEMSSVTADYVIVCTTSR	1xCarbamidomethyl [C24]	2.09437e-09	0.00138101	2	10	23	A0A0K8RYU0; T1DP54	0	3084.41	High	0.0004342	3.569e-12	7.03
		FALSE	High	EATVTYQTSANEMSSVTADYVIVCTTSR	1xCarbamidomethyl [C24]; 1xOxidation [M13]	0.145368	0.00138101	2	10	1	A0A0K8RYU0; T1DP54	0	3100.41	High	0.0004342	0.05378	3.07
		FALSE	High	ETDYEEFLEIAK		0.000517394	0.00138101	2	10	14	A0A0K8RYU0; T1DP54	0	1486.69	High	0.0004342	3.432e-05	3.27
		FALSE	High	FDEIVGGMDQLPTSMYEAIK		6.08013e-07	0.00138101	2	11	3	A0A0K8RYU0; T1DP54	0	2244.06	High	0.0004342	5.522e-09	5.27
		FALSE	High	FDEIVGGMDQLPTSMYEAIK	1xOxidation [M]	3.173e-05	0.00138101	2	11	5	A0A0K8RYU0; T1DP54	0	2260.05	High	0.0004342	9.223e-07	5.5
		FALSE	High	FDEIVGGMDQLPTSMYEAIK	2xOxidation [M8; M15]	4.48962e-06	0.00138101	2	11	2	A0A0K8RYU0; T1DP54	0	2276.05	High	0.0004342	7.342e-08	4.62
		FALSE	High	FEPPLPPK		0.092927	0.00138101	2	11	7	A0A0K8RYU0; T1DP54	0	924.519	High	0.0004342	0.02942	1.45
		FALSE	High	FWEDDGIR		0.167077	0.00271736	1	4	1	A0A0K8RYU0	0	1037.47	High	0.0008264	0.06485	1.7
		FALSE	High	HDDIFGYEK		0.000284888	0.00138101	2	11	22	A0A0K8RYU0; T1DP54	0	1123.51	High	0.0004342	1.588e-05	3.31
		FALSE	High	IKFEPPLPPK		0.00167205	0.00138101	2	11	3	A0A0K8RYU0; T1DP54	1	1165.7	High	0.0004342	0.000157	2.33
		FALSE	High	IKFEPPLPPKK		0.0384646	0.00138101	2	11	2	A0A0K8RYU0; T1DP54	2	1293.79	High	0.0004342	0.00922	2.15
		FALSE	High	IYFAGEYTAQFHGWIDSTIK		1.36053e-08	0.00138101	2	9	11	A0A0K8RYU0; T1DP54	0	2347.14	High	0.0004342	4.029e-11	6.09
		FALSE	High	NNPGILEYPVKPSEEGK		5.26145e-05	0.00138101	2	11	4	A0A0K8RYU0; T1DP54	0	1870.95	High	0.0004342	1.781e-06	4.56
		FALSE	High	NPLEECFR	1xCarbamidomethyl [C6]	0.0396307	0.00138101	3	11	4	A0A0K8RYU0; C0HJE7; T1DP54	0	1064.48	High	0.0004342	0.00957	2.09
		FALSE	High	NPLEECFRETDYEEFLEIAK	1xCarbamidomethyl [C6]	3.28062e-07	0.00138101	2	9	9	A0A0K8RYU0; T1DP54	1	2532.16	High	0.0004342	2.478e-09	5
		FALSE	High	RFDEIVGGMDQLPTSMYEAIK		3.62717e-11	0.00138101	2	11	35	A0A0K8RYU0; T1DP54	1	2400.16	High	0.0004342	1.867e-14	6.48
		FALSE	High	RFDEIVGGMDQLPTSMYEAIK	1xOxidation [M]	2.15851e-10	0.00138101	2	11	26	A0A0K8RYU0; T1DP54	1	2416.15	High	0.0004342	1.88e-13	6.01
		FALSE	High	RFDEIVGGMDQLPTSMYEAIK	2xOxidation [M9; M16]	2.3417e-07	0.00138101	2	11	9	A0A0K8RYU0; T1DP54	1	2432.15	High	0.0004342	1.602e-09	5.83
		FALSE	High	RIYFAGEYTAQFHGWIDSTIK		0.000252327	0.00138101	2	9	12	A0A0K8RYU0; T1DP54	1	2503.24	High	0.0004342	1.353e-05	1.62
		FALSE	High	STTDLPSR		0.087117	0.00138101	2	11	6	A0A0K8RYU0; T1DP54	0	876.442	High	0.0004342	0.02707	1.72
		FALSE	High	VIEIQQNDR		0.00704354	0.00138101	2	11	14	A0A0K8RYU0; T1DP54	0	1114.59	High	0.0004342	0.00101	2.37
		FALSE	High	VIEIQQNDREATVTYQTSANEMSSVTADYVIVCTTSR	1xCarbamidomethyl [C33]	1.86788e-08	0.00138101	2	10	7	A0A0K8RYU0; T1DP54	1	4179.98	High	0.0004342	6.051e-11	7.24
		FALSE	High	VQVHFNAR		0.160527	0.00271736	2	11	5	A0A0K8RYU0; T1DP54	0	970.522	High	0.0008264	0.06138	1.6
		FALSE	High	YAMGGITTFTPYQFQHFSEALTAPFK		2.21086e-08	0.00138101	2	11	10	A0A0K8RYU0; T1DP54	0	2953.42	High	0.0004342	7.554e-11	7.18
		FALSE	High	YAMGGITTFTPYQFQHFSEALTAPFK	1xOxidation [M3]	2.03251e-07	0.00138101	2	11	14	A0A0K8RYU0; T1DP54	0	2969.42	High	0.0004342	1.333e-09	7.07
		FALSE	High	YAMGGITTFTPYQFQHFSEALTAPFKR		7.9909e-06	0.00138101	2	11	8	A0A0K8RYU0; T1DP54	1	3109.52	High	0.0004342	1.55e-07	5.01
		FALSE	High	YAMGGITTFTPYQFQHFSEALTAPFKR	1xOxidation [M3]	7.85732e-06	0.00138101	2	11	2	A0A0K8RYU0; T1DP54	1	3125.52	High	0.0004342	1.519e-07	6.47
		FALSE	High	YILDKYDTYSTK		0.13785	0.00138101	2	11	2	A0A0K8RYU0; T1DP54	1	1509.75	High	0.0004342	0.04999	1.41
3	FALSE	High	Master Protein	T1DEB4	SVMP-CohPH-2 OS=Crotalus oreganus helleri OX=8741 PE=2 SV=1	0	230.772	45	15	237	10	439	49.1	8.02	811.54	15	1
		Checked	Confidence	Sequence	Modifications	Qvality PEP	Qvality q-value	# Protein Groups	# Proteins	# PSMs	Master Protein Accessions	# Missed Cleavages	Theo. MH+ [Da]	Confidence (by Search Engine): Sequest HT	Percolator q-Value (by Search Engine): Sequest HT	Percolator PEP (by Search Engine): Sequest HT	XCorr (by Search Engine): Sequest HT
		FALSE	High	AAKDDCDMADLCTGQSAECPMDR	3xCarbamidomethyl [C6; C12; C19]	6.48354e-06	0.00138101	2	5	2	A0A1W7RBB1; T1DEB4	1	2617.01	High	0.0004342	1.183e-07	6.63
		FALSE	High	DDCDMADLCTGQSAECPMDR	3xCarbamidomethyl [C3; C9; C16]	2.85656e-08	0.00138101	2	5	8	A0A1W7RBB1; T1DEB4	0	2346.84	High	0.0004342	1.052e-10	5.7
		FALSE	High	DDCDMADLCTGQSAECPMDR	3xCarbamidomethyl [C3; C9; C16]; 1xOxidation [M]	3.66538e-09	0.00138101	2	5	13	A0A1W7RBB1; T1DEB4	0	2362.83	High	0.0004342	7.347e-12	6.41
		FALSE	High	DDCDMADLCTGQSAECPMDR	3xCarbamidomethyl [C3; C9; C16]; 2xOxidation [M5; M18]	1.40271e-07	0.00138101	2	5	5	A0A1W7RBB1; T1DEB4	0	2378.83	High	0.0004342	8.268e-10	4.74
		FALSE	High	FLTVYNPQCILNEPSK	1xCarbamidomethyl [C9]	4.26897e-05	0.00138101	1	1	22	T1DEB4	0	1922.97	High	0.0004342	1.355e-06	3.82
		FALSE	High	GLCCDQCR	3xCarbamidomethyl [C3; C4; C7]	0.0684864	0.00138101	1	1	5	T1DEB4	0	1068.4	High	0.0004342	0.01967	1.74
		FALSE	High	LPDSEAHAVYK		0.000366846	0.00138101	6	25	2	J3RY69; Q90282; J3S831; J3RY72; J3S827; T1DEB4	0	1229.62	High	0.0004342	2.2e-05	3.56
		FALSE	High	NQCIYLFGPSATVAK	1xCarbamidomethyl [C3]	8.93284e-05	0.00138101	1	1	12	T1DEB4	0	1668.84	High	0.0004342	3.529e-06	3.13
		FALSE	High	RSVGIVQDHSEINLR		6.06183e-05	0.00138101	1	1	15	T1DEB4	1	1722.92	High	0.0004342	2.134e-06	4.68
		FALSE	High	RYVELVIVADHR		4.81902e-06	0.00138101	2	5	52	Q92043; T1DEB4	1	1469.82	High	0.0004342	8.039e-08	4.29
		FALSE	High	SFGNWTETDLLK		0.00704354	0.00138101	1	1	1	T1DEB4	0	1410.69	High	0.0004342	0.001011	2.57
		FALSE	High	SHDNAQLLTAIVLNRPTIGIAYTNGMCDLK	1xCarbamidomethyl [C27]	1.10038e-07	0.00138101	1	1	4	T1DEB4	0	3299.69	High	0.0004342	6.027e-10	6.55
		FALSE	High	SHDNAQLLTAIVLNRPTIGIAYTNGMCDLK	1xCarbamidomethyl [C27]; 1xOxidation [M26]	2.78054e-08	0.00138101	1	1	4	T1DEB4	0	3315.68	High	0.0004342	1.014e-10	8.45
		FALSE	High	SVGIVQDHSEINLR		0.000171231	0.00138101	1	1	8	T1DEB4	0	1566.82	High	0.0004342	8.19e-06	3.87
		FALSE	High	SVGIVQDHSEINLRVAVTMAHELGHNLGMR		0.00178863	0.00138101	1	1	1	T1DEB4	1	3283.68	High	0.0004342	0.0001713	3.57
		FALSE	High	TDIVSPPVCGNELLEAGEECDCGSPANCQNPCCDAATCK	7xCarbamidomethyl [C9; C20; C22; C28; C32; C33; C38]	1.23336e-10	0.00138101	1	1	11	T1DEB4	0	4355.74	High	0.0004342	9.102e-14	8.52
		FALSE	High	VAVTMAHELGHNLGMR		2.34213e-06	0.00138101	1	1	27	T1DEB4	0	1735.87	High	0.0004342	3.158e-08	4.68
		FALSE	High	VAVTMAHELGHNLGMR	1xOxidation [M]	3.98989e-06	0.00138101	1	1	21	T1DEB4	0	1751.87	High	0.0004342	6.307e-08	5.07
		FALSE	High	VAVTMAHELGHNLGMR	2xOxidation [M5; M15]	0.00515074	0.00138101	1	1	6	T1DEB4	0	1767.86	High	0.0004342	0.0006744	3.35
		FALSE	High	YVELVIVADHR		0.000176506	0.00138101	2	6	18	Q92043; T1DEB4	0	1313.72	High	0.0004342	8.541e-06	3.68
4	FALSE	High	Master Protein	Q90391	Snake venom metalloproteinase atrolysin-B OS=Crotalus atrox OX=8730 PE=1 SV=1	0	120.704	40	12	71	6	414	46.8	5.59	302.34	12	1
		Checked	Confidence	Sequence	Modifications	Qvality PEP	Qvality q-value	# Protein Groups	# Proteins	# PSMs	Master Protein Accessions	# Missed Cleavages	Theo. MH+ [Da]	Confidence (by Search Engine): Sequest HT	Percolator q-Value (by Search Engine): Sequest HT	Percolator PEP (by Search Engine): Sequest HT	XCorr (by Search Engine): Sequest HT
		FALSE	High	AYTSSMCNPR	1xCarbamidomethyl [C7]	0.0369622	0.00138101	1	3	1	Q90391	0	1186.5	High	0.0004342	0.008766	2.1
		FALSE	High	DHSPINLLVGVTMAHELGHNLGMNHDGDK		1.09667e-07	0.00138101	1	1	16	Q90391	0	3121.49	High	0.0004342	6.001e-10	6
		FALSE	High	DHSPINLLVGVTMAHELGHNLGMNHDGDK	1xOxidation [M]	1.28475e-08	0.00138101	1	1	23	Q90391	0	3137.49	High	0.0004342	3.734e-11	5.6
		FALSE	High	DHSPINLLVGVTMAHELGHNLGMNHDGDK	2xOxidation [M13; M23]	2.27171e-07	0.00138101	1	1	7	Q90391	0	3153.48	High	0.0004342	1.538e-09	6.21
		FALSE	High	DYSETHYSPDGR		6.84409e-05	0.00138101	8	28	2	J3S830; Q90282; A0A1W7RBA3; J3S831; Q90392; A0A0K8S030; Q90391; Q2QA03	0	1426.59	High	0.0004342	2.496e-06	4.24
		FALSE	High	DYSETHYSPDGRK		0.0149495	0.00138101	5	17	1	J3S831; Q90392; A0A0K8S030; Q90391; Q2QA03	1	1554.68	High	0.0004342	0.002686	1.64
		FALSE	High	IENDADSTASISACNGLK	1xCarbamidomethyl [C14]	0.000555349	0.00138101	13	52	4	A0A0K8RYV7; J3S830; Q90282; J3S831; A0A1W7RBB1; Q90392; J3RY72; P34182; A0A0K8S030; T1DJY5; C9E1R9; Q90391; Q2QA03	0	1865.85	High	0.0004342	3.768e-05	3.63
		FALSE	High	RVHELVNTINGFYR		0.0920327	0.00138101	1	2	1	Q90391	1	1717.91	High	0.0004342	0.02911	1.98
		FALSE	High	SHDHAQLLTAINFEGK		4.21104e-06	0.00138101	1	2	6	Q90391	0	1780.9	High	0.0004342	6.772e-08	6.92
		FALSE	High	SHDHAQLLTAINFEGKIIGRAYTSSMCNPR	1xCarbamidomethyl [C27]	1.02208e-05	0.00138101	1	2	3	Q90391	2	3387.67	High	0.0004342	2.132e-07	6.9
		FALSE	High	SHDHAQLLTAINFEGKIIGRAYTSSMCNPR	1xCarbamidomethyl [C27]; 1xOxidation [M26]	0.000204732	0.00138101	1	2	1	Q90391	2	3403.66	High	0.0004342	1.035e-05	6.51
		FALSE	High	SLNIDVSLTDLEIWSDQDFITVQSSAK		4.56512e-07	0.00138101	1	1	2	Q90391	0	3024.5	High	0.0004342	3.797e-09	6.99
		FALSE	High	VNGEPVVLHLEK		0.234443	0.00538257	16	77	1	A0A0K8RYV7; A0A1W7RB97; J3RY69; A0A1W7RB96; A0A1W7RBA3; Q90392; J3RY72; P34182; A0A0K8S030; J3S827; T1DJY5; C9E1R9; Q90391; Q2QA03; T1DMN4; A0A0K8RZ12	0	1333.75	High	0.001608	0.1034	1.49
		FALSE	High	YEDAMQYELK		0.0139326	0.00138101	5	18	1	J3S830; Q90282; J3S831; Q90392; Q90391	0	1289.57	High	0.0004342	0.002455	2.83
		FALSE	High	YIELVVVADHR		0.00213118	0.00138101	4	8	2	A0A0K8RYV7; A0A1W7RB96; Q90392; Q90391	0	1313.72	High	0.0004342	0.0002153	3.32
5	FALSE	High	Master Protein	T1E3Y5	Ecto-5'-nucleotidase OS=Crotalus horridus OX=35024 PE=2 SV=1	0	119.247	46	18	48	18	590	64.8	8.22	166.61	18	1
		Checked	Confidence	Sequence	Modifications	Qvality PEP	Qvality q-value	# Protein Groups	# Proteins	# PSMs	Master Protein Accessions	# Missed Cleavages	Theo. MH+ [Da]	Confidence (by Search Engine): Sequest HT	Percolator q-Value (by Search Engine): Sequest HT	Percolator PEP (by Search Engine): Sequest HT	XCorr (by Search Engine): Sequest HT
		FALSE	High	CTGQDCYGGVAR	2xCarbamidomethyl [C1; C6]	0.000200632	0.00138101	1	2	1	T1E3Y5	0	1343.55	High	0.0004342	1.007e-05	3.45
		FALSE	High	DISEDQDIK		0.0234141	0.00138101	1	2	3	T1E3Y5	0	1062.49	High	0.0004342	0.004818	2.09
		FALSE	High	ETPVLSNPGPYLEFR		0.0031081	0.00138101	1	2	1	T1E3Y5	0	1718.87	High	0.0004342	0.0003505	2.52
		FALSE	High	ETPVLSNPGPYLEFRDEVEELQNHANK		0.0604713	0.00138101	1	2	1	T1E3Y5	1	3125.52	High	0.0004342	0.01667	3.36
		FALSE	High	FHECNLGNLICDAVIYNNVR	2xCarbamidomethyl [C4; C11]	4.48555e-11	0.00138101	1	2	2	T1E3Y5	0	2421.14	High	0.0004342	2.456e-14	7.84
		FALSE	High	GVDVVVGGHTNTFLYTGSPPSTEVAAGNYPFMVQSDDGR		2.88717e-05	0.00138101	1	2	1	T1E3Y5	0	4041.89	High	0.0004342	8.194e-07	5.84
		FALSE	High	HANFPILSANIRPK		4.96837e-05	0.00138101	1	2	4	T1E3Y5	0	1577.89	High	0.0004342	1.652e-06	4.86
		FALSE	High	HGEGMGELLQVSGIK		2.33425e-06	0.00138101	1	2	4	T1E3Y5	0	1554.79	High	0.0004342	3.145e-08	5.83
		FALSE	High	HGEGMGELLQVSGIK	1xOxidation [M5]	0.000114642	0.00138101	1	2	1	T1E3Y5	0	1570.79	High	0.0004342	4.867e-06	3.42
		FALSE	High	HVLLLDAGDQYQGTVWFNFFK		2.91493e-08	0.00138101	1	2	4	T1E3Y5	0	2498.25	High	0.0004342	1.08e-10	7.43
		FALSE	High	LLLPSFLAAGGDGYHMLK		6.04037e-06	0.00138101	1	2	4	T1E3Y5	0	1903.01	High	0.0004342	1.079e-07	4.15
		FALSE	High	LLLPSFLAAGGDGYHMLK	1xOxidation [M16]	0.00015686	0.00138101	1	2	6	T1E3Y5	0	1919.01	High	0.0004342	7.308e-06	4.79
		FALSE	High	IINVGSEK		0.0322514	0.00138101	1	2	3	T1E3Y5	0	859.488	High	0.0004342	0.007334	2.02
		FALSE	High	LTTLGVNK		0.0837981	0.00138101	1	2	1	T1E3Y5	0	845.509	High	0.0004342	0.0257	1.77
		FALSE	High	QAFEHSVHR		0.0125982	0.00138101	1	2	1	T1E3Y5	0	1110.54	High	0.0004342	0.002154	1.98
		FALSE	High	QVPVVQAYAFGKYLGYLNVIFDDKGNVIK		0.00982564	0.00138101	1	2	2	T1E3Y5	2	3258.76	High	0.0004342	0.001559	3.5
		FALSE	High	VFPAVEGR		0.132341	0.00138101	1	2	2	T1E3Y5	0	874.478	High	0.0004342	0.04728	1.59
		FALSE	High	VLSLNVLCTECR	2xCarbamidomethyl [C8; C11]	0.00157363	0.00138101	1	2	3	T1E3Y5	0	1463.73	High	0.0004342	0.000145	3.46
		FALSE	High	YDAMALGNHEFDNGLAGLLDPLLK		6.68446e-05	0.00138101	1	2	3	T1E3Y5	0	2587.29	High	0.0004342	2.425e-06	6.08
		FALSE	High	YLGYLNVIFDDK		0.00450178	0.00138101	1	2	1	T1E3Y5	0	1459.75	High	0.0004342	0.0005664	2.67
6	FALSE	High	Master Protein	T1D6Q3	Hyaluronidase OS=Crotalus horridus OX=35024 PE=2 SV=1	0	114.903	26	9	80	1	449	52.5	8.92	298.07	9	1
		Checked	Confidence	Sequence	Modifications	Qvality PEP	Qvality q-value	# Protein Groups	# Proteins	# PSMs	Master Protein Accessions	# Missed Cleavages	Theo. MH+ [Da]	Confidence (by Search Engine): Sequest HT	Percolator q-Value (by Search Engine): Sequest HT	Percolator PEP (by Search Engine): Sequest HT	XCorr (by Search Engine): Sequest HT
		FALSE	High	APMYPNEPFLVFWNAPTTQCR	1xCarbamidomethyl [C20]	5.74349e-05	0.00138101	2	7	3	J3S820; T1D6Q3	0	2539.19	High	0.0004342	1.991e-06	5.39
		FALSE	High	APMYPNEPFLVFWNAPTTQCR	1xCarbamidomethyl [C20]; 1xOxidation [M3]	9.14296e-07	0.00138101	2	7	6	J3S820; T1D6Q3	0	2555.18	High	0.0004342	9.338e-09	5.31
		FALSE	High	DLHPELSEDEIK		0.000715101	0.00138101	2	3	6	J3S820; T1D6Q3	0	1424.69	High	0.0004342	5.22e-05	3.03
		FALSE	High	DLHPELSEDEIKR		7.7273e-05	0.00138101	2	3	1	J3S820; T1D6Q3	1	1580.79	High	0.0004342	2.92e-06	3.88
		FALSE	High	DSTALFPNIYLETVLR		0.000287784	0.00138101	2	3	10	J3S820; T1D6Q3	0	1851.99	High	0.0004342	1.603e-05	3.37
		FALSE	High	HSDSNAFLHLFPDSFR		2.21086e-08	0.00138101	3	6	31	T1E7I2; J3S820; T1D6Q3	0	1889.89	High	0.0004342	7.557e-11	6.3
		FALSE	High	ICSHFLCK	2xCarbamidomethyl [C2; C7]	0.0442101	0.00138101	3	8	1	T1E7I2; J3S820; T1D6Q3	0	1064.5	High	0.0004342	0.01105	2.3
		FALSE	High	TFHGLGVIDWENWRPQWDR		7.12667e-05	0.00138101	2	3	13	J3S820; T1D6Q3	0	2412.16	High	0.0004342	2.632e-06	3.93
		FALSE	High	TFHGLGVIDWENWRPQWDRNWGSK		0.0374565	0.00138101	2	3	1	J3S820; T1D6Q3	1	2984.43	High	0.0004342	0.008906	1.8
		FALSE	High	TKPDQYTGECPDIEMSR	1xCarbamidomethyl [C10]	7.27104e-06	0.00138101	1	2	2	T1D6Q3	0	2026.88	High	0.0004342	1.373e-07	4.19
		FALSE	High	TKPDQYTGECPDIEMSR	1xCarbamidomethyl [C10]; 1xOxidation [M15]	2.61824e-05	0.00138101	1	2	6	T1D6Q3	0	2042.88	High	0.0004342	7.197e-07	2.73
7	FALSE	High	Master Protein	A0A1W7RBB1	Cadam10_SVMPIII-7 OS=Crotalus adamanteus OX=8729 PE=3 SV=1	0	110.383	21	11	85	2	621	69.5	7.18	318.5	11	1
		Checked	Confidence	Sequence	Modifications	Qvality PEP	Qvality q-value	# Protein Groups	# Proteins	# PSMs	Master Protein Accessions	# Missed Cleavages	Theo. MH+ [Da]	Confidence (by Search Engine): Sequest HT	Percolator q-Value (by Search Engine): Sequest HT	Percolator PEP (by Search Engine): Sequest HT	XCorr (by Search Engine): Sequest HT
		FALSE	High	AAKDDCDMADLCTGQSAECPMDR	3xCarbamidomethyl [C6; C12; C19]	6.48354e-06	0.00138101	2	5	2	A0A1W7RBB1; T1DEB4	1	2617.01	High	0.0004342	1.183e-07	6.63
		FALSE	High	DDCDMADLCTGQSAECPMDR	3xCarbamidomethyl [C3; C9; C16]	2.85656e-08	0.00138101	2	5	8	A0A1W7RBB1; T1DEB4	0	2346.84	High	0.0004342	1.052e-10	5.7
		FALSE	High	DDCDMADLCTGQSAECPMDR	3xCarbamidomethyl [C3; C9; C16]; 1xOxidation [M]	3.66538e-09	0.00138101	2	5	13	A0A1W7RBB1; T1DEB4	0	2362.83	High	0.0004342	7.347e-12	6.41
		FALSE	High	DDCDMADLCTGQSAECPMDR	3xCarbamidomethyl [C3; C9; C16]; 2xOxidation [M5; M18]	1.40271e-07	0.00138101	2	5	5	A0A1W7RBB1; T1DEB4	0	2378.83	High	0.0004342	8.268e-10	4.74
		FALSE	High	DEDIGMVLPGTK		0.000513917	0.00138101	1	4	8	A0A1W7RBB1	0	1274.63	High	0.0004342	3.41e-05	3.28
		FALSE	High	DEDIGMVLPGTK	1xOxidation [M6]	0.000306821	0.00138101	1	4	7	A0A1W7RBB1	0	1290.62	High	0.0004342	1.742e-05	2.87
		FALSE	High	ETVLLNR		0.115891	0.00138101	6	13	3	A0A0K8RYV7; P0C6E8; A0A1W7RBA3; A0A1W7RBB1; T1DJY5; C9E1R9	0	844.489	High	0.0004342	0.03956	1.86
		FALSE	High	ETVLLNRK		0.0968978	0.00138101	2	5	1	A0A1W7RBB1; T1DJY5	1	972.584	High	0.0004342	0.03123	1.93
		FALSE	High	GLFSEDYSETHYSPDGR		1.0607e-05	0.00138101	10	47	1	A0A1W7RB97; J3RY69; A0A1W7RB96; A0A1W7RBB1; J3RY72; J3S827; T1DJY5; C9E1R9; T1DMN4; A0A0K8RZ12	0	1959.84	High	0.0004342	2.234e-07	5.44
		FALSE	High	IENDADSTASISACNGLK	1xCarbamidomethyl [C14]	0.000555349	0.00138101	13	52	4	A0A0K8RYV7; J3S830; Q90282; J3S831; A0A1W7RBB1; Q90392; J3RY72; P34182; A0A0K8S030; T1DJY5; C9E1R9; Q90391; Q2QA03	0	1865.85	High	0.0004342	3.768e-05	3.63
		FALSE	High	LPDSEAHAVFK		0.00213118	0.00138101	3	8	1	F8S106; A0A1W7RBB1; T1DJY5	0	1213.62	High	0.0004342	0.0002152	2.18
		FALSE	High	NICSLIYMPRDEDIGMVLPGTK	1xCarbamidomethyl [C3]; 1xOxidation [M8]	0.0622835	0.00138101	1	4	1	A0A1W7RBB1	1	2538.24	High	0.0004342	0.01737	2.49
		FALSE	High	NQCISFFGPSATVAK	1xCarbamidomethyl [C3]	0.000162787	0.00138101	2	5	6	A0A1W7RB97; A0A1W7RBB1	0	1626.79	High	0.0004342	7.674e-06	3.54
		FALSE	High	YVEFVVVLDHGMYTK		2.0748e-05	0.00138101	2	5	19	A0A1W7RB97; A0A1W7RBB1	0	1799.9	High	0.0004342	5.327e-07	4.22
		FALSE	High	YVEFVVVLDHGMYTK	1xOxidation [M12]	0.000166674	0.00138101	2	5	6	A0A1W7RB97; A0A1W7RBB1	0	1815.9	High	0.0004342	7.912e-06	4.97
8	FALSE	High	Master Protein	T1DJY5	Snake venom metalloproteinase (Type III) 2 OS=Crotalus horridus OX=35024 PE=2 SV=1	0	109.832	25	12	70	1	611	68.4	6.18	243.07	12	1
		Checked	Confidence	Sequence	Modifications	Qvality PEP	Qvality q-value	# Protein Groups	# Proteins	# PSMs	Master Protein Accessions	# Missed Cleavages	Theo. MH+ [Da]	Confidence (by Search Engine): Sequest HT	Percolator q-Value (by Search Engine): Sequest HT	Percolator PEP (by Search Engine): Sequest HT	XCorr (by Search Engine): Sequest HT
		FALSE	High	EITTYPLVEDHCYYHGR	1xCarbamidomethyl [C12]	0.000160606	0.00138101	4	25	3	J3S830; Q90282; T1DJY5; C9E1R9	0	2152.98	High	0.0004342	7.555e-06	4.67
		FALSE	High	ETVLLNR		0.115891	0.00138101	6	13	3	A0A0K8RYV7; P0C6E8; A0A1W7RBA3; A0A1W7RBB1; T1DJY5; C9E1R9	0	844.489	High	0.0004342	0.03956	1.86
		FALSE	High	ETVLLNRK		0.0968978	0.00138101	2	5	1	A0A1W7RBB1; T1DJY5	1	972.584	High	0.0004342	0.03123	1.93
		FALSE	High	GLFSEDYSETHYSPDGR		1.0607e-05	0.00138101	10	47	1	A0A1W7RB97; J3RY69; A0A1W7RB96; A0A1W7RBB1; J3RY72; J3S827; T1DJY5; C9E1R9; T1DMN4; A0A0K8RZ12	0	1959.84	High	0.0004342	2.234e-07	5.44
		FALSE	High	IENDADSTASISACNGLK	1xCarbamidomethyl [C14]	0.000555349	0.00138101	13	52	4	A0A0K8RYV7; J3S830; Q90282; J3S831; A0A1W7RBB1; Q90392; J3RY72; P34182; A0A0K8S030; T1DJY5; C9E1R9; Q90391; Q2QA03	0	1865.85	High	0.0004342	3.768e-05	3.63
		FALSE	High	LHSWVECESGECCQQCR	4xCarbamidomethyl [C7; C12; C13; C16]	1.95228e-06	0.00138101	3	5	4	A0A1W7RBA3; J3S831; T1DJY5	0	2224.86	High	0.0004342	2.498e-08	5.34
		FALSE	High	LPDSEAHAVFK		0.00213118	0.00138101	3	8	1	F8S106; A0A1W7RBB1; T1DJY5	0	1213.62	High	0.0004342	0.0002152	2.18
		FALSE	High	RYVELVIVADHGMFTK		2.83788e-07	0.00138101	1	1	9	T1DJY5	1	1877.99	High	0.0004342	2.055e-09	5.71
		FALSE	High	RYVELVIVADHGMFTK	1xOxidation [M13]	5.58966e-06	0.00138101	1	1	3	T1DJY5	1	1893.99	High	0.0004342	9.741e-08	5.07
		FALSE	High	SECDIAESCTGQSADCPTDDFHR	3xCarbamidomethyl [C3; C9; C16]	8.15419e-06	0.00138101	2	2	1	Q92043; T1DJY5	0	2658.01	High	0.0004342	1.594e-07	7.43
		FALSE	High	VNGEPVVLHLEK		0.234443	0.00538257	16	77	1	A0A0K8RYV7; A0A1W7RB97; J3RY69; A0A1W7RB96; A0A1W7RBA3; Q90392; J3RY72; P34182; A0A0K8S030; J3S827; T1DJY5; C9E1R9; Q90391; Q2QA03; T1DMN4; A0A0K8RZ12	0	1333.75	High	0.001608	0.1034	1.49
		FALSE	High	YSDDGMVDHGTK		0.000849238	0.00138101	2	2	6	Q92043; T1DJY5	0	1324.55	High	0.0004342	6.523e-05	2.82
		FALSE	High	YSDDGMVDHGTK	1xOxidation [M6]	0.000998381	0.00138101	2	2	5	Q92043; T1DJY5	0	1340.54	High	0.0004342	8.038e-05	2.58
		FALSE	High	YVELVIVADHGMFTK		7.67537e-05	0.00138101	2	6	16	J3S830; T1DJY5	0	1721.89	High	0.0004342	2.905e-06	3.23
		FALSE	High	YVELVIVADHGMFTK	1xOxidation [M12]	0.000162787	0.00138101	2	6	12	J3S830; T1DJY5	0	1737.89	High	0.0004342	7.685e-06	4.14
9	FALSE	High	Master Protein	J3RY69	Snake venom metalloproteinase (Type II) 2b OS=Crotalus adamanteus OX=8729 PE=2 SV=1	0	103.084	37	11	52	2	482	54.1	5.58	171.42	11	1
		Checked	Confidence	Sequence	Modifications	Qvality PEP	Qvality q-value	# Protein Groups	# Proteins	# PSMs	Master Protein Accessions	# Missed Cleavages	Theo. MH+ [Da]	Confidence (by Search Engine): Sequest HT	Percolator q-Value (by Search Engine): Sequest HT	Percolator PEP (by Search Engine): Sequest HT	XCorr (by Search Engine): Sequest HT
		FALSE	High	EITTNPPVEDHCYYHGR	1xCarbamidomethyl [C12]	0.000129	0.00138101	2	12	2	J3RY69; J3S827	0	2087.92	High	0.0004342	5.693e-06	4.71
		FALSE	High	GLFSEDYSETHYSPDGR		1.0607e-05	0.00138101	10	47	1	A0A1W7RB97; J3RY69; A0A1W7RB96; A0A1W7RBB1; J3RY72; J3S827; T1DJY5; C9E1R9; T1DMN4; A0A0K8RZ12	0	1959.84	High	0.0004342	2.234e-07	5.44
		FALSE	High	HDNAQLLTGMIFSGTIEGR		0.0010972	0.00138101	2	13	1	J3RY69; J3S827	0	2060.02	High	0.0004342	9.108e-05	3.85
		FALSE	High	HDNAQLLTGMIFSGTIEGR	1xOxidation [M10]	0.000301692	0.00138101	2	13	1	J3RY69; J3S827	0	2076.02	High	0.0004342	1.708e-05	4.05
		FALSE	High	LPDSEAHAVYK		0.000366846	0.00138101	6	25	2	J3RY69; Q90282; J3S831; J3RY72; J3S827; T1DEB4	0	1229.62	High	0.0004342	2.2e-05	3.56
		FALSE	High	IQNDADSTASISACNGLK	1xCarbamidomethyl [C14]	4.88532e-05	0.00138101	6	37	1	A0A1W7RB97; J3RY69; A0A1W7RB96; F8S106; A0A1W7RBA3; J3S827	0	1864.87	High	0.0004342	1.619e-06	3.61
		FALSE	High	MAHELGHNLGIDHDR		2.1172e-05	0.00138101	4	26	3	J3RY69; A0A1W7RB96; J3RY72; J3S827	0	1714.81	High	0.0004342	5.461e-07	4.72
		FALSE	High	RHDNAQLLTGMIFSGTIEGR		8.01926e-05	0.00138101	2	13	8	J3RY69; J3S827	1	2216.12	High	0.0004342	3.069e-06	2.78
		FALSE	High	RHDNAQLLTGMIFSGTIEGR	1xOxidation [M11]	0.00415229	0.00138101	2	13	1	J3RY69; J3S827	1	2232.12	High	0.0004342	0.0005095	2.43
		FALSE	High	TDIVSPPVCGNYYTEVGEDCDCGPPANCQNPCCDAATCK	7xCarbamidomethyl [C9; C20; C22; C28; C32; C33; C38]	8.92645e-09	0.00138101	1	9	2	J3RY69	0	4451.74	High	0.0004342	2.333e-11	8.21
		FALSE	High	VNGEPVVLHLEK		0.234443	0.00538257	16	77	1	A0A0K8RYV7; A0A1W7RB97; J3RY69; A0A1W7RB96; A0A1W7RBA3; Q90392; J3RY72; P34182; A0A0K8S030; J3S827; T1DJY5; C9E1R9; Q90391; Q2QA03; T1DMN4; A0A0K8RZ12	0	1333.75	High	0.001608	0.1034	1.49
		FALSE	High	VTTGSQCAEGLCCDQCK	4xCarbamidomethyl [C7; C12; C13; C16]	0.000249788	0.00138101	1	10	5	J3RY69	0	1973.78	High	0.0004342	1.339e-05	4.76
		FALSE	High	YIELVIVADHR		3.51073e-05	0.00138101	3	16	24	J3RY69; J3S827; C9E1R9	0	1327.74	High	0.0004342	1.055e-06	3.91
10	FALSE	High	Master Protein	J3S820	Hyaluronidase OS=Crotalus adamanteus OX=8729 PE=1 SV=1	0	93.535	30	10	76	1	449	52.5	8.91	277.15	10	1
		Checked	Confidence	Sequence	Modifications	Qvality PEP	Qvality q-value	# Protein Groups	# Proteins	# PSMs	Master Protein Accessions	# Missed Cleavages	Theo. MH+ [Da]	Confidence (by Search Engine): Sequest HT	Percolator q-Value (by Search Engine): Sequest HT	Percolator PEP (by Search Engine): Sequest HT	XCorr (by Search Engine): Sequest HT
		FALSE	High	APMYPNEPFLVFWNAPTTQCR	1xCarbamidomethyl [C20]	5.74349e-05	0.00138101	2	7	3	J3S820; T1D6Q3	0	2539.19	High	0.0004342	1.991e-06	5.39
		FALSE	High	APMYPNEPFLVFWNAPTTQCR	1xCarbamidomethyl [C20]; 1xOxidation [M3]	9.14296e-07	0.00138101	2	7	6	J3S820; T1D6Q3	0	2555.18	High	0.0004342	9.338e-09	5.31
		FALSE	High	DLHPELSEDEIK		0.000715101	0.00138101	2	3	6	J3S820; T1D6Q3	0	1424.69	High	0.0004342	5.22e-05	3.03
		FALSE	High	DLHPELSEDEIKR		7.7273e-05	0.00138101	2	3	1	J3S820; T1D6Q3	1	1580.79	High	0.0004342	2.92e-06	3.88
		FALSE	High	DSTALFPNIYLETVLR		0.000287784	0.00138101	2	3	10	J3S820; T1D6Q3	0	1851.99	High	0.0004342	1.603e-05	3.37
		FALSE	High	DTLLLAEEMRPYGYWGYYLYPDCQNYNYK	1xCarbamidomethyl [C23]; 1xOxidation [M9]	0.0394994	0.00138101	1	1	2	J3S820	0	3714.66	High	0.0004342	0.00955	2.42
		FALSE	High	DYIDGPLGR		0.0282274	0.00138101	2	4	2	T1E7I2; J3S820	0	1005.5	High	0.0004342	0.006147	2.06
		FALSE	High	HSDSNAFLHLFPDSFR		2.21086e-08	0.00138101	3	6	31	T1E7I2; J3S820; T1D6Q3	0	1889.89	High	0.0004342	7.557e-11	6.3
		FALSE	High	ICSHFLCK	2xCarbamidomethyl [C2; C7]	0.0442101	0.00138101	3	8	1	T1E7I2; J3S820; T1D6Q3	0	1064.5	High	0.0004342	0.01105	2.3
		FALSE	High	TFHGLGVIDWENWRPQWDR		7.12667e-05	0.00138101	2	3	13	J3S820; T1D6Q3	0	2412.16	High	0.0004342	2.632e-06	3.93
		FALSE	High	TFHGLGVIDWENWRPQWDRNWGSK		0.0374565	0.00138101	2	3	1	J3S820; T1D6Q3	1	2984.43	High	0.0004342	0.008906	1.8
11	FALSE	High	Master Protein	A0A1W7RB97	Cadam10_SVMPIII-6 OS=Crotalus adamanteus OX=8729 PE=3 SV=1	0	93.409	29	12	80	7	613	69	6.47	314.01	12	1
		Checked	Confidence	Sequence	Modifications	Qvality PEP	Qvality q-value	# Protein Groups	# Proteins	# PSMs	Master Protein Accessions	# Missed Cleavages	Theo. MH+ [Da]	Confidence (by Search Engine): Sequest HT	Percolator q-Value (by Search Engine): Sequest HT	Percolator PEP (by Search Engine): Sequest HT	XCorr (by Search Engine): Sequest HT
		FALSE	High	GLFSEDYSETHYSPDGR		1.0607e-05	0.00138101	10	47	1	A0A1W7RB97; J3RY69; A0A1W7RB96; A0A1W7RBB1; J3RY72; J3S827; T1DJY5; C9E1R9; T1DMN4; A0A0K8RZ12	0	1959.84	High	0.0004342	2.234e-07	5.44
		FALSE	High	GSSYGYCR	1xCarbamidomethyl [C7]	0.246305	0.00538257	1	2	1	A0A1W7RB97	0	949.383	High	0.001608	0.1107	1.53
		FALSE	High	LFCFPNKPGEK	1xCarbamidomethyl [C3]	0.008167	0.00138101	1	1	6	A0A1W7RB97	0	1336.67	High	0.0004342	0.001224	2.41
		FALSE	High	IPCPPQDVK	1xCarbamidomethyl [C3]	0.014408	0.00138101	1	2	9	A0A1W7RB97	0	1053.54	High	0.0004342	0.002566	2.03
		FALSE	High	IQNDADSTASISACNGLK	1xCarbamidomethyl [C14]	4.88532e-05	0.00138101	6	37	1	A0A1W7RB97; J3RY69; A0A1W7RB96; F8S106; A0A1W7RBA3; J3S827	0	1864.87	High	0.0004342	1.619e-06	3.61
		FALSE	High	NICNVIYMSTNEDIGMVLPGTK	1xCarbamidomethyl [C3]	6.65959e-07	0.00138101	1	1	3	A0A1W7RB97	0	2469.18	High	0.0004342	6.196e-09	5.43
		FALSE	High	NQCISFFGPSATVAK	1xCarbamidomethyl [C3]	0.000162787	0.00138101	2	5	6	A0A1W7RB97; A0A1W7RBB1	0	1626.79	High	0.0004342	7.674e-06	3.54
		FALSE	High	RPQCILNEPLR	1xCarbamidomethyl [C4]	0.000213904	0.00138101	1	1	3	A0A1W7RB97	0	1395.75	High	0.0004342	1.094e-05	4.72
		FALSE	High	SHDNAQLLTTIDFDGDTVGLAYVR		4.48718e-09	0.00138101	1	2	23	A0A1W7RB97	0	2621.28	High	0.0004342	9.56e-12	8.87
		FALSE	High	VCNSNGQCVDVNR	2xCarbamidomethyl [C2; C8]	0.00100853	0.00138101	1	1	1	A0A1W7RB97	0	1521.65	High	0.0004342	8.169e-05	2.25
		FALSE	High	VNGEPVVLHLEK		0.234443	0.00538257	16	77	1	A0A0K8RYV7; A0A1W7RB97; J3RY69; A0A1W7RB96; A0A1W7RBA3; Q90392; J3RY72; P34182; A0A0K8S030; J3S827; T1DJY5; C9E1R9; Q90391; Q2QA03; T1DMN4; A0A0K8RZ12	0	1333.75	High	0.001608	0.1034	1.49
		FALSE	High	YVEFVVVLDHGMYTK		2.0748e-05	0.00138101	2	5	19	A0A1W7RB97; A0A1W7RBB1	0	1799.9	High	0.0004342	5.327e-07	4.22
		FALSE	High	YVEFVVVLDHGMYTK	1xOxidation [M12]	0.000166674	0.00138101	2	5	6	A0A1W7RB97; A0A1W7RBB1	0	1815.9	High	0.0004342	7.912e-06	4.97
12	FALSE	High	Master Protein	J3S827	Snake venom metalloproteinase (Type II) 5d OS=Crotalus adamanteus OX=8729 PE=2 SV=1	0	85.999	31	11	48	1	478	53.6	5.86	149.18	11	1
		Checked	Confidence	Sequence	Modifications	Qvality PEP	Qvality q-value	# Protein Groups	# Proteins	# PSMs	Master Protein Accessions	# Missed Cleavages	Theo. MH+ [Da]	Confidence (by Search Engine): Sequest HT	Percolator q-Value (by Search Engine): Sequest HT	Percolator PEP (by Search Engine): Sequest HT	XCorr (by Search Engine): Sequest HT
		FALSE	High	EITTNPPVEDHCYYHGR	1xCarbamidomethyl [C12]	0.000129	0.00138101	2	12	2	J3RY69; J3S827	0	2087.92	High	0.0004342	5.693e-06	4.71
		FALSE	High	GLFSEDYSETHYSPDGR		1.0607e-05	0.00138101	10	47	1	A0A1W7RB97; J3RY69; A0A1W7RB96; A0A1W7RBB1; J3RY72; J3S827; T1DJY5; C9E1R9; T1DMN4; A0A0K8RZ12	0	1959.84	High	0.0004342	2.234e-07	5.44
		FALSE	High	HDNAQLLTGMIFSGTIEGR		0.0010972	0.00138101	2	13	1	J3RY69; J3S827	0	2060.02	High	0.0004342	9.108e-05	3.85
		FALSE	High	HDNAQLLTGMIFSGTIEGR	1xOxidation [M10]	0.000301692	0.00138101	2	13	1	J3RY69; J3S827	0	2076.02	High	0.0004342	1.708e-05	4.05
		FALSE	High	LPDSEAHAVYK		0.000366846	0.00138101	6	25	2	J3RY69; Q90282; J3S831; J3RY72; J3S827; T1DEB4	0	1229.62	High	0.0004342	2.2e-05	3.56
		FALSE	High	IQNDADSTASISACNGLK	1xCarbamidomethyl [C14]	4.88532e-05	0.00138101	6	37	1	A0A1W7RB97; J3RY69; A0A1W7RB96; F8S106; A0A1W7RBA3; J3S827	0	1864.87	High	0.0004342	1.619e-06	3.61
		FALSE	High	LTTGSQCAEGLCCDQCK	4xCarbamidomethyl [C7; C12; C13; C16]	0.000174142	0.00138101	3	16	2	A0A1W7RB96; J3RY72; J3S827	0	1987.8	High	0.0004342	8.367e-06	4.99
		FALSE	High	MAHELGHNLGIDHDR		2.1172e-05	0.00138101	4	26	3	J3RY69; A0A1W7RB96; J3RY72; J3S827	0	1714.81	High	0.0004342	5.461e-07	4.72
		FALSE	High	RHDNAQLLTGMIFSGTIEGR		8.01926e-05	0.00138101	2	13	8	J3RY69; J3S827	1	2216.12	High	0.0004342	3.069e-06	2.78
		FALSE	High	RHDNAQLLTGMIFSGTIEGR	1xOxidation [M11]	0.00415229	0.00138101	2	13	1	J3RY69; J3S827	1	2232.12	High	0.0004342	0.0005095	2.43
		FALSE	High	VNGEPVVLHLEK		0.234443	0.00538257	16	77	1	A0A0K8RYV7; A0A1W7RB97; J3RY69; A0A1W7RB96; A0A1W7RBA3; Q90392; J3RY72; P34182; A0A0K8S030; J3S827; T1DJY5; C9E1R9; Q90391; Q2QA03; T1DMN4; A0A0K8RZ12	0	1333.75	High	0.001608	0.1034	1.49
		FALSE	High	YEDVMQYEFK		0.00613592	0.00138101	1	2	1	J3S827	0	1351.59	High	0.0004342	0.0008453	2.36
		FALSE	High	YIELVIVADHR		3.51073e-05	0.00138101	3	16	24	J3RY69; J3S827; C9E1R9	0	1327.74	High	0.0004342	1.055e-06	3.91
13	FALSE	High	Master Protein	J3RZM3	Glypican-1-like OS=Crotalus adamanteus OX=8729 PE=2 SV=1	0	80.459	41	17	26	17	552	62.2	7.99	67.26	17	1
		Checked	Confidence	Sequence	Modifications	Qvality PEP	Qvality q-value	# Protein Groups	# Proteins	# PSMs	Master Protein Accessions	# Missed Cleavages	Theo. MH+ [Da]	Confidence (by Search Engine): Sequest HT	Percolator q-Value (by Search Engine): Sequest HT	Percolator PEP (by Search Engine): Sequest HT	XCorr (by Search Engine): Sequest HT
		FALSE	High	ALYDTFPGMYGDLYLQNIK		0.00136593	0.00138101	1	1	1	J3RZM3	0	2222.08	High	0.0004342	0.0001207	3.13
		FALSE	High	ALYDTFPGMYGDLYLQNIK	1xOxidation [M9]	0.0424879	0.00138101	1	1	1	J3RZM3	0	2238.08	High	0.0004342	0.01049	2.62
		FALSE	High	CWNGMTK	1xCarbamidomethyl [C1]	0.242767	0.00538257	1	2	1	J3RZM3	0	896.375	High	0.001608	0.1085	0.97
		FALSE	High	DFWALLPTTLCNEK	1xCarbamidomethyl [C11]	0.0068796	0.00138101	1	2	1	J3RZM3	0	1707.84	High	0.0004342	0.0009802	3.26
		FALSE	High	DLYSELR		0.202236	0.00271736	1	2	1	J3RZM3	0	895.452	High	0.0008264	0.08417	1.65
		FALSE	High	FDGPSNVDIVIGTIHAR		0.00131622	0.00138101	1	2	2	J3RZM3	0	1810.94	High	0.0004342	0.0001152	4.13
		FALSE	High	GCLGNHADLDTEWK	1xCarbamidomethyl [C2]	1.03596e-05	0.00138101	1	2	2	J3RZM3	0	1615.72	High	0.0004342	2.164e-07	4.73
		FALSE	High	GFSPNVVPQAEISGEHLR		0.0229493	0.00138101	1	2	1	J3RZM3	0	1936.99	High	0.0004342	0.004691	1.67
		FALSE	High	GPNINLEEALNEFWTR		8.15559e-05	0.00138101	1	2	2	J3RZM3	0	1902.93	High	0.0004342	3.143e-06	3.52
		FALSE	High	IAEAISNMQENK		0.00740806	0.00138101	1	2	1	J3RZM3	0	1347.66	High	0.0004342	0.001082	3.07
		FALSE	High	IAEAISNMQENK	1xOxidation [M8]	0.000691397	0.00138101	1	2	1	J3RZM3	0	1363.65	High	0.0004342	4.998e-05	2.46
		FALSE	High	LMNPQYQLPDEYMDCIVK	1xCarbamidomethyl [C15]	0.00122215	0.00138101	1	2	2	J3RZM3	0	2257.03	High	0.0004342	0.0001044	2.51
		FALSE	High	LMNPQYQLPDEYMDCIVK	1xCarbamidomethyl [C15]; 1xOxidation [M]	5.24282e-06	0.00138101	1	2	2	J3RZM3	0	2273.03	High	0.0004342	8.987e-08	4.77
		FALSE	High	LMYCAHCR	2xCarbamidomethyl [C4; C7]; 1xOxidation [M2]	0.0365957	0.00138101	1	2	1	J3RZM3	0	1126.46	High	0.0004342	0.008645	1.38
		FALSE	High	NMIDSLLLVADR		0.000777977	0.00138101	1	2	1	J3RZM3	0	1359.73	High	0.0004342	5.832e-05	3.23
		FALSE	High	NMIDSLLLVADRFDGPSNVDIVIGTIHAR	1xOxidation [M2]	0.00302546	0.00138101	1	2	1	J3RZM3	1	3167.65	High	0.0004342	0.000338	3.33
		FALSE	High	SEFEGMLK	1xOxidation [M6]	0.0944357	0.00138101	1	2	2	J3RZM3	0	956.439	High	0.0004342	0.03011	1.8
		FALSE	High	SVQIIFTAQYK		0.0330116	0.00138101	1	2	1	J3RZM3	0	1297.72	High	0.0004342	0.007556	3.05
		FALSE	High	VSQVPLSQYCNR	1xCarbamidomethyl [C10]	0.00634591	0.00138101	1	2	1	J3RZM3	0	1450.71	High	0.0004342	0.0008841	2.77
		FALSE	High	YLPDVMGDGLANQINNPEVEVDITKPDMTIR		2.43018e-07	0.00138101	1	2	1	J3RZM3	0	3457.7	High	0.0004342	1.681e-09	6.08
14	FALSE	High	Master Protein	C9E1R9	Zinc metalloproteinase/disintegrin VMP-II OS=Crotalus viridis viridis OX=8742 PE=2 SV=1	0	79.869	32	12	84	5	478	53.8	5.31	278.35	12	1
		Checked	Confidence	Sequence	Modifications	Qvality PEP	Qvality q-value	# Protein Groups	# Proteins	# PSMs	Master Protein Accessions	# Missed Cleavages	Theo. MH+ [Da]	Confidence (by Search Engine): Sequest HT	Percolator q-Value (by Search Engine): Sequest HT	Percolator PEP (by Search Engine): Sequest HT	XCorr (by Search Engine): Sequest HT
		FALSE	High	AYTGSMCDPR	1xCarbamidomethyl [C7]	0.0344705	0.00138101	1	1	2	C9E1R9	0	1157.47	High	0.0004342	0.008003	1.38
		FALSE	High	AYTGSMCDPR	1xCarbamidomethyl [C7]; 1xOxidation [M6]	0.0315085	0.00138101	1	1	12	C9E1R9	0	1173.47	High	0.0004342	0.007097	2.23
		FALSE	High	AYTGSMCDPRK	1xCarbamidomethyl [C7]	0.0782779	0.00138101	1	1	1	C9E1R9	1	1285.57	High	0.0004342	0.02347	1.92
		FALSE	High	EITTYPLVEDHCYYHGR	1xCarbamidomethyl [C12]	0.000160606	0.00138101	4	25	3	J3S830; Q90282; T1DJY5; C9E1R9	0	2152.98	High	0.0004342	7.555e-06	4.67
		FALSE	High	ETVLLNR		0.115891	0.00138101	6	13	3	A0A0K8RYV7; P0C6E8; A0A1W7RBA3; A0A1W7RBB1; T1DJY5; C9E1R9	0	844.489	High	0.0004342	0.03956	1.86
		FALSE	High	GLFSEDYSETHYSPDGR		1.0607e-05	0.00138101	10	47	1	A0A1W7RB97; J3RY69; A0A1W7RB96; A0A1W7RBB1; J3RY72; J3S827; T1DJY5; C9E1R9; T1DMN4; A0A0K8RZ12	0	1959.84	High	0.0004342	2.234e-07	5.44
		FALSE	High	IENDADSTASISACNGLK	1xCarbamidomethyl [C14]	0.000555349	0.00138101	13	52	4	A0A0K8RYV7; J3S830; Q90282; J3S831; A0A1W7RBB1; Q90392; J3RY72; P34182; A0A0K8S030; T1DJY5; C9E1R9; Q90391; Q2QA03	0	1865.85	High	0.0004342	3.768e-05	3.63
		FALSE	High	LRPGAQCAEGLCCDQCR	4xCarbamidomethyl [C7; C12; C13; C16]	9.75123e-05	0.00138101	4	7	1	A0A0K8RYV7; P31985; C0HJM5; C9E1R9	0	2050.87	High	0.0004342	3.962e-06	4.56
		FALSE	High	ISHDNAQLLTAINFQGNIIGR		1.23797e-08	0.00138101	1	1	21	C9E1R9	0	2295.22	High	0.0004342	3.552e-11	8.11
		FALSE	High	IWVHEIVNTINVFYR		1.59473e-06	0.00138101	1	1	9	C9E1R9	0	1903.02	High	0.0004342	1.924e-08	4.73
		FALSE	High	VNGEPVVLHLEK		0.234443	0.00538257	16	77	1	A0A0K8RYV7; A0A1W7RB97; J3RY69; A0A1W7RB96; A0A1W7RBA3; Q90392; J3RY72; P34182; A0A0K8S030; J3S827; T1DJY5; C9E1R9; Q90391; Q2QA03; T1DMN4; A0A0K8RZ12	0	1333.75	High	0.001608	0.1034	1.49
		FALSE	High	YIELVIVADHR		3.51073e-05	0.00138101	3	16	24	J3RY69; J3S827; C9E1R9	0	1327.74	High	0.0004342	1.055e-06	3.91
		FALSE	High	YNSNLNTIR		0.0265822	0.00138101	1	2	2	C9E1R9	0	1094.56	High	0.0004342	0.005685	2.13
15	FALSE	High	Master Protein	T1DH29	Glutaminyl-peptide cyclotransferase OS=Crotalus horridus OX=35024 PE=2 SV=1	0	78.888	48	14	34	14	368	42.3	8.1	89.56	14	1
		Checked	Confidence	Sequence	Modifications	Qvality PEP	Qvality q-value	# Protein Groups	# Proteins	# PSMs	Master Protein Accessions	# Missed Cleavages	Theo. MH+ [Da]	Confidence (by Search Engine): Sequest HT	Percolator q-Value (by Search Engine): Sequest HT	Percolator PEP (by Search Engine): Sequest HT	XCorr (by Search Engine): Sequest HT
		FALSE	High	GVPILHLIPSPFPR		0.000500243	0.00138101	1	5	4	T1DH29	0	1542.92	High	0.0004342	3.29e-05	3.61
		FALSE	High	HPVEDDHIPFLR		0.127837	0.00138101	1	5	1	T1DH29	0	1474.74	High	0.0004342	0.04514	1.87
		FALSE	High	MASTPHPPGAR		0.0174419	0.00138101	1	5	5	T1DH29	0	1121.55	High	0.0004342	0.003283	2.35
		FALSE	High	MASTPHPPGAR	1xOxidation [M1]	0.0178557	0.00138101	1	5	2	T1DH29	0	1137.55	High	0.0004342	0.003395	2.21
		FALSE	High	MWQNDLHPILIER		0.00556535	0.00138101	1	3	2	T1DH29	0	1664.86	High	0.0004342	0.0007458	2.55
		FALSE	High	NLYDLGLLNNYSSER		0.000120182	0.00138101	1	3	2	T1DH29	0	1770.87	High	0.0004342	5.183e-06	4.51
		FALSE	High	NPVFPVYFLNTAR		0.00405556	0.00138101	1	4	1	T1DH29	0	1537.82	High	0.0004342	0.0004953	3.25
		FALSE	High	RHLVIACHYDSK	1xCarbamidomethyl [C7]	3.30401e-05	0.00138101	1	4	2	T1DH29	1	1498.76	High	0.0004342	9.72e-07	4.46
		FALSE	High	RHPVEDDHIPFLR		0.0061566	0.00138101	1	4	3	T1DH29	1	1630.84	High	0.0004342	0.0008486	3.38
		FALSE	High	TFSNIISTLNPLAK		0.00106441	0.00138101	1	4	3	T1DH29	0	1518.85	High	0.0004342	8.76e-05	3.92
		FALSE	High	VFVGATDSAVPCAMMLELAR	1xCarbamidomethyl [C12]	1.10078e-05	0.00138101	1	4	1	T1DH29	0	2138.04	High	0.0004342	2.346e-07	5.53
		FALSE	High	VFVGATDSAVPCAMMLELAR	1xCarbamidomethyl [C12]; 1xOxidation [M15]	0.00651905	0.00138101	1	4	2	T1DH29	0	2154.04	High	0.0004342	0.0009155	3.83
		FALSE	High	VWHTMEDNEENLDKPTIDNLSK		2.82833e-07	0.00138101	1	4	2	T1DH29	0	2628.22	High	0.0004342	2.051e-09	4.89
		FALSE	High	WSPSDSLYGSR		0.00577526	0.00138101	1	5	1	T1DH29	0	1254.57	High	0.0004342	0.0007834	2
		FALSE	High	YFPPQLDGK		0.0829874	0.00138101	1	4	2	T1DH29	0	1064.54	High	0.0004342	0.02534	1.09
		FALSE	High	YPGSPGSYAVR		0.0168671	0.00138101	1	5	1	T1DH29	0	1153.56	High	0.0004342	0.003142	2.49
16	FALSE	High	Master Protein	P81509	Snaclec CHH-B subunit beta OS=Crotalus horridus OX=35024 PE=1 SV=1	0	78.546	90	10	130	2	117	13.9	5.47	309.13	10	1
		Checked	Confidence	Sequence	Modifications	Qvality PEP	Qvality q-value	# Protein Groups	# Proteins	# PSMs	Master Protein Accessions	# Missed Cleavages	Theo. MH+ [Da]	Confidence (by Search Engine): Sequest HT	Percolator q-Value (by Search Engine): Sequest HT	Percolator PEP (by Search Engine): Sequest HT	XCorr (by Search Engine): Sequest HT
		FALSE	High	ATDNQWLSTSCSK	1xCarbamidomethyl [C11]	8.32225e-05	0.00138101	2	4	8	G9DCH7; P81509	0	1497.66	High	0.0004342	3.215e-06	4.36
		FALSE	High	AWSAEPECIVCR	2xCarbamidomethyl [C8; C11]	0.000512188	0.00138101	2	3	5	G9DCH7; P81509	0	1477.66	High	0.0004342	3.387e-05	4.3
		FALSE	High	DCPSDWSSYEGHCYR	2xCarbamidomethyl [C2; C13]	6.14306e-06	0.00138101	1	1	11	P81509	0	1918.71	High	0.0004342	1.102e-07	4
		FALSE	High	DIWNER		0.253504	0.00538257	3	6	2	A0A0F7Z3H4; G9DCH7; P81509	0	832.395	High	0.001608	0.1153	0.92
		FALSE	High	FCTQQHTGGHLVSFR	1xCarbamidomethyl [C2]	7.54303e-08	0.00138101	2	3	46	G9DCH7; P81509	0	1774.84	High	0.0004342	3.704e-10	4.07
		FALSE	High	FDLFWMGWR		0.00418035	0.00138101	2	4	4	A0A0F7Z3H4; P81509	0	1257.59	High	0.0004342	0.0005154	2.71
		FALSE	High	FDLFWMGWR	1xOxidation [M6]	0.00937403	0.00138101	2	4	5	A0A0F7Z3H4; P81509	0	1273.58	High	0.0004342	0.001467	2.38
		FALSE	High	LQWSDGTK		0.0280397	0.00138101	3	6	6	A0A0F7Z3H4; G9DCH7; P81509	0	934.463	High	0.0004342	0.006107	1.61
		FALSE	High	RLQWSDGTK		0.00146118	0.00138101	3	6	4	A0A0F7Z3H4; G9DCH7; P81509	1	1090.56	High	0.0004342	0.0001316	2.48
		FALSE	High	SSEEVDFLVSILK		5.26145e-05	0.00138101	2	5	20	A0A0F7Z3H4; P81509	0	1465.78	High	0.0004342	1.776e-06	4.24
		FALSE	High	VFQQEMTWDDAEK		7.7013e-05	0.00138101	1	1	9	P81509	0	1626.71	High	0.0004342	2.915e-06	3.25
		FALSE	High	VFQQEMTWDDAEK	1xOxidation [M6]	0.000549761	0.00138101	1	1	10	P81509	0	1642.71	High	0.0004342	3.713e-05	2.12
17	FALSE	High	Master Protein	G9DCH7	C-type lectin 1 OS=Crotalus oreganus helleri OX=8741 PE=2 SV=1	0	77.877	67	13	158	6	142	16.4	6.87	342.72	13	1
		Checked	Confidence	Sequence	Modifications	Qvality PEP	Qvality q-value	# Protein Groups	# Proteins	# PSMs	Master Protein Accessions	# Missed Cleavages	Theo. MH+ [Da]	Confidence (by Search Engine): Sequest HT	Percolator q-Value (by Search Engine): Sequest HT	Percolator PEP (by Search Engine): Sequest HT	XCorr (by Search Engine): Sequest HT
		FALSE	High	ATDNQWLSTSCSK	1xCarbamidomethyl [C11]	8.32225e-05	0.00138101	2	4	8	G9DCH7; P81509	0	1497.66	High	0.0004342	3.215e-06	4.36
		FALSE	High	ATDNQWLSTSCSKTHNVICKFQA	2xCarbamidomethyl [C11; C19]	2.68982e-05	0.00138101	1	1	2	G9DCH7	2	2696.26	High	0.0004342	7.466e-07	5.11
		FALSE	High	AWSAEPECIVCR	2xCarbamidomethyl [C8; C11]	0.000512188	0.00138101	2	3	5	G9DCH7; P81509	0	1477.66	High	0.0004342	3.387e-05	4.3
		FALSE	High	DIWNER		0.253504	0.00538257	3	6	2	A0A0F7Z3H4; G9DCH7; P81509	0	832.395	High	0.001608	0.1153	0.92
		FALSE	High	FCTQQHTGGHLVSFR	1xCarbamidomethyl [C2]	7.54303e-08	0.00138101	2	3	46	G9DCH7; P81509	0	1774.84	High	0.0004342	3.704e-10	4.07
		FALSE	High	FDLFWMGR		0.0195452	0.00138101	1	2	14	G9DCH7	0	1071.51	High	0.0004342	0.003814	2.31
		FALSE	High	FDLFWMGR	1xOxidation [M6]	0.0117011	0.00138101	1	2	12	G9DCH7	0	1087.5	High	0.0004342	0.001959	2.48
		FALSE	High	FDLFWMGRR		0.0684864	0.00138101	1	2	2	G9DCH7	1	1227.61	High	0.0004342	0.01963	2.32
		FALSE	High	LQWSDGTK		0.0280397	0.00138101	3	6	6	A0A0F7Z3H4; G9DCH7; P81509	0	934.463	High	0.0004342	0.006107	1.61
		FALSE	High	MTWEDAEK		0.0579434	0.00138101	1	1	9	G9DCH7	0	1009.43	High	0.0004342	0.01577	1.7
		FALSE	High	MTWEDAEK	1xOxidation [M1]	0.0392382	0.00138101	1	1	10	G9DCH7	0	1025.42	High	0.0004342	0.009467	2.33
		FALSE	High	RDIWNER		0.0118593	0.00138101	1	2	6	G9DCH7	1	988.496	High	0.0004342	0.001987	2.9
		FALSE	High	RLQWSDGTK		0.00146118	0.00138101	3	6	4	A0A0F7Z3H4; G9DCH7; P81509	1	1090.56	High	0.0004342	0.0001316	2.48
		FALSE	High	SSEEVDFLVSVLK		5.46025e-05	0.00138101	1	1	27	G9DCH7	0	1451.76	High	0.0004342	1.869e-06	3.78
		FALSE	High	THNVICK	1xCarbamidomethyl [C6]	0.0212506	0.00138101	2	2	5	A0A0F7Z3H4; G9DCH7	0	871.445	High	0.0004342	0.004243	2.1
18	FALSE	High	Master Protein	T1E7K6	Kallikrein-CohPH-4 OS=Crotalus oreganus helleri OX=8741 PE=2 SV=1	0	75.192	68	9	26	5	259	28.2	7.56	87.17	9	1
		Checked	Confidence	Sequence	Modifications	Qvality PEP	Qvality q-value	# Protein Groups	# Proteins	# PSMs	Master Protein Accessions	# Missed Cleavages	Theo. MH+ [Da]	Confidence (by Search Engine): Sequest HT	Percolator q-Value (by Search Engine): Sequest HT	Percolator PEP (by Search Engine): Sequest HT	XCorr (by Search Engine): Sequest HT
		FALSE	High	AAYPEYGLPATSR		0.00213118	0.00138101	3	12	2	T1E7K6; A0A2I7YS70; T1E6W2	0	1395.69	High	0.0004342	0.000215	2.56
		FALSE	High	DTCVGDSGGPLICNGQFQGIASWGSPNCGYVR	3xCarbamidomethyl [C3; C13; C28]	2.82833e-07	0.00138101	1	4	2	T1E7K6	0	3429.5	High	0.0004342	2.049e-09	8.11
		FALSE	High	FFCVSSK	1xCarbamidomethyl [C3]	0.0738244	0.00138101	4	20	2	A0A2I7YSA5; T1E7K6; A0A2I7YS70; T1E6W2	0	874.413	High	0.0004342	0.0217	1.35
		FALSE	High	FLALVYSNGNQCGGTLINEEWVLTAAHCEGNK	2xCarbamidomethyl [C12; C28]	2.8273e-09	0.00138101	1	3	1	T1E7K6	0	3565.68	High	0.0004342	5.259e-12	8.19
		FALSE	High	LDRPVSNSEHIAALSLPSSPPSVGSVCR	1xCarbamidomethyl [C27]	7.19526e-08	0.00138101	1	1	3	T1E7K6	0	2932.49	High	0.0004342	3.479e-10	5.57
		FALSE	High	IMGWGTISPTK		0.00120986	0.00138101	1	17	1	T1E7K6	0	1190.62	High	0.0004342	0.000103	2.87
		FALSE	High	IMGWGTISPTK	1xOxidation [M2]	0.0228727	0.00138101	1	17	1	T1E7K6	0	1206.62	High	0.0004342	0.004675	2.7
		FALSE	High	TLCAGILEGGK	1xCarbamidomethyl [C3]	0.0049635	0.00138101	9	91	6	A0A2I7YS59; A0A2I7YS50; A0A2I7YS43; A0A2I7YS94; A0A2I7YS91; T1E7K6; A0A2I7YS70; T1DJX6; C0HK18	0	1118.59	High	0.0004342	0.0006429	2.7
		FALSE	High	VFDHLDWIQSIIAGNTDATCPL	1xCarbamidomethyl [C20]	9.6857e-05	0.00138101	1	8	1	T1E7K6	0	2486.2	High	0.0004342	3.924e-06	5.41
		FALSE	High	VILPDVPHCVNINLLNYSVCR	2xCarbamidomethyl [C9; C20]	1.86091e-10	0.00138101	2	9	7	T1E7K6; A0A2I7YS70	0	2495.29	High	0.0004342	1.548e-13	5.83
19	FALSE	High	Master Protein	Q2QA03	Metalloproteinase P-II OS=Crotalus durissus durissus OX=31150 PE=2 SV=1	0	72.423	26	9	24	1	478	53.4	5.45	77.44	9	1
		Checked	Confidence	Sequence	Modifications	Qvality PEP	Qvality q-value	# Protein Groups	# Proteins	# PSMs	Master Protein Accessions	# Missed Cleavages	Theo. MH+ [Da]	Confidence (by Search Engine): Sequest HT	Percolator q-Value (by Search Engine): Sequest HT	Percolator PEP (by Search Engine): Sequest HT	XCorr (by Search Engine): Sequest HT
		FALSE	High	DYSETHYSPDGR		6.84409e-05	0.00138101	8	28	2	J3S830; Q90282; A0A1W7RBA3; J3S831; Q90392; A0A0K8S030; Q90391; Q2QA03	0	1426.59	High	0.0004342	2.496e-06	4.24
		FALSE	High	DYSETHYSPDGRK		0.0149495	0.00138101	5	17	1	J3S831; Q90392; A0A0K8S030; Q90391; Q2QA03	1	1554.68	High	0.0004342	0.002686	1.64
		FALSE	High	HDTGSCSCGGYSCIMSPVISDEPSK	3xCarbamidomethyl [C6; C8; C13]	1.97843e-07	0.00138101	1	1	1	Q2QA03	0	2731.11	High	0.0004342	1.289e-09	6.18
		FALSE	High	IENDADSTASISACNGLK	1xCarbamidomethyl [C14]	0.000555349	0.00138101	13	52	4	A0A0K8RYV7; J3S830; Q90282; J3S831; A0A1W7RBB1; Q90392; J3RY72; P34182; A0A0K8S030; T1DJY5; C9E1R9; Q90391; Q2QA03	0	1865.85	High	0.0004342	3.768e-05	3.63
		FALSE	High	ITTNPSVEDHCYYHGR	1xCarbamidomethyl [C11]	9.42635e-06	0.00138101	3	8	3	P34182; A0A0K8S030; Q2QA03	0	1948.86	High	0.0004342	1.92e-07	5.38
		FALSE	High	VAVTMTHELGHNLGIR		3.48652e-06	0.00138101	2	5	4	A0A0K8S030; Q2QA03	0	1747.93	High	0.0004342	5.3e-08	5.34
		FALSE	High	VAVTMTHELGHNLGIR	1xOxidation [M5]	0.260124	0.00538257	2	5	1	A0A0K8S030; Q2QA03	0	1763.92	High	0.001608	0.1196	2.45
		FALSE	High	VHQMVNIMK		0.00409674	0.00138101	3	7	1	P34182; A0A0K8S030; Q2QA03	0	1099.58	High	0.0004342	0.000502	2.48
		FALSE	High	VHQMVNIMK	1xOxidation [M4]	0.00750841	0.00138101	3	7	1	P34182; A0A0K8S030; Q2QA03	0	1115.57	High	0.0004342	0.001101	2.24
		FALSE	High	VNGEPVVLHLEK		0.234443	0.00538257	16	77	1	A0A0K8RYV7; A0A1W7RB97; J3RY69; A0A1W7RB96; A0A1W7RBA3; Q90392; J3RY72; P34182; A0A0K8S030; J3S827; T1DJY5; C9E1R9; Q90391; Q2QA03; T1DMN4; A0A0K8RZ12	0	1333.75	High	0.001608	0.1034	1.49
		FALSE	High	YVELFIVVDHGMFTK		0.000177701	0.00138101	2	5	4	A0A0K8S030; Q2QA03	0	1797.92	High	0.0004342	8.605e-06	5.14
		FALSE	High	YVELFIVVDHGMFTK	1xOxidation [M12]	0.0125982	0.00138101	2	5	1	A0A0K8S030; Q2QA03	0	1813.92	High	0.0004342	0.002149	1.66
20	FALSE	High	Master Protein	A0A0K8S030	Metalloproteinase (Type II) 4a OS=Crotalus horridus OX=35024 PE=3 SV=1	0	72.371	26	10	26	2	478	53.6	6.1	77.54	10	1
		Checked	Confidence	Sequence	Modifications	Qvality PEP	Qvality q-value	# Protein Groups	# Proteins	# PSMs	Master Protein Accessions	# Missed Cleavages	Theo. MH+ [Da]	Confidence (by Search Engine): Sequest HT	Percolator q-Value (by Search Engine): Sequest HT	Percolator PEP (by Search Engine): Sequest HT	XCorr (by Search Engine): Sequest HT
		FALSE	High	DYSETHYSPDGR		6.84409e-05	0.00138101	8	28	2	J3S830; Q90282; A0A1W7RBA3; J3S831; Q90392; A0A0K8S030; Q90391; Q2QA03	0	1426.59	High	0.0004342	2.496e-06	4.24
		FALSE	High	DYSETHYSPDGRK		0.0149495	0.00138101	5	17	1	J3S831; Q90392; A0A0K8S030; Q90391; Q2QA03	1	1554.68	High	0.0004342	0.002686	1.64
		FALSE	High	IENDADSTASISACNGLK	1xCarbamidomethyl [C14]	0.000555349	0.00138101	13	52	4	A0A0K8RYV7; J3S830; Q90282; J3S831; A0A1W7RBB1; Q90392; J3RY72; P34182; A0A0K8S030; T1DJY5; C9E1R9; Q90391; Q2QA03	0	1865.85	High	0.0004342	3.768e-05	3.63
		FALSE	High	ISHDNAQLLTSTDFNR		6.48354e-06	0.00138101	1	3	1	A0A0K8S030	0	1831.89	High	0.0004342	1.182e-07	4.19
		FALSE	High	ITTNPSVEDHCYYHGR	1xCarbamidomethyl [C11]	9.42635e-06	0.00138101	3	8	3	P34182; A0A0K8S030; Q2QA03	0	1948.86	High	0.0004342	1.92e-07	5.38
		FALSE	High	QAIGLAYR		0.0478619	0.00138101	1	4	2	A0A0K8S030	0	891.505	High	0.0004342	0.01228	2.09
		FALSE	High	VAVTMTHELGHNLGIR		3.48652e-06	0.00138101	2	5	4	A0A0K8S030; Q2QA03	0	1747.93	High	0.0004342	5.3e-08	5.34
		FALSE	High	VAVTMTHELGHNLGIR	1xOxidation [M5]	0.260124	0.00538257	2	5	1	A0A0K8S030; Q2QA03	0	1763.92	High	0.001608	0.1196	2.45
		FALSE	High	VHQMVNIMK		0.00409674	0.00138101	3	7	1	P34182; A0A0K8S030; Q2QA03	0	1099.58	High	0.0004342	0.000502	2.48
		FALSE	High	VHQMVNIMK	1xOxidation [M4]	0.00750841	0.00138101	3	7	1	P34182; A0A0K8S030; Q2QA03	0	1115.57	High	0.0004342	0.001101	2.24
		FALSE	High	VNGEPVVLHLEK		0.234443	0.00538257	16	77	1	A0A0K8RYV7; A0A1W7RB97; J3RY69; A0A1W7RB96; A0A1W7RBA3; Q90392; J3RY72; P34182; A0A0K8S030; J3S827; T1DJY5; C9E1R9; Q90391; Q2QA03; T1DMN4; A0A0K8RZ12	0	1333.75	High	0.001608	0.1034	1.49
		FALSE	High	YVELFIVVDHGMFTK		0.000177701	0.00138101	2	5	4	A0A0K8S030; Q2QA03	0	1797.92	High	0.0004342	8.605e-06	5.14
		FALSE	High	YVELFIVVDHGMFTK	1xOxidation [M12]	0.0125982	0.00138101	2	5	1	A0A0K8S030; Q2QA03	0	1813.92	High	0.0004342	0.002149	1.66
21	FALSE	High	Master Protein	T1DP94	Kallikrein-CohLL-7 OS=Crotalus oreganus helleri OX=8741 PE=2 SV=1	0	69.526	53	8	18	6	258	28.1	6.95	68.37	8	1
		Checked	Confidence	Sequence	Modifications	Qvality PEP	Qvality q-value	# Protein Groups	# Proteins	# PSMs	Master Protein Accessions	# Missed Cleavages	Theo. MH+ [Da]	Confidence (by Search Engine): Sequest HT	Percolator q-Value (by Search Engine): Sequest HT	Percolator PEP (by Search Engine): Sequest HT	XCorr (by Search Engine): Sequest HT
		FALSE	High	AAYPWNPVASTTLCAGTQQGGK	1xCarbamidomethyl [C14]	2.26489e-05	0.00138101	1	4	3	T1DP94	0	2278.09	High	0.0004342	5.98e-07	4.69
		FALSE	High	ADSGGPLICNGEIQGIVSWGGHPCGQAR	2xCarbamidomethyl [C9; C24]	5.40239e-08	0.00138101	1	2	1	T1DP94	0	2893.35	High	0.0004342	2.396e-10	7.49
		FALSE	High	ETYPDVPHCANINILDHAVCR	2xCarbamidomethyl [C9; C20]	1.30683e-07	0.00138101	3	15	4	A0A2I7YSA5; T1DP94; A0A2I7YS18	0	2494.16	High	0.0004342	7.545e-10	5.07
		FALSE	High	LDSPVSNSEHIAPLSLPSSPPSVGSVCR	1xCarbamidomethyl [C27]	6.35481e-05	0.00138101	3	32	2	A0A0K8RYZ0; T1DP94; A0A2I7YS81	0	2889.44	High	0.0004342	2.274e-06	3.44
		FALSE	High	NFQMQLGVHSK		0.0248653	0.00138101	1	8	1	T1DP94	0	1288.65	High	0.0004342	0.005225	2.86
		FALSE	High	NFQMQLGVHSK	1xOxidation [M4]	0.00763575	0.00138101	1	8	2	T1DP94	0	1304.64	High	0.0004342	0.001121	2.57
		FALSE	High	VFDYTDWIQSIIAGK		7.7273e-05	0.00138101	1	2	2	T1DP94	0	1755.9	High	0.0004342	2.932e-06	4.68
		FALSE	High	VFDYTDWIQSIIAGKK		0.000274516	0.00138101	1	2	2	T1DP94	1	1883.99	High	0.0004342	1.513e-05	4.62
		FALSE	High	VLNEDEQTRDPK		0.0514669	0.00138101	1	9	1	T1DP94	1	1443.71	High	0.0004342	0.01352	1
22	FALSE	High	Master Protein	G9DCI0	C-type lectin 4 OS=Crotalus oreganus helleri OX=8741 PE=2 SV=1	0	68.532	69	10	61	6	149	17.3	6.98	218.59	10	1
		Checked	Confidence	Sequence	Modifications	Qvality PEP	Qvality q-value	# Protein Groups	# Proteins	# PSMs	Master Protein Accessions	# Missed Cleavages	Theo. MH+ [Da]	Confidence (by Search Engine): Sequest HT	Percolator q-Value (by Search Engine): Sequest HT	Percolator PEP (by Search Engine): Sequest HT	XCorr (by Search Engine): Sequest HT
		FALSE	High	EPQNWYEAER		0.0359927	0.00138101	1	1	3	G9DCI0	0	1321.58	High	0.0004342	0.008438	2.29
		FALSE	High	EYLTRYVWIGLRVQNK		0.179242	0.00271736	2	2	1	G9DCI0; G9DCI1	2	2038.12	High	0.0008264	0.07143	1.29
		FALSE	High	FCTEQAK	1xCarbamidomethyl [C2]	0.0367174	0.00138101	4	22	2	G9DCI0; J3RY48; G9DCH8; G9DCI1	0	883.398	High	0.0004342	0.008661	1.11
		FALSE	High	GGHLVSIETSLEAALVDNVLSGNK		1.38341e-09	0.00138101	1	1	17	G9DCI0	0	2423.28	High	0.0004342	2.084e-12	8.62
		FALSE	High	GQPCSSISYENLVDPFECFMVR	2xCarbamidomethyl [C4; C18]	6.08123e-06	0.00138101	1	1	2	G9DCI0	0	2635.16	High	0.0004342	1.087e-07	5.57
		FALSE	High	GQPCSSISYENLVDPFECFMVR	2xCarbamidomethyl [C4; C18]; 1xOxidation [M20]	4.04186e-09	0.00138101	1	1	7	G9DCI0	0	2651.16	High	0.0004342	8.36e-12	5.74
		FALSE	High	NWFNVDCR	1xCarbamidomethyl [C7]	0.0811246	0.00138101	1	1	4	G9DCI0	0	1110.48	High	0.0004342	0.02457	2.13
		FALSE	High	QQLSFMCK	1xCarbamidomethyl [C7]	0.0994202	0.00138101	2	2	5	G9DCI0; G9DCI1	0	1041.49	High	0.0004342	0.0323	2.47
		FALSE	High	QQLSFMCK	1xCarbamidomethyl [C7]; 1xOxidation [M6]	0.035165	0.00138101	2	2	8	G9DCI0; G9DCI1	0	1057.48	High	0.0004342	0.00821	2.1
		FALSE	High	RNWFNVDCR	1xCarbamidomethyl [C8]	0.000908464	0.00138101	1	1	2	G9DCI0	1	1266.58	High	0.0004342	7.124e-05	2.81
		FALSE	High	YCYLPVK	1xCarbamidomethyl [C2]	0.040027	0.00138101	1	1	1	G9DCI0	0	942.475	High	0.0004342	0.009703	2
		FALSE	High	YVWIGLR		0.0469223	0.00138101	2	2	9	G9DCI0; G9DCI1	0	906.52	High	0.0004342	0.01197	1.95
23	FALSE	High	Master Protein	G9DCI1	C-type lectin 5 OS=Crotalus oreganus helleri OX=8741 PE=2 SV=1	0	65.499	71	10	88	6	149	17.1	8.57	236.08	10	1
		Checked	Confidence	Sequence	Modifications	Qvality PEP	Qvality q-value	# Protein Groups	# Proteins	# PSMs	Master Protein Accessions	# Missed Cleavages	Theo. MH+ [Da]	Confidence (by Search Engine): Sequest HT	Percolator q-Value (by Search Engine): Sequest HT	Percolator PEP (by Search Engine): Sequest HT	XCorr (by Search Engine): Sequest HT
		FALSE	High	CPPTWSSTR	1xCarbamidomethyl [C1]	0.0123885	0.00138101	1	12	8	G9DCI1	0	1091.49	High	0.0004342	0.002108	2.39
		FALSE	High	EYLTRYVWIGLRVQNK		0.179242	0.00271736	2	2	1	G9DCI0; G9DCI1	2	2038.12	High	0.0008264	0.07143	1.29
		FALSE	High	FCTEQAK	1xCarbamidomethyl [C2]	0.0367174	0.00138101	4	22	2	G9DCI0; J3RY48; G9DCH8; G9DCI1	0	883.398	High	0.0004342	0.008661	1.11
		FALSE	High	FCTEQAKGGHLVSIETSLEAAFVHIVLSGNK	1xCarbamidomethyl [C2]	5.85877e-07	0.00138101	1	1	1	G9DCI1	1	3342.72	High	0.0004342	5.258e-09	7.89
		FALSE	High	GGHLVSIETSLEAAFVHIVLSGNK		6.20551e-06	0.00138101	1	1	4	G9DCI1	0	2478.34	High	0.0004342	1.119e-07	6.73
		FALSE	High	GQPCSSISYENLVDPFECFMASSR	2xCarbamidomethyl [C4; C18]	4.41377e-07	0.00138101	1	1	7	G9DCI1	0	2781.2	High	0.0004342	3.634e-09	7.03
		FALSE	High	GQPCSSISYENLVDPFECFMASSR	2xCarbamidomethyl [C4; C18]; 1xOxidation [M20]	1.4077e-06	0.00138101	1	1	10	G9DCI1	0	2797.19	High	0.0004342	1.632e-08	4.24
		FALSE	High	QAMTWDDAER		0.00210974	0.00138101	1	12	7	G9DCI1	0	1222.52	High	0.0004342	0.0002116	3.04
		FALSE	High	QAMTWDDAER	1xOxidation [M3]	0.00388184	0.00138101	1	12	15	G9DCI1	0	1238.51	High	0.0004342	0.0004673	2.58
		FALSE	High	QQLSFMCK	1xCarbamidomethyl [C7]	0.0994202	0.00138101	2	2	5	G9DCI0; G9DCI1	0	1041.49	High	0.0004342	0.0323	2.47
		FALSE	High	QQLSFMCK	1xCarbamidomethyl [C7]; 1xOxidation [M6]	0.035165	0.00138101	2	2	8	G9DCI0; G9DCI1	0	1057.48	High	0.0004342	0.00821	2.1
		FALSE	High	QYCYRPFK	1xCarbamidomethyl [C3]	0.0112767	0.00138101	1	12	11	G9DCI1	0	1161.55	High	0.0004342	0.001863	2.54
		FALSE	High	YVWIGLR		0.0469223	0.00138101	2	2	9	G9DCI0; G9DCI1	0	906.52	High	0.0004342	0.01197	1.95
24	FALSE	High	Master Protein	J3RY72	Snake venom metalloproteinase (Type II) 4 OS=Crotalus adamanteus OX=8729 PE=2 SV=1	0	62.352	27	10	41	2	483	54.2	5.74	141.27	10	1
		Checked	Confidence	Sequence	Modifications	Qvality PEP	Qvality q-value	# Protein Groups	# Proteins	# PSMs	Master Protein Accessions	# Missed Cleavages	Theo. MH+ [Da]	Confidence (by Search Engine): Sequest HT	Percolator q-Value (by Search Engine): Sequest HT	Percolator PEP (by Search Engine): Sequest HT	XCorr (by Search Engine): Sequest HT
		FALSE	High	ETVLMNR		0.212114	0.00271736	1	12	2	J3RY72	0	862.445	High	0.0008264	0.0898	1.73
		FALSE	High	ETVLMNR	1xOxidation [M5]	0.154685	0.00138101	1	12	4	J3RY72	0	878.44	High	0.0004342	0.05834	1.41
		FALSE	High	ETVLMNRK		0.0464592	0.00138101	1	12	1	J3RY72	1	990.54	High	0.0004342	0.01179	2.38
		FALSE	High	GLFSEDYSETHYSPDGR		1.0607e-05	0.00138101	10	47	1	A0A1W7RB97; J3RY69; A0A1W7RB96; A0A1W7RBB1; J3RY72; J3S827; T1DJY5; C9E1R9; T1DMN4; A0A0K8RZ12	0	1959.84	High	0.0004342	2.234e-07	5.44
		FALSE	High	IENDADSTASISACNGLK	1xCarbamidomethyl [C14]	0.000555349	0.00138101	13	52	4	A0A0K8RYV7; J3S830; Q90282; J3S831; A0A1W7RBB1; Q90392; J3RY72; P34182; A0A0K8S030; T1DJY5; C9E1R9; Q90391; Q2QA03	0	1865.85	High	0.0004342	3.768e-05	3.63
		FALSE	High	LPDSEAHAVYK		0.000366846	0.00138101	6	25	2	J3RY69; Q90282; J3S831; J3RY72; J3S827; T1DEB4	0	1229.62	High	0.0004342	2.2e-05	3.56
		FALSE	High	LTTGSQCAEGLCCDQCK	4xCarbamidomethyl [C7; C12; C13; C16]	0.000174142	0.00138101	3	16	2	A0A1W7RB96; J3RY72; J3S827	0	1987.8	High	0.0004342	8.367e-06	4.99
		FALSE	High	MAHELGHNLGIDHDR		2.1172e-05	0.00138101	4	26	3	J3RY69; A0A1W7RB96; J3RY72; J3S827	0	1714.81	High	0.0004342	5.461e-07	4.72
		FALSE	High	VALIGLEIWSSGELSK		2.37393e-06	0.00138101	2	12	9	A0A1W7RB96; J3RY72	0	1701.94	High	0.0004342	3.221e-08	4.82
		FALSE	High	VNGEPVVLHLEK		0.234443	0.00538257	16	77	1	A0A0K8RYV7; A0A1W7RB97; J3RY69; A0A1W7RB96; A0A1W7RBA3; Q90392; J3RY72; P34182; A0A0K8S030; J3S827; T1DJY5; C9E1R9; Q90391; Q2QA03; T1DMN4; A0A0K8RZ12	0	1333.75	High	0.001608	0.1034	1.49
		FALSE	High	VTLSADDTLEAFGEWR		1.14622e-05	0.00138101	2	13	12	A0A1W7RB96; J3RY72	0	1809.87	High	0.0004342	2.47e-07	4.7
25	FALSE	High	Master Protein	T1DP88	CRiSP-CohCI-1 OS=Crotalus oreganus helleri OX=8741 PE=2 SV=1	0	61.495	67	11	19	5	240	26.8	7.64	61.86	11	1
		Checked	Confidence	Sequence	Modifications	Qvality PEP	Qvality q-value	# Protein Groups	# Proteins	# PSMs	Master Protein Accessions	# Missed Cleavages	Theo. MH+ [Da]	Confidence (by Search Engine): Sequest HT	Percolator q-Value (by Search Engine): Sequest HT	Percolator PEP (by Search Engine): Sequest HT	XCorr (by Search Engine): Sequest HT
		FALSE	High	CGENIYMSPVPIK	1xCarbamidomethyl [C1]; 1xOxidation [M7]	0.00117767	0.00138101	1	11	1	T1DP88	0	1523.72	High	0.0004342	9.956e-05	2.79
		FALSE	High	IGCAAAYCPSSK	2xCarbamidomethyl [C3; C8]	0.00193277	0.00138101	1	6	3	T1DP88	0	1284.57	High	0.0004342	0.0001897	3.14
		FALSE	High	IVDLHNFLR		0.0192853	0.00138101	2	7	1	F2Q6F1; T1DP88	0	1126.64	High	0.0004342	0.00374	2.78
		FALSE	High	MEWYPEAAANAER		0.0965868	0.00138101	2	14	1	F2Q6F1; T1DP88	0	1537.67	High	0.0004342	0.031	2.73
		FALSE	High	QMQSDCPAICFCQNK	3xCarbamidomethyl [C6; C10; C12]	9.11539e-05	0.00138101	1	4	1	T1DP88	0	1886.77	High	0.0004342	3.624e-06	4.67
		FALSE	High	SGPPCGDCPSACDNGLCTNPCTK	5xCarbamidomethyl [C5; C8; C12; C17; C21]	5.6635e-08	0.00138101	2	15	1	F2Q6F1; T1DP88	0	2524.96	High	0.0004342	2.555e-10	6.5
		FALSE	High	SLVQQAGCQDK	1xCarbamidomethyl [C8]	0.0092178	0.00138101	1	10	2	T1DP88	0	1233.59	High	0.0004342	0.001435	1.65
		FALSE	High	SVNPTASNMLK		0.0280397	0.00138101	2	14	1	F2Q6F1; T1DP88	0	1161.59	High	0.0004342	0.006104	1.61
		FALSE	High	WTEIIHAWHGENK		8.69513e-05	0.00138101	2	7	5	F2Q6F1; T1DP88	0	1620.79	High	0.0004342	3.413e-06	4.04
		FALSE	High	YGIGADPPNAVIGHYTQVVWYK		6.93581e-06	0.00138101	2	6	2	F2Q6F1; T1DP88	0	2448.23	High	0.0004342	1.292e-07	4.77
		FALSE	High	YSYFYVCQYCPAGNIIGK	2xCarbamidomethyl [C7; C10]	0.000154759	0.00138101	1	6	1	T1DP88	0	2203	High	0.0004342	7.201e-06	4.34
26	FALSE	High	Master Protein	A0A0K8RZ12	Metalloproteinase (Type II) 1 OS=Crotalus horridus OX=35024 PE=4 SV=1	0	60.751	27	8	21	6	485	54.6	6.13	95.95	8	1
		Checked	Confidence	Sequence	Modifications	Qvality PEP	Qvality q-value	# Protein Groups	# Proteins	# PSMs	Master Protein Accessions	# Missed Cleavages	Theo. MH+ [Da]	Confidence (by Search Engine): Sequest HT	Percolator q-Value (by Search Engine): Sequest HT	Percolator PEP (by Search Engine): Sequest HT	XCorr (by Search Engine): Sequest HT
		FALSE	High	ASHLNLNPEQQR		0.0384646	0.00138101	1	1	1	A0A0K8RZ12	0	1406.71	High	0.0004342	0.009237	3.13
		FALSE	High	GLFSEDYSETHYSPDGR		1.0607e-05	0.00138101	10	47	1	A0A1W7RB97; J3RY69; A0A1W7RB96; A0A1W7RBB1; J3RY72; J3S827; T1DJY5; C9E1R9; T1DMN4; A0A0K8RZ12	0	1959.84	High	0.0004342	2.234e-07	5.44
		FALSE	High	IIVQSSADVTLDLFGTWR		1.53695e-05	0.00138101	1	1	9	A0A0K8RZ12	0	2021.07	High	0.0004342	3.61e-07	5.45
		FALSE	High	LRPGAQCAEGLCCDHCR	4xCarbamidomethyl [C7; C12; C13; C16]	2.05318e-07	0.00138101	1	1	2	A0A0K8RZ12	0	2059.87	High	0.0004342	1.352e-09	7.72
		FALSE	High	MNIHVALVGLEIWSHGDK		1.11949e-05	0.00138101	1	1	2	A0A0K8RZ12	0	2019.05	High	0.0004342	2.399e-07	4.8
		FALSE	High	MNIHVALVGLEIWSHGDK	1xOxidation [M1]	0.000682137	0.00138101	1	1	1	A0A0K8RZ12	0	2035.04	High	0.0004342	4.914e-05	4.52
		FALSE	High	SHDNAQLLTSIDLDGPTIGLAYIGGICDPK	1xCarbamidomethyl [C27]	3.1939e-06	0.00138101	1	1	3	A0A0K8RZ12	0	3154.57	High	0.0004342	4.735e-08	5.51
		FALSE	High	VNGEPVVLHLEK		0.234443	0.00538257	16	77	1	A0A0K8RYV7; A0A1W7RB97; J3RY69; A0A1W7RB96; A0A1W7RBA3; Q90392; J3RY72; P34182; A0A0K8S030; J3S827; T1DJY5; C9E1R9; Q90391; Q2QA03; T1DMN4; A0A0K8RZ12	0	1333.75	High	0.001608	0.1034	1.49
		FALSE	High	YNGNLIIIR		0.00436741	0.00138101	1	1	1	A0A0K8RZ12	0	1075.63	High	0.0004342	0.0005446	3.15
27	FALSE	High	Master Protein	T1DM74	Glia-derived nexin-like protein OS=Crotalus horridus OX=35024 PE=2 SV=1	0	56.765	39	11	15	11	396	44.1	9.45	53.27	11	1
		Checked	Confidence	Sequence	Modifications	Qvality PEP	Qvality q-value	# Protein Groups	# Proteins	# PSMs	Master Protein Accessions	# Missed Cleavages	Theo. MH+ [Da]	Confidence (by Search Engine): Sequest HT	Percolator q-Value (by Search Engine): Sequest HT	Percolator PEP (by Search Engine): Sequest HT	XCorr (by Search Engine): Sequest HT
		FALSE	High	AGENVVVSPHGIASVLGMLQLGADSK		2.51442e-05	0.00138101	1	2	1	T1DM74	0	2549.34	High	0.0004342	6.846e-07	4.33
		FALSE	High	AGENVVVSPHGIASVLGMLQLGADSK	1xOxidation [M18]	8.12675e-06	0.00138101	1	2	1	T1DM74	0	2565.33	High	0.0004342	1.581e-07	5.52
		FALSE	High	ASAATTAIVTAR		0.00313967	0.00138101	1	2	1	T1DM74	0	1132.63	High	0.0004342	0.0003543	3.64
		FALSE	High	DPNAASDTMNQWVK		0.000147127	0.00138101	1	2	2	T1DM74	0	1576.71	High	0.0004342	6.726e-06	3.39
		FALSE	High	FTAEAETDLK		0.0204828	0.00138101	1	2	1	T1DM74	0	1124.55	High	0.0004342	0.004057	2.34
		FALSE	High	LVVINAVYFK		0.00811226	0.00138101	1	2	1	T1DM74	0	1165.7	High	0.0004342	0.001214	2.21
		FALSE	High	MEASFISR		0.02365	0.00138101	1	2	1	T1DM74	0	940.456	High	0.0004342	0.004893	2.15
		FALSE	High	NSEVFQCPVK	1xCarbamidomethyl [C7]	0.00750841	0.00138101	1	2	1	T1DM74	0	1207.58	High	0.0004342	0.001102	2.75
		FALSE	High	SSPPWFVVDRPFLFFIR		0.0334539	0.00138101	1	2	1	T1DM74	0	2110.13	High	0.0004342	0.007693	2.3
		FALSE	High	TEGMIDSVLTPDDIDSALTR		1.01521e-05	0.00138101	1	2	2	T1DM74	0	2149.03	High	0.0004342	2.112e-07	5.65
		FALSE	High	TIQSWMTTMVQK		0.000764974	0.00138101	1	2	1	T1DM74	0	1453.72	High	0.0004342	5.689e-05	3.49
		FALSE	High	TYQVPMLAQLSVFR		0.00115021	0.00138101	1	2	2	T1DM74	0	1652.88	High	0.0004342	9.647e-05	3.88
28	FALSE	High	Master Protein	A0A1W7RB96	Cadam10_SVMPII-3 OS=Crotalus adamanteus OX=8729 PE=3 SV=1	0	55.596	25	8	31	0	488	54.8	5.48	121.12	8	1
		Checked	Confidence	Sequence	Modifications	Qvality PEP	Qvality q-value	# Protein Groups	# Proteins	# PSMs	Master Protein Accessions	# Missed Cleavages	Theo. MH+ [Da]	Confidence (by Search Engine): Sequest HT	Percolator q-Value (by Search Engine): Sequest HT	Percolator PEP (by Search Engine): Sequest HT	XCorr (by Search Engine): Sequest HT
		FALSE	High	GLFSEDYSETHYSPDGR		1.0607e-05	0.00138101	10	47	1	A0A1W7RB97; J3RY69; A0A1W7RB96; A0A1W7RBB1; J3RY72; J3S827; T1DJY5; C9E1R9; T1DMN4; A0A0K8RZ12	0	1959.84	High	0.0004342	2.234e-07	5.44
		FALSE	High	IQNDADSTASISACNGLK	1xCarbamidomethyl [C14]	4.88532e-05	0.00138101	6	37	1	A0A1W7RB97; J3RY69; A0A1W7RB96; F8S106; A0A1W7RBA3; J3S827	0	1864.87	High	0.0004342	1.619e-06	3.61
		FALSE	High	LTTGSQCAEGLCCDQCK	4xCarbamidomethyl [C7; C12; C13; C16]	0.000174142	0.00138101	3	16	2	A0A1W7RB96; J3RY72; J3S827	0	1987.8	High	0.0004342	8.367e-06	4.99
		FALSE	High	MAHELGHNLGIDHDR		2.1172e-05	0.00138101	4	26	3	J3RY69; A0A1W7RB96; J3RY72; J3S827	0	1714.81	High	0.0004342	5.461e-07	4.72
		FALSE	High	VALIGLEIWSSGELSK		2.37393e-06	0.00138101	2	12	9	A0A1W7RB96; J3RY72	0	1701.94	High	0.0004342	3.221e-08	4.82
		FALSE	High	VNGEPVVLHLEK		0.234443	0.00538257	16	77	1	A0A0K8RYV7; A0A1W7RB97; J3RY69; A0A1W7RB96; A0A1W7RBA3; Q90392; J3RY72; P34182; A0A0K8S030; J3S827; T1DJY5; C9E1R9; Q90391; Q2QA03; T1DMN4; A0A0K8RZ12	0	1333.75	High	0.001608	0.1034	1.49
		FALSE	High	VTLSADDTLEAFGEWR		1.14622e-05	0.00138101	2	13	12	A0A1W7RB96; J3RY72	0	1809.87	High	0.0004342	2.47e-07	4.7
		FALSE	High	YIELVVVADHR		0.00213118	0.00138101	4	8	2	A0A0K8RYV7; A0A1W7RB96; Q90392; Q90391	0	1313.72	High	0.0004342	0.0002153	3.32
29	FALSE	High	Master Protein	J3SE72	Putative serine carboxypeptidase CPVL-like protein OS=Crotalus adamanteus OX=8729 PE=2 SV=1	0	54.922	32	11	19	11	486	55.6	7.15	64.91	11	1
		Checked	Confidence	Sequence	Modifications	Qvality PEP	Qvality q-value	# Protein Groups	# Proteins	# PSMs	Master Protein Accessions	# Missed Cleavages	Theo. MH+ [Da]	Confidence (by Search Engine): Sequest HT	Percolator q-Value (by Search Engine): Sequest HT	Percolator PEP (by Search Engine): Sequest HT	XCorr (by Search Engine): Sequest HT
		FALSE	High	ALDMMDR		0.0888228	0.00138101	1	3	1	J3SE72	0	851.375	High	0.0004342	0.02771	1.73
		FALSE	High	FLPTVPWGK		0.109437	0.00138101	1	3	2	J3SE72	0	1044.59	High	0.0004342	0.03669	1.64
		FALSE	High	FSMLYIDNPVGTGFSFTDDPK		1.39378e-05	0.00138101	1	1	1	J3SE72	0	2351.09	High	0.0004342	3.183e-07	4.65
		FALSE	High	FSMLYIDNPVGTGFSFTDDPK	1xOxidation [M3]	0.000193327	0.00138101	1	1	1	J3SE72	0	2367.08	High	0.0004342	9.617e-06	5.41
		FALSE	High	GGGHILPYDQPER		0.00789692	0.00138101	1	3	2	J3SE72	0	1438.71	High	0.0004342	0.001176	3.08
		FALSE	High	KFPWTSK		0.0876821	0.00138101	1	3	1	J3SE72	1	893.488	High	0.0004342	0.02731	1.76
		FALSE	High	LLSLPNIR		0.0283216	0.00138101	1	3	1	J3SE72	0	925.583	High	0.0004342	0.006186	2.32
		FALSE	High	NDFYATGESYAGK		0.0089431	0.00138101	1	3	1	J3SE72	0	1422.62	High	0.0004342	0.00138	3.03
		FALSE	High	QVGEFYQVIVR		0.00389493	0.00138101	1	2	2	J3SE72	0	1337.72	High	0.0004342	0.0004703	2.87
		FALSE	High	THNSNLFFWFFPAQVQPEK		3.79244e-07	0.00138101	1	3	5	J3SE72	0	2337.15	High	0.0004342	2.988e-09	7.91
		FALSE	High	TPVLLWLQGGPGGTSMFGLFVEHGPYVVQK		2.65331e-06	0.00138101	1	3	1	J3SE72	0	3214.68	High	0.0004342	3.714e-08	6.03
		FALSE	High	YVPAIGYYIHSNNPTAK		0.00125556	0.00138101	1	3	1	J3SE72	0	1907.97	High	0.0004342	0.0001082	1.76
30	FALSE	High	Master Protein	Q92043	Zinc metalloproteinase-disintegrin-like atrolysin-A (Fragment) OS=Crotalus atrox OX=8730 PE=1 SV=1	0	54.693	24	8	90	4	419	46.8	6.39	264.66	8	1
		Checked	Confidence	Sequence	Modifications	Qvality PEP	Qvality q-value	# Protein Groups	# Proteins	# PSMs	Master Protein Accessions	# Missed Cleavages	Theo. MH+ [Da]	Confidence (by Search Engine): Sequest HT	Percolator q-Value (by Search Engine): Sequest HT	Percolator PEP (by Search Engine): Sequest HT	XCorr (by Search Engine): Sequest HT
		FALSE	High	ENGVNIPCAQEDVK	1xCarbamidomethyl [C8]	0.0128545	0.00138101	1	1	1	Q92043	0	1572.73	High	0.0004342	0.00221	2.66
		FALSE	High	LFCNVNDFLCR	2xCarbamidomethyl [C3; C10]	0.00844629	0.00138101	1	1	3	Q92043	0	1457.67	High	0.0004342	0.001278	2.78
		FALSE	High	QCVDVTTAYK	1xCarbamidomethyl [C2]	0.0318248	0.00138101	1	1	2	Q92043	0	1184.56	High	0.0004342	0.007203	3.02
		FALSE	High	RYVELVIVADHR		4.81902e-06	0.00138101	2	5	52	Q92043; T1DEB4	1	1469.82	High	0.0004342	8.039e-08	4.29
		FALSE	High	SECDIAESCTGQSADCPTDDFHR	3xCarbamidomethyl [C3; C9; C16]	8.15419e-06	0.00138101	2	2	1	Q92043; T1DJY5	0	2658.01	High	0.0004342	1.594e-07	7.43
		FALSE	High	WIYQIVNTINEIYIPLNIR		0.000152686	0.00138101	1	1	2	Q92043	0	2375.31	High	0.0004342	7.073e-06	4.44
		FALSE	High	YSDDGMVDHGTK		0.000849238	0.00138101	2	2	6	Q92043; T1DJY5	0	1324.55	High	0.0004342	6.523e-05	2.82
		FALSE	High	YSDDGMVDHGTK	1xOxidation [M6]	0.000998381	0.00138101	2	2	5	Q92043; T1DJY5	0	1340.54	High	0.0004342	8.038e-05	2.58
		FALSE	High	YVELVIVADHR		0.000176506	0.00138101	2	6	18	Q92043; T1DEB4	0	1313.72	High	0.0004342	8.541e-06	3.68
31	FALSE	High	Master Protein	J3S831	Snake venom metalloproteinase (Type III) 5 OS=Crotalus adamanteus OX=8729 PE=2 SV=1	0	53.482	23	12	28	5	608	68.4	5.25	77.85	12	1
		Checked	Confidence	Sequence	Modifications	Qvality PEP	Qvality q-value	# Protein Groups	# Proteins	# PSMs	Master Protein Accessions	# Missed Cleavages	Theo. MH+ [Da]	Confidence (by Search Engine): Sequest HT	Percolator q-Value (by Search Engine): Sequest HT	Percolator PEP (by Search Engine): Sequest HT	XCorr (by Search Engine): Sequest HT
		FALSE	High	DLITMTSAAK		0.0208283	0.00138101	1	3	1	J3S831	0	1050.55	High	0.0004342	0.00414	2.54
		FALSE	High	DYSETHYSPDGR		6.84409e-05	0.00138101	8	28	2	J3S830; Q90282; A0A1W7RBA3; J3S831; Q90392; A0A0K8S030; Q90391; Q2QA03	0	1426.59	High	0.0004342	2.496e-06	4.24
		FALSE	High	DYSETHYSPDGRK		0.0149495	0.00138101	5	17	1	J3S831; Q90392; A0A0K8S030; Q90391; Q2QA03	1	1554.68	High	0.0004342	0.002686	1.64
		FALSE	High	IALVGLEIWSK		0.00208852	0.00138101	1	3	4	J3S831	0	1228.73	High	0.0004342	0.0002097	3.09
		FALSE	High	IENDADSTASISACNGLK	1xCarbamidomethyl [C14]	0.000555349	0.00138101	13	52	4	A0A0K8RYV7; J3S830; Q90282; J3S831; A0A1W7RBB1; Q90392; J3RY72; P34182; A0A0K8S030; T1DJY5; C9E1R9; Q90391; Q2QA03	0	1865.85	High	0.0004342	3.768e-05	3.63
		FALSE	High	LHSWVECESGECCQQCR	4xCarbamidomethyl [C7; C12; C13; C16]	1.95228e-06	0.00138101	3	5	4	A0A1W7RBA3; J3S831; T1DJY5	0	2224.86	High	0.0004342	2.498e-08	5.34
		FALSE	High	LPDSEAHAVYK		0.000366846	0.00138101	6	25	2	J3RY69; Q90282; J3S831; J3RY72; J3S827; T1DEB4	0	1229.62	High	0.0004342	2.2e-05	3.56
		FALSE	High	RDLITMTSAAK		0.000510464	0.00138101	1	3	1	J3S831	1	1206.65	High	0.0004342	3.377e-05	3
		FALSE	High	SHDNAQLLTAIEFDGGTVGIAQIASMCDLKR	1xCarbamidomethyl [C27]	0.278434	0.00669917	1	3	1	J3S831	1	3331.64	High	0.001991	0.1316	1.12
		FALSE	High	SHDNAQLLTAIEFDGGTVGIAQIASMCDLKR	1xCarbamidomethyl [C27]; 1xOxidation [M26]	0.283161	0.00669917	1	3	1	J3S831	1	3347.64	High	0.001991	0.1345	3.72
		FALSE	High	VTLDSFGNWR		0.0123885	0.00138101	1	3	2	J3S831	0	1194.59	High	0.0004342	0.002103	2.48
		FALSE	High	YEDAMQYELK		0.0139326	0.00138101	5	18	1	J3S830; Q90282; J3S831; Q90392; Q90391	0	1289.57	High	0.0004342	0.002455	2.83
		FALSE	High	YIPCAPQDVK	1xCarbamidomethyl [C4]	0.109089	0.00138101	3	5	4	P0C6E8; A0A1W7RBA3; J3S831	0	1190.59	High	0.0004342	0.03646	1.69
32	FALSE	High	Master Protein	J3S3X5	Actin, cytoplasmic 1 OS=Crotalus adamanteus OX=8729 PE=2 SV=1	0	52.925	41	11	20	11	375	41.7	5.48	58.43	11	1
		Checked	Confidence	Sequence	Modifications	Qvality PEP	Qvality q-value	# Protein Groups	# Proteins	# PSMs	Master Protein Accessions	# Missed Cleavages	Theo. MH+ [Da]	Confidence (by Search Engine): Sequest HT	Percolator q-Value (by Search Engine): Sequest HT	Percolator PEP (by Search Engine): Sequest HT	XCorr (by Search Engine): Sequest HT
		FALSE	High	AGFAGDDAPR		0.0493059	0.00138101	1	4	3	J3S3X5	0	976.448	High	0.0004342	0.01276	2.25
		FALSE	High	AVFPSIVGRPR		0.00364122	0.00138101	1	4	1	J3S3X5	0	1198.71	High	0.0004342	0.0004294	2.15
		FALSE	High	DLTDYLMK		0.181987	0.00271736	1	4	1	J3S3X5	0	998.486	High	0.0008264	0.07277	1.63
		FALSE	High	DLYANTVLSGGTTMYPGIADR		0.000231931	0.00138101	1	2	2	J3S3X5	0	2215.07	High	0.0004342	1.216e-05	3.66
		FALSE	High	DLYANTVLSGGTTMYPGIADR	1xOxidation [M14]	3.14107e-05	0.00138101	1	2	2	J3S3X5	0	2231.06	High	0.0004342	9.112e-07	5.63
		FALSE	High	EITALAPSTMK		0.0162022	0.00138101	1	4	1	J3S3X5	0	1161.62	High	0.0004342	0.002982	2.75
		FALSE	High	EITALAPSTMK	1xOxidation [M10]	0.00603354	0.00138101	1	4	1	J3S3X5	0	1177.61	High	0.0004342	0.0008273	2.7
		FALSE	High	GYSFTTTAER		0.0581342	0.00138101	1	2	1	J3S3X5	0	1132.53	High	0.0004342	0.01588	2.13
		FALSE	High	HQGVMVGMGQK		0.00108616	0.00138101	1	4	1	J3S3X5	0	1171.57	High	0.0004342	8.974e-05	2.58
		FALSE	High	IIAPPERK		0.260124	0.00538257	1	4	1	J3S3X5	1	923.567	High	0.001608	0.1193	1.37
		FALSE	High	SYELPDGQVITIGNER		0.00140326	0.00138101	1	4	2	J3S3X5	0	1790.89	High	0.0004342	0.0001249	2.43
		FALSE	High	TTGIVMDSGDGVTHTVPIYEGYALPHAILR	1xOxidation [M6]	3.23784e-05	0.00138101	1	2	1	J3S3X5	0	3199.61	High	0.0004342	9.481e-07	5.39
		FALSE	High	VAPEEHPVLLTEAPLNPK		0.000112346	0.00138101	1	2	3	J3S3X5	0	1954.06	High	0.0004342	4.755e-06	4.78
33	FALSE	High	Master Protein	J3S9B2	Proactivator polypeptide-like OS=Crotalus adamanteus OX=8729 PE=2 SV=1	0	51.733	25	9	16	9	519	58	5.12	54.13	9	1
		Checked	Confidence	Sequence	Modifications	Qvality PEP	Qvality q-value	# Protein Groups	# Proteins	# PSMs	Master Protein Accessions	# Missed Cleavages	Theo. MH+ [Da]	Confidence (by Search Engine): Sequest HT	Percolator q-Value (by Search Engine): Sequest HT	Percolator PEP (by Search Engine): Sequest HT	XCorr (by Search Engine): Sequest HT
		FALSE	High	DFVEVYGK		0.126633	0.00138101	1	1	1	J3S9B2	0	956.472	High	0.0004342	0.04463	2.02
		FALSE	High	DIVDSYLPNILDMVR		0.0194148	0.00138101	1	1	1	J3S9B2	0	1762.9	High	0.0004342	0.003772	2.94
		FALSE	High	DIVDSYLPNILDMVR	1xOxidation [M13]	0.000510464	0.00138101	1	1	2	J3S9B2	0	1778.9	High	0.0004342	3.369e-05	4.31
		FALSE	High	GAEVWCQNLR	1xCarbamidomethyl [C6]	0.0357543	0.00138101	1	1	1	J3S9B2	0	1232.58	High	0.0004342	0.008367	2.6
		FALSE	High	GSGNVCNDCIQLITDVQDAVR	2xCarbamidomethyl [C6; C9]	7.41963e-06	0.00138101	1	1	1	J3S9B2	0	2334.08	High	0.0004342	1.411e-07	6.14
		FALSE	High	HCQQNVWNKPTVESIPCDLCK	3xCarbamidomethyl [C2; C17; C20]	9.98061e-07	0.00138101	1	1	2	J3S9B2	0	2613.2	High	0.0004342	1.049e-08	5.09
		FALSE	High	ICEFLPESDLVEQCK	2xCarbamidomethyl [C2; C14]	0.000124303	0.00138101	1	1	1	J3S9B2	0	1866.86	High	0.0004342	5.424e-06	3.6
		FALSE	High	SELENPEVVCSALTLCQSLQK	2xCarbamidomethyl [C10; C16]	9.81554e-06	0.00138101	1	1	2	J3S9B2	0	2405.17	High	0.0004342	2.022e-07	4.94
		FALSE	High	SILDMLLEATSPK		0.0596823	0.00138101	1	1	1	J3S9B2	0	1417.76	High	0.0004342	0.01641	1.74
		FALSE	High	SILDMLLEATSPK	1xOxidation [M5]	0.000248947	0.00138101	1	1	3	J3S9B2	0	1433.76	High	0.0004342	1.329e-05	3.03
		FALSE	High	VCLVLPEK	1xCarbamidomethyl [C2]	0.242065	0.00538257	1	1	1	J3S9B2	0	957.544	High	0.001608	0.1079	1.82
34	FALSE	High	Master Protein	J3S830	Zinc metalloproteinase-disintegrin-like 3a OS=Crotalus adamanteus OX=8729 PE=1 SV=1	0	51.508	14	7	43	2	610	68.8	5.4	140.76	7	1
		Checked	Confidence	Sequence	Modifications	Qvality PEP	Qvality q-value	# Protein Groups	# Proteins	# PSMs	Master Protein Accessions	# Missed Cleavages	Theo. MH+ [Da]	Confidence (by Search Engine): Sequest HT	Percolator q-Value (by Search Engine): Sequest HT	Percolator PEP (by Search Engine): Sequest HT	XCorr (by Search Engine): Sequest HT
		FALSE	High	CILNEPLR	1xCarbamidomethyl [C1]	0.0257096	0.00138101	1	5	1	J3S830	0	1014.54	High	0.0004342	0.005451	2.55
		FALSE	High	DYSETHYSPDGR		6.84409e-05	0.00138101	8	28	2	J3S830; Q90282; A0A1W7RBA3; J3S831; Q90392; A0A0K8S030; Q90391; Q2QA03	0	1426.59	High	0.0004342	2.496e-06	4.24
		FALSE	High	EITTYPLVEDHCYYHGR	1xCarbamidomethyl [C12]	0.000160606	0.00138101	4	25	3	J3S830; Q90282; T1DJY5; C9E1R9	0	2152.98	High	0.0004342	7.555e-06	4.67
		FALSE	High	GDDYGYCR	1xCarbamidomethyl [C7]	0.0449477	0.00138101	1	5	4	J3S830	0	1005.37	High	0.0004342	0.01131	1.47
		FALSE	High	IENDADSTASISACNGLK	1xCarbamidomethyl [C14]	0.000555349	0.00138101	13	52	4	A0A0K8RYV7; J3S830; Q90282; J3S831; A0A1W7RBB1; Q90392; J3RY72; P34182; A0A0K8S030; T1DJY5; C9E1R9; Q90391; Q2QA03	0	1865.85	High	0.0004342	3.768e-05	3.63
		FALSE	High	YEDAMQYELK		0.0139326	0.00138101	5	18	1	J3S830; Q90282; J3S831; Q90392; Q90391	0	1289.57	High	0.0004342	0.002455	2.83
		FALSE	High	YVELVIVADHGMFTK		7.67537e-05	0.00138101	2	6	16	J3S830; T1DJY5	0	1721.89	High	0.0004342	2.905e-06	3.23
		FALSE	High	YVELVIVADHGMFTK	1xOxidation [M12]	0.000162787	0.00138101	2	6	12	J3S830; T1DJY5	0	1737.89	High	0.0004342	7.685e-06	4.14
35	FALSE	High	Master Protein	A0A0F7Z8N0	Dipeptidylpeptidase 4a OS=Crotalus adamanteus OX=8729 PE=2 SV=1	0	51.378	23	17	21	17	752	86.2	6.54	48.91	17	1
		Checked	Confidence	Sequence	Modifications	Qvality PEP	Qvality q-value	# Protein Groups	# Proteins	# PSMs	Master Protein Accessions	# Missed Cleavages	Theo. MH+ [Da]	Confidence (by Search Engine): Sequest HT	Percolator q-Value (by Search Engine): Sequest HT	Percolator PEP (by Search Engine): Sequest HT	XCorr (by Search Engine): Sequest HT
		FALSE	High	AGAINPTIR		0.0149495	0.00138101	1	3	2	A0A0F7Z8N0	0	912.526	High	0.0004342	0.002688	2.35
		FALSE	High	FALLQYSYEK		0.0325751	0.00138101	1	2	1	A0A0F7Z8N0	0	1261.65	High	0.0004342	0.007414	2.56
		FALSE	High	FQPSEPYFTSDK		0.0656354	0.00138101	1	3	1	A0A0F7Z8N0	0	1445.66	High	0.0004342	0.01862	2.53
		FALSE	High	KYPLLIDVYAGPCSQK	1xCarbamidomethyl [C13]	2.52291e-05	0.00138101	1	3	3	A0A0F7Z8N0	1	1851.97	High	0.0004342	6.869e-07	4.73
		FALSE	High	LAYVYCNNVYVK	1xCarbamidomethyl [C6]	0.00516811	0.00138101	1	3	1	A0A0F7Z8N0	0	1505.75	High	0.0004342	0.000677	2.32
		FALSE	High	ICITCNSK	2xCarbamidomethyl [C2; C5]	0.08407	0.00138101	1	3	1	A0A0F7Z8N0	0	995.465	High	0.0004342	0.02579	1.69
		FALSE	High	ICVQWLR	1xCarbamidomethyl [C2]	0.0800782	0.00138101	1	3	1	A0A0F7Z8N0	0	974.524	High	0.0004342	0.02422	1.19
		FALSE	High	LFSEMSFVDK		0.0353996	0.00138101	1	1	1	A0A0F7Z8N0	0	1202.58	High	0.0004342	0.008267	2.19
		FALSE	High	LFVLDILSLSPK		0.00352063	0.00138101	1	3	1	A0A0F7Z8N0	0	1344.81	High	0.0004342	0.0004125	2.78
		FALSE	High	LGTYEVEDQISAAK		0.0027999	0.00138101	1	3	1	A0A0F7Z8N0	0	1523.76	High	0.0004342	0.0003057	3.96
		FALSE	High	ILHAIYR		0.082451	0.00138101	1	3	1	A0A0F7Z8N0	0	885.53	High	0.0004342	0.02511	1.52
		FALSE	High	IISDSEGYK		0.141343	0.00138101	1	3	2	A0A0F7Z8N0	0	1011.5	High	0.0004342	0.05164	1.63
		FALSE	High	ITENPLPK		0.140902	0.00138101	1	3	1	A0A0F7Z8N0	0	911.52	High	0.0004342	0.05145	1.85
		FALSE	High	NIQYISWSPVGHK		0.00676484	0.00138101	1	3	1	A0A0F7Z8N0	0	1528.79	High	0.0004342	0.0009605	3.47
		FALSE	High	TTPNASPVQITENGAENK		9.91701e-05	0.00138101	1	3	1	A0A0F7Z8N0	0	1870.91	High	0.0004342	4.045e-06	4.07
		FALSE	High	YMGLPEK		0.101028	0.00138101	1	3	1	A0A0F7Z8N0	0	837.418	High	0.0004342	0.03296	1.79
		FALSE	High	YPLLIDVYAGPCSQK	1xCarbamidomethyl [C12]	0.0002601	0.00138101	1	3	1	A0A0F7Z8N0	0	1723.87	High	0.0004342	1.408e-05	4.05
36	FALSE	High	Master Protein	T1E6W0	Lectin_alpha-CohLL-2 OS=Crotalus oreganus helleri OX=8741 PE=2 SV=1	0	51.343	29	3	35	3	158	18	6.52	190.59	3	1
		Checked	Confidence	Sequence	Modifications	Qvality PEP	Qvality q-value	# Protein Groups	# Proteins	# PSMs	Master Protein Accessions	# Missed Cleavages	Theo. MH+ [Da]	Confidence (by Search Engine): Sequest HT	Percolator q-Value (by Search Engine): Sequest HT	Percolator PEP (by Search Engine): Sequest HT	XCorr (by Search Engine): Sequest HT
		FALSE	High	GGHLASIESAGEADFVAQLVAENIK		4.68567e-12	0.00138101	1	1	20	T1E6W0	0	2526.28	High	0.0004342	1.318e-15	8.74
		FALSE	High	NVHCAEENLFMCK	2xCarbamidomethyl [C4; C12]	6.52741e-06	0.00138101	1	1	7	T1E6W0	0	1651.7	High	0.0004342	1.193e-07	4.58
		FALSE	High	NVHCAEENLFMCK	2xCarbamidomethyl [C4; C12]; 1xOxidation [M11]	1.33852e-05	0.00138101	1	1	3	T1E6W0	0	1667.7	High	0.0004342	3.026e-07	3.58
		FALSE	High	YDVWIGLR		0.00543576	0.00138101	1	1	5	T1E6W0	0	1021.55	High	0.0004342	0.0007244	2.63
37	FALSE	High	Master Protein	T1E6W2	Kallikrein-CohLL-5 OS=Crotalus oreganus helleri OX=8741 PE=2 SV=1	0	51.284	57	8	16	4	259	28.4	7.77	51.14	8	1
		Checked	Confidence	Sequence	Modifications	Qvality PEP	Qvality q-value	# Protein Groups	# Proteins	# PSMs	Master Protein Accessions	# Missed Cleavages	Theo. MH+ [Da]	Confidence (by Search Engine): Sequest HT	Percolator q-Value (by Search Engine): Sequest HT	Percolator PEP (by Search Engine): Sequest HT	XCorr (by Search Engine): Sequest HT
		FALSE	High	AAYPEYGLPATSR		0.00213118	0.00138101	3	12	2	T1E7K6; A0A2I7YS70; T1E6W2	0	1395.69	High	0.0004342	0.000215	2.56
		FALSE	High	FFCVSSK	1xCarbamidomethyl [C3]	0.0738244	0.00138101	4	20	2	A0A2I7YSA5; T1E7K6; A0A2I7YS70; T1E6W2	0	874.413	High	0.0004342	0.0217	1.35
		FALSE	High	FLALVSSDGNQCSGTLINEEWVLTAAHCEGNK	2xCarbamidomethyl [C12; C28]	9.45979e-05	0.00138101	1	1	1	T1E6W2	0	3520.65	High	0.0004342	3.803e-06	6.45
		FALSE	High	LDRPVSHSTHIAPLNLPSSSPSVGSVCR	1xCarbamidomethyl [C27]	1.12286e-07	0.00138101	1	1	3	T1E6W2	0	2970.52	High	0.0004342	6.19e-10	6.1
		FALSE	High	IMGWGTISPTEVILPDVPHCVNINLLEYEVCR	2xCarbamidomethyl [C20; C31]	2.37393e-06	0.00138101	1	1	2	T1E6W2	0	3724.85	High	0.0004342	3.214e-08	5.74
		FALSE	High	IMGWGTISPTEVILPDVPHCVNINLLEYEVCR	2xCarbamidomethyl [C20; C31]; 1xOxidation [M2]	0.0125559	0.00138101	1	1	1	T1E6W2	0	3740.85	High	0.0004342	0.002146	2.13
		FALSE	High	IQLGVHSK		0.193915	0.00271736	1	1	2	T1E6W2	0	881.52	High	0.0008264	0.07955	1.28
		FALSE	High	VFDHLDWIQSIIAGNK		0.0460006	0.00138101	2	13	2	A0A0K8S000; T1E6W2	0	1855.97	High	0.0004342	0.01164	3.41
		FALSE	High	VLCAGILEGGK	1xCarbamidomethyl [C3]	0.00789692	0.00138101	3	9	1	A0A2I7YSA5; A0A2I7YS18; T1E6W2	0	1116.61	High	0.0004342	0.001173	3.17
38	FALSE	High	Master Protein	Q71QE8	Basic phospholipase A2 Cvv-N6 OS=Crotalus viridis viridis OX=8742 PE=1 SV=1	0	48.728	50	7	43	4	138	16	8.46	95.96	7	1
		Checked	Confidence	Sequence	Modifications	Qvality PEP	Qvality q-value	# Protein Groups	# Proteins	# PSMs	Master Protein Accessions	# Missed Cleavages	Theo. MH+ [Da]	Confidence (by Search Engine): Sequest HT	Percolator q-Value (by Search Engine): Sequest HT	Percolator PEP (by Search Engine): Sequest HT	XCorr (by Search Engine): Sequest HT
		FALSE	High	CCFVHDCCYEK	4xCarbamidomethyl [C1; C2; C7; C8]	0.000123885	0.00138101	2	11	11	Q71QE8; P0CV89	0	1577.56	High	0.0004342	5.393e-06	3.13
		FALSE	High	ENLPTYK		0.119627	0.00138101	1	5	4	Q71QE8	0	864.446	High	0.0004342	0.04122	1.38
		FALSE	High	NAFPFYTSYGCYCGWGGR	2xCarbamidomethyl [C11; C13]	2.01279e-05	0.00138101	2	6	3	Q71QE8; P0CV89	0	2162.88	High	0.0004342	5.136e-07	5.28
		FALSE	High	RGVIICGK	1xCarbamidomethyl [C6]	0.20528	0.00271736	1	2	1	Q71QE8	1	902.524	High	0.0008264	0.08581	1.95
		FALSE	High	RYMFYLDFLCTDPSEK	1xCarbamidomethyl [C10]	0.000364381	0.00138101	1	5	12	Q71QE8	1	2084.95	High	0.0004342	2.18e-05	3.87
		FALSE	High	RYMFYLDFLCTDPSEK	1xCarbamidomethyl [C10]; 1xOxidation [M3]	3.61889e-05	0.00138101	1	5	3	Q71QE8	1	2100.94	High	0.0004342	1.095e-06	4.39
		FALSE	High	TDIYSYSWK		0.0176772	0.00138101	2	10	2	Q71QE8; P0CV89	0	1162.54	High	0.0004342	0.003337	2.05
		FALSE	High	YMFYLDFLCTDPSEK	1xCarbamidomethyl [C9]	0.000194635	0.00138101	1	5	3	Q71QE8	0	1928.84	High	0.0004342	9.691e-06	4.62
		FALSE	High	YMFYLDFLCTDPSEK	1xCarbamidomethyl [C9]; 1xOxidation [M2]	0.000228825	0.00138101	1	5	4	Q71QE8	0	1944.84	High	0.0004342	1.196e-05	4.25
39	FALSE	High	Master Protein	Q90282	Zinc metalloproteinase-disintegrin-like VAP2B OS=Crotalus atrox OX=8730 PE=1 SV=1	0	46.528	20	9	21	4	609	68.2	5.16	64.07	9	1
		Checked	Confidence	Sequence	Modifications	Qvality PEP	Qvality q-value	# Protein Groups	# Proteins	# PSMs	Master Protein Accessions	# Missed Cleavages	Theo. MH+ [Da]	Confidence (by Search Engine): Sequest HT	Percolator q-Value (by Search Engine): Sequest HT	Percolator PEP (by Search Engine): Sequest HT	XCorr (by Search Engine): Sequest HT
		FALSE	High	DYSETHYSPDGR		6.84409e-05	0.00138101	8	28	2	J3S830; Q90282; A0A1W7RBA3; J3S831; Q90392; A0A0K8S030; Q90391; Q2QA03	0	1426.59	High	0.0004342	2.496e-06	4.24
		FALSE	High	EITTYPLVEDHCYYHGR	1xCarbamidomethyl [C12]	0.000160606	0.00138101	4	25	3	J3S830; Q90282; T1DJY5; C9E1R9	0	2152.98	High	0.0004342	7.555e-06	4.67
		FALSE	High	FVELFLVVDK		0.00573652	0.00138101	1	2	6	Q90282	0	1208.69	High	0.0004342	0.0007766	2.29
		FALSE	High	IENDADSTASISACNGLK	1xCarbamidomethyl [C14]	0.000555349	0.00138101	13	52	4	A0A0K8RYV7; J3S830; Q90282; J3S831; A0A1W7RBB1; Q90392; J3RY72; P34182; A0A0K8S030; T1DJY5; C9E1R9; Q90391; Q2QA03	0	1865.85	High	0.0004342	3.768e-05	3.63
		FALSE	High	LPDSEAHAVYK		0.000366846	0.00138101	6	25	2	J3RY69; Q90282; J3S831; J3RY72; J3S827; T1DEB4	0	1229.62	High	0.0004342	2.2e-05	3.56
		FALSE	High	ITVKPEAGYTLNAFGEWR		0.00215283	0.00138101	1	5	1	Q90282	0	2052.05	High	0.0004342	0.0002177	3.85
		FALSE	High	MFYSNEDEHK		0.132341	0.00138101	1	9	1	Q90282	0	1299.53	High	0.0004342	0.04733	1.46
		FALSE	High	MYEIVNTVNEIYR		0.000578275	0.00138101	1	2	1	Q90282	0	1643.81	High	0.0004342	3.959e-05	3.74
		FALSE	High	YEDAMQYELK		0.0139326	0.00138101	5	18	1	J3S830; Q90282; J3S831; Q90392; Q90391	0	1289.57	High	0.0004342	0.002455	2.83
40	FALSE	High	Master Protein	F2Q6F1	Cysteine-rich seceretory protein Cv-CRP (Fragment) OS=Crotalus viridis OX=8739 PE=2 SV=1	0	45.816	49	8	14	2	221	24.8	7.18	47.56	8	1
		Checked	Confidence	Sequence	Modifications	Qvality PEP	Qvality q-value	# Protein Groups	# Proteins	# PSMs	Master Protein Accessions	# Missed Cleavages	Theo. MH+ [Da]	Confidence (by Search Engine): Sequest HT	Percolator q-Value (by Search Engine): Sequest HT	Percolator PEP (by Search Engine): Sequest HT	XCorr (by Search Engine): Sequest HT
		FALSE	High	IVDLHNFLR		0.0192853	0.00138101	2	7	1	F2Q6F1; T1DP88	0	1126.64	High	0.0004342	0.00374	2.78
		FALSE	High	MEWYPEAAANAER		0.0965868	0.00138101	2	14	1	F2Q6F1; T1DP88	0	1537.67	High	0.0004342	0.031	2.73
		FALSE	High	SGPPCGDCPSACDNGLCTNPCTK	5xCarbamidomethyl [C5; C8; C12; C17; C21]	5.6635e-08	0.00138101	2	15	1	F2Q6F1; T1DP88	0	2524.96	High	0.0004342	2.555e-10	6.5
		FALSE	High	SVDFDSESPR		0.00858949	0.00138101	1	6	2	F2Q6F1	0	1138.5	High	0.0004342	0.001311	2.19
		FALSE	High	SVDFDSESPRKPEIQNK		0.0144564	0.00138101	1	1	1	F2Q6F1	1	1975.97	High	0.0004342	0.002578	2.7
		FALSE	High	SVNPTASNMLK		0.0280397	0.00138101	2	14	1	F2Q6F1; T1DP88	0	1161.59	High	0.0004342	0.006104	1.61
		FALSE	High	WTEIIHAWHGENK		8.69513e-05	0.00138101	2	7	5	F2Q6F1; T1DP88	0	1620.79	High	0.0004342	3.413e-06	4.04
		FALSE	High	YGIGADPPNAVIGHYTQVVWYK		6.93581e-06	0.00138101	2	6	2	F2Q6F1; T1DP88	0	2448.23	High	0.0004342	1.292e-07	4.77
41	FALSE	High	Master Protein	T1E6V6	NGF-CohLL-2 OS=Crotalus oreganus helleri OX=8741 PE=2 SV=1	0	44.502	34	8	25	8	241	27.2	8.53	69.06	8	1
		Checked	Confidence	Sequence	Modifications	Qvality PEP	Qvality q-value	# Protein Groups	# Proteins	# PSMs	Master Protein Accessions	# Missed Cleavages	Theo. MH+ [Da]	Confidence (by Search Engine): Sequest HT	Percolator q-Value (by Search Engine): Sequest HT	Percolator PEP (by Search Engine): Sequest HT	XCorr (by Search Engine): Sequest HT
		FALSE	High	ALTMEGNQASWR		0.00435273	0.00138101	1	6	1	T1E6V6	0	1363.64	High	0.0004342	0.000543	3.5
		FALSE	High	ALTMEGNQASWR	1xOxidation [M4]	0.00132066	0.00138101	1	6	1	T1E6V6	0	1379.64	High	0.0004342	0.0001154	3.08
		FALSE	High	CRNPNPVPTGCR	2xCarbamidomethyl [C1; C11]	0.0147009	0.00138101	1	6	7	T1E6V6	1	1427.66	High	0.0004342	0.002634	2.48
		FALSE	High	GNLVTVMVDVNINNNVYK		4.11355e-05	0.00138101	1	7	5	T1E6V6	0	2006.04	High	0.0004342	1.294e-06	4.93
		FALSE	High	HWNSYCTTTNTFVK	1xCarbamidomethyl [C6]	3.78036e-06	0.00138101	1	6	3	T1E6V6	0	1758.79	High	0.0004342	5.875e-08	5.06
		FALSE	High	IDSACVCVISR	2xCarbamidomethyl [C5; C7]	0.000968549	0.00138101	1	6	2	T1E6V6	0	1279.61	High	0.0004342	7.723e-05	3.17
		FALSE	High	NPNPVPTGCR	1xCarbamidomethyl [C9]	0.0606701	0.00138101	1	6	3	T1E6V6	0	1111.53	High	0.0004342	0.01676	1.92
		FALSE	High	QYFFETK		0.0253686	0.00138101	1	5	2	T1E6V6	0	962.462	High	0.0004342	0.005347	1.81
		FALSE	High	TTATDIRGNLVTVMVDVNINNNVYKQYFFETK		3.3376e-05	0.00138101	1	5	1	T1E6V6	2	3707.87	High	0.0004342	9.871e-07	7.92
42	FALSE	High	Master Protein	T1DEG5	Lectin_beta-CohLL-1 OS=Crotalus oreganus helleri OX=8741 PE=2 SV=1	0	42.274	63	7	36	3	146	17.1	5.82	83.67	7	1
		Checked	Confidence	Sequence	Modifications	Qvality PEP	Qvality q-value	# Protein Groups	# Proteins	# PSMs	Master Protein Accessions	# Missed Cleavages	Theo. MH+ [Da]	Confidence (by Search Engine): Sequest HT	Percolator q-Value (by Search Engine): Sequest HT	Percolator PEP (by Search Engine): Sequest HT	XCorr (by Search Engine): Sequest HT
		FALSE	High	EWSREPECVVSK	1xCarbamidomethyl [C8]	0.00213118	0.00138101	2	3	5	T1DEG5; T1E6V8	1	1505.71	High	0.0004342	0.0002149	2.84
		FALSE	High	FEWTDGTK		0.0752812	0.00138101	2	3	3	T1DEG5; T1E6V8	0	983.447	High	0.0004342	0.02231	1.46
		FALSE	High	GSHLASFHSSEEVDFVISMTWPMLK		0.000308897	0.00138101	1	2	3	T1DEG5	0	2835.35	High	0.0004342	1.763e-05	3.16
		FALSE	High	GSHLASFHSSEEVDFVISMTWPMLK	1xOxidation [M23]	0.000405889	0.00138101	1	2	7	T1DEG5	0	2851.34	High	0.0004342	2.503e-05	4.6
		FALSE	High	MTWDDAEQFCTEQHK	1xCarbamidomethyl [C10]	0.00221912	0.00138101	1	2	1	T1DEG5	0	1925.78	High	0.0004342	0.0002266	4
		FALSE	High	TTDNQWISR		0.0100595	0.00138101	1	2	7	T1DEG5	0	1120.54	High	0.0004342	0.001604	2.67
		FALSE	High	TYSFVCK	1xCarbamidomethyl [C6]	0.0281334	0.00138101	2	4	7	T1DEG5; T1E6V8	0	904.423	High	0.0004342	0.006137	1.95
		FALSE	High	YDFVWIGLSNIWNECR	1xCarbamidomethyl [C15]	0.000130311	0.00138101	2	4	3	T1DEG5; T1E6V8	0	2071.97	High	0.0004342	5.758e-06	5.2
43	FALSE	High	Master Protein	F8S106	Metalloproteinase 5 OS=Crotalus adamanteus OX=8729 PE=2 SV=1	0	40.02	24	10	11	1	610	68	6.23	36.31	10	1
		Checked	Confidence	Sequence	Modifications	Qvality PEP	Qvality q-value	# Protein Groups	# Proteins	# PSMs	Master Protein Accessions	# Missed Cleavages	Theo. MH+ [Da]	Confidence (by Search Engine): Sequest HT	Percolator q-Value (by Search Engine): Sequest HT	Percolator PEP (by Search Engine): Sequest HT	XCorr (by Search Engine): Sequest HT
		FALSE	High	DECDMADVCTGR	2xCarbamidomethyl [C3; C9]	0.000181944	0.00138101	2	6	1	F8S106; C5H5D1	0	1428.52	High	0.0004342	8.863e-06	3.28
		FALSE	High	ELFSEDYSETHYSPDGR		0.000923904	0.00138101	2	16	1	A0A0K8RYV7; F8S106	0	2031.86	High	0.0004342	7.29e-05	3.91
		FALSE	High	IACEPQDVK	1xCarbamidomethyl [C3]	0.00459365	0.00138101	2	9	2	F8S106; C5H5D1	0	1059.51	High	0.0004342	0.0005804	2.3
		FALSE	High	IHHLVAIAMAHEMGHNLGMDHDK		0.157582	0.00271736	1	6	1	F8S106	0	2577.23	High	0.0008264	0.05996	4.59
		FALSE	High	LPDSEAHAVFK		0.00213118	0.00138101	3	8	1	F8S106; A0A1W7RBB1; T1DJY5	0	1213.62	High	0.0004342	0.0002152	2.18
		FALSE	High	IQNDADSTASISACNGLK	1xCarbamidomethyl [C14]	4.88532e-05	0.00138101	6	37	1	A0A1W7RB97; J3RY69; A0A1W7RB96; F8S106; A0A1W7RBA3; J3S827	0	1864.87	High	0.0004342	1.619e-06	3.61
		FALSE	High	LYCFPNSPENK	1xCarbamidomethyl [C3]	0.00740806	0.00138101	2	6	1	F8S106; C5H5D1	0	1368.63	High	0.0004342	0.001079	2.61
		FALSE	High	MYDIVNVITPIYHR		0.000315209	0.00138101	2	8	1	F8S106; C5H5D1	0	1733.9	High	0.0004342	1.806e-05	4.02
		FALSE	High	NPCNIYYSPNDEDK	1xCarbamidomethyl [C3]	0.000544229	0.00138101	2	9	1	F8S106; C5H5D1	0	1728.72	High	0.0004342	3.666e-05	4.25
		FALSE	High	QGAQCAEGLCCDQCR	4xCarbamidomethyl [C5; C10; C11; C14]	0.000301692	0.00138101	2	9	1	F8S106; C5H5D1	0	1812.69	High	0.0004342	1.706e-05	3.39
44	FALSE	High	Master Protein	T1E6V8	Lectin_beta-CohLL-2 OS=Crotalus oreganus helleri OX=8741 PE=2 SV=1	0	38.963	57	7	29	3	148	17.2	6.73	51.37	7	1
		Checked	Confidence	Sequence	Modifications	Qvality PEP	Qvality q-value	# Protein Groups	# Proteins	# PSMs	Master Protein Accessions	# Missed Cleavages	Theo. MH+ [Da]	Confidence (by Search Engine): Sequest HT	Percolator q-Value (by Search Engine): Sequest HT	Percolator PEP (by Search Engine): Sequest HT	XCorr (by Search Engine): Sequest HT
		FALSE	High	ESHLVSFHSSEEVDFVISMTGPMLK		3.14051e-06	0.00138101	1	1	4	T1E6V8	0	2806.34	High	0.0004342	4.621e-08	3.87
		FALSE	High	ESHLVSFHSSEEVDFVISMTGPMLK	1xOxidation [M23]	0.0190287	0.00138101	1	1	1	T1E6V8	0	2822.34	High	0.0004342	0.003675	2.4
		FALSE	High	EWSREPECVVSK	1xCarbamidomethyl [C8]	0.00213118	0.00138101	2	3	5	T1DEG5; T1E6V8	1	1505.71	High	0.0004342	0.0002149	2.84
		FALSE	High	FEWTDGTK		0.0752812	0.00138101	2	3	3	T1DEG5; T1E6V8	0	983.447	High	0.0004342	0.02231	1.46
		FALSE	High	MTWDDAEK		0.0899776	0.00138101	1	3	2	T1E6V8	0	995.414	High	0.0004342	0.02819	0.95
		FALSE	High	MTWDDAEK	1xOxidation [M1]	0.103319	0.00138101	1	3	2	T1E6V8	0	1011.41	High	0.0004342	0.0339	1.35
		FALSE	High	TSDNQWISR		0.0287019	0.00138101	1	1	2	T1E6V8	0	1106.52	High	0.0004342	0.006276	2.38
		FALSE	High	TYSFVCK	1xCarbamidomethyl [C6]	0.0281334	0.00138101	2	4	7	T1DEG5; T1E6V8	0	904.423	High	0.0004342	0.006137	1.95
		FALSE	High	YDFVWIGLSNIWNECR	1xCarbamidomethyl [C15]	0.000130311	0.00138101	2	4	3	T1DEG5; T1E6V8	0	2071.97	High	0.0004342	5.758e-06	5.2
45	FALSE	High	Master Protein	A0A2I7YS70	Serine endopeptidase OS=Crotalus scutulatus OX=8737 PE=2 SV=1	0	38.027	32	5	19	1	259	28.4	7.31	57.25	5	1
		Checked	Confidence	Sequence	Modifications	Qvality PEP	Qvality q-value	# Protein Groups	# Proteins	# PSMs	Master Protein Accessions	# Missed Cleavages	Theo. MH+ [Da]	Confidence (by Search Engine): Sequest HT	Percolator q-Value (by Search Engine): Sequest HT	Percolator PEP (by Search Engine): Sequest HT	XCorr (by Search Engine): Sequest HT
		FALSE	High	AAYPEYGLPATSR		0.00213118	0.00138101	3	12	2	T1E7K6; A0A2I7YS70; T1E6W2	0	1395.69	High	0.0004342	0.000215	2.56
		FALSE	High	FFCVSSK	1xCarbamidomethyl [C3]	0.0738244	0.00138101	4	20	2	A0A2I7YSA5; T1E7K6; A0A2I7YS70; T1E6W2	0	874.413	High	0.0004342	0.0217	1.35
		FALSE	High	FLALVYSDGNQCGGTLINEEWVLTAAHCEGNK	2xCarbamidomethyl [C12; C28]	7.51627e-09	0.00138101	1	1	2	A0A2I7YS70	0	3566.67	High	0.0004342	1.865e-11	7.2
		FALSE	High	TLCAGILEGGK	1xCarbamidomethyl [C3]	0.0049635	0.00138101	9	91	6	A0A2I7YS59; A0A2I7YS50; A0A2I7YS43; A0A2I7YS94; A0A2I7YS91; T1E7K6; A0A2I7YS70; T1DJX6; C0HK18	0	1118.59	High	0.0004342	0.0006429	2.7
		FALSE	High	VILPDVPHCVNINLLNYSVCR	2xCarbamidomethyl [C9; C20]	1.86091e-10	0.00138101	2	9	7	T1E7K6; A0A2I7YS70	0	2495.29	High	0.0004342	1.548e-13	5.83
46	FALSE	High	Master Protein	P34182	Zinc metalloproteinase/disintegrin OS=Crotalus atrox OX=8730 PE=1 SV=1	0	35.764	21	7	14	3	478	53.6	5.6	40.81	7	1
		Checked	Confidence	Sequence	Modifications	Qvality PEP	Qvality q-value	# Protein Groups	# Proteins	# PSMs	Master Protein Accessions	# Missed Cleavages	Theo. MH+ [Da]	Confidence (by Search Engine): Sequest HT	Percolator q-Value (by Search Engine): Sequest HT	Percolator PEP (by Search Engine): Sequest HT	XCorr (by Search Engine): Sequest HT
		FALSE	High	AYIGGICDPK	1xCarbamidomethyl [C7]	0.210231	0.00271736	1	1	1	P34182	0	1093.53	High	0.0008264	0.08899	1.82
		FALSE	High	IENDADSTASISACNGLK	1xCarbamidomethyl [C14]	0.000555349	0.00138101	13	52	4	A0A0K8RYV7; J3S830; Q90282; J3S831; A0A1W7RBB1; Q90392; J3RY72; P34182; A0A0K8S030; T1DJY5; C9E1R9; Q90391; Q2QA03	0	1865.85	High	0.0004342	3.768e-05	3.63
		FALSE	High	ITTNPSVEDHCYYHGR	1xCarbamidomethyl [C11]	9.42635e-06	0.00138101	3	8	3	P34182; A0A0K8S030; Q2QA03	0	1948.86	High	0.0004342	1.92e-07	5.38
		FALSE	High	SHDNAQLLTSIAFDEQIIGRAYIGGICDPK	1xCarbamidomethyl [C27]	0.0770156	0.00138101	1	1	2	P34182	1	3302.65	High	0.0004342	0.02302	1.26
		FALSE	High	STGVVQDHSEINLR		0.00234203	0.00138101	1	1	1	P34182	0	1554.79	High	0.0004342	0.0002428	3.44
		FALSE	High	VHQMVNIMK		0.00409674	0.00138101	3	7	1	P34182; A0A0K8S030; Q2QA03	0	1099.58	High	0.0004342	0.000502	2.48
		FALSE	High	VHQMVNIMK	1xOxidation [M4]	0.00750841	0.00138101	3	7	1	P34182; A0A0K8S030; Q2QA03	0	1115.57	High	0.0004342	0.001101	2.24
		FALSE	High	VNGEPVVLHLEK		0.234443	0.00538257	16	77	1	A0A0K8RYV7; A0A1W7RB97; J3RY69; A0A1W7RB96; A0A1W7RBA3; Q90392; J3RY72; P34182; A0A0K8S030; J3S827; T1DJY5; C9E1R9; Q90391; Q2QA03; T1DMN4; A0A0K8RZ12	0	1333.75	High	0.001608	0.1034	1.49
47	FALSE	High	Master Protein	T1DJX6	Serine proteinase 9 OS=Crotalus horridus OX=35024 PE=2 SV=1	0	35.508	40	6	32	1	257	28.6	6.61	97.77	6	1
		Checked	Confidence	Sequence	Modifications	Qvality PEP	Qvality q-value	# Protein Groups	# Proteins	# PSMs	Master Protein Accessions	# Missed Cleavages	Theo. MH+ [Da]	Confidence (by Search Engine): Sequest HT	Percolator q-Value (by Search Engine): Sequest HT	Percolator PEP (by Search Engine): Sequest HT	XCorr (by Search Engine): Sequest HT
		FALSE	High	DSCDGDSGGPLICNGQFQGIVSWGADTCAQPR	3xCarbamidomethyl [C3; C13; C28]	2.69744e-08	0.00138101	2	6	4	A0A2I7YS59; T1DJX6	0	3425.46	High	0.0004342	9.743e-11	6.47
		FALSE	High	FLALLYSDR		0.00286671	0.00138101	3	6	11	A0A2I7YS59; A0A2I7YS43; T1DJX6	0	1097.6	High	0.0004342	0.0003155	2.1
		FALSE	High	FQCGGTLINEEWVLTAAHCDIR	2xCarbamidomethyl [C3; C19]	2.11682e-06	0.00138101	1	2	6	T1DJX6	0	2590.22	High	0.0004342	2.773e-08	5.79
		FALSE	High	NSEHIAPLSLPSSPPSVGSVCR	1xCarbamidomethyl [C21]	0.0406962	0.00138101	3	7	1	A0A0K8S000; A0A2I7YS59; T1DJX6	0	2291.14	High	0.0004342	0.009935	2.81
		FALSE	High	TLCAGILEGGK	1xCarbamidomethyl [C3]	0.0049635	0.00138101	9	91	6	A0A2I7YS59; A0A2I7YS50; A0A2I7YS43; A0A2I7YS94; A0A2I7YS91; T1E7K6; A0A2I7YS70; T1DJX6; C0HK18	0	1118.59	High	0.0004342	0.0006429	2.7
		FALSE	High	YFCLSSR	1xCarbamidomethyl [C3]	0.0472334	0.00138101	3	6	4	A0A2I7YS59; A0A2I7YS43; T1DJX6	0	932.429	High	0.0004342	0.01205	1.56
48	FALSE	High	Master Protein	A0A1W7RB94	Phospholipase B-like OS=Crotalus adamanteus OX=8729 PE=3 SV=1	0	33.988	22	11	12	11	553	64.1	8.62	26.72	11	1
		Checked	Confidence	Sequence	Modifications	Qvality PEP	Qvality q-value	# Protein Groups	# Proteins	# PSMs	Master Protein Accessions	# Missed Cleavages	Theo. MH+ [Da]	Confidence (by Search Engine): Sequest HT	Percolator q-Value (by Search Engine): Sequest HT	Percolator PEP (by Search Engine): Sequest HT	XCorr (by Search Engine): Sequest HT
		FALSE	High	DDPFWR		0.169658	0.00271736	1	4	1	A0A1W7RB94	0	835.373	High	0.0008264	0.06626	1.38
		FALSE	High	FTAYAINGPPVEK		0.200428	0.00271736	1	4	1	A0A1W7RB94	0	1406.73	High	0.0008264	0.08309	0.99
		FALSE	High	HGLEFSYEMAPR		0.00289582	0.00138101	1	4	1	A0A1W7RB94	0	1436.66	High	0.0004342	0.0003199	1.95
		FALSE	High	IANMMADSGK		0.00583387	0.00138101	1	4	1	A0A1W7RB94	0	1037.48	High	0.0004342	0.0007937	2.33
		FALSE	High	NAGYVIAQLDGLYMGNVEWAK		1.14581e-07	0.00138101	1	4	1	A0A1W7RB94	0	2312.14	High	0.0004342	6.339e-10	4.95
		FALSE	High	NGYWPSYNIPFDK		0.0157207	0.00138101	1	4	1	A0A1W7RB94	0	1600.74	High	0.0004342	0.002875	2.25
		FALSE	High	NVIIEQK		0.131511	0.00138101	1	4	1	A0A1W7RB94	0	843.493	High	0.0004342	0.04682	1.79
		FALSE	High	RTPVPAGCYDSK	1xCarbamidomethyl [C8]	0.0330116	0.00138101	1	4	1	A0A1W7RB94	1	1350.65	High	0.0004342	0.007539	2.35
		FALSE	High	SLEDGTLYIIEQVPK		0.000231931	0.00138101	1	4	2	A0A1W7RB94	0	1704.91	High	0.0004342	1.217e-05	4.16
		FALSE	High	TPVPAGCYDSK	1xCarbamidomethyl [C7]	0.0336772	0.00138101	1	4	1	A0A1W7RB94	0	1194.55	High	0.0004342	0.007735	1.7
		FALSE	High	VVPESLFAWER		0.00811226	0.00138101	1	3	1	A0A1W7RB94	0	1332.69	High	0.0004342	0.001214	1.7
49	FALSE	High	Master Protein	A0A2I7YS18	Serine endopeptidase OS=Crotalus atrox OX=8730 PE=2 SV=1	0	33.613	39	5	8	1	257	28	7.77	33.21	5	1
		Checked	Confidence	Sequence	Modifications	Qvality PEP	Qvality q-value	# Protein Groups	# Proteins	# PSMs	Master Protein Accessions	# Missed Cleavages	Theo. MH+ [Da]	Confidence (by Search Engine): Sequest HT	Percolator q-Value (by Search Engine): Sequest HT	Percolator PEP (by Search Engine): Sequest HT	XCorr (by Search Engine): Sequest HT
		FALSE	High	ETYPDVPHCANINILDHAVCR	2xCarbamidomethyl [C9; C20]	1.30683e-07	0.00138101	3	15	4	A0A2I7YSA5; T1DP94; A0A2I7YS18	0	2494.16	High	0.0004342	7.545e-10	5.07
		FALSE	High	FFCLSSK	1xCarbamidomethyl [C3]	0.269923	0.00669917	5	42	1	A0A0K8RYZ0; A0A2I7YS50; A0A2I7YS91; A0A2I7YS18; T1DEH3	0	888.428	High	0.001991	0.1259	1.52
		FALSE	High	HIAPLSLPSKPPSQDTVCNIMGWGTISPTK	1xCarbamidomethyl [C18]	0.00132066	0.00138101	2	8	1	A0A2I7YSA5; A0A2I7YS18	0	3232.65	High	0.0004342	0.0001154	5.32
		FALSE	High	SLVLVYSDGIQCGGTLINQEWMLTAAHCDGK	2xCarbamidomethyl [C12; C28]	5.72212e-07	0.00138101	1	7	1	A0A2I7YS18	0	3436.63	High	0.0004342	5.096e-09	7.3
		FALSE	High	VLCAGILEGGK	1xCarbamidomethyl [C3]	0.00789692	0.00138101	3	9	1	A0A2I7YSA5; A0A2I7YS18; T1E6W2	0	1116.61	High	0.0004342	0.001173	3.17
50	FALSE	High	Master Protein	T1DEH3	Kallikrein-CohLL-4 OS=Crotalus oreganus helleri OX=8741 PE=2 SV=1	0	33.345	28	5	9	4	260	28.5	8.35	26.56	5	1
		Checked	Confidence	Sequence	Modifications	Qvality PEP	Qvality q-value	# Protein Groups	# Proteins	# PSMs	Master Protein Accessions	# Missed Cleavages	Theo. MH+ [Da]	Confidence (by Search Engine): Sequest HT	Percolator q-Value (by Search Engine): Sequest HT	Percolator PEP (by Search Engine): Sequest HT	XCorr (by Search Engine): Sequest HT
		FALSE	High	ETYPDVPHCANINILDYEVCR	2xCarbamidomethyl [C9; C20]	4.25308e-07	0.00138101	1	14	2	T1DEH3	0	2578.17	High	0.0004342	3.478e-09	5.27
		FALSE	High	FFCLSSK	1xCarbamidomethyl [C3]	0.269923	0.00669917	5	42	1	A0A0K8RYZ0; A0A2I7YS50; A0A2I7YS91; A0A2I7YS18; T1DEH3	0	888.428	High	0.001991	0.1259	1.52
		FALSE	High	FLVALYTFR		0.00501388	0.00138101	1	7	1	T1DEH3	0	1129.64	High	0.0004342	0.0006514	2.34
		FALSE	High	IMGWGTISATK		0.0141683	0.00138101	1	10	3	T1DEH3	0	1164.61	High	0.0004342	0.002508	2.17
		FALSE	High	RPVNNSPHIATLSLPSNPPSVGSVCR	1xCarbamidomethyl [C25]	3.72972e-06	0.00138101	1	1	2	T1DEH3	0	2756.43	High	0.0004342	5.765e-08	3.95
51	FALSE	High	Master Protein	A0A2I7YS59	Serine endopeptidase OS=Crotalus mitchellii OX=384065 PE=2 SV=1	0	31.911	40	6	27	1	257	28.2	6.28	72.04	6	1
		Checked	Confidence	Sequence	Modifications	Qvality PEP	Qvality q-value	# Protein Groups	# Proteins	# PSMs	Master Protein Accessions	# Missed Cleavages	Theo. MH+ [Da]	Confidence (by Search Engine): Sequest HT	Percolator q-Value (by Search Engine): Sequest HT	Percolator PEP (by Search Engine): Sequest HT	XCorr (by Search Engine): Sequest HT
		FALSE	High	DSCDGDSGGPLICNGQFQGIVSWGADTCAQPR	3xCarbamidomethyl [C3; C13; C28]	2.69744e-08	0.00138101	2	6	4	A0A2I7YS59; T1DJX6	0	3425.46	High	0.0004342	9.743e-11	6.47
		FALSE	High	FLALLYSDR		0.00286671	0.00138101	3	6	11	A0A2I7YS59; A0A2I7YS43; T1DJX6	0	1097.6	High	0.0004342	0.0003155	2.1
		FALSE	High	NSEHIAPLSLPSSPPSVGSVCR	1xCarbamidomethyl [C21]	0.0406962	0.00138101	3	7	1	A0A0K8S000; A0A2I7YS59; T1DJX6	0	2291.14	High	0.0004342	0.009935	2.81
		FALSE	High	SQCGGTLINEEWVLTAAHCDIR	2xCarbamidomethyl [C3; C19]	0.00126831	0.00138101	1	2	1	A0A2I7YS59	0	2530.18	High	0.0004342	0.0001097	3.67
		FALSE	High	TLCAGILEGGK	1xCarbamidomethyl [C3]	0.0049635	0.00138101	9	91	6	A0A2I7YS59; A0A2I7YS50; A0A2I7YS43; A0A2I7YS94; A0A2I7YS91; T1E7K6; A0A2I7YS70; T1DJX6; C0HK18	0	1118.59	High	0.0004342	0.0006429	2.7
		FALSE	High	YFCLSSR	1xCarbamidomethyl [C3]	0.0472334	0.00138101	3	6	4	A0A2I7YS59; A0A2I7YS43; T1DJX6	0	932.429	High	0.0004342	0.01205	1.56
52	FALSE	High	Master Protein	G9DCI9	Crotamine 7 OS=Crotalus oreganus helleri OX=8741 PE=2 SV=1	0	31.546	42	8	96	3	65	7.5	9.52	178.42	8	1
		Checked	Confidence	Sequence	Modifications	Qvality PEP	Qvality q-value	# Protein Groups	# Proteins	# PSMs	Master Protein Accessions	# Missed Cleavages	Theo. MH+ [Da]	Confidence (by Search Engine): Sequest HT	Percolator q-Value (by Search Engine): Sequest HT	Percolator PEP (by Search Engine): Sequest HT	XCorr (by Search Engine): Sequest HT
		FALSE	High	EKICIPPSSDFGK	1xCarbamidomethyl [C4]	0.00523817	0.00138101	2	15	11	B2CGN7; G9DCI9	1	1477.74	High	0.0004342	0.000688	3.17
		FALSE	High	GGHCFPK	1xCarbamidomethyl [C4]	0.0385925	0.00138101	2	25	42	G9DCI9; G9DCI7	0	802.366	High	0.0004342	0.009253	2.22
		FALSE	High	GGHCFPKEK	1xCarbamidomethyl [C4]	0.126234	0.00138101	1	15	1	G9DCI9	1	1059.5	High	0.0004342	0.04442	1.54
		FALSE	High	GGHCFPKEKICIPPSSDFGK	2xCarbamidomethyl [C4; C11]	4.44523e-05	0.00138101	1	12	11	G9DCI9	2	2261.08	High	0.0004342	1.432e-06	4.74
		FALSE	High	KGGHCFPK	1xCarbamidomethyl [C5]	0.00235787	0.00138101	2	21	8	G9DCI9; G9DCI7	1	930.461	High	0.0004342	0.0002448	2.8
		FALSE	High	ICIPPSSDFGK	1xCarbamidomethyl [C2]	0.00213118	0.00138101	2	16	60	B2CGN7; G9DCI9	0	1220.6	High	0.0004342	0.0002146	2.25
		FALSE	High	ICIPPSSDFGKMDCR	2xCarbamidomethyl [C2; C14]	0.00286671	0.00138101	1	10	1	G9DCI9	1	1782.8	High	0.0004342	0.0003157	2.33
		FALSE	High	MDCRWK	1xCarbamidomethyl [C3]	0.111906	0.00138101	2	14	1	G9DCI9; G9DCI7	1	895.391	High	0.0004342	0.03769	1.83
53	FALSE	High	Master Protein	G9DCH8	C-type lectin 2 OS=Crotalus oreganus helleri OX=8741 PE=2 SV=1	0	31.071	52	6	13	2	151	16.8	6.15	37.45	6	1
		Checked	Confidence	Sequence	Modifications	Qvality PEP	Qvality q-value	# Protein Groups	# Proteins	# PSMs	Master Protein Accessions	# Missed Cleavages	Theo. MH+ [Da]	Confidence (by Search Engine): Sequest HT	Percolator q-Value (by Search Engine): Sequest HT	Percolator PEP (by Search Engine): Sequest HT	XCorr (by Search Engine): Sequest HT
		FALSE	High	FCTEQAK	1xCarbamidomethyl [C2]	0.0367174	0.00138101	4	22	2	G9DCI0; J3RY48; G9DCH8; G9DCI1	0	883.398	High	0.0004342	0.008661	1.11
		FALSE	High	GGHLASIESAGEADFVAQLVANNVR		2.15319e-05	0.00138101	1	1	1	G9DCH8	0	2525.27	High	0.0004342	5.584e-07	4.19
		FALSE	High	GISYIWIGLR		0.0102989	0.00138101	2	13	3	J3RY48; G9DCH8	0	1177.67	High	0.0004342	0.001655	3.01
		FALSE	High	TCLGLEQDTNHK	1xCarbamidomethyl [C2]	0.000320567	0.00138101	2	12	3	J3RY48; G9DCH8	0	1415.66	High	0.0004342	1.851e-05	3.06
		FALSE	High	TWDDAER		0.276093	0.00669917	4	19	1	A0A193CHJ9; J3RY48; G9DCH8; T1DE73	0	892.38	High	0.001991	0.13	1.16
		FALSE	High	WSDGSSVSYENWIEAESK		6.79568e-07	0.00138101	1	4	3	G9DCH8	0	2073.9	High	0.0004342	6.371e-09	3.95
54	FALSE	High	Master Protein	A0A1W7RBA3	Cadam10_SVMPIII-1 OS=Crotalus adamanteus OX=8729 PE=3 SV=1	0	30.556	17	7	17	1	608	68.6	5.33	45.97	7	1
		Checked	Confidence	Sequence	Modifications	Qvality PEP	Qvality q-value	# Protein Groups	# Proteins	# PSMs	Master Protein Accessions	# Missed Cleavages	Theo. MH+ [Da]	Confidence (by Search Engine): Sequest HT	Percolator q-Value (by Search Engine): Sequest HT	Percolator PEP (by Search Engine): Sequest HT	XCorr (by Search Engine): Sequest HT
		FALSE	High	DYSETHYSPDGR		6.84409e-05	0.00138101	8	28	2	J3S830; Q90282; A0A1W7RBA3; J3S831; Q90392; A0A0K8S030; Q90391; Q2QA03	0	1426.59	High	0.0004342	2.496e-06	4.24
		FALSE	High	ETVLLNR		0.115891	0.00138101	6	13	3	A0A0K8RYV7; P0C6E8; A0A1W7RBA3; A0A1W7RBB1; T1DJY5; C9E1R9	0	844.489	High	0.0004342	0.03956	1.86
		FALSE	High	LHSWVECESGECCQQCR	4xCarbamidomethyl [C7; C12; C13; C16]	1.95228e-06	0.00138101	3	5	4	A0A1W7RBA3; J3S831; T1DJY5	0	2224.86	High	0.0004342	2.498e-08	5.34
		FALSE	High	IQNDADSTASISACNGLK	1xCarbamidomethyl [C14]	4.88532e-05	0.00138101	6	37	1	A0A1W7RB97; J3RY69; A0A1W7RB96; F8S106; A0A1W7RBA3; J3S827	0	1864.87	High	0.0004342	1.619e-06	3.61
		FALSE	High	SHDNAQLLTAIDFDGPTIGRTHIASMCDLK	1xCarbamidomethyl [C27]; 1xOxidation [M26]	0.213376	0.00410083	1	2	2	A0A1W7RBA3	1	3313.59	High	0.0008264	0.09058	3.74
		FALSE	High	VNGEPVVLHLEK		0.234443	0.00538257	16	77	1	A0A0K8RYV7; A0A1W7RB97; J3RY69; A0A1W7RB96; A0A1W7RBA3; Q90392; J3RY72; P34182; A0A0K8S030; J3S827; T1DJY5; C9E1R9; Q90391; Q2QA03; T1DMN4; A0A0K8RZ12	0	1333.75	High	0.001608	0.1034	1.49
		FALSE	High	YIPCAPQDVK	1xCarbamidomethyl [C4]	0.109089	0.00138101	3	5	4	P0C6E8; A0A1W7RBA3; J3S831	0	1190.59	High	0.0004342	0.03646	1.69
55	FALSE	High	Master Protein	T1E7I2	Hyaluronidase (Fragment) OS=Crotalus oreganus helleri OX=8741 PE=2 SV=1	0	30.509	26	4	35	1	159	18.1	8.82	152.9	4	1
		Checked	Confidence	Sequence	Modifications	Qvality PEP	Qvality q-value	# Protein Groups	# Proteins	# PSMs	Master Protein Accessions	# Missed Cleavages	Theo. MH+ [Da]	Confidence (by Search Engine): Sequest HT	Percolator q-Value (by Search Engine): Sequest HT	Percolator PEP (by Search Engine): Sequest HT	XCorr (by Search Engine): Sequest HT
		FALSE	High	DYIDGPLGR		0.0282274	0.00138101	2	4	2	T1E7I2; J3S820	0	1005.5	High	0.0004342	0.006147	2.06
		FALSE	High	HSDSNAFLHLFPDSFR		2.21086e-08	0.00138101	3	6	31	T1E7I2; J3S820; T1D6Q3	0	1889.89	High	0.0004342	7.557e-11	6.3
		FALSE	High	ICSHFLCK	2xCarbamidomethyl [C2; C7]	0.0442101	0.00138101	3	8	1	T1E7I2; J3S820; T1D6Q3	0	1064.5	High	0.0004342	0.01105	2.3
		FALSE	High	ILVHGNAR		0.18254	0.00271736	1	1	1	T1E7I2	0	879.516	High	0.0008264	0.07301	1.65
56	FALSE	High	Master Protein	T1DLJ3	Neutral and basic amino acid transport protein rBAT-like protein OS=Crotalus horridus OX=35024 PE=2 SV=1	0	28.972	12	7	12	7	673	76.9	5.24	31.1	7	1
		Checked	Confidence	Sequence	Modifications	Qvality PEP	Qvality q-value	# Protein Groups	# Proteins	# PSMs	Master Protein Accessions	# Missed Cleavages	Theo. MH+ [Da]	Confidence (by Search Engine): Sequest HT	Percolator q-Value (by Search Engine): Sequest HT	Percolator PEP (by Search Engine): Sequest HT	XCorr (by Search Engine): Sequest HT
		FALSE	High	DQPDLNFR		0.285548	0.00804877	1	1	1	T1DLJ3	0	1004.48	High	0.002385	0.1362	1.27
		FALSE	High	EVLLQYSTQAR		0.00123457	0.00138101	1	2	1	T1DLJ3	0	1307.7	High	0.0004342	0.0001057	3.01
		FALSE	High	IQQNHPDSTLNLYR		0.000303733	0.00138101	1	2	3	T1DLJ3	0	1698.86	High	0.0004342	1.719e-05	4.01
		FALSE	High	NMESVSGNDISESIALWMK		7.85867e-05	0.00138101	1	2	1	T1DLJ3	0	2110.98	High	0.0004342	2.997e-06	4.83
		FALSE	High	NQCYFHQFGK	1xCarbamidomethyl [C3]	0.00728451	0.00138101	1	2	3	T1DLJ3	0	1328.58	High	0.0004342	0.001057	2.91
		FALSE	High	TVWITSFYK		0.104316	0.00138101	1	2	1	T1DLJ3	0	1144.6	High	0.0004342	0.03434	2.05
		FALSE	High	WPNWMVGDSNTAR		0.0043381	0.00138101	1	2	2	T1DLJ3	0	1533.69	High	0.0004342	0.0005396	3.74
57	FALSE	High	Master Protein	A0A0F7Z3H4	C-type lectin 10 OS=Crotalus adamanteus OX=8729 PE=2 SV=1	0	28.953	46	8	52	2	140	16.4	6.51	117.93	8	1
		Checked	Confidence	Sequence	Modifications	Qvality PEP	Qvality q-value	# Protein Groups	# Proteins	# PSMs	Master Protein Accessions	# Missed Cleavages	Theo. MH+ [Da]	Confidence (by Search Engine): Sequest HT	Percolator q-Value (by Search Engine): Sequest HT	Percolator PEP (by Search Engine): Sequest HT	XCorr (by Search Engine): Sequest HT
		FALSE	High	ATDNQWFSTSCSK	1xCarbamidomethyl [C11]	0.00603354	0.00138101	1	1	1	A0A0F7Z3H4	0	1531.65	High	0.0004342	0.0008265	3.88
		FALSE	High	DIWNER		0.253504	0.00538257	3	6	2	A0A0F7Z3H4; G9DCH7; P81509	0	832.395	High	0.001608	0.1153	0.92
		FALSE	High	FDLFWMGWR		0.00418035	0.00138101	2	4	4	A0A0F7Z3H4; P81509	0	1257.59	High	0.0004342	0.0005154	2.71
		FALSE	High	FDLFWMGWR	1xOxidation [M6]	0.00937403	0.00138101	2	4	5	A0A0F7Z3H4; P81509	0	1273.58	High	0.0004342	0.001467	2.38
		FALSE	High	LQWSDGTK		0.0280397	0.00138101	3	6	6	A0A0F7Z3H4; G9DCH7; P81509	0	934.463	High	0.0004342	0.006107	1.61
		FALSE	High	RLQWSDGTK		0.00146118	0.00138101	3	6	4	A0A0F7Z3H4; G9DCH7; P81509	1	1090.56	High	0.0004342	0.0001316	2.48
		FALSE	High	SHPVYFR		0.129458	0.00138101	1	3	5	A0A0F7Z3H4	0	905.463	High	0.0004342	0.04586	1.54
		FALSE	High	SSEEVDFLVSILK		5.26145e-05	0.00138101	2	5	20	A0A0F7Z3H4; P81509	0	1465.78	High	0.0004342	1.776e-06	4.24
		FALSE	High	THNVICK	1xCarbamidomethyl [C6]	0.0212506	0.00138101	2	2	5	A0A0F7Z3H4; G9DCH7	0	871.445	High	0.0004342	0.004243	2.1
58	FALSE	High	Master Protein	P00623	Acidic phospholipase A2 beta OS=Crotalus adamanteus OX=8729 PE=1 SV=2	0	27.934	59	5	20	3	138	15.4	5.1	52.07	5	1
		Checked	Confidence	Sequence	Modifications	Qvality PEP	Qvality q-value	# Protein Groups	# Proteins	# PSMs	Master Protein Accessions	# Missed Cleavages	Theo. MH+ [Da]	Confidence (by Search Engine): Sequest HT	Percolator q-Value (by Search Engine): Sequest HT	Percolator PEP (by Search Engine): Sequest HT	XCorr (by Search Engine): Sequest HT
		FALSE	High	AAAICFR	1xCarbamidomethyl [C5]	0.0179156	0.00138101	2	38	2	P00623; T1DH13	0	808.413	High	0.0004342	0.003407	2.18
		FALSE	High	CCFVHDCCYGK	4xCarbamidomethyl [C1; C2; C7; C8]	5.92044e-05	0.00138101	2	57	7	P00623; A0A2I7YS05	0	1505.54	High	0.0004342	2.077e-06	4.65
		FALSE	High	SGLLWYSAYGCYCGWGGHGRPQDATDR	2xCarbamidomethyl [C11; C13]	3.51073e-05	0.00138101	1	14	1	P00623	0	3090.34	High	0.0004342	1.054e-06	6.01
		FALSE	High	TVSYTYSEENGEIVCGGDDPCGTQICECDK	4xCarbamidomethyl [C15; C21; C26; C28]	1.15398e-05	0.00138101	1	5	1	P00623	0	3443.37	High	0.0004342	2.494e-07	7.48
		FALSE	High	YWLFPPK		0.0107949	0.00138101	1	16	9	P00623	0	950.513	High	0.0004342	0.001761	1.6
59	FALSE	High	Master Protein	A0A2I7YS62	Serine endopeptidase OS=Crotalus molossus OX=8733 PE=2 SV=1	0	27.538	32	6	10	5	258	28.4	8.35	26.59	6	1
		Checked	Confidence	Sequence	Modifications	Qvality PEP	Qvality q-value	# Protein Groups	# Proteins	# PSMs	Master Protein Accessions	# Missed Cleavages	Theo. MH+ [Da]	Confidence (by Search Engine): Sequest HT	Percolator q-Value (by Search Engine): Sequest HT	Percolator PEP (by Search Engine): Sequest HT	XCorr (by Search Engine): Sequest HT
		FALSE	High	CANINILDYAVCR	2xCarbamidomethyl [C1; C12]	0.00224166	0.00138101	1	12	2	A0A2I7YS62	0	1581.75	High	0.0004342	0.0002294	4.04
		FALSE	High	ILCAGILEGGK	1xCarbamidomethyl [C3]	0.0108312	0.00138101	2	23	1	A0A2I7YS62; A0A2I7YS81	0	1130.62	High	0.0004342	0.001773	3.18
		FALSE	High	IMGWGTISSTK		0.00822211	0.00138101	1	13	2	A0A2I7YS62	0	1180.6	High	0.0004342	0.001234	3.01
		FALSE	High	LNNPVSNSAHIAPLSLPSSPPSVGSLCR	1xCarbamidomethyl [C27]	1.00089e-09	0.00138101	1	10	1	A0A2I7YS62	0	2871.48	High	0.0004342	1.369e-12	7.62
		FALSE	High	LNPGFYTK		0.171223	0.00271736	1	10	2	A0A2I7YS62	0	939.493	High	0.0008264	0.06706	1.41
		FALSE	High	NFQIQLGVHSK		0.00641029	0.00138101	1	11	2	A0A2I7YS62	0	1270.69	High	0.0004342	0.0008946	2.95
60	FALSE	High	Master Protein	J3S0G9	Protein disulfide-isomerase OS=Crotalus adamanteus OX=8729 PE=2 SV=1	0	27.293	21	9	13	9	517	58.6	4.7	30.85	9	1
		Checked	Confidence	Sequence	Modifications	Qvality PEP	Qvality q-value	# Protein Groups	# Proteins	# PSMs	Master Protein Accessions	# Missed Cleavages	Theo. MH+ [Da]	Confidence (by Search Engine): Sequest HT	Percolator q-Value (by Search Engine): Sequest HT	Percolator PEP (by Search Engine): Sequest HT	XCorr (by Search Engine): Sequest HT
		FALSE	High	DNLLNFIK		0.0798186	0.00138101	1	2	1	J3S0G9	0	976.546	High	0.0004342	0.02404	1.67
		FALSE	High	EFLLAAEAIDDIPFGITSK		3.59393e-06	0.00138101	1	2	1	J3S0G9	0	2050.07	High	0.0004342	5.494e-08	6.49
		FALSE	High	ILEFFGLK		0.0257096	0.00138101	1	2	1	J3S0G9	0	966.566	High	0.0004342	0.005447	2.11
		FALSE	High	ILFIYIDSDHSDNQR		0.0027999	0.00138101	1	2	3	J3S0G9	0	1835.89	High	0.0004342	0.0003058	3.05
		FALSE	High	MDSTVNEVEVVK		0.00252223	0.00138101	1	2	2	J3S0G9	0	1349.66	High	0.0004342	0.0002674	3.32
		FALSE	High	NFEEVAFDENK		0.00766147	0.00138101	1	2	1	J3S0G9	0	1341.6	High	0.0004342	0.00113	2.38
		FALSE	High	NNFDGEITK		0.0628991	0.00138101	1	2	2	J3S0G9	0	1037.49	High	0.0004342	0.01757	1.89
		FALSE	High	SNQLPLVIEFTEQTAPK		0.00305619	0.00138101	1	2	1	J3S0G9	0	1915.02	High	0.0004342	0.0003434	3.41
		FALSE	High	VHSFPTLK		0.271455	0.00669917	1	2	1	J3S0G9	0	928.525	High	0.001991	0.1269	1.53
61	FALSE	High	Master Protein	A0A2I7YS50	Serine endopeptidase OS=Crotalus lepidus OX=44709 PE=2 SV=1	0	27.078	34	5	12	1	260	28.7	6.05	27.92	5	1
		Checked	Confidence	Sequence	Modifications	Qvality PEP	Qvality q-value	# Protein Groups	# Proteins	# PSMs	Master Protein Accessions	# Missed Cleavages	Theo. MH+ [Da]	Confidence (by Search Engine): Sequest HT	Percolator q-Value (by Search Engine): Sequest HT	Percolator PEP (by Search Engine): Sequest HT	XCorr (by Search Engine): Sequest HT
		FALSE	High	FFCLSSK	1xCarbamidomethyl [C3]	0.269923	0.00669917	5	42	1	A0A0K8RYZ0; A0A2I7YS50; A0A2I7YS91; A0A2I7YS18; T1DEH3	0	888.428	High	0.001991	0.1259	1.52
		FALSE	High	FLCGGTLLNEEWVLTAAHCDR	2xCarbamidomethyl [C3; C19]	1.99854e-07	0.00138101	1	10	1	A0A2I7YS50	0	2462.16	High	0.0004342	1.305e-09	4.24
		FALSE	High	LDSPVSNSEHIAPLSLPSSPPSVGSDCR	1xCarbamidomethyl [C27]	2.43839e-07	0.00138101	2	5	2	A0A2I7YS50; A0A2I7YS94	0	2905.4	High	0.0004342	1.689e-09	4.49
		FALSE	High	TLCAGILEGGK	1xCarbamidomethyl [C3]	0.0049635	0.00138101	9	91	6	A0A2I7YS59; A0A2I7YS50; A0A2I7YS43; A0A2I7YS94; A0A2I7YS91; T1E7K6; A0A2I7YS70; T1DJX6; C0HK18	0	1118.59	High	0.0004342	0.0006429	2.7
		FALSE	High	VFDHLDWIQSIIAGNTDATCPP	1xCarbamidomethyl [C20]	0.0157207	0.00138101	3	8	2	A0A0K8RYZ0; A0A2I7YS50; A0A2I7YS94	0	2470.17	High	0.0004342	0.00287	3.46
62	FALSE	High	Master Protein	C5H5D1	Zinc metalloproteinase-disintegrin-like crotastatin (Fragment) OS=Crotalus durissus cascavella OX=184540 PE=2 SV=1	0	27.007	20	7	8	1	418	46.1	6.9	24.26	7	1
		Checked	Confidence	Sequence	Modifications	Qvality PEP	Qvality q-value	# Protein Groups	# Proteins	# PSMs	Master Protein Accessions	# Missed Cleavages	Theo. MH+ [Da]	Confidence (by Search Engine): Sequest HT	Percolator q-Value (by Search Engine): Sequest HT	Percolator PEP (by Search Engine): Sequest HT	XCorr (by Search Engine): Sequest HT
		FALSE	High	DECDMADVCTGR	2xCarbamidomethyl [C3; C9]	0.000181944	0.00138101	2	6	1	F8S106; C5H5D1	0	1428.52	High	0.0004342	8.863e-06	3.28
		FALSE	High	DHQEFLIK		0.0577533	0.00138101	1	2	1	C5H5D1	0	1029.54	High	0.0004342	0.01569	2.24
		FALSE	High	IACEPQDVK	1xCarbamidomethyl [C3]	0.00459365	0.00138101	2	9	2	F8S106; C5H5D1	0	1059.51	High	0.0004342	0.0005804	2.3
		FALSE	High	LYCFPNSPENK	1xCarbamidomethyl [C3]	0.00740806	0.00138101	2	6	1	F8S106; C5H5D1	0	1368.63	High	0.0004342	0.001079	2.61
		FALSE	High	MYDIVNVITPIYHR		0.000315209	0.00138101	2	8	1	F8S106; C5H5D1	0	1733.9	High	0.0004342	1.806e-05	4.02
		FALSE	High	NPCNIYYSPNDEDK	1xCarbamidomethyl [C3]	0.000544229	0.00138101	2	9	1	F8S106; C5H5D1	0	1728.72	High	0.0004342	3.666e-05	4.25
		FALSE	High	QGAQCAEGLCCDQCR	4xCarbamidomethyl [C5; C10; C11; C14]	0.000301692	0.00138101	2	9	1	F8S106; C5H5D1	0	1812.69	High	0.0004342	1.706e-05	3.39
63	FALSE	High	Master Protein	A0A2I7YSA5	Serine endopeptidase OS=Crotalus scutulatus OX=8737 PE=2 SV=1	0	26.084	27	4	8	0	257	28	8.09	25.91	4	1
		Checked	Confidence	Sequence	Modifications	Qvality PEP	Qvality q-value	# Protein Groups	# Proteins	# PSMs	Master Protein Accessions	# Missed Cleavages	Theo. MH+ [Da]	Confidence (by Search Engine): Sequest HT	Percolator q-Value (by Search Engine): Sequest HT	Percolator PEP (by Search Engine): Sequest HT	XCorr (by Search Engine): Sequest HT
		FALSE	High	ETYPDVPHCANINILDHAVCR	2xCarbamidomethyl [C9; C20]	1.30683e-07	0.00138101	3	15	4	A0A2I7YSA5; T1DP94; A0A2I7YS18	0	2494.16	High	0.0004342	7.545e-10	5.07
		FALSE	High	FFCVSSK	1xCarbamidomethyl [C3]	0.0738244	0.00138101	4	20	2	A0A2I7YSA5; T1E7K6; A0A2I7YS70; T1E6W2	0	874.413	High	0.0004342	0.0217	1.35
		FALSE	High	HIAPLSLPSKPPSQDTVCNIMGWGTISPTK	1xCarbamidomethyl [C18]	0.00132066	0.00138101	2	8	1	A0A2I7YSA5; A0A2I7YS18	0	3232.65	High	0.0004342	0.0001154	5.32
		FALSE	High	VLCAGILEGGK	1xCarbamidomethyl [C3]	0.00789692	0.00138101	3	9	1	A0A2I7YSA5; A0A2I7YS18; T1E6W2	0	1116.61	High	0.0004342	0.001173	3.17
64	FALSE	High	Master Protein	T1E6L9	Aminopeptidase OS=Crotalus horridus OX=35024 PE=2 SV=1	0	25.547	12	8	8	8	934	107.3	6.7	23.91	8	1
		Checked	Confidence	Sequence	Modifications	Qvality PEP	Qvality q-value	# Protein Groups	# Proteins	# PSMs	Master Protein Accessions	# Missed Cleavages	Theo. MH+ [Da]	Confidence (by Search Engine): Sequest HT	Percolator q-Value (by Search Engine): Sequest HT	Percolator PEP (by Search Engine): Sequest HT	XCorr (by Search Engine): Sequest HT
		FALSE	High	ASLINNAFQLVSAGK		0.0064319	0.00138101	1	2	1	T1E6L9	0	1532.84	High	0.0004342	0.0009005	2.83
		FALSE	High	AVQQAIETIEENIQWMDK		0.0148995	0.00138101	1	2	1	T1E6L9	0	2146.05	High	0.0004342	0.002682	3.16
		FALSE	High	AYIVNLFK		0.266121	0.00538257	1	2	1	T1E6L9	0	967.561	High	0.001608	0.1232	1.64
		FALSE	High	HESEITPVYQGLNELVPLYK		4.72252e-06	0.00138101	1	2	1	T1E6L9	0	2329.21	High	0.0004342	7.848e-08	4.46
		FALSE	High	LQWLMDQALQGDIIK		0.00193929	0.00138101	1	2	1	T1E6L9	0	1771.94	High	0.0004342	0.0001906	3.31
		FALSE	High	TNDIVLPEEVEWIK		0.000475576	0.00138101	1	2	1	T1E6L9	0	1684.88	High	0.0004342	3.077e-05	3.98
		FALSE	High	TSLLTFACVR	1xCarbamidomethyl [C8]	0.0398945	0.00138101	1	2	1	T1E6L9	0	1167.62	High	0.0004342	0.009683	2.41
		FALSE	High	YQLPEFDTEK		0.0728682	0.00138101	1	2	1	T1E6L9	0	1269.6	High	0.0004342	0.02138	2.13
65	FALSE	High	Master Protein	Q90392	Snake venom metalloproteinase atrolysin-C OS=Crotalus atrox OX=8730 PE=1 SV=1	0	24.772	20	9	17	3	414	46.7	5.1	43.09	9	1
		Checked	Confidence	Sequence	Modifications	Qvality PEP	Qvality q-value	# Protein Groups	# Proteins	# PSMs	Master Protein Accessions	# Missed Cleavages	Theo. MH+ [Da]	Confidence (by Search Engine): Sequest HT	Percolator q-Value (by Search Engine): Sequest HT	Percolator PEP (by Search Engine): Sequest HT	XCorr (by Search Engine): Sequest HT
		FALSE	High	DYSETHYSPDGR		6.84409e-05	0.00138101	8	28	2	J3S830; Q90282; A0A1W7RBA3; J3S831; Q90392; A0A0K8S030; Q90391; Q2QA03	0	1426.59	High	0.0004342	2.496e-06	4.24
		FALSE	High	DYSETHYSPDGRK		0.0149495	0.00138101	5	17	1	J3S831; Q90392; A0A0K8S030; Q90391; Q2QA03	1	1554.68	High	0.0004342	0.002686	1.64
		FALSE	High	ETDLLNR		0.122696	0.00138101	1	2	2	Q90392	0	860.447	High	0.0004342	0.04276	1.89
		FALSE	High	ETDLLNRK		0.110489	0.00138101	1	2	3	Q90392	1	988.542	High	0.0004342	0.03712	1.86
		FALSE	High	IENDADSTASISACNGLK	1xCarbamidomethyl [C14]	0.000555349	0.00138101	13	52	4	A0A0K8RYV7; J3S830; Q90282; J3S831; A0A1W7RBB1; Q90392; J3RY72; P34182; A0A0K8S030; T1DJY5; C9E1R9; Q90391; Q2QA03	0	1865.85	High	0.0004342	3.768e-05	3.63
		FALSE	High	VNGEPVVLHLEK		0.234443	0.00538257	16	77	1	A0A0K8RYV7; A0A1W7RB97; J3RY69; A0A1W7RB96; A0A1W7RBA3; Q90392; J3RY72; P34182; A0A0K8S030; J3S827; T1DJY5; C9E1R9; Q90391; Q2QA03; T1DMN4; A0A0K8RZ12	0	1333.75	High	0.001608	0.1034	1.49
		FALSE	High	YEDAMQYELK		0.0139326	0.00138101	5	18	1	J3S830; Q90282; J3S831; Q90392; Q90391	0	1289.57	High	0.0004342	0.002455	2.83
		FALSE	High	YIELVVVADHR		0.00213118	0.00138101	4	8	2	A0A0K8RYV7; A0A1W7RB96; Q90392; Q90391	0	1313.72	High	0.0004342	0.0002153	3.32
		FALSE	High	YNSDLNTIR		0.0335654	0.00138101	1	3	1	Q90392	0	1095.54	High	0.0004342	0.007722	2.85
66	FALSE	High	Master Protein	J3RYP4	Carboxypeptidase E-like OS=Crotalus adamanteus OX=8729 PE=2 SV=1	0	24.761	19	7	8	7	480	53.8	5.14	20.04	7	1
		Checked	Confidence	Sequence	Modifications	Qvality PEP	Qvality q-value	# Protein Groups	# Proteins	# PSMs	Master Protein Accessions	# Missed Cleavages	Theo. MH+ [Da]	Confidence (by Search Engine): Sequest HT	Percolator q-Value (by Search Engine): Sequest HT	Percolator PEP (by Search Engine): Sequest HT	XCorr (by Search Engine): Sequest HT
		FALSE	High	EALVSVWLQCPSISR	1xCarbamidomethyl [C10]	0.0009751	0.00138101	1	1	1	J3RYP4	0	1744.91	High	0.0004342	7.797e-05	4.05
		FALSE	High	EGGPNNHLLK		0.033232	0.00138101	1	1	1	J3RYP4	0	1078.56	High	0.0004342	0.007628	1.71
		FALSE	High	ELLVIEVSDNPGEHEPGEPEFK		9.36459e-05	0.00138101	1	1	1	J3RYP4	0	2464.19	High	0.0004342	3.746e-06	5.46
		FALSE	High	NSLISYIEQIHR		0.0115838	0.00138101	1	1	1	J3RYP4	0	1472.79	High	0.0004342	0.00193	1.95
		FALSE	High	SNAQGIDLNR		0.0440641	0.00138101	1	1	1	J3RYP4	0	1087.55	High	0.0004342	0.01101	2.23
		FALSE	High	VAVPFSPAIR		0.199828	0.00271736	1	1	1	J3RYP4	0	1056.62	High	0.0008264	0.08289	1.85
		FALSE	High	YVGNMHGNEAVGR		0.00115409	0.00138101	1	1	2	J3RYP4	0	1403.65	High	0.0004342	9.688e-05	2.44
67	FALSE	High	Master Protein	T1DD20	Cathepsin L1-like protein OS=Crotalus horridus OX=35024 PE=2 SV=1	0	24.042	12	3	7	3	338	38.3	5.81	24.42	3	1
		Checked	Confidence	Sequence	Modifications	Qvality PEP	Qvality q-value	# Protein Groups	# Proteins	# PSMs	Master Protein Accessions	# Missed Cleavages	Theo. MH+ [Da]	Confidence (by Search Engine): Sequest HT	Percolator q-Value (by Search Engine): Sequest HT	Percolator PEP (by Search Engine): Sequest HT	XCorr (by Search Engine): Sequest HT
		FALSE	High	GSQFLEPNFLQAPK		0.00556535	0.00138101	1	4	1	T1DD20	0	1575.82	High	0.0004342	0.0007466	3.43
		FALSE	High	LGMNHFGDMTNEEFR		2.87745e-05	0.00138101	1	4	3	T1DD20	0	1797.77	High	0.0004342	8.157e-07	3.75
		FALSE	High	LGMNHFGDMTNEEFR	1xOxidation [M9]	0.0637291	0.00138101	1	4	1	T1DD20	0	1813.76	High	0.0004342	0.01792	1.93
		FALSE	High	MIELHNLDHSLGK		0.00128553	0.00138101	1	4	1	T1DD20	0	1506.77	High	0.0004342	0.0001117	3.47
		FALSE	High	MIELHNLDHSLGK	1xOxidation [M1]	0.000770149	0.00138101	1	4	1	T1DD20	0	1522.77	High	0.0004342	5.745e-05	3.45
68	FALSE	High	Master Protein	T1DP90	Vespryn-CohCI-1 OS=Crotalus oreganus helleri OX=8741 PE=2 SV=1	0	23.837	27	5	8	5	218	24.2	9.39	22.31	5	1
		Checked	Confidence	Sequence	Modifications	Qvality PEP	Qvality q-value	# Protein Groups	# Proteins	# PSMs	Master Protein Accessions	# Missed Cleavages	Theo. MH+ [Da]	Confidence (by Search Engine): Sequest HT	Percolator q-Value (by Search Engine): Sequest HT	Percolator PEP (by Search Engine): Sequest HT	XCorr (by Search Engine): Sequest HT
		FALSE	High	EWAVGIAGK		0.0205514	0.00138101	1	4	1	T1DP90	0	930.504	High	0.0004342	0.004075	2.14
		FALSE	High	GNLMLVPEER		0.183651	0.00271736	1	4	1	T1DP90	0	1157.6	High	0.0008264	0.07391	1.42
		FALSE	High	GNLMLVPEER	1xOxidation [M4]	0.00979267	0.00138101	1	4	1	T1DP90	0	1173.59	High	0.0004342	0.001552	2.54
		FALSE	High	HYFEVK		0.0099586	0.00138101	1	4	1	T1DP90	0	822.414	High	0.0004342	0.001589	2.26
		FALSE	High	RADVTFDSNTAFSSLVVSANK		1.76447e-06	0.00138101	1	3	3	T1DP90	1	2229.11	High	0.0004342	2.187e-08	4.75
		FALSE	High	SSPCVLGSPGFR	1xCarbamidomethyl [C4]	0.0367174	0.00138101	1	1	1	T1DP90	0	1263.62	High	0.0004342	0.008667	2.15
69	FALSE	High	Master Protein	T1DLA8	Ezrin-like protein OS=Crotalus horridus OX=35024 PE=2 SV=1	0	23.309	12	7	9	7	586	69.3	5.99	21.24	7	1
		Checked	Confidence	Sequence	Modifications	Qvality PEP	Qvality q-value	# Protein Groups	# Proteins	# PSMs	Master Protein Accessions	# Missed Cleavages	Theo. MH+ [Da]	Confidence (by Search Engine): Sequest HT	Percolator q-Value (by Search Engine): Sequest HT	Percolator PEP (by Search Engine): Sequest HT	XCorr (by Search Engine): Sequest HT
		FALSE	High	FFPEDVSVELIQDITQK		8.81318e-05	0.00138101	1	2	2	T1DLA8	0	2008.03	High	0.0004342	3.471e-06	4.12
		FALSE	High	LFFLQVK		0.193915	0.00271736	1	4	1	T1DLA8	0	894.545	High	0.0008264	0.07955	1.41
		FALSE	High	IGFPWSEIR		0.0183406	0.00138101	1	5	1	T1DLA8	0	1104.58	High	0.0004342	0.003515	1.78
		FALSE	High	QLFDQVVK		0.0433406	0.00138101	1	5	1	T1DLA8	0	976.546	High	0.0004342	0.01076	1.87
		FALSE	High	RKPDTIEVQQMK		0.0167545	0.00138101	1	5	1	T1DLA8	1	1472.79	High	0.0004342	0.003115	3
		FALSE	High	SPDFIFYAPR		0.00409674	0.00138101	1	2	2	T1DLA8	0	1212.6	High	0.0004342	0.000502	3.3
		FALSE	High	TGYLSSER		0.102004	0.00138101	1	2	1	T1DLA8	0	912.442	High	0.0004342	0.03333	1.34
70	FALSE	High	Master Protein	A0A2I7YS91	Serine endopeptidase OS=Crotalus molossus OX=8733 PE=2 SV=1	0	22.489	34	5	10	1	263	29.1	5.62	27.44	5	1
		Checked	Confidence	Sequence	Modifications	Qvality PEP	Qvality q-value	# Protein Groups	# Proteins	# PSMs	Master Protein Accessions	# Missed Cleavages	Theo. MH+ [Da]	Confidence (by Search Engine): Sequest HT	Percolator q-Value (by Search Engine): Sequest HT	Percolator PEP (by Search Engine): Sequest HT	XCorr (by Search Engine): Sequest HT
		FALSE	High	ETYPDVPHCANINLLDYEVCLAAYPEFGLPATSK	2xCarbamidomethyl [C9; C20]	9.71324e-08	0.00138101	1	8	1	A0A2I7YS91	0	3867.82	High	0.0004342	5.13e-10	6.97
		FALSE	High	FFCLSSK	1xCarbamidomethyl [C3]	0.269923	0.00669917	5	42	1	A0A0K8RYZ0; A0A2I7YS50; A0A2I7YS91; A0A2I7YS18; T1DEH3	0	888.428	High	0.001991	0.1259	1.52
		FALSE	High	FLVALYDPDR		0.069842	0.00138101	2	22	1	A0A0K8RYZ0; A0A2I7YS91	0	1208.63	High	0.0004342	0.02022	2.44
		FALSE	High	GDAGGPLICNGQFQGILSWGDDPCAQPR	2xCarbamidomethyl [C9; C24]	2.73505e-06	0.00138101	2	12	1	A0A0K8RYZ0; A0A2I7YS91	0	2986.36	High	0.0004342	3.861e-08	5.27
		FALSE	High	TLCAGILEGGK	1xCarbamidomethyl [C3]	0.0049635	0.00138101	9	91	6	A0A2I7YS59; A0A2I7YS50; A0A2I7YS43; A0A2I7YS94; A0A2I7YS91; T1E7K6; A0A2I7YS70; T1DJX6; C0HK18	0	1118.59	High	0.0004342	0.0006429	2.7
71	FALSE	High	Master Protein	A0A0K8RYZ0	Serine proteinase 12d OS=Crotalus horridus OX=35024 PE=3 SV=1	0	22.172	37	5	7	0	260	28.5	5.3	20.5	5	1
		Checked	Confidence	Sequence	Modifications	Qvality PEP	Qvality q-value	# Protein Groups	# Proteins	# PSMs	Master Protein Accessions	# Missed Cleavages	Theo. MH+ [Da]	Confidence (by Search Engine): Sequest HT	Percolator q-Value (by Search Engine): Sequest HT	Percolator PEP (by Search Engine): Sequest HT	XCorr (by Search Engine): Sequest HT
		FALSE	High	FFCLSSK	1xCarbamidomethyl [C3]	0.269923	0.00669917	5	42	1	A0A0K8RYZ0; A0A2I7YS50; A0A2I7YS91; A0A2I7YS18; T1DEH3	0	888.428	High	0.001991	0.1259	1.52
		FALSE	High	FLVALYDPDR		0.069842	0.00138101	2	22	1	A0A0K8RYZ0; A0A2I7YS91	0	1208.63	High	0.0004342	0.02022	2.44
		FALSE	High	GDAGGPLICNGQFQGILSWGDDPCAQPR	2xCarbamidomethyl [C9; C24]	2.73505e-06	0.00138101	2	12	1	A0A0K8RYZ0; A0A2I7YS91	0	2986.36	High	0.0004342	3.861e-08	5.27
		FALSE	High	LDSPVSNSEHIAPLSLPSSPPSVGSVCR	1xCarbamidomethyl [C27]	6.35481e-05	0.00138101	3	32	2	A0A0K8RYZ0; T1DP94; A0A2I7YS81	0	2889.44	High	0.0004342	2.274e-06	3.44
		FALSE	High	VFDHLDWIQSIIAGNTDATCPP	1xCarbamidomethyl [C20]	0.0157207	0.00138101	3	8	2	A0A0K8RYZ0; A0A2I7YS50; A0A2I7YS94	0	2470.17	High	0.0004342	0.00287	3.46
72	FALSE	High	Master Protein	P0CV89	Phospholipase A2 (Fragments) OS=Crotalus atrox OX=8730 PE=1 SV=1	0	21.752	74	4	29	1	61	7.4	8.31	26.81	4	1
		Checked	Confidence	Sequence	Modifications	Qvality PEP	Qvality q-value	# Protein Groups	# Proteins	# PSMs	Master Protein Accessions	# Missed Cleavages	Theo. MH+ [Da]	Confidence (by Search Engine): Sequest HT	Percolator q-Value (by Search Engine): Sequest HT	Percolator PEP (by Search Engine): Sequest HT	XCorr (by Search Engine): Sequest HT
		FALSE	High	CCFVHDCCYEK	4xCarbamidomethyl [C1; C2; C7; C8]	0.000123885	0.00138101	2	11	11	Q71QE8; P0CV89	0	1577.56	High	0.0004342	5.393e-06	3.13
		FALSE	High	NAFPFYTSYGCYCGWGGR	2xCarbamidomethyl [C11; C13]	2.01279e-05	0.00138101	2	6	3	Q71QE8; P0CV89	0	2162.88	High	0.0004342	5.136e-07	5.28
		FALSE	High	NLLQFNK		0.127033	0.00138101	1	2	13	P0CV89	0	876.494	High	0.0004342	0.04469	1.21
		FALSE	High	TDIYSYSWK		0.0176772	0.00138101	2	10	2	Q71QE8; P0CV89	0	1162.54	High	0.0004342	0.003337	2.05
73	FALSE	High	Master Protein	T1DE73	Lectin_alpha-CohCI-2 OS=Crotalus oreganus helleri OX=8741 PE=2 SV=1	0	20.875	47	6	18	4	158	18.2	7.61	80.3	6	1
		Checked	Confidence	Sequence	Modifications	Qvality PEP	Qvality q-value	# Protein Groups	# Proteins	# PSMs	Master Protein Accessions	# Missed Cleavages	Theo. MH+ [Da]	Confidence (by Search Engine): Sequest HT	Percolator q-Value (by Search Engine): Sequest HT	Percolator PEP (by Search Engine): Sequest HT	XCorr (by Search Engine): Sequest HT
		FALSE	High	GGHLVSFESAGEADFVAQLVPENIK		4.15237e-09	0.00138101	1	4	13	T1DE73	0	2614.31	High	0.0004342	8.666e-12	5.75
		FALSE	High	TWDDAER		0.276093	0.00669917	4	19	1	A0A193CHJ9; J3RY48; G9DCH8; T1DE73	0	892.38	High	0.001991	0.13	1.16
		FALSE	High	WSDGSSVSYDNLMDLYITK		0.0038299	0.00138101	2	6	1	T1E7K2; T1DE73	0	2194	High	0.0004342	0.0004602	4.7
		FALSE	High	WVNVYCEQK	1xCarbamidomethyl [C6]	0.0146026	0.00138101	1	3	1	T1DE73	0	1225.57	High	0.0004342	0.002613	2.76
		FALSE	High	YSAWIGLR		0.0439184	0.00138101	1	6	1	T1DE73	0	965.52	High	0.0004342	0.01096	2.7
		FALSE	High	YVFMCK	1xCarbamidomethyl [C5]; 1xOxidation [M4]	0.212114	0.00271736	1	5	1	T1DE73	0	863.379	High	0.0008264	0.08982	1.18
74	FALSE	High	Master Protein	T1DD61	Calreticulin OS=Crotalus horridus OX=35024 PE=2 SV=1	0	20.694	12	4	5	4	416	48.4	4.53	17.58	4	1
		Checked	Confidence	Sequence	Modifications	Qvality PEP	Qvality q-value	# Protein Groups	# Proteins	# PSMs	Master Protein Accessions	# Missed Cleavages	Theo. MH+ [Da]	Confidence (by Search Engine): Sequest HT	Percolator q-Value (by Search Engine): Sequest HT	Percolator PEP (by Search Engine): Sequest HT	XCorr (by Search Engine): Sequest HT
		FALSE	High	FYAISASFDSFSNK		0.000663987	0.00138101	1	2	1	T1DD61	0	1583.74	High	0.0004342	4.742e-05	3.2
		FALSE	High	HEQNIDCGGGYVK	1xCarbamidomethyl [C7]	2.04012e-05	0.00138101	1	2	2	T1DD61	0	1476.65	High	0.0004342	5.215e-07	4.62
		FALSE	High	SGTIFDNFLITDDDK		0.000135691	0.00138101	1	2	1	T1DD61	0	1700.8	High	0.0004342	6.073e-06	3.62
		FALSE	High	VHVIFNYK		0.0318248	0.00138101	1	2	1	T1DD61	0	1019.57	High	0.0004342	0.007196	2.52
75	FALSE	High	Master Protein	A0A0K8RYV7	Metalloproteinase (Type II) 2 OS=Crotalus horridus OX=35024 PE=3 SV=1	0	20.018	17	6	12	0	478	54.1	5.03	34.92	6	1
		Checked	Confidence	Sequence	Modifications	Qvality PEP	Qvality q-value	# Protein Groups	# Proteins	# PSMs	Master Protein Accessions	# Missed Cleavages	Theo. MH+ [Da]	Confidence (by Search Engine): Sequest HT	Percolator q-Value (by Search Engine): Sequest HT	Percolator PEP (by Search Engine): Sequest HT	XCorr (by Search Engine): Sequest HT
		FALSE	High	ELFSEDYSETHYSPDGR		0.000923904	0.00138101	2	16	1	A0A0K8RYV7; F8S106	0	2031.86	High	0.0004342	7.29e-05	3.91
		FALSE	High	ETVLLNR		0.115891	0.00138101	6	13	3	A0A0K8RYV7; P0C6E8; A0A1W7RBA3; A0A1W7RBB1; T1DJY5; C9E1R9	0	844.489	High	0.0004342	0.03956	1.86
		FALSE	High	IENDADSTASISACNGLK	1xCarbamidomethyl [C14]	0.000555349	0.00138101	13	52	4	A0A0K8RYV7; J3S830; Q90282; J3S831; A0A1W7RBB1; Q90392; J3RY72; P34182; A0A0K8S030; T1DJY5; C9E1R9; Q90391; Q2QA03	0	1865.85	High	0.0004342	3.768e-05	3.63
		FALSE	High	LRPGAQCAEGLCCDQCR	4xCarbamidomethyl [C7; C12; C13; C16]	9.75123e-05	0.00138101	4	7	1	A0A0K8RYV7; P31985; C0HJM5; C9E1R9	0	2050.87	High	0.0004342	3.962e-06	4.56
		FALSE	High	VNGEPVVLHLEK		0.234443	0.00538257	16	77	1	A0A0K8RYV7; A0A1W7RB97; J3RY69; A0A1W7RB96; A0A1W7RBA3; Q90392; J3RY72; P34182; A0A0K8S030; J3S827; T1DJY5; C9E1R9; Q90391; Q2QA03; T1DMN4; A0A0K8RZ12	0	1333.75	High	0.001608	0.1034	1.49
		FALSE	High	YIELVVVADHR		0.00213118	0.00138101	4	8	2	A0A0K8RYV7; A0A1W7RB96; Q90392; Q90391	0	1313.72	High	0.0004342	0.0002153	3.32
76	FALSE	High	Master Protein	J3RY48	C-type lectin 4c OS=Crotalus adamanteus OX=8729 PE=2 SV=1	0	19.912	34	5	11	1	151	16.8	5.26	28.21	5	1
		Checked	Confidence	Sequence	Modifications	Qvality PEP	Qvality q-value	# Protein Groups	# Proteins	# PSMs	Master Protein Accessions	# Missed Cleavages	Theo. MH+ [Da]	Confidence (by Search Engine): Sequest HT	Percolator q-Value (by Search Engine): Sequest HT	Percolator PEP (by Search Engine): Sequest HT	XCorr (by Search Engine): Sequest HT
		FALSE	High	FCTEQAK	1xCarbamidomethyl [C2]	0.0367174	0.00138101	4	22	2	G9DCI0; J3RY48; G9DCH8; G9DCI1	0	883.398	High	0.0004342	0.008661	1.11
		FALSE	High	GISYIWIGLR		0.0102989	0.00138101	2	13	3	J3RY48; G9DCH8	0	1177.67	High	0.0004342	0.001655	3.01
		FALSE	High	TCLGLEQDTNHK	1xCarbamidomethyl [C2]	0.000320567	0.00138101	2	12	3	J3RY48; G9DCH8	0	1415.66	High	0.0004342	1.851e-05	3.06
		FALSE	High	TWDDAER		0.276093	0.00669917	4	19	1	A0A193CHJ9; J3RY48; G9DCH8; T1DE73	0	892.38	High	0.001991	0.13	1.16
		FALSE	High	WVNIYCGQLNPFVCK	2xCarbamidomethyl [C6; C14]	3.1305e-05	0.00138101	1	5	2	J3RY48	0	1897.91	High	0.0004342	9.069e-07	4.27
77	FALSE	High	Master Protein	T1DE66	VEGF-CohCI-1 OS=Crotalus oreganus helleri OX=8741 PE=2 SV=1	0	19.566	47	3	4	3	144	16	8.06	16.38	3	1
		Checked	Confidence	Sequence	Modifications	Qvality PEP	Qvality q-value	# Protein Groups	# Proteins	# PSMs	Master Protein Accessions	# Missed Cleavages	Theo. MH+ [Da]	Confidence (by Search Engine): Sequest HT	Percolator q-Value (by Search Engine): Sequest HT	Percolator PEP (by Search Engine): Sequest HT	XCorr (by Search Engine): Sequest HT
		FALSE	High	CGGCCTDESLTCTATGK	4xCarbamidomethyl [C1; C4; C5; C12]	1.88721e-07	0.00138101	1	3	1	T1DE66	0	1877.71	High	0.0004342	1.211e-09	5.23
		FALSE	High	EMLVSILDEYPSEVAHLFRPSCVTVLR	1xCarbamidomethyl [C22]	0.0261423	0.00138101	1	2	1	T1DE66	0	3160.62	High	0.0004342	0.005557	2.82
		FALSE	High	EMLVSILDEYPSEVAHLFRPSCVTVLR	1xCarbamidomethyl [C22]; 1xOxidation [M2]	0.00158962	0.00138101	1	2	1	T1DE66	0	3176.61	High	0.0004342	0.000147	3.88
		FALSE	High	IEVMQFTEHTECECRPGSTVNNGK	2xCarbamidomethyl [C12; C14]	0.000435666	0.00138101	1	1	1	T1DE66	0	2823.25	High	0.0004342	2.746e-05	4.46
78	FALSE	High	Master Protein	T1E7L6	Kallikrein-CohLL-6 OS=Crotalus oreganus helleri OX=8741 PE=2 SV=1	0	19.387	53	5	6	3	258	27.9	6.04	24.57	5	1
		Checked	Confidence	Sequence	Modifications	Qvality PEP	Qvality q-value	# Protein Groups	# Proteins	# PSMs	Master Protein Accessions	# Missed Cleavages	Theo. MH+ [Da]	Confidence (by Search Engine): Sequest HT	Percolator q-Value (by Search Engine): Sequest HT	Percolator PEP (by Search Engine): Sequest HT	XCorr (by Search Engine): Sequest HT
		FALSE	High	DTCGGDSGGPLICNGQFQGIVFYGAHPCGQALKPGVYTK	3xCarbamidomethyl [C3; C13; C28]	0.0488199	0.00138101	2	6	1	T1E7L6; Q8QHK2	0	4126.92	High	0.0004342	0.01259	4.67
		FALSE	High	FFCPNK	1xCarbamidomethyl [C3]	0.189866	0.00271736	2	12	1	T1E7L6; Q8QHK2	0	812.376	High	0.0008264	0.0773	1.48
		FALSE	High	LDSPVSNSEHITPLSLPSSPPSVGSVCHIIGWGSITPIEK	1xCarbamidomethyl [C27]	2.1898e-05	0.00138101	1	2	1	T1E7L6	0	4195.14	High	0.0004342	5.721e-07	8.18
		FALSE	High	TLPDVPYCANINLLDDAVCQPPYPELPATSR	2xCarbamidomethyl [C8; C19]	0.000717516	0.00138101	1	8	1	T1E7L6	0	3499.69	High	0.0004342	5.243e-05	4.95
		FALSE	High	VFDYNDWIQSIIAGNTAATCPS	1xCarbamidomethyl [C20]	0.000310986	0.00138101	1	2	2	T1E7L6	0	2443.12	High	0.0004342	1.776e-05	4.64
79	FALSE	High	Master Protein	A0A2I7YS94	Serine endopeptidase OS=Crotalus scutulatus OX=8737 PE=2 SV=1	0	18.945	26	4	11	1	260	28.7	5.43	25.31	4	1
		Checked	Confidence	Sequence	Modifications	Qvality PEP	Qvality q-value	# Protein Groups	# Proteins	# PSMs	Master Protein Accessions	# Missed Cleavages	Theo. MH+ [Da]	Confidence (by Search Engine): Sequest HT	Percolator q-Value (by Search Engine): Sequest HT	Percolator PEP (by Search Engine): Sequest HT	XCorr (by Search Engine): Sequest HT
		FALSE	High	FFCLSNK	1xCarbamidomethyl [C3]	0.0752812	0.00138101	1	9	1	A0A2I7YS94	0	915.439	High	0.0004342	0.02232	1.63
		FALSE	High	LDSPVSNSEHIAPLSLPSSPPSVGSDCR	1xCarbamidomethyl [C27]	2.43839e-07	0.00138101	2	5	2	A0A2I7YS50; A0A2I7YS94	0	2905.4	High	0.0004342	1.689e-09	4.49
		FALSE	High	TLCAGILEGGK	1xCarbamidomethyl [C3]	0.0049635	0.00138101	9	91	6	A0A2I7YS59; A0A2I7YS50; A0A2I7YS43; A0A2I7YS94; A0A2I7YS91; T1E7K6; A0A2I7YS70; T1DJX6; C0HK18	0	1118.59	High	0.0004342	0.0006429	2.7
		FALSE	High	VFDHLDWIQSIIAGNTDATCPP	1xCarbamidomethyl [C20]	0.0157207	0.00138101	3	8	2	A0A0K8RYZ0; A0A2I7YS50; A0A2I7YS94	0	2470.17	High	0.0004342	0.00287	3.46
80	FALSE	High	Master Protein	G9DCI7	Crotamine 5 OS=Crotalus oreganus helleri OX=8741 PE=2 SV=1	0	18.851	42	5	115	2	65	7.5	9.57	262.5	5	1
		Checked	Confidence	Sequence	Modifications	Qvality PEP	Qvality q-value	# Protein Groups	# Proteins	# PSMs	Master Protein Accessions	# Missed Cleavages	Theo. MH+ [Da]	Confidence (by Search Engine): Sequest HT	Percolator q-Value (by Search Engine): Sequest HT	Percolator PEP (by Search Engine): Sequest HT	XCorr (by Search Engine): Sequest HT
		FALSE	High	GGHCFPK	1xCarbamidomethyl [C4]	0.0385925	0.00138101	2	25	42	G9DCI9; G9DCI7	0	802.366	High	0.0004342	0.009253	2.22
		FALSE	High	GGHCFPKTVICLPPSSDFGK	2xCarbamidomethyl [C4; C11]	0.000542398	0.00138101	1	6	2	G9DCI7	1	2204.06	High	0.0004342	3.656e-05	3.06
		FALSE	High	KGGHCFPK	1xCarbamidomethyl [C5]	0.00235787	0.00138101	2	21	8	G9DCI9; G9DCI7	1	930.461	High	0.0004342	0.0002448	2.8
		FALSE	High	MDCRWK	1xCarbamidomethyl [C3]	0.111906	0.00138101	2	14	1	G9DCI9; G9DCI7	1	895.391	High	0.0004342	0.03769	1.83
		FALSE	High	TVICLPPSSDFGK	1xCarbamidomethyl [C4]	0.000337195	0.00138101	1	8	62	G9DCI7	0	1420.71	High	0.0004342	1.975e-05	3.24
81	FALSE	High	Master Protein	T1DMN4	SVMP-CohPH-1 OS=Crotalus oreganus helleri OX=8741 PE=2 SV=1	0	18.845	10	3	14	1	612	67.8	5.49	38.68	3	1
		Checked	Confidence	Sequence	Modifications	Qvality PEP	Qvality q-value	# Protein Groups	# Proteins	# PSMs	Master Protein Accessions	# Missed Cleavages	Theo. MH+ [Da]	Confidence (by Search Engine): Sequest HT	Percolator q-Value (by Search Engine): Sequest HT	Percolator PEP (by Search Engine): Sequest HT	XCorr (by Search Engine): Sequest HT
		FALSE	High	GLFSEDYSETHYSPDGR		1.0607e-05	0.00138101	10	47	1	A0A1W7RB97; J3RY69; A0A1W7RB96; A0A1W7RBB1; J3RY72; J3S827; T1DJY5; C9E1R9; T1DMN4; A0A0K8RZ12	0	1959.84	High	0.0004342	2.234e-07	5.44
		FALSE	High	SHDNAQLLTAIDFDGSTVGLAHVASMCEPKR	1xCarbamidomethyl [C27]	0.0271198	0.00138101	1	1	6	T1DMN4	1	3340.6	High	0.0004342	0.005827	3.74
		FALSE	High	SHDNAQLLTAIDFDGSTVGLAHVASMCEPKR	1xCarbamidomethyl [C27]; 1xOxidation [M26]	0.0225689	0.00138101	1	1	6	T1DMN4	1	3356.6	High	0.0004342	0.004602	4.51
		FALSE	High	VNGEPVVLHLEK		0.234443	0.00538257	16	77	1	A0A0K8RYV7; A0A1W7RB97; J3RY69; A0A1W7RB96; A0A1W7RBA3; Q90392; J3RY72; P34182; A0A0K8S030; J3S827; T1DJY5; C9E1R9; Q90391; Q2QA03; T1DMN4; A0A0K8RZ12	0	1333.75	High	0.001608	0.1034	1.49
82	FALSE	High	Master Protein	A0A0F7Z2Q3	Phosphodiesterase OS=Crotalus adamanteus OX=8729 PE=2 SV=1	0	18.726	9	6	6	6	851	96.3	7.84	14.87	6	1
		Checked	Confidence	Sequence	Modifications	Qvality PEP	Qvality q-value	# Protein Groups	# Proteins	# PSMs	Master Protein Accessions	# Missed Cleavages	Theo. MH+ [Da]	Confidence (by Search Engine): Sequest HT	Percolator q-Value (by Search Engine): Sequest HT	Percolator PEP (by Search Engine): Sequest HT	XCorr (by Search Engine): Sequest HT
		FALSE	High	CASSGATQCPAGFEQSPLILFSMDGFR	2xCarbamidomethyl [C1; C9]	1.00161e-05	0.00138101	1	4	1	A0A0F7Z2Q3	0	2934.32	High	0.0004342	2.076e-07	6.07
		FALSE	High	ESVQPQVSCR	1xCarbamidomethyl [C9]	0.127033	0.00138101	1	2	1	A0A0F7Z2Q3	0	1189.56	High	0.0004342	0.04471	1.54
		FALSE	High	GGTHGYDNEFK		0.00504775	0.00138101	1	4	1	A0A0F7Z2Q3	0	1224.53	High	0.0004342	0.0006567	3.05
		FALSE	High	IANVLCSCSDDCLEK	3xCarbamidomethyl [C6; C8; C12]	0.000757277	0.00138101	1	2	1	A0A0F7Z2Q3	0	1783.77	High	0.0004342	5.631e-05	3.99
		FALSE	High	SIPFEAR		0.219785	0.00410083	1	4	1	A0A0F7Z2Q3	0	819.436	High	0.001234	0.09461	1.19
		FALSE	High	YCLLHQAK	1xCarbamidomethyl [C2]	0.0269394	0.00138101	1	4	1	A0A0F7Z2Q3	0	1032.53	High	0.0004342	0.005783	1.76
83	FALSE	High	Master Protein	T1E7L8	Kallikrein-CohLL-1 OS=Crotalus oreganus helleri OX=8741 PE=2 SV=1	0	18.34	18	2	3	2	262	29.4	6.2	13.78	2	1
		Checked	Confidence	Sequence	Modifications	Qvality PEP	Qvality q-value	# Protein Groups	# Proteins	# PSMs	Master Protein Accessions	# Missed Cleavages	Theo. MH+ [Da]	Confidence (by Search Engine): Sequest HT	Percolator q-Value (by Search Engine): Sequest HT	Percolator PEP (by Search Engine): Sequest HT	XCorr (by Search Engine): Sequest HT
		FALSE	High	ILCAGVLEGGIDTCHR	2xCarbamidomethyl [C3; C14]	2.94564e-06	0.00138101	1	8	2	T1E7L8	0	1770.86	High	0.0004342	4.258e-08	4.39
		FALSE	High	VMGWGQTTSPQETLPDVPHCANINLLDYEVCR	2xCarbamidomethyl [C20; C31]; 1xOxidation [M2]	5.62847e-05	0.00138101	1	3	1	T1E7L8	0	3716.71	High	0.0004342	1.938e-06	5.05
84	FALSE	High	Master Protein	A0A0K8S0H9	Growth differentiation factor 5 OS=Crotalus horridus OX=35024 PE=3 SV=1	0	16.974	8	3	7	3	497	56.6	9.57	28.35	3	1
		Checked	Confidence	Sequence	Modifications	Qvality PEP	Qvality q-value	# Protein Groups	# Proteins	# PSMs	Master Protein Accessions	# Missed Cleavages	Theo. MH+ [Da]	Confidence (by Search Engine): Sequest HT	Percolator q-Value (by Search Engine): Sequest HT	Percolator PEP (by Search Engine): Sequest HT	XCorr (by Search Engine): Sequest HT
		FALSE	High	LLHVNFK		0.0643585	0.00138101	1	3	1	A0A0K8S0H9	0	870.52	High	0.0004342	0.01816	2.11
		FALSE	High	LSPISILFIDSANNVVYK		1.56835e-05	0.00138101	1	3	5	A0A0K8S0H9	0	1993.1	High	0.0004342	3.708e-07	4.59
		FALSE	High	QYEDMVVESCGCR	2xCarbamidomethyl [C10; C12]	0.000184414	0.00138101	1	3	1	A0A0K8S0H9	0	1632.65	High	0.0004342	9.019e-06	4.2
85	FALSE	High	Master Protein	A0A2I7YS81	Serine endopeptidase OS=Crotalus scutulatus OX=8737 PE=2 SV=1	0	16.204	23	4	5	2	267	28.9	5.3	11.81	4	1
		Checked	Confidence	Sequence	Modifications	Qvality PEP	Qvality q-value	# Protein Groups	# Proteins	# PSMs	Master Protein Accessions	# Missed Cleavages	Theo. MH+ [Da]	Confidence (by Search Engine): Sequest HT	Percolator q-Value (by Search Engine): Sequest HT	Percolator PEP (by Search Engine): Sequest HT	XCorr (by Search Engine): Sequest HT
		FALSE	High	AAYPELPATSR		0.131511	0.00138101	1	3	1	A0A2I7YS81	0	1175.61	High	0.0004342	0.04681	1.55
		FALSE	High	LDSPVSNSEHIAPLSLPSSPPSVGSVCR	1xCarbamidomethyl [C27]	6.35481e-05	0.00138101	3	32	2	A0A0K8RYZ0; T1DP94; A0A2I7YS81	0	2889.44	High	0.0004342	2.274e-06	3.44
		FALSE	High	ILCAGILEGGK	1xCarbamidomethyl [C3]	0.0108312	0.00138101	2	23	1	A0A2I7YS62; A0A2I7YS81	0	1130.62	High	0.0004342	0.001773	3.18
		FALSE	High	IMGWGIISPTK		0.0045322	0.00138101	1	13	1	A0A2I7YS81	0	1202.66	High	0.0004342	0.0005713	2.26
86	FALSE	High	Master Protein	A0A0K8S0C6	Granulin OS=Crotalus horridus OX=35024 PE=4 SV=1	0	16.129	7	3	5	3	630	67.4	6.34	21.91	3	1
		Checked	Confidence	Sequence	Modifications	Qvality PEP	Qvality q-value	# Protein Groups	# Proteins	# PSMs	Master Protein Accessions	# Missed Cleavages	Theo. MH+ [Da]	Confidence (by Search Engine): Sequest HT	Percolator q-Value (by Search Engine): Sequest HT	Percolator PEP (by Search Engine): Sequest HT	XCorr (by Search Engine): Sequest HT
		FALSE	High	HCCPSGFYCSLFGFQCYR	4xCarbamidomethyl [C2; C3; C9; C16]	1.28089e-06	0.00138101	1	2	2	A0A0K8S0C6	0	2345.93	High	0.0004342	1.445e-08	6.81
		FALSE	High	IHCCPHGTTCDLVAAR	3xCarbamidomethyl [C3; C4; C10]	0.0177365	0.00138101	1	2	1	A0A0K8S0C6	0	1867.84	High	0.0004342	0.003357	2.72
		FALSE	High	RGGWACCPYEK	2xCarbamidomethyl [C6; C7]	0.00257373	0.00138101	1	2	2	A0A0K8S0C6	1	1383.59	High	0.0004342	0.000274	3.51
87	FALSE	High	Master Protein	A0A2I7YS05	Secretory phospholipase A2 OS=Crotalus mitchellii OX=384065 PE=2 SV=1	0	15.133	23	4	18	3	138	15.5	6.48	40.56	4	1
		Checked	Confidence	Sequence	Modifications	Qvality PEP	Qvality q-value	# Protein Groups	# Proteins	# PSMs	Master Protein Accessions	# Missed Cleavages	Theo. MH+ [Da]	Confidence (by Search Engine): Sequest HT	Percolator q-Value (by Search Engine): Sequest HT	Percolator PEP (by Search Engine): Sequest HT	XCorr (by Search Engine): Sequest HT
		FALSE	High	CCFVHDCCYGK	4xCarbamidomethyl [C1; C2; C7; C8]	5.92044e-05	0.00138101	2	57	7	P00623; A0A2I7YS05	0	1505.54	High	0.0004342	2.077e-06	4.65
		FALSE	High	FPAKNCQEEPEPC	2xCarbamidomethyl [C6; C13]	0.171223	0.00271736	1	5	2	A0A2I7YS05	1	1605.67	High	0.0008264	0.06712	2.61
		FALSE	High	RFPAKNCQEEPEPC	2xCarbamidomethyl [C7; C14]	0.205894	0.00271736	1	1	4	A0A2I7YS05	2	1761.77	High	0.0008264	0.08647	1.95
		FALSE	High	VAAICFR	1xCarbamidomethyl [C5]	0.0568116	0.00138101	1	9	5	A0A2I7YS05	0	836.445	High	0.0004342	0.01534	2.08
88	FALSE	High	Master Protein	J3S4B8	Endoplasmic reticulum resident protein 44 OS=Crotalus adamanteus OX=8729 PE=2 SV=1	0	14.802	18	5	5	5	405	46.6	5.52	16.64	5	1
		Checked	Confidence	Sequence	Modifications	Qvality PEP	Qvality q-value	# Protein Groups	# Proteins	# PSMs	Master Protein Accessions	# Missed Cleavages	Theo. MH+ [Da]	Confidence (by Search Engine): Sequest HT	Percolator q-Value (by Search Engine): Sequest HT	Percolator PEP (by Search Engine): Sequest HT	XCorr (by Search Engine): Sequest HT
		FALSE	High	GTINFLHADCDK	1xCarbamidomethyl [C10]	0.0330116	0.00138101	1	2	1	J3S4B8	0	1390.64	High	0.0004342	0.007564	2.24
		FALSE	High	RNIIGYFEHK		0.118871	0.00138101	1	1	1	J3S4B8	1	1276.68	High	0.0004342	0.04097	2.77
		FALSE	High	SPADCPVIAIDSFR	1xCarbamidomethyl [C5]	0.00277174	0.00138101	1	2	1	J3S4B8	0	1547.75	High	0.0004342	0.0003021	3.55
		FALSE	High	VASVLHDDCVFLAAFGSVSKPER	1xCarbamidomethyl [C9]	0.00402833	0.00138101	1	2	1	J3S4B8	0	2504.26	High	0.0004342	0.0004909	4.58
		FALSE	High	VDCDQYSDIAQR	1xCarbamidomethyl [C3]	0.000517394	0.00138101	1	2	1	J3S4B8	0	1469.63	High	0.0004342	3.429e-05	3.51
89	FALSE	High	Master Protein	J3S474	Peptidyl-prolyl cis-trans isomerase OS=Crotalus adamanteus OX=8729 PE=2 SV=1	0	13.823	29	6	10	6	209	22.8	9.25	21.01	6	1
		Checked	Confidence	Sequence	Modifications	Qvality PEP	Qvality q-value	# Protein Groups	# Proteins	# PSMs	Master Protein Accessions	# Missed Cleavages	Theo. MH+ [Da]	Confidence (by Search Engine): Sequest HT	Percolator q-Value (by Search Engine): Sequest HT	Percolator PEP (by Search Engine): Sequest HT	XCorr (by Search Engine): Sequest HT
		FALSE	High	DFMIQGGDFTR		0.00575585	0.00138101	1	2	2	J3S474	0	1286.58	High	0.0004342	0.000778	2.15
		FALSE	High	IGEEEMGR		0.0723946	0.00138101	1	1	1	J3S474	0	920.414	High	0.0004342	0.02117	1.94
		FALSE	High	IVIGLFGK		0.0959675	0.00138101	1	4	2	J3S474	0	846.545	High	0.0004342	0.03073	1.98
		FALSE	High	SIYGDRFPDENFK		0.040027	0.00138101	1	4	1	J3S474	1	1587.74	High	0.0004342	0.009697	2.21
		FALSE	High	TSWLDGK		0.108741	0.00138101	1	2	2	J3S474	0	806.404	High	0.0004342	0.03634	1.86
		FALSE	High	TVENFVALATGEK		0.00103609	0.00138101	1	2	2	J3S474	0	1378.72	High	0.0004342	8.425e-05	3.53
90	FALSE	High	Master Protein	C0HJM5	Disintegrin sasaimin OS=Cerrophidion sasai OX=1200835 PE=1 SV=1	0	13.686	50	3	4	2	72	7.6	4.88	14.04	3	1
		Checked	Confidence	Sequence	Modifications	Qvality PEP	Qvality q-value	# Protein Groups	# Proteins	# PSMs	Master Protein Accessions	# Missed Cleavages	Theo. MH+ [Da]	Confidence (by Search Engine): Sequest HT	Percolator q-Value (by Search Engine): Sequest HT	Percolator PEP (by Search Engine): Sequest HT	XCorr (by Search Engine): Sequest HT
		FALSE	High	ARGDDVDDYCNGISAGCPR	2xCarbamidomethyl [C10; C17]	0.00107523	0.00138101	1	1	2	C0HJM5	1	2097.87	High	0.0004342	8.861e-05	3.58
		FALSE	High	GDDVDDYCNGISAGCPR	2xCarbamidomethyl [C8; C15]	0.0610696	0.00138101	1	1	1	C0HJM5	0	1870.73	High	0.0004342	0.01691	2.52
		FALSE	High	LRPGAQCAEGLCCDQCR	4xCarbamidomethyl [C7; C12; C13; C16]	9.75123e-05	0.00138101	4	7	1	A0A0K8RYV7; P31985; C0HJM5; C9E1R9	0	2050.87	High	0.0004342	3.962e-06	4.56
91	FALSE	High	Master Protein	A0A0K8RX46	Calpain-like protease OS=Crotalus horridus OX=35024 PE=3 SV=1	0	13.017	7	3	3	3	641	73.1	6.65	9.49	3	1
		Checked	Confidence	Sequence	Modifications	Qvality PEP	Qvality q-value	# Protein Groups	# Proteins	# PSMs	Master Protein Accessions	# Missed Cleavages	Theo. MH+ [Da]	Confidence (by Search Engine): Sequest HT	Percolator q-Value (by Search Engine): Sequest HT	Percolator PEP (by Search Engine): Sequest HT	XCorr (by Search Engine): Sequest HT
		FALSE	High	ILFEDPLFPANDDSLFYK		0.000111215	0.00138101	1	3	1	A0A0K8RX46	0	2144.06	High	0.0004342	4.687e-06	4.93
		FALSE	High	YFTDIIK		0.150428	0.00138101	1	3	1	A0A0K8RX46	0	899.487	High	0.0004342	0.05613	1.11
		FALSE	High	YVIIPTTFDAGHVAEFLLR		1.55257e-05	0.00138101	1	3	1	A0A0K8RX46	0	2162.16	High	0.0004342	3.659e-07	4.56
92	FALSE	High	Master Protein	A0A1J0R080	Phospholipase A2, group IIG, basic-Pla2-gK49 OS=Crotalus atrox OX=8730 GN=Pla2g2gK PE=2 SV=1	0	12.825	31	4	23	4	137	15.6	8.24	16.71	4	1
		Checked	Confidence	Sequence	Modifications	Qvality PEP	Qvality q-value	# Protein Groups	# Proteins	# PSMs	Master Protein Accessions	# Missed Cleavages	Theo. MH+ [Da]	Confidence (by Search Engine): Sequest HT	Percolator q-Value (by Search Engine): Sequest HT	Percolator PEP (by Search Engine): Sequest HT	XCorr (by Search Engine): Sequest HT
		FALSE	High	AVAICLR	1xCarbamidomethyl [C5]	0.207743	0.00271736	1	4	1	A0A1J0R080	0	802.46	High	0.0008264	0.08749	1.62
		FALSE	High	MDGYTYSFK		0.0678181	0.00138101	1	2	1	A0A1J0R080	0	1111.48	High	0.0004342	0.01938	2.49
		FALSE	High	MILQETGK		0.085997	0.00138101	1	5	8	A0A1J0R080	0	919.492	High	0.0004342	0.02656	1.45
		FALSE	High	MILQETGK	1xOxidation [M1]	0.016148	0.00138101	1	5	12	A0A1J0R080	0	935.487	High	0.0004342	0.002977	1.68
		FALSE	High	NPITSYGIYGCNCGVGSR	2xCarbamidomethyl [C11; C13]	3.66803e-05	0.00138101	1	2	1	A0A1J0R080	0	1974.88	High	0.0004342	1.117e-06	5.56
93	FALSE	High	Master Protein	P31987	Disintegrin viridin OS=Crotalus viridis viridis OX=8742 PE=1 SV=1	0	12.56	54	2	3	1	71	7.6	7.72	9.32	2	1
		Checked	Confidence	Sequence	Modifications	Qvality PEP	Qvality q-value	# Protein Groups	# Proteins	# PSMs	Master Protein Accessions	# Missed Cleavages	Theo. MH+ [Da]	Confidence (by Search Engine): Sequest HT	Percolator q-Value (by Search Engine): Sequest HT	Percolator PEP (by Search Engine): Sequest HT	XCorr (by Search Engine): Sequest HT
		FALSE	High	AGEECDCGSPANPCCDAATCK	5xCarbamidomethyl [C5; C7; C14; C15; C20]	3.93645e-06	0.00138101	1	4	2	P31987	0	2329.82	High	0.0004342	6.203e-08	4.76
		FALSE	High	LRPGAQCADGLCCDQCR	4xCarbamidomethyl [C7; C12; C13; C16]	0.223705	0.00410083	2	11	1	P31987; C0HK50	0	2036.85	High	0.001234	0.09688	1.68
94	FALSE	High	Master Protein	A0A2I7YS96	Serine endopeptidase OS=Crotalus scutulatus OX=8737 PE=2 SV=1	0	12.489	26	3	3	3	262	29.1	6.95	7.45	3	1
		Checked	Confidence	Sequence	Modifications	Qvality PEP	Qvality q-value	# Protein Groups	# Proteins	# PSMs	Master Protein Accessions	# Missed Cleavages	Theo. MH+ [Da]	Confidence (by Search Engine): Sequest HT	Percolator q-Value (by Search Engine): Sequest HT	Percolator PEP (by Search Engine): Sequest HT	XCorr (by Search Engine): Sequest HT
		FALSE	High	AMGWGQTTSPEETLPDVPHCANINLLDYEVCR	2xCarbamidomethyl [C20; C31]	0.000376875	0.00138101	1	1	1	A0A2I7YS96	0	3673.67	High	0.0004342	2.281e-05	3.73
		FALSE	High	FDDEQIR		0.081918	0.00138101	1	3	1	A0A2I7YS96	0	922.426	High	0.0004342	0.02489	1.45
		FALSE	High	LDSPVSYSTHIAPLSLPSSPPSVGSVCR	1xCarbamidomethyl [C27]	2.1898e-05	0.00138101	1	1	1	A0A2I7YS96	0	2910.47	High	0.0004342	5.718e-07	3.72
95	FALSE	High	Master Protein	Q8QHK2	Snake venom serine protease catroxase-2 OS=Crotalus atrox OX=8730 PE=1 SV=1	0	12.282	25	3	4	1	258	27.9	5.81	12.53	3	1
		Checked	Confidence	Sequence	Modifications	Qvality PEP	Qvality q-value	# Protein Groups	# Proteins	# PSMs	Master Protein Accessions	# Missed Cleavages	Theo. MH+ [Da]	Confidence (by Search Engine): Sequest HT	Percolator q-Value (by Search Engine): Sequest HT	Percolator PEP (by Search Engine): Sequest HT	XCorr (by Search Engine): Sequest HT
		FALSE	High	DTCGGDSGGPLICNGQFQGIVFYGAHPCGQALKPGVYTK	3xCarbamidomethyl [C3; C13; C28]	0.0488199	0.00138101	2	6	1	T1E7L6; Q8QHK2	0	4126.92	High	0.0004342	0.01259	4.67
		FALSE	High	FFCPNK	1xCarbamidomethyl [C3]	0.189866	0.00271736	2	12	1	T1E7L6; Q8QHK2	0	812.376	High	0.0008264	0.0773	1.48
		FALSE	High	LLDDAVCQPPYPELPATSR	1xCarbamidomethyl [C7]	0.000199283	0.00138101	1	1	2	Q8QHK2	0	2142.05	High	0.0004342	9.977e-06	4.12
96	FALSE	High	Master Protein	A0A0K8RV32	Fer-1-like protein 6-like OS=Crotalus horridus OX=35024 PE=4 SV=1	0	11.97	3	4	4	4	1880	212.2	6.68	11.57	4	1
		Checked	Confidence	Sequence	Modifications	Qvality PEP	Qvality q-value	# Protein Groups	# Proteins	# PSMs	Master Protein Accessions	# Missed Cleavages	Theo. MH+ [Da]	Confidence (by Search Engine): Sequest HT	Percolator q-Value (by Search Engine): Sequest HT	Percolator PEP (by Search Engine): Sequest HT	XCorr (by Search Engine): Sequest HT
		FALSE	High	EIAEFPPVIIVELYDDDAVGK		0.00242229	0.00138101	1	1	1	A0A0K8RV32	0	2332.2	High	0.0004342	0.0002539	3.37
		FALSE	High	MGDLLEEGLQQVK		0.000218275	0.00138101	1	1	1	A0A0K8RV32	0	1459.75	High	0.0004342	1.123e-05	4.14
		FALSE	High	RENIFSLEK		0.0643585	0.00138101	1	1	1	A0A0K8RV32	1	1135.61	High	0.0004342	0.01813	2.32
		FALSE	High	VQMWVDIFPK		0.0712234	0.00138101	1	1	1	A0A0K8RV32	0	1262.66	High	0.0004342	0.02071	1.74
97	FALSE	High	Master Protein	J3SBR2	Acid ceramidase-like OS=Crotalus adamanteus OX=8729 PE=2 SV=1	0	11.959	17	5	5	5	391	44.2	7.64	13.22	5	1
		Checked	Confidence	Sequence	Modifications	Qvality PEP	Qvality q-value	# Protein Groups	# Proteins	# PSMs	Master Protein Accessions	# Missed Cleavages	Theo. MH+ [Da]	Confidence (by Search Engine): Sequest HT	Percolator q-Value (by Search Engine): Sequest HT	Percolator PEP (by Search Engine): Sequest HT	XCorr (by Search Engine): Sequest HT
		FALSE	High	DIVLTFIPNEK		0.0263174	0.00138101	1	1	1	J3SBR2	0	1288.71	High	0.0004342	0.005603	2.46
		FALSE	High	FVASMESK		0.135707	0.00138101	1	1	1	J3SBR2	0	898.434	High	0.0004342	0.04892	1.66
		FALSE	High	GTIPEYVINLDLPPSER		0.0590971	0.00138101	1	1	1	J3SBR2	0	1913	High	0.0004342	0.01621	2.04
		FALSE	High	IHEYPPAGPTYK		0.00879403	0.00138101	1	1	1	J3SBR2	0	1372.69	High	0.0004342	0.001352	2.48
		FALSE	High	ISLPGLYNILSTKPILNK		0.00188136	0.00138101	1	1	1	J3SBR2	0	1984.18	High	0.0004342	0.000183	4.57
98	FALSE	High	Master Protein	T1DH21	Ectonucleotide pyrophosphatase/phosphodiesterase family member 6-like protein OS=Crotalus horridus OX=35024 PE=2 SV=1	0	11.953	9	2	2	2	438	50.3	6.87	9.58	2	1
		Checked	Confidence	Sequence	Modifications	Qvality PEP	Qvality q-value	# Protein Groups	# Proteins	# PSMs	Master Protein Accessions	# Missed Cleavages	Theo. MH+ [Da]	Confidence (by Search Engine): Sequest HT	Percolator q-Value (by Search Engine): Sequest HT	Percolator PEP (by Search Engine): Sequest HT	XCorr (by Search Engine): Sequest HT
		FALSE	High	VDYLTPDFPSLSYPNYYTLMTGR		1.10078e-05	0.00138101	1	2	1	T1DH21	0	2713.29	High	0.0004342	2.343e-07	4.56
		FALSE	High	YDYISEEALESLPGFK		0.000112346	0.00138101	1	2	1	T1DH21	0	1860.89	High	0.0004342	4.759e-06	5.02
99	FALSE	High	Master Protein	P31985	Disintegrin cereberin OS=Crotalus cerberus OX=36309 PE=1 SV=1	0	11.828	54	2	2	1	72	7.8	7.42	8.83	2	1
		Checked	Confidence	Sequence	Modifications	Qvality PEP	Qvality q-value	# Protein Groups	# Proteins	# PSMs	Master Protein Accessions	# Missed Cleavages	Theo. MH+ [Da]	Confidence (by Search Engine): Sequest HT	Percolator q-Value (by Search Engine): Sequest HT	Percolator PEP (by Search Engine): Sequest HT	XCorr (by Search Engine): Sequest HT
		FALSE	High	EAGEECDCGSPANPCCDAATCK	5xCarbamidomethyl [C6; C8; C15; C16; C21]	1.5843e-05	0.00138101	1	3	1	P31985	0	2458.87	High	0.0004342	3.753e-07	4.27
		FALSE	High	LRPGAQCAEGLCCDQCR	4xCarbamidomethyl [C7; C12; C13; C16]	9.75123e-05	0.00138101	4	7	1	A0A0K8RYV7; P31985; C0HJM5; C9E1R9	0	2050.87	High	0.0004342	3.962e-06	4.56
100	FALSE	High	Master Protein	J3S570	Stanniocalcin-2-like OS=Crotalus adamanteus OX=8729 PE=2 SV=1	0	11.722	12	3	4	3	299	33.1	6.86	19.3	3	1
		Checked	Confidence	Sequence	Modifications	Qvality PEP	Qvality q-value	# Protein Groups	# Proteins	# PSMs	Master Protein Accessions	# Missed Cleavages	Theo. MH+ [Da]	Confidence (by Search Engine): Sequest HT	Percolator q-Value (by Search Engine): Sequest HT	Percolator PEP (by Search Engine): Sequest HT	XCorr (by Search Engine): Sequest HT
		FALSE	High	EMVFQLQR		0.0787883	0.00138101	1	1	1	J3S570	0	1050.54	High	0.0004342	0.02372	2.05
		FALSE	High	ENVQVIVEMIHFK		0.000914609	0.00138101	1	1	1	J3S570	0	1585.84	High	0.0004342	7.173e-05	4
		FALSE	High	GLHEICMTFLHNAGK	1xCarbamidomethyl [C6]	3.66803e-05	0.00138101	1	1	2	J3S570	0	1727.84	High	0.0004342	1.115e-06	6.48
101	FALSE	High	Master Protein	J3SBZ4	Chloride intracellular channel protein OS=Crotalus adamanteus OX=8729 PE=2 SV=1	0	11.353	20	3	3	3	241	27.1	5.2	7.26	3	1
		Checked	Confidence	Sequence	Modifications	Qvality PEP	Qvality q-value	# Protein Groups	# Proteins	# PSMs	Master Protein Accessions	# Missed Cleavages	Theo. MH+ [Da]	Confidence (by Search Engine): Sequest HT	Percolator q-Value (by Search Engine): Sequest HT	Percolator PEP (by Search Engine): Sequest HT	XCorr (by Search Engine): Sequest HT
		FALSE	High	FLDGDELTLADCNLLPK	1xCarbamidomethyl [C12]	6.29086e-05	0.00138101	1	1	1	J3SBZ4	0	1933.96	High	0.0004342	2.24e-06	3.85
		FALSE	High	LAANNPESNTAGLDIFAK		0.000294656	0.00138101	1	1	1	J3SBZ4	0	1845.93	High	0.0004342	1.656e-05	3.41
		FALSE	High	IEEFLEEVLCPPK	1xCarbamidomethyl [C10]	0.260867	0.00538257	1	1	1	J3SBZ4	0	1602.81	High	0.001608	0.1197	0.89
102	FALSE	High	Master Protein	A0A1J0R049	Phospholipase A2, group IIE OS=Crotalus scutulatus scutulatus OX=8738 GN=Pla2g2E PE=3 SV=1	0	11.213	19	2	2	2	156	17.3	8.03	8.05	2	1
		Checked	Confidence	Sequence	Modifications	Qvality PEP	Qvality q-value	# Protein Groups	# Proteins	# PSMs	Master Protein Accessions	# Missed Cleavages	Theo. MH+ [Da]	Confidence (by Search Engine): Sequest HT	Percolator q-Value (by Search Engine): Sequest HT	Percolator PEP (by Search Engine): Sequest HT	XCorr (by Search Engine): Sequest HT
		FALSE	High	FQDQYIGYR		0.00723567	0.00138101	1	1	1	A0A1J0R049	0	1189.56	High	0.0004342	0.001048	2.42
		FALSE	High	LCEGPTPPCQGVCPCWAPTK	4xCarbamidomethyl [C2; C9; C13; C15]	6.35255e-07	0.00138101	1	4	1	A0A1J0R049	0	2315.01	High	0.0004342	5.846e-09	5.63
103	FALSE	High	Master Protein	T1E7K2	Lectin_alpha-CohPH-1 (Fragment) OS=Crotalus oreganus helleri OX=8741 PE=2 SV=1	0	11.079	22	2	5	1	138	16	8.28	17.52	2	1
		Checked	Confidence	Sequence	Modifications	Qvality PEP	Qvality q-value	# Protein Groups	# Proteins	# PSMs	Master Protein Accessions	# Missed Cleavages	Theo. MH+ [Da]	Confidence (by Search Engine): Sequest HT	Percolator q-Value (by Search Engine): Sequest HT	Percolator PEP (by Search Engine): Sequest HT	XCorr (by Search Engine): Sequest HT
		FALSE	High	MTWEDAEWFCTK	1xCarbamidomethyl [C10]	0.00999213	0.00138101	1	5	2	T1E7K2	0	1603.66	High	0.0004342	0.001591	3.45
		FALSE	High	MTWEDAEWFCTK	1xCarbamidomethyl [C10]; 1xOxidation [M1]	0.000220494	0.00138101	1	5	2	T1E7K2	0	1619.65	High	0.0004342	1.138e-05	3.99
		FALSE	High	WSDGSSVSYDNLMDLYITK		0.0038299	0.00138101	2	6	1	T1E7K2; T1DE73	0	2194	High	0.0004342	0.0004602	4.7
104	FALSE	High	Master Protein	A0A2I7YS43	Serine endopeptidase OS=Crotalus cerastes OX=8746 PE=2 SV=1	0	11.047	19	4	23	1	257	28.3	6.51	42.96	4	1
		Checked	Confidence	Sequence	Modifications	Qvality PEP	Qvality q-value	# Protein Groups	# Proteins	# PSMs	Master Protein Accessions	# Missed Cleavages	Theo. MH+ [Da]	Confidence (by Search Engine): Sequest HT	Percolator q-Value (by Search Engine): Sequest HT	Percolator PEP (by Search Engine): Sequest HT	XCorr (by Search Engine): Sequest HT
		FALSE	High	FLALLYSDR		0.00286671	0.00138101	3	6	11	A0A2I7YS59; A0A2I7YS43; T1DJX6	0	1097.6	High	0.0004342	0.0003155	2.1
		FALSE	High	FQCGGTLINKEWVLTAAHCDMR	2xCarbamidomethyl [C3; C19]	0.252051	0.00538257	1	1	1	A0A2I7YS43	1	2607.23	High	0.001608	0.1141	1.48
		FALSE	High	FQCGGTLINKEWVLTAAHCDMR	2xCarbamidomethyl [C3; C19]; 1xOxidation [M21]	0.0991015	0.00138101	1	1	1	A0A2I7YS43	1	2623.22	High	0.0004342	0.03216	2.12
		FALSE	High	TLCAGILEGGK	1xCarbamidomethyl [C3]	0.0049635	0.00138101	9	91	6	A0A2I7YS59; A0A2I7YS50; A0A2I7YS43; A0A2I7YS94; A0A2I7YS91; T1E7K6; A0A2I7YS70; T1DJX6; C0HK18	0	1118.59	High	0.0004342	0.0006429	2.7
		FALSE	High	YFCLSSR	1xCarbamidomethyl [C3]	0.0472334	0.00138101	3	6	4	A0A2I7YS59; A0A2I7YS43; T1DJX6	0	932.429	High	0.0004342	0.01205	1.56
105	FALSE	High	Master Protein	T1E6J3	Angiotensin-converting enzyme OS=Crotalus horridus OX=35024 PE=2 SV=1	0	9.969	4	4	4	4	1278	148.1	6.86	8.08	4	1
		Checked	Confidence	Sequence	Modifications	Qvality PEP	Qvality q-value	# Protein Groups	# Proteins	# PSMs	Master Protein Accessions	# Missed Cleavages	Theo. MH+ [Da]	Confidence (by Search Engine): Sequest HT	Percolator q-Value (by Search Engine): Sequest HT	Percolator PEP (by Search Engine): Sequest HT	XCorr (by Search Engine): Sequest HT
		FALSE	High	FHIPANVPYVR		0.23376	0.00538257	1	2	1	T1E6J3	0	1312.72	High	0.001608	0.1028	1.72
		FALSE	High	LLYAWEGWHNSAGNPLR		3.8583e-05	0.00138101	1	2	1	T1E6J3	0	1983.98	High	0.0004342	1.192e-06	3.12
		FALSE	High	SLGLIPMPQEFWEK		0.179788	0.00271736	1	2	1	T1E6J3	0	1674.86	High	0.0008264	0.07174	2.41
		FALSE	High	YQGLCPPTPR	1xCarbamidomethyl [C5]	0.047704	0.00138101	1	2	1	T1E6J3	0	1188.58	High	0.0004342	0.01222	2.55
106	FALSE	High	Master Protein	J3SCI4	Keratin, type II cytoskeletal cochleal-like OS=Crotalus adamanteus OX=8729 PE=2 SV=1	0	9.6	7	4	7	4	488	53.6	6.02	10.52	4	1
		Checked	Confidence	Sequence	Modifications	Qvality PEP	Qvality q-value	# Protein Groups	# Proteins	# PSMs	Master Protein Accessions	# Missed Cleavages	Theo. MH+ [Da]	Confidence (by Search Engine): Sequest HT	Percolator q-Value (by Search Engine): Sequest HT	Percolator PEP (by Search Engine): Sequest HT	XCorr (by Search Engine): Sequest HT
		FALSE	High	LALDIEIATYR		0.00342703	0.00138101	1	7	3	J3SCI4	0	1277.71	High	0.0004342	0.0003981	3.38
		FALSE	High	NKYEDEINK		0.0288939	0.00138101	1	2	1	J3SCI4	1	1152.55	High	0.0004342	0.006346	1.91
		FALSE	High	NKYEDEINKR		0.0538973	0.00138101	1	2	2	J3SCI4	2	1308.65	High	0.0004342	0.01432	1.13
		FALSE	High	NLDLDSIIAEVK		0.283161	0.00669917	1	2	1	J3SCI4	0	1329.73	High	0.001991	0.1343	0.84
107	FALSE	High	Master Protein	A0A0K8S000	Serine proteinase 3 OS=Crotalus horridus OX=35024 PE=3 SV=1	0	8.961	21	3	4	1	262	29.4	8.1	12.82	3	1
		Checked	Confidence	Sequence	Modifications	Qvality PEP	Qvality q-value	# Protein Groups	# Proteins	# PSMs	Master Protein Accessions	# Missed Cleavages	Theo. MH+ [Da]	Confidence (by Search Engine): Sequest HT	Percolator q-Value (by Search Engine): Sequest HT	Percolator PEP (by Search Engine): Sequest HT	XCorr (by Search Engine): Sequest HT
		FALSE	High	NSEHIAPLSLPSSPPSVGSVCR	1xCarbamidomethyl [C21]	0.0406962	0.00138101	3	7	1	A0A0K8S000; A0A2I7YS59; T1DJX6	0	2291.14	High	0.0004342	0.009935	2.81
		FALSE	High	TLCAGVLEGGIDTCNR	2xCarbamidomethyl [C3; C14]	0.000190738	0.00138101	1	8	1	A0A0K8S000	0	1735.81	High	0.0004342	9.449e-06	4.09
		FALSE	High	VFDHLDWIQSIIAGNK		0.0460006	0.00138101	2	13	2	A0A0K8S000; T1E6W2	0	1855.97	High	0.0004342	0.01164	3.41
108	FALSE	High	Master Protein	B2CGN7	Crotamine (Fragment) OS=Crotalus durissus OX=8731 GN=Crt-p1 PE=4 SV=1	0	8.866	53	3	34	1	34	3.9	9.19	65.21	3	1
		Checked	Confidence	Sequence	Modifications	Qvality PEP	Qvality q-value	# Protein Groups	# Proteins	# PSMs	Master Protein Accessions	# Missed Cleavages	Theo. MH+ [Da]	Confidence (by Search Engine): Sequest HT	Percolator q-Value (by Search Engine): Sequest HT	Percolator PEP (by Search Engine): Sequest HT	XCorr (by Search Engine): Sequest HT
		FALSE	High	EKICIPPSSDFGK	1xCarbamidomethyl [C4]	0.00523817	0.00138101	2	15	11	B2CGN7; G9DCI9	1	1477.74	High	0.0004342	0.000688	3.17
		FALSE	High	HCSPKEKICLPPSSDFGK	1xAcetyl [N-Term]; 2xCarbamidomethyl [C2; C9]	0.15278	0.00138101	1	1	1	B2CGN7	2	2129.02	High	0.0004342	0.05747	2.4
		FALSE	High	ICIPPSSDFGK	1xCarbamidomethyl [C2]	0.00213118	0.00138101	2	16	60	B2CGN7; G9DCI9	0	1220.6	High	0.0004342	0.0002146	2.25
109	FALSE	High	Master Protein	T1E6R9	14-3-3 protein theta-like protein OS=Crotalus horridus OX=35024 PE=2 SV=1	0	8.837	12	2	3	2	245	27.7	4.78	8.27	2	1
		Checked	Confidence	Sequence	Modifications	Qvality PEP	Qvality q-value	# Protein Groups	# Proteins	# PSMs	Master Protein Accessions	# Missed Cleavages	Theo. MH+ [Da]	Confidence (by Search Engine): Sequest HT	Percolator q-Value (by Search Engine): Sequest HT	Percolator PEP (by Search Engine): Sequest HT	XCorr (by Search Engine): Sequest HT
		FALSE	High	DSTLIMQLLR		0.114792	0.00138101	1	6	1	T1E6R9	0	1189.66	High	0.0004342	0.03913	1.81
		FALSE	High	TAFDEAIAELDTLNEDSYK		0.000131193	0.00138101	1	1	2	T1E6R9	0	2144.99	High	0.0004342	5.817e-06	3.89
110	FALSE	High	Master Protein	A0A0F7Z6X6	Prominin-1-A OS=Crotalus adamanteus OX=8729 PE=2 SV=1	0	8.822	5	4	4	4	807	91.2	6.7	7.31	4	1
		Checked	Confidence	Sequence	Modifications	Qvality PEP	Qvality q-value	# Protein Groups	# Proteins	# PSMs	Master Protein Accessions	# Missed Cleavages	Theo. MH+ [Da]	Confidence (by Search Engine): Sequest HT	Percolator q-Value (by Search Engine): Sequest HT	Percolator PEP (by Search Engine): Sequest HT	XCorr (by Search Engine): Sequest HT
		FALSE	High	DLLTYVIR		0.14857	0.00138101	1	2	1	A0A0F7Z6X6	0	992.578	High	0.0004342	0.05524	1.28
		FALSE	High	EEVSDIQDILYK		0.00621907	0.00138101	1	2	1	A0A0F7Z6X6	0	1451.73	High	0.0004342	0.0008627	3.32
		FALSE	High	IDIGSIELLK		0.00891309	0.00138101	1	2	1	A0A0F7Z6X6	0	1100.66	High	0.0004342	0.001374	1.86
		FALSE	High	QDLNILANK		0.0772665	0.00138101	1	2	1	A0A0F7Z6X6	0	1028.57	High	0.0004342	0.02303	2.13
111	FALSE	High	Master Protein	T1E3J3	Vascular endothelial growth factor C-like protein OS=Crotalus horridus OX=35024 PE=2 SV=1	0	8.449	9	3	4	3	421	47.6	7.64	8.47	3	1
		Checked	Confidence	Sequence	Modifications	Qvality PEP	Qvality q-value	# Protein Groups	# Proteins	# PSMs	Master Protein Accessions	# Missed Cleavages	Theo. MH+ [Da]	Confidence (by Search Engine): Sequest HT	Percolator q-Value (by Search Engine): Sequest HT	Percolator PEP (by Search Engine): Sequest HT	XCorr (by Search Engine): Sequest HT
		FALSE	High	ELDEETCQCVCK	3xCarbamidomethyl [C7; C9; C11]	0.001959	0.00138101	1	2	1	T1E3J3	0	1570.62	High	0.0004342	0.0001929	3.56
		FALSE	High	GGVTPSSCGIHK	1xCarbamidomethyl [C8]	0.0798186	0.00138101	1	2	1	T1E3J3	0	1199.58	High	0.0004342	0.02405	1.58
		FALSE	High	RCDSGFYYSEEVCR	2xCarbamidomethyl [C2; C13]	0.0660665	0.00138101	1	2	2	T1E3J3	1	1827.74	High	0.0004342	0.01878	2.85
112	FALSE	High	Master Protein	J3RZT5	Keratin, type I cytoskeletal 19 OS=Crotalus adamanteus OX=8729 PE=2 SV=1	0	7.96	8	3	4	3	374	41.8	4.82	4.43	3	1
		Checked	Confidence	Sequence	Modifications	Qvality PEP	Qvality q-value	# Protein Groups	# Proteins	# PSMs	Master Protein Accessions	# Missed Cleavages	Theo. MH+ [Da]	Confidence (by Search Engine): Sequest HT	Percolator q-Value (by Search Engine): Sequest HT	Percolator PEP (by Search Engine): Sequest HT	XCorr (by Search Engine): Sequest HT
		FALSE	High	ALEEANTELEVK		0.0111262	0.00138101	1	1	1	J3RZT5	0	1345.68	High	0.0004342	0.001829	1.63
		FALSE	High	VLDELTLAR		0.0173254	0.00138101	1	1	1	J3RZT5	0	1029.59	High	0.0004342	0.00326	2.79
		FALSE	High	VTMQNLNDR		0.109089	0.00138101	1	1	1	J3RZT5	0	1090.53	High	0.0004342	0.03656	1
		FALSE	High	VTMQNLNDR	1xOxidation [M3]	0.138716	0.00138101	1	1	1	J3RZT5	0	1106.53	High	0.0004342	0.05032	0.84
113	FALSE	High	Master Protein	C0HJE7	L-amino acid oxidase (Fragment) OS=Crotalus durissus terrificus OX=8732 PE=1 SV=1	0	7.88	31	2	14	1	39	4.5	4.88	29.05	2	1
		Checked	Confidence	Sequence	Modifications	Qvality PEP	Qvality q-value	# Protein Groups	# Proteins	# PSMs	Master Protein Accessions	# Missed Cleavages	Theo. MH+ [Da]	Confidence (by Search Engine): Sequest HT	Percolator q-Value (by Search Engine): Sequest HT	Percolator PEP (by Search Engine): Sequest HT	XCorr (by Search Engine): Sequest HT
		FALSE	High	AHDRNPLEECFR	1xCarbamidomethyl [C10]	0.00218941	0.00138101	1	1	10	C0HJE7	1	1543.71	High	0.0004342	0.0002228	3.1
		FALSE	High	NPLEECFR	1xCarbamidomethyl [C6]	0.0396307	0.00138101	3	11	4	A0A0K8RYU0; C0HJE7; T1DP54	0	1064.48	High	0.0004342	0.00957	2.09
114	FALSE	High	Master Protein	T1D746	Villin-1-like protein OS=Crotalus horridus OX=35024 PE=2 SV=1	0	7.667	3	3	3	3	860	97.6	5.96	5	3	1
		Checked	Confidence	Sequence	Modifications	Qvality PEP	Qvality q-value	# Protein Groups	# Proteins	# PSMs	Master Protein Accessions	# Missed Cleavages	Theo. MH+ [Da]	Confidence (by Search Engine): Sequest HT	Percolator q-Value (by Search Engine): Sequest HT	Percolator PEP (by Search Engine): Sequest HT	XCorr (by Search Engine): Sequest HT
		FALSE	High	GDVFLMDLGK		0.112263	0.00138101	1	1	1	T1D746	0	1094.56	High	0.0004342	0.0379	1.65
		FALSE	High	HVETNVYNIK		0.00111584	0.00138101	1	1	1	T1D746	0	1216.63	High	0.0004342	9.301e-05	3.35
		FALSE	High	TVADVISK		0.0280397	0.00138101	1	1	1	T1D746	0	832.477	High	0.0004342	0.006101	1.59
115	FALSE	High	Master Protein	J3S8G4	CREG1-like protein OS=Crotalus adamanteus OX=8729 PE=2 SV=1	0	7.538	20	3	3	3	186	20.8	6.79	6.85	3	1
		Checked	Confidence	Sequence	Modifications	Qvality PEP	Qvality q-value	# Protein Groups	# Proteins	# PSMs	Master Protein Accessions	# Missed Cleavages	Theo. MH+ [Da]	Confidence (by Search Engine): Sequest HT	Percolator q-Value (by Search Engine): Sequest HT	Percolator PEP (by Search Engine): Sequest HT	XCorr (by Search Engine): Sequest HT
		FALSE	High	GHNWFFAK		0.0177365	0.00138101	1	2	1	J3S8G4	0	1006.49	High	0.0004342	0.003354	1.89
		FALSE	High	GSGVPYMYLTELEISVHDLK		0.0026709	0.00138101	1	2	1	J3S8G4	0	2251.13	High	0.0004342	0.0002879	2.86
		FALSE	High	HPEMAFWPK	1xOxidation [M4]	0.0941322	0.00138101	1	2	1	J3S8G4	0	1158.54	High	0.0004342	0.02998	2.11
116	FALSE	High	Master Protein	T1DKG5	Transcobalamin-2-like protein OS=Crotalus horridus OX=35024 PE=2 SV=1	0	7.31	7	3	3	3	431	48.4	8.68	5.26	3	1
		Checked	Confidence	Sequence	Modifications	Qvality PEP	Qvality q-value	# Protein Groups	# Proteins	# PSMs	Master Protein Accessions	# Missed Cleavages	Theo. MH+ [Da]	Confidence (by Search Engine): Sequest HT	Percolator q-Value (by Search Engine): Sequest HT	Percolator PEP (by Search Engine): Sequest HT	XCorr (by Search Engine): Sequest HT
		FALSE	High	GDFQNNLIR		0.074307	0.00138101	1	1	1	T1DKG5	0	1076.55	High	0.0004342	0.02193	1.26
		FALSE	High	GLGALMQSLER		0.0287019	0.00138101	1	1	1	T1DKG5	0	1174.62	High	0.0004342	0.006277	2.43
		FALSE	High	LMDVFQPQSSSR		0.00313967	0.00138101	1	1	1	T1DKG5	0	1394.67	High	0.0004342	0.0003557	2.83
117	FALSE	High	Master Protein	J3S0Z1	Sphingomyelin phosphodiesterase-like OS=Crotalus adamanteus OX=8729 PE=2 SV=1	0	7.12	4	2	2	2	521	58.7	7.49	5.6	2	1
		Checked	Confidence	Sequence	Modifications	Qvality PEP	Qvality q-value	# Protein Groups	# Proteins	# PSMs	Master Protein Accessions	# Missed Cleavages	Theo. MH+ [Da]	Confidence (by Search Engine): Sequest HT	Percolator q-Value (by Search Engine): Sequest HT	Percolator PEP (by Search Engine): Sequest HT	XCorr (by Search Engine): Sequest HT
		FALSE	High	LFGQDVVTAWVR		0.000129	0.00138101	1	1	1	J3S0Z1	0	1390.75	High	0.0004342	5.679e-06	3.65
		FALSE	High	VCQEIIR	1xCarbamidomethyl [C2]	0.0509601	0.00138101	1	1	1	J3S0Z1	0	917.487	High	0.0004342	0.01335	1.95
118	FALSE	High	Master Protein	C0HK18	Thrombin-like enzyme collinein-4 (Fragments) OS=Crotalus durissus collilineatus OX=221569 PE=1 SV=1	0	7.041	34	2	8	1	64	7.1	6.1	19.1	2	1
		Checked	Confidence	Sequence	Modifications	Qvality PEP	Qvality q-value	# Protein Groups	# Proteins	# PSMs	Master Protein Accessions	# Missed Cleavages	Theo. MH+ [Da]	Confidence (by Search Engine): Sequest HT	Percolator q-Value (by Search Engine): Sequest HT	Percolator PEP (by Search Engine): Sequest HT	XCorr (by Search Engine): Sequest HT
		FALSE	High	GGDECNINEHR	1xCarbamidomethyl [C5]	0.00154734	0.00138101	1	1	2	C0HK18	0	1300.53	High	0.0004342	0.0001416	3.7
		FALSE	High	TLCAGILEGGK	1xCarbamidomethyl [C3]	0.0049635	0.00138101	9	91	6	A0A2I7YS59; A0A2I7YS50; A0A2I7YS43; A0A2I7YS94; A0A2I7YS91; T1E7K6; A0A2I7YS70; T1DJX6; C0HK18	0	1118.59	High	0.0004342	0.0006429	2.7
119	FALSE	High	Master Protein	G9DCH9	C-type lectin 3 OS=Crotalus oreganus helleri OX=8741 PE=2 SV=1	0	6.816	17	2	6	2	146	16.7	6.05	17.49	2	1
		Checked	Confidence	Sequence	Modifications	Qvality PEP	Qvality q-value	# Protein Groups	# Proteins	# PSMs	Master Protein Accessions	# Missed Cleavages	Theo. MH+ [Da]	Confidence (by Search Engine): Sequest HT	Percolator q-Value (by Search Engine): Sequest HT	Percolator PEP (by Search Engine): Sequest HT	XCorr (by Search Engine): Sequest HT
		FALSE	High	MDAHFVCEFQA	1xCarbamidomethyl [C7]	0.193915	0.00271736	1	2	4	G9DCH9	0	1354.56	High	0.0008264	0.07935	1.74
		FALSE	High	YEDWAEESYCVYFK	1xCarbamidomethyl [C10]	5.59065e-05	0.00138101	1	10	2	G9DCH9	0	1888.77	High	0.0004342	1.923e-06	4.62
120	FALSE	High	Master Protein	Q7LZF5	Thrombin-like enzyme catroxobin-1 (Fragments) OS=Crotalus atrox OX=8730 PE=1 SV=1	0	6.705	17	1	5	1	75	7.6	4.13	10.34	1	1
		Checked	Confidence	Sequence	Modifications	Qvality PEP	Qvality q-value	# Protein Groups	# Proteins	# PSMs	Master Protein Accessions	# Missed Cleavages	Theo. MH+ [Da]	Confidence (by Search Engine): Sequest HT	Percolator q-Value (by Search Engine): Sequest HT	Percolator PEP (by Search Engine): Sequest HT	XCorr (by Search Engine): Sequest HT
		FALSE	High	VVGGDECNINEHR	1xCarbamidomethyl [C7]	0.00273464	0.00138101	1	2	5	Q7LZF5	0	1498.67	High	0.0004342	0.0002973	2.25
121	FALSE	High	Master Protein	T1D9W7	Peroxiredoxin 4 OS=Crotalus horridus OX=35024 PE=2 SV=1	0	6.689	14	2	2	2	266	29.5	6.43	4.51	2	1
		Checked	Confidence	Sequence	Modifications	Qvality PEP	Qvality q-value	# Protein Groups	# Proteins	# PSMs	Master Protein Accessions	# Missed Cleavages	Theo. MH+ [Da]	Confidence (by Search Engine): Sequest HT	Percolator q-Value (by Search Engine): Sequest HT	Percolator PEP (by Search Engine): Sequest HT	XCorr (by Search Engine): Sequest HT
		FALSE	High	AIDAEVIACSVDSQFTHLAWINTPR	1xCarbamidomethyl [C9]	5.4053e-05	0.00138101	1	2	1	T1D9W7	0	2814.39	High	0.0004342	1.841e-06	4.51
		FALSE	High	IPLLSDLTHQISK		0.247018	0.00538257	1	2	1	T1D9W7	0	1464.84	High	0.001608	0.1111	0.68
122	FALSE	High	Master Protein	A0A0K8RTL5	Natural resistance-associated macrophage protein 2-like OS=Crotalus horridus OX=35024 PE=3 SV=1	0	6.603	5	3	4	3	553	60.8	7.08	5.57	3	1
		Checked	Confidence	Sequence	Modifications	Qvality PEP	Qvality q-value	# Protein Groups	# Proteins	# PSMs	Master Protein Accessions	# Missed Cleavages	Theo. MH+ [Da]	Confidence (by Search Engine): Sequest HT	Percolator q-Value (by Search Engine): Sequest HT	Percolator PEP (by Search Engine): Sequest HT	XCorr (by Search Engine): Sequest HT
		FALSE	High	HPLFSFR		0.0938295	0.00138101	1	1	2	A0A0K8RTL5	0	903.484	High	0.0004342	0.02991	1.52
		FALSE	High	LGVVTGLHLAEVCNR	1xCarbamidomethyl [C13]	0.00146611	0.00138101	1	1	1	A0A0K8RTL5	0	1637.88	High	0.0004342	0.0001321	3.73
		FALSE	High	IPIPEDEK		0.164025	0.00271736	1	1	1	A0A0K8RTL5	0	940.499	High	0.0008264	0.06315	1.84
123	FALSE	High	Master Protein	C0HK50	Disintegrin tzabcanin OS=Crotalus tzabcan OX=1043006 PE=1 SV=1	0	6.228	52	2	4	1	71	7.6	7.02	11.85	2	1
		Checked	Confidence	Sequence	Modifications	Qvality PEP	Qvality q-value	# Protein Groups	# Proteins	# PSMs	Master Protein Accessions	# Missed Cleavages	Theo. MH+ [Da]	Confidence (by Search Engine): Sequest HT	Percolator q-Value (by Search Engine): Sequest HT	Percolator PEP (by Search Engine): Sequest HT	XCorr (by Search Engine): Sequest HT
		FALSE	High	GEECDCGSPANPCCDAATCK	5xCarbamidomethyl [C4; C6; C13; C14; C19]	0.00013661	0.00138101	1	2	3	C0HK50	0	2258.79	High	0.0004342	6.111e-06	4.07
		FALSE	High	LRPGAQCADGLCCDQCR	4xCarbamidomethyl [C7; C12; C13; C16]	0.223705	0.00410083	2	11	1	P31987; C0HK50	0	2036.85	High	0.001234	0.09688	1.68
124	FALSE	High	Master Protein	A0A0F7ZA70	EH domain-containing protein 4-like protein OS=Crotalus adamanteus OX=8729 PE=2 SV=1	0	6.061	6	3	3	3	541	61.7	6.86	7.6	3	1
		Checked	Confidence	Sequence	Modifications	Qvality PEP	Qvality q-value	# Protein Groups	# Proteins	# PSMs	Master Protein Accessions	# Missed Cleavages	Theo. MH+ [Da]	Confidence (by Search Engine): Sequest HT	Percolator q-Value (by Search Engine): Sequest HT	Percolator PEP (by Search Engine): Sequest HT	XCorr (by Search Engine): Sequest HT
		FALSE	High	ADQVDTQQLMR		0.0167545	0.00138101	1	2	1	A0A0F7ZA70	0	1304.63	High	0.0004342	0.003124	2.43
		FALSE	High	LPNSVLGK		0.0896876	0.00138101	1	3	1	A0A0F7ZA70	0	827.499	High	0.0004342	0.0281	1.79
		FALSE	High	SISIIDSPGILSGEK		0.0405615	0.00138101	1	2	1	A0A0F7ZA70	0	1515.83	High	0.0004342	0.009891	3.37
125	FALSE	High	Master Protein	T1DH13	Phospholipase A2 8 OS=Crotalus horridus OX=35024 PE=2 SV=1	0	5.22	13	2	4	1	139	16	8.24	6.11	2	1
		Checked	Confidence	Sequence	Modifications	Qvality PEP	Qvality q-value	# Protein Groups	# Proteins	# PSMs	Master Protein Accessions	# Missed Cleavages	Theo. MH+ [Da]	Confidence (by Search Engine): Sequest HT	Percolator q-Value (by Search Engine): Sequest HT	Percolator PEP (by Search Engine): Sequest HT	XCorr (by Search Engine): Sequest HT
		FALSE	High	AAAICFR	1xCarbamidomethyl [C5]	0.0179156	0.00138101	2	38	2	P00623; T1DH13	0	808.413	High	0.0004342	0.003407	2.18
		FALSE	High	CCFVHDCCYNK	4xCarbamidomethyl [C1; C2; C7; C8]	0.0538973	0.00138101	1	1	2	T1DH13	0	1562.56	High	0.0004342	0.01437	1.82
126	FALSE	High	Master Protein	A0A0K8RTJ4	Lymphocyte antigen 6 complex locus protein G6d-like OS=Crotalus horridus OX=35024 PE=4 SV=1	0	5.175	12	1	1	1	125	13.4	8.37	3.8	1	1
		Checked	Confidence	Sequence	Modifications	Qvality PEP	Qvality q-value	# Protein Groups	# Proteins	# PSMs	Master Protein Accessions	# Missed Cleavages	Theo. MH+ [Da]	Confidence (by Search Engine): Sequest HT	Percolator q-Value (by Search Engine): Sequest HT	Percolator PEP (by Search Engine): Sequest HT	XCorr (by Search Engine): Sequest HT
		FALSE	High	SGEVCAVIHGAIAGK	1xCarbamidomethyl [C5]	0.000146139	0.00138101	1	2	1	A0A0K8RTJ4	0	1468.76	High	0.0004342	6.688e-06	3.8
127	FALSE	High	Master Protein	T1DP34	Alpha-1,6-mannosylglycoprotein 6-beta-N-acetylglucosaminyltransferase A-like protein OS=Crotalus horridus OX=35024 PE=2 SV=1	0	4.916	5	4	4	4	744	84.7	8.25	7.2	4	1
		Checked	Confidence	Sequence	Modifications	Qvality PEP	Qvality q-value	# Protein Groups	# Proteins	# PSMs	Master Protein Accessions	# Missed Cleavages	Theo. MH+ [Da]	Confidence (by Search Engine): Sequest HT	Percolator q-Value (by Search Engine): Sequest HT	Percolator PEP (by Search Engine): Sequest HT	XCorr (by Search Engine): Sequest HT
		FALSE	High	ISASLAELK		0.0569987	0.00138101	1	2	1	T1DP34	0	931.546	High	0.0004342	0.01544	1.83
		FALSE	High	MADTWIEAIK		0.217202	0.00410083	1	2	1	T1DP34	0	1177.59	High	0.001234	0.09286	1.8
		FALSE	High	TNFDLLYK		0.197445	0.00271736	1	2	1	T1DP34	0	1013.53	High	0.0008264	0.08146	1.65
		FALSE	High	VLVHLGLLTK		0.235128	0.00538257	1	2	1	T1DP34	0	1092.71	High	0.001608	0.1038	1.92
128	FALSE	High	Master Protein	A0A0F7Z2N5	Vascular endothelial growth factor OS=Crotalus adamanteus OX=8729 PE=2 SV=1	0	4.646	10	2	2	2	192	22.6	7.66	3.63	2	1
		Checked	Confidence	Sequence	Modifications	Qvality PEP	Qvality q-value	# Protein Groups	# Proteins	# PSMs	Master Protein Accessions	# Missed Cleavages	Theo. MH+ [Da]	Confidence (by Search Engine): Sequest HT	Percolator q-Value (by Search Engine): Sequest HT	Percolator PEP (by Search Engine): Sequest HT	XCorr (by Search Engine): Sequest HT
		FALSE	High	IIQENHCEPCSER	2xCarbamidomethyl [C7; C10]	0.00423704	0.00138101	1	2	1	A0A0F7Z2N5	0	1671.72	High	0.0004342	0.0005236	1.67
		FALSE	High	QLELNER		0.123865	0.00138101	1	2	1	A0A0F7Z2N5	0	901.474	High	0.0004342	0.0432	1.96
129	FALSE	High	Master Protein	J3SBY7	CD59 glycoprotein-like OS=Crotalus adamanteus OX=8729 PE=2 SV=1	0	4.634	25	2	2	2	122	13.6	8.02	3.39	2	1
		Checked	Confidence	Sequence	Modifications	Qvality PEP	Qvality q-value	# Protein Groups	# Proteins	# PSMs	Master Protein Accessions	# Missed Cleavages	Theo. MH+ [Da]	Confidence (by Search Engine): Sequest HT	Percolator q-Value (by Search Engine): Sequest HT	Percolator PEP (by Search Engine): Sequest HT	XCorr (by Search Engine): Sequest HT
		FALSE	High	GEEDTCVIVYHGVK	1xCarbamidomethyl [C6]	0.0104383	0.00138101	1	2	1	J3SBY7	0	1605.76	High	0.0004342	0.001685	3.39
		FALSE	High	YSDCNVDFISNHFSTK	1xCarbamidomethyl [C4]	0.0523224	0.00138101	1	2	1	J3SBY7	0	1933.84	High	0.0004342	0.0138	1.45
130	FALSE	High	Master Protein	J3S4S5	Nucleobindin-2 OS=Crotalus adamanteus OX=8729 PE=2 SV=1	0	4.621	6	3	3	3	466	55.1	5.2	2.37	3	1
		Checked	Confidence	Sequence	Modifications	Qvality PEP	Qvality q-value	# Protein Groups	# Proteins	# PSMs	Master Protein Accessions	# Missed Cleavages	Theo. MH+ [Da]	Confidence (by Search Engine): Sequest HT	Percolator q-Value (by Search Engine): Sequest HT	Percolator PEP (by Search Engine): Sequest HT	XCorr (by Search Engine): Sequest HT
		FALSE	High	ELDLVGHK		0.125837	0.00138101	1	2	1	J3S4S5	0	910.499	High	0.0004342	0.04419	1.35
		FALSE	High	LQTVDIEQIK		0.0330116	0.00138101	1	2	1	J3S4S5	0	1186.67	High	0.0004342	0.007558	2.37
		FALSE	High	QVIEVLETDK		0.179788	0.00271736	1	2	1	J3S4S5	0	1173.64	High	0.0008264	0.07173	1.31
131	FALSE	High	Master Protein	T1E651	Cofilin-2 OS=Crotalus horridus OX=35024 PE=2 SV=1	0	4.497	17	1	1	1	166	18.6	8.1	4.04	1	1
		Checked	Confidence	Sequence	Modifications	Qvality PEP	Qvality q-value	# Protein Groups	# Proteins	# PSMs	Master Protein Accessions	# Missed Cleavages	Theo. MH+ [Da]	Confidence (by Search Engine): Sequest HT	Percolator q-Value (by Search Engine): Sequest HT	Percolator PEP (by Search Engine): Sequest HT	XCorr (by Search Engine): Sequest HT
		FALSE	High	EILVGDLGDTVDDPYLHFVALLPPSDCR	1xCarbamidomethyl [C27]	0.000488576	0.00138101	1	2	1	T1E651	0	3126.55	High	0.0004342	3.185e-05	4.04
132	FALSE	High	Master Protein	P81508	Snaclec CHH-B subunit alpha OS=Crotalus horridus OX=35024 PE=1 SV=1	0	4.407	8	1	5	1	127	15.2	7.12	11.11	1	1
		Checked	Confidence	Sequence	Modifications	Qvality PEP	Qvality q-value	# Protein Groups	# Proteins	# PSMs	Master Protein Accessions	# Missed Cleavages	Theo. MH+ [Da]	Confidence (by Search Engine): Sequest HT	Percolator q-Value (by Search Engine): Sequest HT	Percolator PEP (by Search Engine): Sequest HT	XCorr (by Search Engine): Sequest HT
		FALSE	High	QEMTWADAER		0.034015	0.00138101	1	2	3	P81508	0	1236.53	High	0.0004342	0.007843	2.39
		FALSE	High	QEMTWADAER	1xOxidation [M3]	0.0240485	0.00138101	1	2	2	P81508	0	1252.53	High	0.0004342	0.004994	2.7
133	FALSE	High	Master Protein	P0DJG6	Snake venom serine protease (Fragment) OS=Crotalus viridis viridis OX=8742 PE=1 SV=1	0	4.249	43	1	2	1	30	3.2	4.28	2.76	1	1
		Checked	Confidence	Sequence	Modifications	Qvality PEP	Qvality q-value	# Protein Groups	# Proteins	# PSMs	Master Protein Accessions	# Missed Cleavages	Theo. MH+ [Da]	Confidence (by Search Engine): Sequest HT	Percolator q-Value (by Search Engine): Sequest HT	Percolator PEP (by Search Engine): Sequest HT	XCorr (by Search Engine): Sequest HT
		FALSE	High	VIGGDECNINEHR	1xCarbamidomethyl [C7]	0.00411055	0.00138101	1	3	2	P0DJG6	0	1512.69	High	0.0004342	0.0005023	2.76
134	FALSE	High	Master Protein	T1E5P2	Neutral alpha-glucosidase AB-like protein OS=Crotalus horridus OX=35024 PE=2 SV=1	0	4.18	2	1	1	1	947	107.3	5.54	3.47	1	1
		Checked	Confidence	Sequence	Modifications	Qvality PEP	Qvality q-value	# Protein Groups	# Proteins	# PSMs	Master Protein Accessions	# Missed Cleavages	Theo. MH+ [Da]	Confidence (by Search Engine): Sequest HT	Percolator q-Value (by Search Engine): Sequest HT	Percolator PEP (by Search Engine): Sequest HT	XCorr (by Search Engine): Sequest HT
		FALSE	High	MLDYIQGGGETPQTDVR		0.000857869	0.00138101	1	2	1	T1E5P2	0	1879.89	High	0.0004342	6.611e-05	3.47
135	FALSE	High	Master Protein	P0C6E8	Zinc metalloproteinase/disintegrin (Fragment) OS=Trimeresurus gramineus OX=8767 PE=1 SV=1	0	3.93	10	3	8	1	435	48.2	6.6	11.38	3	1
		Checked	Confidence	Sequence	Modifications	Qvality PEP	Qvality q-value	# Protein Groups	# Proteins	# PSMs	Master Protein Accessions	# Missed Cleavages	Theo. MH+ [Da]	Confidence (by Search Engine): Sequest HT	Percolator q-Value (by Search Engine): Sequest HT	Percolator PEP (by Search Engine): Sequest HT	XCorr (by Search Engine): Sequest HT
		FALSE	High	AARSECDIAESCAGQSADCPTDDFHR	3xCarbamidomethyl [C6; C12; C19]	0.197445	0.00271736	1	1	1	P0C6E8	1	2926.18	High	0.0008264	0.0814	2.43
		FALSE	High	ETVLLNR		0.115891	0.00138101	6	13	3	A0A0K8RYV7; P0C6E8; A0A1W7RBA3; A0A1W7RBB1; T1DJY5; C9E1R9	0	844.489	High	0.0004342	0.03956	1.86
		FALSE	High	YIPCAPQDVK	1xCarbamidomethyl [C4]	0.109089	0.00138101	3	5	4	P0C6E8; A0A1W7RBA3; J3S831	0	1190.59	High	0.0004342	0.03646	1.69
136	FALSE	High	Master Protein	J3S951	Myosin-Id-like OS=Crotalus adamanteus OX=8729 PE=2 SV=1	0	3.527	1	1	1	1	1006	116.1	9.32	2.22	1	1
		Checked	Confidence	Sequence	Modifications	Qvality PEP	Qvality q-value	# Protein Groups	# Proteins	# PSMs	Master Protein Accessions	# Missed Cleavages	Theo. MH+ [Da]	Confidence (by Search Engine): Sequest HT	Percolator q-Value (by Search Engine): Sequest HT	Percolator PEP (by Search Engine): Sequest HT	XCorr (by Search Engine): Sequest HT
		FALSE	High	ILAAILHLGNLK		0.00273464	0.00138101	1	2	1	J3S951	0	1275.81	High	0.0004342	0.0002972	2.22
137	FALSE	High	Master Protein	T1DJC7	Rab GDP dissociation inhibitor OS=Crotalus horridus OX=35024 PE=2 SV=1	0	3.479	4	1	1	1	447	50.3	5.19	3.84	1	1
		Checked	Confidence	Sequence	Modifications	Qvality PEP	Qvality q-value	# Protein Groups	# Proteins	# PSMs	Master Protein Accessions	# Missed Cleavages	Theo. MH+ [Da]	Confidence (by Search Engine): Sequest HT	Percolator q-Value (by Search Engine): Sequest HT	Percolator PEP (by Search Engine): Sequest HT	XCorr (by Search Engine): Sequest HT
		FALSE	High	SPYLYPLYGLGELPQGFAR		0.00298497	0.00138101	1	2	1	T1DJC7	0	2141.11	High	0.0004342	0.0003322	3.84
138	FALSE	High	Master Protein	Q719L9	Snaclec crotocetin-1 OS=Crotalus durissus terrificus OX=8732 PE=2 SV=1	0	3.426	7	1	2	1	158	18.2	7.9	4.66	1	1
		Checked	Confidence	Sequence	Modifications	Qvality PEP	Qvality q-value	# Protein Groups	# Proteins	# PSMs	Master Protein Accessions	# Missed Cleavages	Theo. MH+ [Da]	Confidence (by Search Engine): Sequest HT	Percolator q-Value (by Search Engine): Sequest HT	Percolator PEP (by Search Engine): Sequest HT	XCorr (by Search Engine): Sequest HT
		FALSE	High	TWEDAEWFCTK	1xCarbamidomethyl [C9]	0.00326918	0.00138101	1	1	2	Q719L9	0	1472.62	High	0.0004342	0.0003749	1.85
139	FALSE	High	Master Protein	T1DAW8	Lipase OS=Crotalus horridus OX=35024 PE=2 SV=1	0	3.35	3	1	3	1	400	45.8	7.83	8.51	1	1
		Checked	Confidence	Sequence	Modifications	Qvality PEP	Qvality q-value	# Protein Groups	# Proteins	# PSMs	Master Protein Accessions	# Missed Cleavages	Theo. MH+ [Da]	Confidence (by Search Engine): Sequest HT	Percolator q-Value (by Search Engine): Sequest HT	Percolator PEP (by Search Engine): Sequest HT	XCorr (by Search Engine): Sequest HT
		FALSE	High	LGELPEFLLK		0.00375328	0.00138101	1	2	3	T1DAW8	0	1158.68	High	0.0004342	0.000447	2.86
140	FALSE	High	Master Protein	J3S4B1	Endoplasmin-like OS=Crotalus adamanteus OX=8729 PE=2 SV=1	0	3.086	3	2	2	2	794	91.6	4.81	3.54	2	1
		Checked	Confidence	Sequence	Modifications	Qvality PEP	Qvality q-value	# Protein Groups	# Proteins	# PSMs	Master Protein Accessions	# Missed Cleavages	Theo. MH+ [Da]	Confidence (by Search Engine): Sequest HT	Percolator q-Value (by Search Engine): Sequest HT	Percolator PEP (by Search Engine): Sequest HT	XCorr (by Search Engine): Sequest HT
		FALSE	High	ELISNASDALDK		0.14312	0.00138101	1	2	1	J3S4B1	0	1275.64	High	0.0004342	0.05264	1.66
		FALSE	High	GTTVTLVLK		0.0573748	0.00138101	1	2	1	J3S4B1	0	931.582	High	0.0004342	0.01559	1.88
141	FALSE	High	Master Protein	J3RZN4	78 kDa glucose-regulated protein OS=Crotalus adamanteus OX=8729 PE=2 SV=1	0	3.047	2	1	1	1	684	75.4	5.03	3.38	1	1
		Checked	Confidence	Sequence	Modifications	Qvality PEP	Qvality q-value	# Protein Groups	# Proteins	# PSMs	Master Protein Accessions	# Missed Cleavages	Theo. MH+ [Da]	Confidence (by Search Engine): Sequest HT	Percolator q-Value (by Search Engine): Sequest HT	Percolator PEP (by Search Engine): Sequest HT	XCorr (by Search Engine): Sequest HT
		FALSE	High	IINEPTAAAIAYGLDK		0.0064319	0.00138101	1	6	1	J3RZN4	0	1659.9	High	0.0004342	0.0008983	3.38
142	FALSE	High	Master Protein	T1E7J2	CNP_BPP-CohCI-1 OS=Crotalus oreganus helleri OX=8741 PE=2 SV=1	0	2.977	5	2	4	2	200	20.8	11.12	6.33	2	1
		Checked	Confidence	Sequence	Modifications	Qvality PEP	Qvality q-value	# Protein Groups	# Proteins	# PSMs	Master Protein Accessions	# Missed Cleavages	Theo. MH+ [Da]	Confidence (by Search Engine): Sequest HT	Percolator q-Value (by Search Engine): Sequest HT	Percolator PEP (by Search Engine): Sequest HT	XCorr (by Search Engine): Sequest HT
		FALSE	High	AGNGCFGLK	1xCarbamidomethyl [C5]	0.0413764	0.00138101	1	14	3	T1E7J2	0	923.44	High	0.0004342	0.01015	2.51
		FALSE	High	RAGNGCFGLK	1xCarbamidomethyl [C6]	0.235128	0.00538257	1	14	1	T1E7J2	1	1079.54	High	0.001608	0.1039	2.21
143	FALSE	High	Master Protein	A0A0F7ZBW7	EPS8-like 2 OS=Crotalus adamanteus OX=8729 PE=2 SV=1	0	2.82	2	1	1	1	717	81.9	7.77	2.59	1	1
		Checked	Confidence	Sequence	Modifications	Qvality PEP	Qvality q-value	# Protein Groups	# Proteins	# PSMs	Master Protein Accessions	# Missed Cleavages	Theo. MH+ [Da]	Confidence (by Search Engine): Sequest HT	Percolator q-Value (by Search Engine): Sequest HT	Percolator PEP (by Search Engine): Sequest HT	XCorr (by Search Engine): Sequest HT
		FALSE	High	AKPPHETEFLDCFQK	1xCarbamidomethyl [C12]	0.00962949	0.00138101	1	2	1	A0A0F7ZBW7	0	1846.88	High	0.0004342	0.001515	2.59
144	FALSE	High	Master Protein	T1DC90	Dynein light chain OS=Crotalus horridus OX=35024 PE=2 SV=1	0	2.707	12	1	1	1	89	10.3	7.44	2.2	1	1
		Checked	Confidence	Sequence	Modifications	Qvality PEP	Qvality q-value	# Protein Groups	# Proteins	# PSMs	Master Protein Accessions	# Missed Cleavages	Theo. MH+ [Da]	Confidence (by Search Engine): Sequest HT	Percolator q-Value (by Search Engine): Sequest HT	Percolator PEP (by Search Engine): Sequest HT	XCorr (by Search Engine): Sequest HT
		FALSE	High	NFGSYVTHETK		0.0117405	0.00138101	1	2	1	T1DC90	0	1282.61	High	0.0004342	0.001963	2.2
145	FALSE	High	Master Protein	A0A1W7RBC3	Cadam10_CTL-11 OS=Crotalus adamanteus OX=8729 PE=4 SV=1	0	2.698	7	1	2	1	153	17.4	6.07	5.54	1	1
		Checked	Confidence	Sequence	Modifications	Qvality PEP	Qvality q-value	# Protein Groups	# Proteins	# PSMs	Master Protein Accessions	# Missed Cleavages	Theo. MH+ [Da]	Confidence (by Search Engine): Sequest HT	Percolator q-Value (by Search Engine): Sequest HT	Percolator PEP (by Search Engine): Sequest HT	XCorr (by Search Engine): Sequest HT
		FALSE	High	RTIPHIWIGLR		0.0119393	0.00138101	1	1	2	A0A1W7RBC3	1	1361.82	High	0.0004342	0.002004	2.86
146	FALSE	High	Master Protein	A0A0F7Z3D0	Ubiquitin C OS=Crotalus adamanteus OX=8729 PE=2 SV=1	0	2.681	18	2	2	2	98	11	8.73	1.84	2	1
		Checked	Confidence	Sequence	Modifications	Qvality PEP	Qvality q-value	# Protein Groups	# Proteins	# PSMs	Master Protein Accessions	# Missed Cleavages	Theo. MH+ [Da]	Confidence (by Search Engine): Sequest HT	Percolator q-Value (by Search Engine): Sequest HT	Percolator PEP (by Search Engine): Sequest HT	XCorr (by Search Engine): Sequest HT
		FALSE	High	ESTLHLVLR		0.149497	0.00138101	1	4	1	A0A0F7Z3D0	0	1067.62	High	0.0004342	0.05575	1.53
		FALSE	High	TLSDYNIQK		0.110842	0.00138101	1	4	1	A0A0F7Z3D0	0	1081.55	High	0.0004342	0.03736	1.84
147	FALSE	High	Master Protein	T1DND1	Putative low affinity copper uptake protein 2 OS=Crotalus horridus OX=35024 PE=2 SV=1	0	2.417	13	1	1	1	141	15.7	8.19	2.92	1	1
		Checked	Confidence	Sequence	Modifications	Qvality PEP	Qvality q-value	# Protein Groups	# Proteins	# PSMs	Master Protein Accessions	# Missed Cleavages	Theo. MH+ [Da]	Confidence (by Search Engine): Sequest HT	Percolator q-Value (by Search Engine): Sequest HT	Percolator PEP (by Search Engine): Sequest HT	XCorr (by Search Engine): Sequest HT
		FALSE	High	LIQHSQTAVAPSISQENLR		0.0196108	0.00138101	1	4	1	T1DND1	0	2092.11	High	0.0004342	0.00383	2.92
148	FALSE	High	Master Protein	P0CJ34	Bradykinin inhibitor peptide OS=Crotalus atrox OX=8730 PE=1 SV=1	0	2.311	100	1	3	1	11	1.1	6.24	5.83	1	1
		Checked	Confidence	Sequence	Modifications	Qvality PEP	Qvality q-value	# Protein Groups	# Proteins	# PSMs	Master Protein Accessions	# Missed Cleavages	Theo. MH+ [Da]	Confidence (by Search Engine): Sequest HT	Percolator q-Value (by Search Engine): Sequest HT	Percolator PEP (by Search Engine): Sequest HT	XCorr (by Search Engine): Sequest HT
		FALSE	High	TPPAGPDVGPR		0.02365	0.00138101	1	1	3	P0CJ34	0	1063.55	High	0.0004342	0.00489	1.67
149	FALSE	High	Master Protein	A0A023J5I2	GP-I metalloproteinase (Fragment) OS=Crotalus scutulatus scutulatus OX=8738 PE=4 SV=1	0	2.238	5	1	1	1	188	21.8	6.62	0	1	1
		Checked	Confidence	Sequence	Modifications	Qvality PEP	Qvality q-value	# Protein Groups	# Proteins	# PSMs	Master Protein Accessions	# Missed Cleavages	Theo. MH+ [Da]	Confidence (by Search Engine): Sequest HT	Percolator q-Value (by Search Engine): Sequest HT	Percolator PEP (by Search Engine): Sequest HT	XCorr (by Search Engine): Sequest HT
		FALSE	High	EQQTYLDAK		0.0269394	0.00138101	1	2	1	A0A023J5I2	0	1095.53	High	0.0004342	0.005785	1.58
150	FALSE	High	Master Protein	A0A193CHJ9	C-type lectin 3 OS=Crotalus tzabcan OX=1043006 PE=2 SV=1	0	2.009	13	2	2	1	158	18.1	6.52	2.57	2	1
		Checked	Confidence	Sequence	Modifications	Qvality PEP	Qvality q-value	# Protein Groups	# Proteins	# PSMs	Master Protein Accessions	# Missed Cleavages	Theo. MH+ [Da]	Confidence (by Search Engine): Sequest HT	Percolator q-Value (by Search Engine): Sequest HT	Percolator PEP (by Search Engine): Sequest HT	XCorr (by Search Engine): Sequest HT
		FALSE	High	NVHCAKENLFMCK	2xCarbamidomethyl [C4; C12]; 1xOxidation [M11]	0.186454	0.00271736	1	2	1	A0A193CHJ9	1	1666.75	High	0.0008264	0.07529	2.57
		FALSE	High	TWDDAER		0.276093	0.00669917	4	19	1	A0A193CHJ9; J3RY48; G9DCH8; T1DE73	0	892.38	High	0.001991	0.13	1.16
151	FALSE	High	Master Protein	F8S0Z3	C-type lectin 3a OS=Crotalus adamanteus OX=8729 PE=2 SV=1	0	1.924	17	1	2	1	148	17.3	4.73	0	1	1
		Checked	Confidence	Sequence	Modifications	Qvality PEP	Qvality q-value	# Protein Groups	# Proteins	# PSMs	Master Protein Accessions	# Missed Cleavages	Theo. MH+ [Da]	Confidence (by Search Engine): Sequest HT	Percolator q-Value (by Search Engine): Sequest HT	Percolator PEP (by Search Engine): Sequest HT	XCorr (by Search Engine): Sequest HT
		FALSE	High	FCTQQHTGSHLVSFHSTEEADFVVK	1xCarbamidomethyl [C2]	0.0467674	0.00138101	1	5	2	F8S0Z3	0	2891.34	High	0.0004342	0.0119	1.29
152	FALSE	High	Master Protein	J3RYE8	Aquaporin-5-like protein OS=Crotalus adamanteus OX=8729 PE=2 SV=1	0	1.868	3	1	1	1	261	28.1	7.93	2.04	1	1
		Checked	Confidence	Sequence	Modifications	Qvality PEP	Qvality q-value	# Protein Groups	# Proteins	# PSMs	Master Protein Accessions	# Missed Cleavages	Theo. MH+ [Da]	Confidence (by Search Engine): Sequest HT	Percolator q-Value (by Search Engine): Sequest HT	Percolator PEP (by Search Engine): Sequest HT	XCorr (by Search Engine): Sequest HT
		FALSE	High	SLGPAVVMK		0.0516369	0.00138101	1	1	1	J3RYE8	0	901.518	High	0.0004342	0.01356	2.04
153	FALSE	High	Master Protein	A0A0F7Z6R8	Ras-related protein Rab-10-like protein OS=Crotalus adamanteus OX=8729 PE=2 SV=1	0	1.725	6	1	1	1	200	22.6	8.38	0	1	1
		Checked	Confidence	Sequence	Modifications	Qvality PEP	Qvality q-value	# Protein Groups	# Proteins	# PSMs	Master Protein Accessions	# Missed Cleavages	Theo. MH+ [Da]	Confidence (by Search Engine): Sequest HT	Percolator q-Value (by Search Engine): Sequest HT	Percolator PEP (by Search Engine): Sequest HT	XCorr (by Search Engine): Sequest HT
		FALSE	High	NIDEHANEDVER		0.066283	0.00138101	1	2	1	A0A0F7Z6R8	0	1440.63	High	0.0004342	0.01884	1.2
154	FALSE	High	Master Protein	J3S4B4	Epididymal secretory protein E1-like protein OS=Crotalus adamanteus OX=8729 PE=2 SV=1	0	1.645	9	1	1	1	148	16.1	6.29	2.87	1	1
		Checked	Confidence	Sequence	Modifications	Qvality PEP	Qvality q-value	# Protein Groups	# Proteins	# PSMs	Master Protein Accessions	# Missed Cleavages	Theo. MH+ [Da]	Confidence (by Search Engine): Sequest HT	Percolator q-Value (by Search Engine): Sequest HT	Percolator PEP (by Search Engine): Sequest HT	XCorr (by Search Engine): Sequest HT
		FALSE	High	VDIPFPLEEPDGCK	1xCarbamidomethyl [C13]	0.0762677	0.00138101	1	1	1	J3S4B4	0	1615.77	High	0.0004342	0.02267	2.87
155	FALSE	High	Master Protein	J3SFE4	Activating transcription factor 2 OS=Crotalus adamanteus OX=8729 PE=2 SV=1	0.001	1.218	8	1	1	1	487	52.5	7.15	0	1	1
		Checked	Confidence	Sequence	Modifications	Qvality PEP	Qvality q-value	# Protein Groups	# Proteins	# PSMs	Master Protein Accessions	# Missed Cleavages	Theo. MH+ [Da]	Confidence (by Search Engine): Sequest HT	Percolator q-Value (by Search Engine): Sequest HT	Percolator PEP (by Search Engine): Sequest HT	XCorr (by Search Engine): Sequest HT
		FALSE	High	AEAVATSVLSQMPDQSTDPVLSQIVMAPPSQSQPSGS	1xOxidation [M26]	0.159049	0.00271736	1	1	1	J3SFE4	0	3756.79	High	0.0008264	0.06058	1.41
156	FALSE	High	Master Protein	T1D6Q8	C-type lectin 4 OS=Crotalus horridus OX=35024 PE=2 SV=1	0.001	1.188	9	1	1	1	158	18.1	6.16	0	1	1
		Checked	Confidence	Sequence	Modifications	Qvality PEP	Qvality q-value	# Protein Groups	# Proteins	# PSMs	Master Protein Accessions	# Missed Cleavages	Theo. MH+ [Da]	Confidence (by Search Engine): Sequest HT	Percolator q-Value (by Search Engine): Sequest HT	Percolator PEP (by Search Engine): Sequest HT	XCorr (by Search Engine): Sequest HT
		FALSE	High	WANIFCGQRNPFVCK	2xCarbamidomethyl [C6; C14]	0.167077	0.00271736	1	1	1	T1D6Q8	1	1896.9	High	0.0008264	0.06482	1.49
157	FALSE	High	Master Protein	T1DMI8	Non-specific serine/threonine protein kinase OS=Crotalus horridus OX=35024 PE=2 SV=1	0.001	1.161	1	1	1	1	729	81.7	9.47	0	1	1
		Checked	Confidence	Sequence	Modifications	Qvality PEP	Qvality q-value	# Protein Groups	# Proteins	# PSMs	Master Protein Accessions	# Missed Cleavages	Theo. MH+ [Da]	Confidence (by Search Engine): Sequest HT	Percolator q-Value (by Search Engine): Sequest HT	Percolator PEP (by Search Engine): Sequest HT	XCorr (by Search Engine): Sequest HT
		FALSE	High	HSVIQNGK		0.174925	0.00271736	1	3	1	T1DMI8	0	882.479	High	0.0008264	0.06901	1.54
158	FALSE	High	Master Protein	T1E671	Cell cycle progression protein 1-like protein OS=Crotalus horridus OX=35024 PE=2 SV=1	0.001	1.155	1	1	2	1	808	92.2	6.57	0	1	1
		Checked	Confidence	Sequence	Modifications	Qvality PEP	Qvality q-value	# Protein Groups	# Proteins	# PSMs	Master Protein Accessions	# Missed Cleavages	Theo. MH+ [Da]	Confidence (by Search Engine): Sequest HT	Percolator q-Value (by Search Engine): Sequest HT	Percolator PEP (by Search Engine): Sequest HT	XCorr (by Search Engine): Sequest HT
		FALSE	High	MLTELEK		0.176533	0.00271736	1	2	2	T1E671	0	863.454	High	0.0008264	0.06997	1.29
159	FALSE	High	Master Protein	A0A0F7ZAB1	Keratin, type I cytoskeletal 18-like protein OS=Crotalus adamanteus OX=8729 PE=2 SV=1	0.001	1.094	2	1	1	1	436	48.5	5.14	1.87	1	1
		Checked	Confidence	Sequence	Modifications	Qvality PEP	Qvality q-value	# Protein Groups	# Proteins	# PSMs	Master Protein Accessions	# Missed Cleavages	Theo. MH+ [Da]	Confidence (by Search Engine): Sequest HT	Percolator q-Value (by Search Engine): Sequest HT	Percolator PEP (by Search Engine): Sequest HT	XCorr (by Search Engine): Sequest HT
		FALSE	High	LAADDFR		0.195673	0.00271736	1	2	1	A0A0F7ZAB1	0	807.4	High	0.0008264	0.08057	1.87
160	FALSE	High	Master Protein	J3SF16	Peptidyl-prolyl cis-trans isomerase OS=Crotalus adamanteus OX=8729 PE=2 SV=1	0.001	1.088	5	1	1	1	165	18	8.16	1.89	1	1
		Checked	Confidence	Sequence	Modifications	Qvality PEP	Qvality q-value	# Protein Groups	# Proteins	# PSMs	Master Protein Accessions	# Missed Cleavages	Theo. MH+ [Da]	Confidence (by Search Engine): Sequest HT	Percolator q-Value (by Search Engine): Sequest HT	Percolator PEP (by Search Engine): Sequest HT	XCorr (by Search Engine): Sequest HT
		FALSE	High	HVVFGQVR		0.198038	0.00271736	1	2	1	J3SF16	0	941.532	High	0.0008264	0.08171	1.89
161	FALSE	High	Master Protein	T1E4W1	NudC domain-containing protein 3-like protein OS=Crotalus horridus OX=35024 PE=2 SV=1	0.001	1.075	4	1	1	1	363	40.8	5.19	0	1	1
		Checked	Confidence	Sequence	Modifications	Qvality PEP	Qvality q-value	# Protein Groups	# Proteins	# PSMs	Master Protein Accessions	# Missed Cleavages	Theo. MH+ [Da]	Confidence (by Search Engine): Sequest HT	Percolator q-Value (by Search Engine): Sequest HT	Percolator PEP (by Search Engine): Sequest HT	XCorr (by Search Engine): Sequest HT
		FALSE	High	SMATVDEEEHAVLDR	1xOxidation [M2]	0.202236	0.00271736	1	2	1	T1E4W1	0	1717.77	High	0.0008264	0.08418	0.58
162	FALSE	High	Master Protein	B0FXM2	Thrombin-like enzyme gyroxin B1.4 OS=Crotalus durissus terrificus OX=8732 PE=2 SV=1	0.001	1.045	8	1	1	1	262	29.2	6.4	2.83	1	1
		Checked	Confidence	Sequence	Modifications	Qvality PEP	Qvality q-value	# Protein Groups	# Proteins	# PSMs	Master Protein Accessions	# Missed Cleavages	Theo. MH+ [Da]	Confidence (by Search Engine): Sequest HT	Percolator q-Value (by Search Engine): Sequest HT	Percolator PEP (by Search Engine): Sequest HT	XCorr (by Search Engine): Sequest HT
		FALSE	High	NNEHIAPLSLPSSPPSVGSVCR	1xCarbamidomethyl [C21]	0.212114	0.00271736	1	2	1	B0FXM2	0	2318.16	High	0.0008264	0.09008	2.83
163	FALSE	High	Master Protein	T1DJ95	Retinoic acid-induced protein 3-like protein OS=Crotalus horridus OX=35024 PE=2 SV=1	0.004	1.033	4	1	1	1	357	40.2	8.05	0	1	1
		Checked	Confidence	Sequence	Modifications	Qvality PEP	Qvality q-value	# Protein Groups	# Proteins	# PSMs	Master Protein Accessions	# Missed Cleavages	Theo. MH+ [Da]	Confidence (by Search Engine): Sequest HT	Percolator q-Value (by Search Engine): Sequest HT	Percolator PEP (by Search Engine): Sequest HT	XCorr (by Search Engine): Sequest HT
		FALSE	High	KPGDYPQENNTCQPK	1xCarbamidomethyl [C12]	0.216561	0.00410083	1	3	1	T1DJ95	0	1775.8	High	0.001234	0.09263	1.17
164	FALSE	High	Master Protein	T1DN36	Exportin-1-like protein OS=Crotalus horridus OX=35024 PE=2 SV=1	0.005	0.987	1	1	1	1	1071	123.1	6.11	0	1	1
		Checked	Confidence	Sequence	Modifications	Qvality PEP	Qvality q-value	# Protein Groups	# Proteins	# PSMs	Master Protein Accessions	# Missed Cleavages	Theo. MH+ [Da]	Confidence (by Search Engine): Sequest HT	Percolator q-Value (by Search Engine): Sequest HT	Percolator PEP (by Search Engine): Sequest HT	XCorr (by Search Engine): Sequest HT
		FALSE	High	FLVTVIK		0.234443	0.00538257	1	1	1	T1DN36	0	819.534	High	0.001608	0.1031	1.55
165	FALSE	High	Master Protein	J3S1E7	Thioredoxin-related transmembrane protein 2-like OS=Crotalus adamanteus OX=8729 PE=2 SV=1	0.005	0.911	3	1	1	1	296	34.1	8.31	0	1	1
		Checked	Confidence	Sequence	Modifications	Qvality PEP	Qvality q-value	# Protein Groups	# Proteins	# PSMs	Master Protein Accessions	# Missed Cleavages	Theo. MH+ [Da]	Confidence (by Search Engine): Sequest HT	Percolator q-Value (by Search Engine): Sequest HT	Percolator PEP (by Search Engine): Sequest HT	XCorr (by Search Engine): Sequest HT
		FALSE	High	EFNLNELYQK		0.265365	0.00538257	1	2	1	J3S1E7	0	1297.64	High	0.001608	0.1227	0.81
166	FALSE	High	Master Protein	T1DKG0	Transgelin OS=Crotalus horridus OX=35024 PE=2 SV=1	0.009	0.854	7	1	1	1	199	22.2	8.69	1.63	1	1
		Checked	Confidence	Sequence	Modifications	Qvality PEP	Qvality q-value	# Protein Groups	# Proteins	# PSMs	Master Protein Accessions	# Missed Cleavages	Theo. MH+ [Da]	Confidence (by Search Engine): Sequest HT	Percolator q-Value (by Search Engine): Sequest HT	Percolator PEP (by Search Engine): Sequest HT	XCorr (by Search Engine): Sequest HT
		FALSE	High	AQVGPNSGEPEPGK		0.291174	0.0093947	1	1	1	T1DKG0	0	1366.66	High	0.002774	0.14	1.63
									10185	7812	523
