# Supplementary material for: Proteomic Identification and Quantification of Snake Venom Biomarkers in Venom and Plasma Extracellular Vesicles
Source: Toxins (Basel). 2021 Sep 15;13(9):654. doi: 10.3390/toxins13090654 (PMC8473211; doi:10.3390/toxins13090654)
Supplement: Supplementary file 1 [file toxins-13-00654-s001.zip › Supplemental Data S3 Heatmap .xlsx]

## Sheet: C. atrox Heatmap Data
Supplementary Table S3A. List of proteins included in the heatmap in Figure 6
No.	Description	Accession	Control (log2Abundance)	Venom (log2Abundance)
1	Apolipoprotein B-100 OS=Mus musculus GN=Apob PE=1 SV=1	E9Q414	28.8172	28.9904
2	Fibronectin OS=Mus musculus GN=Fn1 PE=1 SV=1	A0A087WSN6	25.6663	26.3979
3	Spectrin alpha chain, erythrocytic 1 OS=Mus musculus GN=Spta1 PE=1 SV=3	P08032	26.5974	23.6951
4	Myosin-9 OS=Mus musculus GN=Myh9 PE=1 SV=4	Q8VDD5	26.3413	22.9805
5	Filamin-A OS=Mus musculus GN=Flna PE=1 SV=5	Q8BTM8	26.1761	21.5466
6	Spectrin beta 1 OS=Mus musculus GN=Sptb PE=1 SV=1	Q3UGX2	26.6753	24.3051
7	Talin-1 OS=Mus musculus GN=Tln1 PE=1 SV=2	P26039	24.0887	21.3802
8	Complement C3 OS=Mus musculus GN=C3 PE=1 SV=3	P01027	27.0517	27.4314
9	von Willebrand factor OS=Mus musculus GN=Vwf PE=1 SV=2	E9QPU1	25.4608	18.391
10	Ankyrin-1 OS=Mus musculus GN=Ank1 PE=1 SV=1	G8JL84	25.7483	22.8846
11	Murinoglobulin-1 OS=Mus musculus GN=Mug1 PE=1 SV=3	P28665	25.4477	25.093
12	Pregnancy zone protein OS=Mus musculus GN=Pzp PE=1 SV=3	Q61838	26.5999	26.2107
13	Fibrinogen beta chain OS=Mus musculus GN=Fgb PE=1 SV=1	Q8K0E8	29.936	29.559
14	Fibrinogen alpha chain OS=Mus musculus GN=Fga PE=1 SV=1	E9PV24	29.7566	29.512
15	Plasminogen OS=Mus musculus GN=Plg PE=1 SV=3	P20918	25.8015	25.1791
16	Coagulation factor V OS=Mus musculus GN=F5 PE=1 SV=1	O88783	25.4548	25.0276
17	Thrombospondin-1 OS=Mus musculus GN=Thbs1 PE=1 SV=1	P35441	25.8752	24.2894
18	Inter alpha-trypsin inhibitor, heavy chain 4 OS=Mus musculus GN=Itih4 PE=1 SV=1	E9PVD2	24.7505	26.101
19	Serotransferrin OS=Mus musculus GN=Tf PE=1 SV=1	Q921I1	27.0416	26.2632
20	Complement factor H OS=Mus musculus GN=Cfh PE=1 SV=1	E9Q8I0	24.6152	25.6345
21	Serum albumin OS=Mus musculus GN=Alb PE=1 SV=3	P07724	29.9628	29.0234
22	Sarcoplasmic/endoplasmic reticulum calcium ATPase 1 OS=Mus musculus GN=Atp2a1 PE=1 SV=1	Q8R429	26.2025	23.2969
23	Fibrinogen gamma chain OS=Mus musculus GN=Fgg PE=1 SV=1	Q3UER8	29.9991	29.6915
24	Tripeptidyl-peptidase 2 OS=Mus musculus GN=Tpp2 PE=1 SV=3	Q64514	23.7964	22.4005
25	Protein Gm4788 OS=Mus musculus GN=Gm4788 PE=1 SV=1	E9Q8B5	25.7774	25.9109
26	Clathrin heavy chain OS=Mus musculus GN=Cltc PE=1 SV=1	Q5SXR6	23.1419	21.322
27	Glyceraldehyde-3-phosphate dehydrogenase OS=Mus musculus GN=Gapdh PE=1 SV=1	A0A0A0MQF6	28.2545	26.5285
28	Complement C4-B OS=Mus musculus GN=C4b PE=1 SV=3	P01029	23.9873	24.3668
29	Kininogen-1 OS=Mus musculus GN=Kng1 PE=1 SV=1	A0A0R4J038	27.1001	27.3699
30	Ig mu chain C region OS=Mus musculus GN=Ighm PE=1 SV=2	P01872	27.6311	27.0572
31	ATP synthase subunit beta, mitochondrial OS=Mus musculus GN=Atp5b PE=1 SV=2	P56480	24.0641	22.6058
32	Apolipoprotein A-IV OS=Mus musculus GN=Apoa4 PE=1 SV=3	P06728	26.6492	26.4636
33	Transferrin receptor protein 1 OS=Mus musculus GN=Tfrc PE=1 SV=1	Q62351	23.3105	22.8368
34	Actin, cytoplasmic 1 OS=Mus musculus GN=Actb PE=1 SV=1	P60710	27.4153	25.1031
35	Gelsolin OS=Mus musculus GN=Gsn PE=1 SV=3	P13020	24.737	24.1878
36	Coagulation factor XIII A chain OS=Mus musculus GN=F13a1 PE=1 SV=3	Q8BH61	24.3385	21.882
37	Integrin alpha-IIb OS=Mus musculus GN=Itga2b PE=1 SV=2	Q9QUM0	23.4567	20.2616
38	Serine protease inhibitor A3K OS=Mus musculus GN=Serpina3k PE=1 SV=2	P07759	24.9789	25.1472
39	Apolipoprotein E OS=Mus musculus GN=Apoe PE=1 SV=2	P08226	29.4126	29.3474
40	78 kDa glucose-regulated protein OS=Mus musculus GN=Hspa5 PE=1 SV=3	P20029	22.9988	22.5615
41	Vitamin D-binding protein OS=Mus musculus GN=Gc PE=1 SV=2	P21614	23.262	22.8295
42	Creatine kinase M-type OS=Mus musculus GN=Ckm PE=1 SV=1	P07310	26.425	24.8013
43	Protein Gm20547 OS=Mus musculus GN=Gm20547 PE=3 SV=1	B8JJN0	24.439	25.171
44	Inter-alpha-trypsin inhibitor heavy chain H1 OS=Mus musculus GN=Itih1 PE=1 SV=2	Q61702	22.043	22.709
45	Band 3 anion transport protein OS=Mus musculus GN=Slc4a1 PE=1 SV=1	P04919	27.1956	24.989
46	MCG119836 OS=Mus musculus GN=Klkb1 PE=4 SV=1	A0A1C7CYU8	24.3306	24.4844
47	Lactotransferrin OS=Mus musculus GN=Ltf PE=1 SV=4	P08071	21.7856	22.7494
48	Integrin beta-3 OS=Mus musculus GN=Itgb3 PE=1 SV=2	O54890	24.2029	21.4016
49	Histidine-rich glycoprotein OS=Mus musculus GN=Hrg PE=1 SV=1	A0A0R4J039	28.6624	28.5763
50	Complement C5 OS=Mus musculus GN=C5 PE=1 SV=2	P06684	20.9625	21.6984
51	Ceruloplasmin OS=Mus musculus GN=Cp PE=1 SV=1	G3X8Q5	21.8986	21.9688
52	Erythrocyte membrane protein band 4.2 OS=Mus musculus GN=Epb42 PE=1 SV=3	P49222	24.0661	21.5062
53	Elongation factor 1-alpha 2 OS=Mus musculus GN=Eef1a2 PE=1 SV=1	P62631	25.4825	24.2877
54	Tubulin beta-4B chain OS=Mus musculus GN=Tubb4b PE=1 SV=1	P68372	22.6424	21.1987
55	Coagulation factor XIII B chain OS=Mus musculus GN=F13b PE=1 SV=2	Q07968	24.3241	22.1534
56	Sodium/potassium-transporting ATPase subunit alpha-1 OS=Mus musculus GN=Atp1a1 PE=1 SV=1	Q8VDN2	22.393	21.5648
57	Clusterin OS=Mus musculus GN=Clu PE=1 SV=1	Q06890	25.3056	25.8145
58	Alpha-enolase OS=Mus musculus GN=Eno1 PE=1 SV=3	P17182	24.6201	24.0387
59	Protein 4.1 (Fragment) OS=Mus musculus GN=Epb41 PE=1 SV=1	A2A838	24.1601	21.5853
60	Prothrombin OS=Mus musculus GN=F2 PE=1 SV=1	P19221	24.3764	24.345
61	Proteoglycan 4 OS=Mus musculus GN=Prg4 PE=1 SV=1	E9QQ18	23.3778	24.8867
62	Hemopexin OS=Mus musculus GN=Hpx PE=1 SV=2	Q91X72	25.0759	25.9011
63	Malate dehydrogenase, mitochondrial OS=Mus musculus GN=Mdh2 PE=1 SV=3	P08249	22.937	20.2176
64	Glycosylphosphatidylinositol specific phospholipase D1 OS=Mus musculus GN=Gpld1 PE=1 SV=1	Q8VCU2	23.0829	23.4591
65	ATP synthase subunit alpha, mitochondrial OS=Mus musculus GN=Atp5a1 PE=1 SV=1	Q03265	24.0188	22.2777
66	Protein disulfide-isomerase A3 OS=Mus musculus GN=Pdia3 PE=1 SV=2	P27773	22.4665	21.9519
67	Apolipoprotein A-I OS=Mus musculus GN=Apoa1 PE=1 SV=2	Q00623	29.5924	29.4605
68	Aldehyde dehydrogenase, mitochondrial OS=Mus musculus GN=Aldh2 PE=1 SV=1	P47738	22.4561	19.5358
69	Protein Ahnak OS=Mus musculus GN=Ahnak PE=1 SV=1	E9Q616	21.6263	20.7065
70	Endoplasmin OS=Mus musculus GN=Hsp90b1 PE=1 SV=2	P08113	22.1557	21.8706
71	Heat shock cognate 71 kDa protein OS=Mus musculus GN=Hspa8 PE=1 SV=1	P63017	23.1277	21.5607
72	Inter-alpha trypsin inhibitor, heavy chain 2 OS=Mus musculus GN=Itih2 PE=1 SV=1	G3X977	23.4604	23.6222
73	Inter-alpha-trypsin inhibitor heavy chain H3 OS=Mus musculus GN=Itih3 PE=1 SV=3	Q61704	21.2915	23.0384
74	Phospholipid transfer protein OS=Mus musculus GN=Pltp PE=1 SV=1	P55065	21.9902	22.0499
75	Vitronectin OS=Mus musculus GN=Vtn PE=1 SV=2	P29788	24.1947	24.7231
76	Aconitate hydratase, mitochondrial OS=Mus musculus GN=Aco2 PE=1 SV=1	Q99KI0	21.9529	19.2235
77	Complement C1r-A subcomponent OS=Mus musculus GN=C1ra PE=1 SV=1	Q8CG16	22.0824	21.7644
78	Pyruvate kinase PKM OS=Mus musculus GN=Pkm PE=1 SV=4	P52480	21.6756	20.8044
79	Vinculin OS=Mus musculus GN=Vcl PE=1 SV=4	Q64727	21.5369	18.3759
80	Voltage-dependent anion-selective channel protein 1 OS=Mus musculus GN=Vdac1 PE=1 SV=3	Q60932	23.352	21.1845
81	Elongation factor 1-alpha 1 OS=Mus musculus GN=Eef1a1 PE=1 SV=3	P10126	24.045	23.717
82	Beta-2-glycoprotein 1 OS=Mus musculus GN=Apoh PE=1 SV=1	Q01339	25.0286	24.6841
83	Myosin-1 OS=Mus musculus GN=Myh1 PE=1 SV=1	Q5SX40	20.9303	17.7512
84	Fructose-bisphosphate aldolase A OS=Mus musculus GN=Aldoa PE=1 SV=2	P05064	22.7131	20.9054
85	Tubulin beta-1 chain OS=Mus musculus GN=Tubb1 PE=1 SV=1	A2AQ07	21.6576	18.1256
86	Tubulin alpha-1B chain OS=Mus musculus GN=Tuba1b PE=1 SV=2	P05213	22.5591	21.2137
87	Eukaryotic translation initiation factor 4B OS=Mus musculus GN=Eif4b PE=1 SV=1	Q8BGD9	21.8374	20.6967
88	Heterogeneous nuclear ribonucleoprotein K OS=Mus musculus GN=Hnrnpk PE=1 SV=1	P61979	20.0902	19.0861
89	Coagulation factor XI OS=Mus musculus GN=F11 PE=2 SV=2	Q91Y47	22.656	23.4537
90	Multimerin-1 OS=Mus musculus GN=Mmrn1 PE=1 SV=2	B2RPV6	22.3705	19.8039
91	55 kDa erythrocyte membrane protein OS=Mus musculus GN=Mpp1 PE=1 SV=1	P70290	22.9076	19.9255
92	Moesin OS=Mus musculus GN=Msn PE=1 SV=3	P26041	22.7938	22.2618
93	Alpha-actinin-1 OS=Mus musculus GN=Actn1 PE=1 SV=1	Q7TPR4	20.6793	18.6645
94	Beta-enolase OS=Mus musculus GN=Eno3 PE=1 SV=3	P21550	25.0041	23.1037
95	Calpastatin OS=Mus musculus GN=Cast PE=1 SV=2	P51125	20.7066	19.9326
96	Extracellular matrix protein 1 OS=Mus musculus GN=Ecm1 PE=1 SV=1	F8WI14	22.9224	22.758
97	Sarcoplasmic/endoplasmic reticulum calcium ATPase 2 OS=Mus musculus GN=Atp2a2 PE=1 SV=2	O55143	21.1932	20.7626
98	Pigment epithelium-derived factor OS=Mus musculus GN=Serpinf1 PE=1 SV=2	P97298	24.0587	24.3136
99	Complement factor I OS=Mus musculus GN=Cfi PE=1 SV=3	Q61129	21.2884	22.1231
100	Annexin A2 OS=Mus musculus GN=Anxa2 PE=1 SV=2	P07356	23.3182	22.6596
101	Alpha-1-antitrypsin 1-2 OS=Mus musculus GN=Serpina1b PE=1 SV=2	P22599	24.4548	23.8687
102	Complement component 9 OS=Mus musculus GN=C9 PE=1 SV=1	A0A0R4J032	20.1469	21.5436
103	Erythrocyte band 7 integral membrane protein OS=Mus musculus GN=Stom PE=1 SV=3	P54116	22.8197	20.4059
104	Serine protease inhibitor A3N OS=Mus musculus GN=Serpina3n PE=1 SV=1	Q91WP6	24.2927	25.5085
105	Four and a half LIM domains 1, isoform CRA_b OS=Mus musculus GN=Fhl1 PE=1 SV=1	A2AEX8	24.727	22.159
106	ATP-dependent 6-phosphofructokinase, muscle type OS=Mus musculus GN=Pfkm PE=1 SV=3	P47857	21.4681	18.3313
107	Creatine kinase S-type, mitochondrial OS=Mus musculus GN=Ckmt2 PE=1 SV=1	Q6P8J7	20.979	18.6711
108	Alpha-adducin OS=Mus musculus GN=Add1 PE=1 SV=1	F8WGR0	21.1795	17.2281
109	Retinal dehydrogenase 1 OS=Mus musculus GN=Aldh1a1 PE=1 SV=5	P24549	21.209	20.8933
110	Ig gamma-1 chain C region secreted form (Fragment) OS=Mus musculus GN=Ighg1 PE=1 SV=1	A0A075B5P4	23.2204	21.4734
111	Carboxylesterase 1C OS=Mus musculus GN=Ces1c PE=1 SV=4	P23953	24.2546	23.4363
112	CD5 antigen-like OS=Mus musculus GN=Cd5l PE=1 SV=3	Q9QWK4	24.3248	23.8325
113	Cytochrome b-c1 complex subunit 1, mitochondrial OS=Mus musculus GN=Uqcrc1 PE=1 SV=2	Q9CZ13	21.5987	18.9187
114	Carboxypeptidase N subunit 2 OS=Mus musculus GN=Cpn2 PE=1 SV=2	Q9DBB9	21.8235	22.2476
115	Complement component C8 beta chain OS=Mus musculus GN=C8b PE=1 SV=1	Q8BH35	19.477	20.1775
116	Myristoylated alanine-rich C-kinase substrate OS=Mus musculus GN=Marcks PE=1 SV=2	P26645	20.2265	20.1262
117	Insulin-like growth factor-binding protein 2 OS=Mus musculus GN=Igfbp2 PE=2 SV=2	P47877	21.8669	21.6974
118	Haptoglobin OS=Mus musculus GN=Hp PE=1 SV=1	Q61646	23.0435	24.5237
119	Hemoglobin subunit beta-1 OS=Mus musculus GN=Hbb-b1 PE=1 SV=2	P02088	29.118	28.9326
120	Apolipoprotein A-V OS=Mus musculus GN=Apoa5 PE=1 SV=1	Q8C7G5	20.1108	21.0444
121	Calreticulin OS=Mus musculus GN=Calr PE=1 SV=1	P14211	21.7472	21.0789
122	Sulfhydryl oxidase 1 OS=Mus musculus GN=Qsox1 PE=1 SV=1	Q8BND5	20.8219	21.5222
123	Ig gamma-2A chain C region, membrane-bound form OS=Mus musculus GN=Igh-1a PE=1 SV=3	P01865	24.1812	22.659
124	Glia-derived nexin OS=Mus musculus GN=Serpine2 PE=1 SV=2	Q07235	20.9085	20.4129
125	Hepatic triacylglycerol lipase OS=Mus musculus GN=Lipc PE=2 SV=2	P27656	22.1983	22.3233
126	Integrin beta-1 OS=Mus musculus GN=Itgb1 PE=1 SV=1	P09055	21.8574	19.7796
127	Complement component C8 alpha chain OS=Mus musculus GN=C8a PE=1 SV=1	Q8K182	19.4539	20.4785
128	Protein C1s1 OS=Mus musculus GN=C1s1 PE=1 SV=1	E9Q6C2	20.3317	20.0914
129	Inhibitor of carbonic anhydrase OS=Mus musculus GN=Ica PE=1 SV=1	Q9DBD0	20.3372	20.9465
130	Major vault protein OS=Mus musculus GN=Mvp PE=1 SV=1	E9Q3X0	20.0719	19.2313
131	Sarcoplasmic/endoplasmic reticulum calcium ATPase 3 OS=Mus musculus GN=Atp2a3 PE=1 SV=3	Q64518	20.6079	14.7452
132	Protein H2-Q4 OS=Mus musculus GN=H2-Q4 PE=1 SV=1	Q8HWB2	22.7485	22.4879
133	Serum paraoxonase/arylesterase 1 OS=Mus musculus GN=Pon1 PE=1 SV=2	P52430	23.9554	23.8491
134	Beta-adducin OS=Mus musculus GN=Add2 PE=1 SV=4	Q9QYB8	21.1976	19.1368
135	Hemoglobin subunit alpha OS=Mus musculus GN=Hba PE=1 SV=2	P01942	29.0602	28.7341
136	Myosin regulatory light chain 12B OS=Mus musculus GN=Myl12b PE=1 SV=2	Q3THE2	21.8991	18.6862
137	Protein Ighg2b (Fragment) OS=Mus musculus GN=Ighg2b PE=1 SV=1	A0A075B5P3	23.2087	22.1759
138	Protein AMBP OS=Mus musculus GN=Ambp PE=1 SV=2	Q07456	21.6234	22.7408
139	Insulin-like growth factor-binding protein 3 OS=Mus musculus GN=Igfbp3 PE=2 SV=2	P47878	22.5789	22.9652
140	Trem-like transcript 1 protein OS=Mus musculus GN=Treml1 PE=1 SV=2	Q8K558	21.3779	15.3273
141	Guanine nucleotide-binding protein G(I)/G(S)/G(T) subunit beta-1 OS=Mus musculus GN=Gnb1 PE=1 SV=3	P62874	21.2617	20.3922
142	Alpha-2-HS-glycoprotein OS=Mus musculus GN=Ahsg PE=1 SV=1	P29699	26.3499	26.4423
143	Complement factor H-related 1 OS=Mus musculus GN=Cfhr1 PE=1 SV=1	Q61406	23.5991	23.7137
144	Insulin-like growth factor-binding protein 5 OS=Mus musculus GN=Igfbp5 PE=1 SV=1	Q07079	20.6899	22.0299
145	Peroxiredoxin-2 OS=Mus musculus GN=Prdx2 PE=1 SV=3	Q61171	23.0304	22.188
146	Integrin alpha-6 OS=Mus musculus GN=Itga6 PE=1 SV=3	Q61739	19.9797	16.3745
147	Hyaluronan-binding protein 2 OS=Mus musculus GN=Habp2 PE=1 SV=2	Q8K0D2	20.7408	20.9393
148	Antithrombin-III OS=Mus musculus GN=Serpinc1 PE=1 SV=1	P32261	22.0259	21.864
149	Dipeptidyl peptidase 4 OS=Mus musculus GN=Dpp4 PE=1 SV=3	P28843	21.4191	20.5639
150	Stress-induced-phosphoprotein 1 OS=Mus musculus GN=Stip1 PE=1 SV=1	Q60864	21.7485	21.1885
151	Keratin, type I cytoskeletal 14 OS=Mus musculus GN=Krt14 PE=1 SV=2	Q61781	24.474	23.7179
152	60 kDa heat shock protein, mitochondrial OS=Mus musculus GN=Hspd1 PE=1 SV=1	P63038	20.69	19.8369
153	Carboxylesterase 1D OS=Mus musculus GN=Ces1d PE=1 SV=1	Q8VCT4	18.2664	20.3502
154	3-ketoacyl-CoA thiolase, mitochondrial OS=Mus musculus GN=Acaa2 PE=1 SV=3	Q8BWT1	20.042	17.4617
155	Keratin, type II cytoskeletal 5 OS=Mus musculus GN=Krt5 PE=1 SV=1	Q922U2	24.6684	23.9088
156	Chloride intracellular channel protein 1 OS=Mus musculus GN=Clic1 PE=1 SV=3	Q9Z1Q5	20.778	19.6317
157	Protein disulfide-isomerase OS=Mus musculus GN=P4hb PE=1 SV=2	P09103	20.7712	21.2095
158	Transitional endoplasmic reticulum ATPase OS=Mus musculus GN=Vcp PE=1 SV=4	Q01853	20.1644	18.5843
159	14-3-3 protein zeta/delta OS=Mus musculus GN=Ywhaz PE=1 SV=1	P63101	22.4718	20.4022
160	Trifunctional enzyme subunit alpha, mitochondrial OS=Mus musculus GN=Hadha PE=1 SV=1	Q8BMS1	20.2828	19.5805
161	Cysteine-rich protein 2 OS=Mus musculus GN=Crip2 PE=1 SV=1	Q9DCT8	21.8045	21.6316
162	Coagulation factor XII OS=Mus musculus GN=F12 PE=1 SV=2	Q80YC5	22.4916	22.4819
163	Tetranectin OS=Mus musculus GN=Clec3b PE=1 SV=2	P43025	23.7058	23.3325
164	Voltage-dependent anion-selective channel protein 2 OS=Mus musculus GN=Vdac2 PE=1 SV=2	Q60930	21.3699	19.2008
165	Elongation factor 2 OS=Mus musculus GN=Eef2 PE=1 SV=2	P58252	20.3702	20.1133
166	Afamin OS=Mus musculus GN=Afm PE=1 SV=2	O89020	20.6344	18.8219
167	Mannose-binding protein C OS=Mus musculus GN=Mbl2 PE=1 SV=2	P41317	23.4851	23.2289
168	Carboxypeptidase B2 OS=Mus musculus GN=Cpb2 PE=1 SV=1	Q9JHH6	23.0246	23.3827
169	Plasma membrane calcium-transporting ATPase 4 OS=Mus musculus GN=Atp2b4 PE=1 SV=1	Q6Q477	21.165	20.3711
170	ADP/ATP translocase 1 OS=Mus musculus GN=Slc25a4 PE=1 SV=4	P48962	23.5115	21.992
171	Properdin OS=Mus musculus GN=Cfp PE=2 SV=2	P11680	21.6803	21.238
172	Adenylyl cyclase-associated protein 1 OS=Mus musculus GN=Cap1 PE=1 SV=4	P40124	20.0304	18.6187
173	Spectrin beta chain, non-erythrocytic 1 OS=Mus musculus GN=Sptbn1 PE=1 SV=2	Q62261	19.8706	17.6455
174	Heat shock protein HSP 90-beta OS=Mus musculus GN=Hsp90ab1 PE=1 SV=3	P11499	21.2821	20.8777
175	Calnexin OS=Mus musculus GN=Canx PE=1 SV=1	P35564	21.5605	20.5182
176	Metalloproteinase inhibitor 3 OS=Mus musculus GN=Timp3 PE=1 SV=1	P39876	21.9802	21.2675
177	Guanine nucleotide-binding protein G(i) subunit alpha-2 OS=Mus musculus GN=Gnai2 PE=1 SV=5	P08752	21.7796	20.762
178	Alpha-2-antiplasmin OS=Mus musculus GN=Serpinf2 PE=1 SV=1	Q61247	22.5756	22.741
179	Ig alpha chain C region OS=Mus musculus PE=1 SV=1	P01878	22.6471	21.6964
180	Basigin OS=Mus musculus GN=Bsg PE=1 SV=2	P18572	22.8998	21.2622
181	Protein Iglc1 (Fragment) OS=Mus musculus GN=Iglc1 PE=4 SV=1	A0A0G2JE99	21.4752	21.2644
182	Myosin light polypeptide 6 OS=Mus musculus GN=Myl6 PE=1 SV=3	Q60605	23.4287	19.6274
183	Immunoglobulin J chain OS=Mus musculus GN=Jchain PE=1 SV=4	P01592	22.5503	21.7074
184	Ras-related protein Rap-1b OS=Mus musculus GN=Rap1b PE=1 SV=2	Q99JI6	22.4646	20.8663
185	EGF-containing fibulin-like extracellular matrix protein 1 OS=Mus musculus GN=Efemp1 PE=1 SV=1	Q8BPB5	18.8623	17.3492
186	Monocarboxylate transporter 1 OS=Mus musculus GN=Slc16a1 PE=1 SV=1	P53986	21.9941	20.2538
187	Annexin A1 OS=Mus musculus GN=Anxa1 PE=1 SV=2	P10107	19.7247	18.2757
188	Integrin beta-2 OS=Mus musculus GN=Itgb2 PE=1 SV=2	P11835	19.1239	18.0266
189	Proliferation-associated protein 2G4 OS=Mus musculus GN=Pa2g4 PE=1 SV=3	P50580	20.6687	19.7363
190	Ig gamma-3 chain C region OS=Mus musculus PE=1 SV=2	P03987	22.0505	21.3395
191	Fermitin family homolog 3 OS=Mus musculus GN=Fermt3 PE=1 SV=1	Q8K1B8	21.2432	20.0978
192	Peptidyl-prolyl cis-trans isomerase A OS=Mus musculus GN=Ppia PE=1 SV=2	P17742	21.6905	20.2016
193	Tropomyosin alpha-3 chain OS=Mus musculus GN=Tpm3 PE=1 SV=1	E9Q7Q3	22.733	19.017
194	Lipopolysaccharide-binding protein OS=Mus musculus GN=Lbp PE=1 SV=2	Q61805	21.7459	22.8588
195	Stress-70 protein, mitochondrial OS=Mus musculus GN=Hspa9 PE=1 SV=3	P38647	19.9511	15.9889
196	Hemoglobin subunit beta-2 OS=Mus musculus GN=Hbb-b2 PE=1 SV=2	P02089	27.9132	27.6456
197	Isocitrate dehydrogenase [NADP], mitochondrial OS=Mus musculus GN=Idh2 PE=1 SV=3	P54071	20.3997	17.8467
198	Bridging integrator 2 OS=Mus musculus GN=Bin2 PE=1 SV=1	S4R270	20.5244	16.8445
199	Sarcalumenin OS=Mus musculus GN=Srl PE=1 SV=1	Q7TQ48	19.7994	17.0156
200	Alpha-synuclein OS=Mus musculus GN=Snca PE=1 SV=2	O55042	22.2312	20.5795
201	Cofilin-1 OS=Mus musculus GN=Cfl1 PE=1 SV=1	F8WGL3	22.7242	21.6917
202	Acetyl-CoA acetyltransferase, mitochondrial OS=Mus musculus GN=Acat1 PE=1 SV=1	Q8QZT1	18.7819	17.3634
203	H-2 class I histocompatibility antigen, Q10 alpha chain OS=Mus musculus GN=H2-Q10 PE=1 SV=3	P01898	22.0842	21.7734
204	Angiopoietin-related protein 3 OS=Mus musculus GN=Angptl3 PE=1 SV=1	Q9R182	19.6487	20.2297
205	Platelet-activating factor acetylhydrolase OS=Mus musculus GN=Pla2g7 PE=2 SV=2	Q60963	19.2139	21.0964
206	Cytochrome b-c1 complex subunit 2, mitochondrial OS=Mus musculus GN=Uqcrc2 PE=1 SV=1	Q9DB77	21.1892	19.2861
207	Serum amyloid A-4 protein OS=Mus musculus GN=Saa4 PE=1 SV=2	P31532	26.1935	26.4359
208	Ezrin OS=Mus musculus GN=Ezr PE=1 SV=3	P26040	20.8186	20.1109
209	RAS-related C3 botulinum substrate 1, isoform CRA_a OS=Mus musculus GN=Rac1 PE=1 SV=1	Q3TLP8	22.0628	20.9287
210	Argininosuccinate synthase OS=Mus musculus GN=Ass1 PE=1 SV=1	P16460	16.5683	21.0933
211	Vitamin K-dependent protein S OS=Mus musculus GN=Pros1 PE=2 SV=1	Q08761	19.8441	20.8063
212	Kng2 protein OS=Mus musculus GN=Kng2 PE=1 SV=1	Q6S9I0	21.1773	21.5748
213	Ig heavy chain V regions TEPC 15/S107/HPCM1/HPCM2/HPCM3 OS=Mus musculus PE=1 SV=1	P01787	22.5223	21.7474
214	Plasma protease C1 inhibitor OS=Mus musculus GN=Serping1 PE=1 SV=3	P97290	20.5883	20.8412
215	Reticulon-4 OS=Mus musculus GN=Rtn4 PE=1 SV=2	Q99P72	19.7523	14.843
216	Tropomodulin-1 OS=Mus musculus GN=Tmod1 PE=1 SV=2	P49813	19.4287	15.5395
217	Galectin-3-binding protein OS=Mus musculus GN=Lgals3bp PE=1 SV=1	Q07797	19.735	16.0724
218	Ig kappa chain V-V region HP R16.7 OS=Mus musculus PE=1 SV=1	P01644	21.3338	20.1603
219	14-3-3 protein eta OS=Mus musculus GN=Ywhah PE=1 SV=2	P68510	21.5218	18.851
220	Vimentin OS=Mus musculus GN=Vim PE=1 SV=3	P20152	18.4493	14.9532
221	Selenoprotein P OS=Mus musculus GN=Sepp1 PE=1 SV=3	P70274	22.3227	22.9487
222	Dihydrolipoyllysine-residue succinyltransferase component of 2-oxoglutarate dehydrogenase complex, mitochondrial OS=Mus musculus GN=Dlst PE=1 SV=1	Q9D2G2	20.0022	17.4677
223	Papilin OS=Mus musculus GN=Papln PE=1 SV=1	B7ZN28	18.1497	17.8738
224	Aquaporin-1 OS=Mus musculus GN=Aqp1 PE=1 SV=3	Q02013	22.6292	20.9699
225	DnaJ homolog subfamily B member 4 OS=Mus musculus GN=Dnajb4 PE=1 SV=1	Q9D832	19.2889	17.2954
226	Zinc-alpha-2-glycoprotein OS=Mus musculus GN=Azgp1 PE=1 SV=2	Q64726	19.1046	19.7935
227	Flavin reductase (NADPH) OS=Mus musculus GN=Blvrb PE=1 SV=3	Q923D2	19.4175	19.079
228	Complement C1q subcomponent subunit A OS=Mus musculus GN=C1qa PE=1 SV=2	P98086	23.8549	23.2475
229	Spectrin alpha chain, non-erythrocytic 1 OS=Mus musculus GN=Sptan1 PE=1 SV=2	A3KGU9	19.5637	13.5709
230	Insulin-like growth factor-binding protein complex acid labile subunit OS=Mus musculus GN=Igfals PE=1 SV=1	A0A0R4J0S2	17.327	18.8651
231	Tropomyosin alpha-4 chain OS=Mus musculus GN=Tpm4 PE=1 SV=3	Q6IRU2	21.8176	15.862
232	Ras-related protein Rab-11B OS=Mus musculus GN=Rab11b PE=1 SV=3	P46638	21.9353	19.8708
233	Peroxiredoxin-1 OS=Mus musculus GN=Prdx1 PE=1 SV=1	P35700	21.7251	21.6883
234	Alpha-1-antitrypsin 1-1 OS=Mus musculus GN=Serpina1a PE=1 SV=1	A0A0A0MQA3	23.4637	23.3378
235	O-acetyl-ADP-ribose deacetylase MACROD1 OS=Mus musculus GN=Macrod1 PE=1 SV=2	Q922B1	21.1974	19.1512
236	Brain acid soluble protein 1 OS=Mus musculus GN=Basp1 PE=1 SV=3	Q91XV3	17.7266	18.1969
237	Protein Igkc (Fragment) OS=Mus musculus GN=Igkc PE=1 SV=1	A0A075B5P2	26.0087	25.2299
238	Galectin-1 OS=Mus musculus GN=Lgals1 PE=1 SV=3	P16045	21.6898	20.9243
239	Protein Ighv6-6 (Fragment) OS=Mus musculus GN=Ighv6-6 PE=4 SV=1	A0A075B5T3	20.894	20.243
240	Protein Cald1 OS=Mus musculus GN=Cald1 PE=1 SV=1	E9QA16	19.61	17.8561
241	Transthyretin OS=Mus musculus GN=Ttr PE=1 SV=1	P07309	23.4983	22.3055
242	Transcobalamin-2 OS=Mus musculus GN=Tcn2 PE=1 SV=1	O88968	19.756	20.0442
243	Glutathione peroxidase 3 OS=Mus musculus GN=Gpx3 PE=1 SV=2	P46412	23.0149	22.744
244	BPI fold-containing family A member 2 OS=Mus musculus GN=Bpifa2 PE=1 SV=1	P07743	20.8618	20.0042
245	Polymerase I and transcript release factor OS=Mus musculus GN=Ptrf PE=1 SV=1	O54724	20.0429	19.6713
246	H-2 class I histocompatibility antigen, D-D alpha chain OS=Mus musculus GN=H2-D1 PE=1 SV=1	P01900	20.039	18.7542
247	Insulin-like growth factor I OS=Mus musculus GN=Igf1 PE=1 SV=2	P05017	21.6701	22.257
248	Electron transfer flavoprotein subunit alpha, mitochondrial OS=Mus musculus GN=Etfa PE=1 SV=2	Q99LC5	20.1329	18.5798
249	FYN-binding protein OS=Mus musculus GN=Fyb PE=1 SV=2	O35601	19.6711	15.597
250	Corticosteroid-binding globulin OS=Mus musculus GN=Serpina6 PE=1 SV=1	Q06770	21.1641	19.3123
251	Protein Igkv8-27 OS=Mus musculus GN=Igkv8-27 PE=4 SV=1	A0A075B5N4	20.2172	18.4931
252	Mannan-binding lectin serine protease 1 OS=Mus musculus GN=Masp1 PE=1 SV=2	P98064	19.3441	19.4296
253	Fetuin-B OS=Mus musculus GN=Fetub PE=1 SV=1	Q9QXC1	19.6439	20.0511
254	Peptidyl-prolyl cis-trans isomerase B OS=Mus musculus GN=Ppib PE=1 SV=2	P24369	21.3273	20.5727
255	Phosphatidylcholine-sterol acyltransferase OS=Mus musculus GN=Lcat PE=1 SV=2	P16301	19.349	20.4197
256	Sodium/potassium-transporting ATPase subunit alpha-2 OS=Mus musculus GN=Atp1a2 PE=1 SV=1	Q6PIE5	21.1058	19.452
257	Protein disulfide-isomerase A6 OS=Mus musculus GN=Pdia6 PE=1 SV=3	Q922R8	19.1359	18.5148
258	Triosephosphate isomerase OS=Mus musculus GN=Tpi1 PE=1 SV=4	P17751	20.893	19.706
259	Complement C1q subcomponent subunit B OS=Mus musculus GN=C1qb PE=1 SV=2	P14106	24.1587	23.7537
260	Ras-related protein Rab-1A OS=Mus musculus GN=Rab1A PE=1 SV=3	P62821	21.3167	19.6175
261	Platelet glycoprotein Ib alpha chain OS=Mus musculus GN=Gp1ba PE=1 SV=2	O35930	20.7134	17.0979
262	Myosin light chain 1/3, skeletal muscle isoform OS=Mus musculus GN=Myl1 PE=1 SV=2	P05977	19.2634	17.6303
263	Protein Ighv11-1 (Fragment) OS=Mus musculus GN=Ighv11-1 PE=4 SV=1	A0A075B5R6	19.4409	19.885
264	14-3-3 protein epsilon OS=Mus musculus GN=Ywhae PE=1 SV=1	P62259	17.191	17.0461
265	Transforming growth factor-beta-induced protein ig-h3 OS=Mus musculus GN=Tgfbi PE=1 SV=1	P82198	17.822	17.6971
266	Glutathione peroxidase 1 OS=Mus musculus GN=Gpx1 PE=1 SV=2	P11352	19.2969	18.5952
267	Eukaryotic translation initiation factor 3 subunit J-A OS=Mus musculus GN=Eif3j1 PE=2 SV=1	Q3UGC7	20.7461	19.2759
268	Annexin A5 OS=Mus musculus GN=Anxa5 PE=1 SV=1	P48036	20.6409	19.7074
269	ATP synthase subunit d, mitochondrial OS=Mus musculus GN=Atp5h PE=1 SV=3	Q9DCX2	21.3681	19.8731
270	Cysteine and glycine-rich protein 3 OS=Mus musculus GN=Csrp3 PE=1 SV=1	P50462	19.8583	19.5814
271	Apolipoprotein M OS=Mus musculus GN=Apom PE=1 SV=1	Q9Z1R3	23.0381	22.9014
272	Keratin, type I cytoskeletal 16 OS=Mus musculus GN=Krt16 PE=1 SV=3	Q9Z2K1	20.4728	18.9311
273	C4b-binding protein OS=Mus musculus GN=C4bpa PE=1 SV=3	P08607	19.1518	19.6084
274	Protein Igkv8-30 (Fragment) OS=Mus musculus GN=Igkv8-30 PE=4 SV=2	A0A140T8M3	22.1158	20.4177
275	Protein Ighv5-15 (Fragment) OS=Mus musculus GN=Ighv5-15 PE=4 SV=1	A0A0A6YWC7	20.1851	19.35
276	Proteasome activator complex subunit 1 OS=Mus musculus GN=Psme1 PE=1 SV=2	P97371	19.4529	19.7079
277	Apolipoprotein D OS=Mus musculus GN=Apod PE=1 SV=1	P51910	21.268	22.3516
278	Platelet glycoprotein 4 OS=Mus musculus GN=Cd36 PE=1 SV=2	Q08857	20.6139	19.6649
279	N-acetylmuramoyl-L-alanine amidase OS=Mus musculus GN=Pglyrp2 PE=1 SV=1	Q8VCS0	17.9995	18.6693
280	ADP-ribosylation factor 3 OS=Mus musculus GN=Arf3 PE=2 SV=2	P61205	20.4453	19.6509
281	Profilin-1 OS=Mus musculus GN=Pfn1 PE=1 SV=2	P62962	20.4585	18.344
282	H-2 class I histocompatibility antigen, K-D alpha chain OS=Mus musculus GN=H2-K1 PE=1 SV=1	P01902	19.8016	18.4802
283	Hepatocyte growth factor-like protein OS=Mus musculus GN=Mst1 PE=2 SV=2	P26928	18.0133	18.894
284	Myoglobin OS=Mus musculus GN=Mb PE=1 SV=3	P04247	20.7325	20.0288
285	Coagulation factor X OS=Mus musculus GN=F10 PE=1 SV=1	Q3U3V1	19.8363	20.3312
286	Serum deprivation-response protein OS=Mus musculus GN=Sdpr PE=1 SV=3	Q63918	20.1623	18.4709
287	Cytochrome c oxidase subunit 4 isoform 1, mitochondrial OS=Mus musculus GN=Cox4i1 PE=1 SV=2	P19783	20.7428	19.1824
288	Cytochrome b5 OS=Mus musculus GN=Cyb5a PE=1 SV=2	P56395	20.7619	21.3233
289	Carboxypeptidase N catalytic chain OS=Mus musculus GN=Cpn1 PE=1 SV=1	Q9JJN5	19.8904	20.6049
290	Protein Igkv14-126 (Fragment) OS=Mus musculus GN=Igkv14-126 PE=4 SV=7	A0A075B5K0	19.5859	20.2331
291	GTP-binding nuclear protein Ran OS=Mus musculus GN=Ran PE=1 SV=3	P62827	22.6254	21.0204
292	Lumican OS=Mus musculus GN=Lum PE=1 SV=2	P51885	19.2306	19.5072
293	Protein Igkv2-137 (Fragment) OS=Mus musculus GN=Igkv2-137 PE=4 SV=1	A0A0B4J1H6	19.3027	19.2926
294	Protein Igkv1-135 (Fragment) OS=Mus musculus GN=Igkv1-135 PE=4 SV=1	A0A0B4J1H7	22.15	19.845
295	Cathelicidin antimicrobial peptide OS=Mus musculus GN=Camp PE=1 SV=2	P51437	19.9042	21.0816
296	EH domain-containing protein 2 OS=Mus musculus GN=Ehd2 PE=1 SV=1	Q8BH64	20.6247	20.963
297	Leukocyte surface antigen CD47 OS=Mus musculus GN=Cd47 PE=1 SV=2	Q61735	20.9496	18.1852
298	Phosphoglycerate kinase 1 OS=Mus musculus GN=Pgk1 PE=1 SV=4	P09411	19.9115	17.1911
299	Parvalbumin alpha OS=Mus musculus GN=Pvalb PE=1 SV=3	P32848	21.1624	17.8471
300	Cytochrome c oxidase subunit 2 OS=Mus musculus GN=Mtco2 PE=1 SV=1	P00405	20.9992	19.5151
301	Protein disulfide-isomerase A4 OS=Mus musculus GN=Pdia4 PE=1 SV=1	A0A0R4J0Z1	15.6847	18.2577
302	Chloride intracellular channel protein 4 OS=Mus musculus GN=Clic4 PE=1 SV=3	Q9QYB1	18.1878	18.4321
303	Ig heavy chain V region X44 OS=Mus musculus PE=1 SV=1	P01807	20.6789	19.05
304	Cysteine and glycine-rich protein 1 OS=Mus musculus GN=Csrp1 PE=1 SV=3	P97315	20.2218	19.5201
305	Na(+)/H(+) exchange regulatory cofactor NHE-RF1 OS=Mus musculus GN=Slc9a3r1 PE=1 SV=3	P70441	19.6406	18.6198
306	72 kDa type IV collagenase OS=Mus musculus GN=Mmp2 PE=1 SV=1	P33434	18.4518	18.147
307	Integrin-linked protein kinase OS=Mus musculus GN=Ilk PE=1 SV=2	O55222	19.0533	16.9635
308	Complement C1q subcomponent subunit C OS=Mus musculus GN=C1qc PE=1 SV=2	Q02105	23.8794	23.1679
309	Protein Igkv4-57 (Fragment) OS=Mus musculus GN=Igkv4-57 PE=4 SV=2	A0A0A6YYE7	21.5789	20.1011
310	Aspartate aminotransferase, mitochondrial OS=Mus musculus GN=Got2 PE=1 SV=1	P05202	20.5366	15.1702
311	Destrin OS=Mus musculus GN=Dstn PE=1 SV=3	Q9R0P5	18.9184	18.5829
312	Isocitrate dehydrogenase [NADP] cytoplasmic OS=Mus musculus GN=Idh1 PE=1 SV=2	O88844	17.8629	19.7356
313	Zyxin OS=Mus musculus GN=Zyx PE=1 SV=2	Q62523	19.547	14.9976
314	Voltage-dependent anion-selective channel protein 3 OS=Mus musculus GN=Vdac3 PE=1 SV=1	J3QMG3	19.9432	16.3073
315	Nucleolin OS=Mus musculus GN=Ncl PE=1 SV=2	P09405	17.3308	17.5395
316	Keratin, type II cytoskeletal 2 epidermal OS=Mus musculus GN=Krt2 PE=1 SV=1	Q3TTY5	23.5124	22.8002
317	Cystatin OS=Mus musculus GN=Cst6 PE=1 SV=1	Q9D1B1	18.4821	19.1373
318	Ras-related protein Rab-7a OS=Mus musculus GN=Rab7a PE=1 SV=2	P51150	19.2779	18.2273
319	Keratin, type I cytoskeletal 10 OS=Mus musculus GN=Krt10 PE=1 SV=3	P02535	23.7342	23.3872
320	EH domain-containing protein 1 OS=Mus musculus GN=Ehd1 PE=1 SV=1	Q9WVK4	16.5225	17.0708
321	Insulin-like growth factor-binding protein 4 OS=Mus musculus GN=Igfbp4 PE=1 SV=2	P47879	21.9128	22.0155
322	Myc box-dependent-interacting protein 1 OS=Mus musculus GN=Bin1 PE=1 SV=1	O08539	20.5795	17.4085
323	Ig kappa chain V-I region S107A OS=Mus musculus GN=Igkv7-33 PE=2 SV=1	P01632	20.0881	18.9522
324	MICOS complex subunit MIC60 OS=Mus musculus GN=Immt PE=1 SV=1	A0A0U1RP81	18.4503	16.4958
325	Lysyl oxidase homolog 1 OS=Mus musculus GN=Loxl1 PE=1 SV=1	A0A0R4J0Q4	15.7425	17.2345
326	Catalase OS=Mus musculus GN=Cat PE=1 SV=4	P24270	19.6093	18.8444
327	Annexin A6 OS=Mus musculus GN=Anxa6 PE=1 SV=3	P14824	16.8751	16.0795
328	60S acidic ribosomal protein P0 OS=Mus musculus GN=Rplp0 PE=1 SV=3	P14869	19.1398	16.5596
329	Ig kappa chain V-II region 17S29.1 OS=Mus musculus PE=1 SV=1	P03976	17.4021	18.0227
330	Electron transfer flavoprotein subunit beta OS=Mus musculus GN=Etfb PE=1 SV=3	Q9DCW4	19.7941	17.6706
331	Cell division control protein 42 homolog OS=Mus musculus GN=Cdc42 PE=1 SV=2	P60766	21.0205	19.8104
332	Ras suppressor protein 1 OS=Mus musculus GN=Rsu1 PE=1 SV=3	Q01730	19.8665	18.472
333	Adenylate kinase isoenzyme 1 OS=Mus musculus GN=Ak1 PE=1 SV=1	Q9R0Y5	19.4293	17.8914
334	Glycophorin-C OS=Mus musculus GN=Gypc PE=1 SV=2	Q78HU7	19.4165	17.5902
335	Troponin T, fast skeletal muscle OS=Mus musculus GN=Tnnt3 PE=1 SV=1	Z4YKE7	21.6688	18.9642
336	Carbonic anhydrase 3 OS=Mus musculus GN=Ca3 PE=1 SV=3	P16015	19.4108	17.9662
337	Leucine-rich repeat neuronal protein 4 OS=Mus musculus GN=Lrrn4 PE=1 SV=2	P59383	19.4592	18.8273
338	Alpha-crystallin B chain OS=Mus musculus GN=Cryab PE=1 SV=2	P23927	20.1517	18.7142
339	Dihydrolipoyl dehydrogenase, mitochondrial OS=Mus musculus GN=Dld PE=1 SV=2	O08749	19.2472	16.6996
340	Tubulin polymerization-promoting protein family member 3 OS=Mus musculus GN=Tppp3 PE=1 SV=1	Q9CRB6	20.8708	18.8502
341	Trifunctional enzyme subunit beta, mitochondrial OS=Mus musculus GN=Hadhb PE=1 SV=1	Q99JY0	20.2355	18.473
342	Inter alpha-trypsin inhibitor, heavy chain 4 OS=Mus musculus GN=Itih4 PE=1 SV=2	A6X935	17.8516	20.4037
343	Transgelin-2 OS=Mus musculus GN=Tagln2 PE=1 SV=4	Q9WVA4	19.572	18.7085
344	D-3-phosphoglycerate dehydrogenase OS=Mus musculus GN=Phgdh PE=1 SV=3	Q61753	18.9011	18.571
345	Actin-related protein 3 OS=Mus musculus GN=Actr3 PE=1 SV=3	Q99JY9	18.5283	14.4893
346	14-3-3 protein beta/alpha OS=Mus musculus GN=Ywhab PE=1 SV=3	Q9CQV8	20.2951	19.6217
347	NADH-ubiquinone oxidoreductase 75 kDa subunit, mitochondrial OS=Mus musculus GN=Ndufs1 PE=1 SV=2	Q91VD9	19.3369	17.2465
348	Capping protein (Actin filament) muscle Z-line, beta, isoform CRA_a OS=Mus musculus GN=Capzb PE=1 SV=1	A2AMW0	19.5855	17.5715
349	Rho GDP-dissociation inhibitor 2 OS=Mus musculus GN=Arhgdib PE=1 SV=3	Q61599	16.4955	15.9646
350	Protein Ighv10-3 (Fragment) OS=Mus musculus GN=Ighv10-3 PE=4 SV=1	A0A075B5T6	19.0105	19.0025
351	Fatty acid-binding protein, adipocyte OS=Mus musculus GN=Fabp4 PE=1 SV=3	P04117	20.5781	20.2439
352	ATP synthase subunit O, mitochondrial OS=Mus musculus GN=Atp5o PE=1 SV=1	Q9DB20	21.326	20.0328
353	Protein Igkv12-44 (Fragment) OS=Mus musculus GN=Igkv12-44 PE=4 SV=2	A0A140T8M2	21.4911	19.4017
354	Ras-related protein Rab-8B OS=Mus musculus GN=Rab8b PE=1 SV=1	P61028	20.1981	18.0849
355	Density-regulated protein OS=Mus musculus GN=Denr PE=1 SV=1	Q9CQJ6	18.3814	15.9797
356	Sepiapterin reductase OS=Mus musculus GN=Spr PE=1 SV=1	Q91XH5	17.3947	17.2478
357	Elongation factor Tu OS=Mus musculus GN=Gm9755 PE=3 SV=1	D3YVN7	18.2609	16.1881
358	Coronin-1A OS=Mus musculus GN=Coro1a PE=1 SV=5	O89053	19.9846	17.8304
359	Carboxylic ester hydrolase OS=Mus musculus GN=Ces1b PE=1 SV=1	D3Z5G7	21.261	19.9973
360	Microtubule-associated protein RP/EB family member 1 OS=Mus musculus GN=Mapre1 PE=1 SV=3	Q61166	19.7723	18.7182
361	Complement component C8 gamma chain OS=Mus musculus GN=C8g PE=1 SV=1	Q8VCG4	18.209	18.862
362	Chemokine (C-X-C motif) ligand 7, isoform CRA_b OS=Mus musculus GN=Ppbp PE=1 SV=1	Q9EQI5	24.4802	24.0102
363	Protein Igkv4-91 (Fragment) OS=Mus musculus GN=Igkv4-91 PE=4 SV=2	A0A075B5L2	22.4636	22.1622
364	Eukaryotic translation initiation factor 2 subunit 3, X-linked OS=Mus musculus GN=Eif2s3x PE=1 SV=2	Q9Z0N1	19.0983	15.8603
365	Insulin-like growth factor-binding protein 7 OS=Mus musculus GN=Igfbp7 PE=1 SV=1	F8WH23	18.2061	17.9456
366	Angiotensinogen OS=Mus musculus GN=Agt PE=1 SV=1	Q3UTR7	15.2337	16.7389
367	Capping protein (Actin filament) muscle Z-line, alpha 1 OS=Mus musculus GN=Capza1 PE=1 SV=1	Q5RKN9	18.7006	16.7667
368	60S acidic ribosomal protein P2 OS=Mus musculus GN=Rplp2 PE=1 SV=3	P99027	18.3337	16.0527
369	Protein Igkv9-124 OS=Mus musculus GN=Igkv9-124 PE=1 SV=7	A0A075B5K2	17.9587	18.5887
370	Histone H4 OS=Mus musculus GN=Hist1h4a PE=1 SV=2	P62806	22.1958	18.1599
371	Calpain-1 catalytic subunit OS=Mus musculus GN=Capn1 PE=1 SV=1	O35350	18.1056	18.2209
372	Heparin cofactor 2 OS=Mus musculus GN=Serpind1 PE=1 SV=1	P49182	20.0699	19.9997
373	Nuclease-sensitive element-binding protein 1 OS=Mus musculus GN=Ybx1 PE=1 SV=3	P62960	15.0754	13.6649
374	Cation-dependent mannose-6-phosphate receptor OS=Mus musculus GN=M6pr PE=1 SV=1	P24668	18.449	16.91
375	Dynamin-2 OS=Mus musculus GN=Dnm2 PE=1 SV=2	F8WIV5	17.7854	16.5404
376	Retinoic acid receptor responder protein 2 OS=Mus musculus GN=Rarres2 PE=1 SV=1	Q9DD06	20.7531	20.1791
377	Keratin, type II cytoskeletal 73 OS=Mus musculus GN=Krt73 PE=1 SV=1	Q6NXH9	24.284	23.8295
378	Ig lambda-2 chain C region (Fragment) OS=Mus musculus GN=Iglc2 PE=1 SV=1	Q99JC1	20.345	19.949
379	Dihydrolipoyllysine-residue acetyltransferase component of pyruvate dehydrogenase complex, mitochondrial OS=Mus musculus GN=Dlat PE=1 SV=2	Q8BMF4	18.8622	16.214
380	Ras-related protein Rab-27B OS=Mus musculus GN=Rab27b PE=1 SV=3	Q99P58	20.4185	15.8875
381	Ig kappa chain V-II region 26-10 OS=Mus musculus PE=1 SV=1	P01631	22.6279	22.0729
382	Long-chain-fatty-acid--CoA ligase 1 OS=Mus musculus GN=Acsl1 PE=1 SV=1	D3Z041	18.2243	18.674
383	Calsequestrin-1 OS=Mus musculus GN=Casq1 PE=1 SV=3	O09165	21.0793	18.2863
384	Unconventional myosin-Ic OS=Mus musculus GN=Myo1c PE=1 SV=2	Q9WTI7	18.53	17.0992
385	Lysozyme C-1 OS=Mus musculus GN=Lyz1 PE=1 SV=1	P17897	19.053	19.2339
386	Beta-2-microglobulin OS=Mus musculus GN=B2m PE=1 SV=2	P01887	22.3531	22.2235
387	Collectin-11 OS=Mus musculus GN=Colec11 PE=1 SV=1	A0A0R4J0M6	18.8958	18.8575
388	Galectin OS=Mus musculus GN=Lgals9 PE=1 SV=1	G3X9T7	18.97	17.7455
389	Eukaryotic translation initiation factor 5 OS=Mus musculus GN=Eif5 PE=1 SV=1	P59325	20.7616	19.1661
390	Protein C6 OS=Mus musculus GN=C6 PE=1 SV=1	E9Q6D8	16.7201	17.875
391	BAG family molecular chaperone regulator 2 OS=Mus musculus GN=Bag2 PE=1 SV=1	Q91YN9	19.1001	18.5341
392	Prohibitin-2 OS=Mus musculus GN=Phb2 PE=1 SV=1	O35129	19.0897	17.3288
393	Guanine nucleotide-binding protein G(I)/G(S)/G(T) subunit beta-2 OS=Mus musculus GN=Gnb2 PE=1 SV=3	P62880	19.3953	18.5109
394	Periostin OS=Mus musculus GN=Postn PE=1 SV=2	Q62009	17.925	17.7867
395	Ig lambda-2 chain V region OS=Mus musculus PE=3 SV=1	P01728	20.08	19.4224
396	Citrate synthase, mitochondrial OS=Mus musculus GN=Cs PE=1 SV=1	Q9CZU6	20.3435	18.3805
397	Aminopeptidase N OS=Mus musculus GN=Anpep PE=1 SV=4	P97449	18.2156	18.1007
398	Keratin, type I cytoskeletal 42 OS=Mus musculus GN=Krt42 PE=1 SV=1	Q6IFX2	21.6067	19.7146
399	Succinate dehydrogenase [ubiquinone] flavoprotein subunit, mitochondrial OS=Mus musculus GN=Sdha PE=1 SV=1	Q8K2B3	19.7145	16.9324
400	Troponin I, fast skeletal muscle OS=Mus musculus GN=Tnni2 PE=2 SV=2	P13412	21.3511	18.0195
401	Dematin OS=Mus musculus GN=Dmtn PE=1 SV=1	Q9WV69	20.8791	17.9869
402	Coronin-1C OS=Mus musculus GN=Coro1c PE=1 SV=2	Q9WUM4	17.7327	15.9354
403	Ras-related protein Rab-5C OS=Mus musculus GN=Rab5c PE=1 SV=1	Q8C266	19.2959	18.0361
404	Transforming protein RhoA OS=Mus musculus GN=Rhoa PE=1 SV=1	Q9QUI0	21.2949	20.191
405	Vesicle-associated membrane protein 3 OS=Mus musculus GN=Vamp3 PE=1 SV=1	P63024	19.4844	18.3105
406	ATP synthase F(0) complex subunit B1, mitochondrial OS=Mus musculus GN=Atp5f1 PE=1 SV=1	Q9CQQ7	18.542	17.3056
407	Ig kappa chain V-III region PC 3741/TEPC 111 OS=Mus musculus PE=1 SV=1	P01660	21.0441	19.5728
408	Sodium/potassium-transporting ATPase subunit beta-3 OS=Mus musculus GN=Atp1b3 PE=1 SV=1	P97370	16.9419	17.2946
409	Large neutral amino acids transporter small subunit 3 OS=Mus musculus GN=Slc43a1 PE=1 SV=1	G3X8X3	19.3172	16.7563
410	Calpain small subunit 1 OS=Mus musculus GN=Capns1 PE=1 SV=1	O88456	18.5127	17.9225
411	Lactadherin OS=Mus musculus GN=Mfge8 PE=1 SV=3	P21956	16.9815	17.8928
412	Heat shock protein beta-1 OS=Mus musculus GN=Hspb1 PE=1 SV=3	P14602	18.594	17.7746
413	Cytochrome P450 2C29 OS=Mus musculus GN=Cyp2c29 PE=1 SV=2	Q64458	18.822	20.0799
414	Prosaposin OS=Mus musculus GN=Psap PE=1 SV=1	Q8BFQ1	18.6877	19.7461
415	Protein Ighv2-6 (Fragment) OS=Mus musculus GN=Ighv2-6 PE=4 SV=1	A0A075B6A7	20.8239	21.1642
416	14-3-3 protein gamma OS=Mus musculus GN=Ywhag PE=1 SV=2	P61982	19.7917	17.1752
417	C-C motif chemokine 8 OS=Mus musculus GN=Ccl8 PE=3 SV=1	Q9Z121	17.9464	17.3212
418	Dimethylaniline monooxygenase [N-oxide-forming] 1 OS=Mus musculus GN=Fmo1 PE=1 SV=1	P50285	16.7685	20.0491
419	Keratin, type II cytoskeletal 6A OS=Mus musculus GN=Krt6a PE=1 SV=3	P50446	20.9587	18.2873
420	Transcription elongation factor A protein 1 OS=Mus musculus GN=Tcea1 PE=1 SV=1	E9PYD5	16.3848	15.0413
421	CD9 antigen OS=Mus musculus GN=Cd9 PE=1 SV=2	P40240	21.8243	20.0715
422	40S ribosomal protein SA OS=Mus musculus GN=Rpsa PE=1 SV=4	P14206	17.0391	17.3503
423	Procollagen C-endopeptidase enhancer 1 OS=Mus musculus GN=Pcolce PE=1 SV=2	Q61398	18.6413	18.0884
424	Protein Igkv8-19 OS=Mus musculus GN=Igkv8-19 PE=1 SV=2	A0A140T8M4	19.7657	18.0663
425	Serine/threonine-protein phosphatase PP1-alpha catalytic subunit OS=Mus musculus GN=Ppp1ca PE=1 SV=1	P62137	17.3578	15.9746
426	Glycogen phosphorylase, muscle form OS=Mus musculus GN=Pygm PE=1 SV=3	Q9WUB3	19.4952	17.6968
427	C-reactive protein OS=Mus musculus GN=Crp PE=1 SV=2	P14847	19.5896	20.4468
428	Protein-glutamine gamma-glutamyltransferase 2 OS=Mus musculus GN=Tgm2 PE=1 SV=4	P21981	17.1692	17.9498
429	Alcohol dehydrogenase 1 OS=Mus musculus GN=Adh1 PE=1 SV=2	P00329	15.2269	18.0943
430	Actin, cytoplasmic 2 OS=Mus musculus GN=Actg1 PE=1 SV=1	P63260	19.4065	17.2349
431	Peptidyl-prolyl cis-trans isomerase FKBP3 OS=Mus musculus GN=Fkbp3 PE=1 SV=2	Q62446	19.843	17.5122
432	Secreted phosphoprotein 24 OS=Mus musculus GN=Spp2 PE=1 SV=2	Q8K1I3	19.6491	19.8455
433	Protein Ighv1-4 (Fragment) OS=Mus musculus GN=Ighv1-4 PE=4 SV=1	A0A075B5T4	20.8783	19.0252
434	Isocitrate dehydrogenase [NAD] subunit alpha, mitochondrial OS=Mus musculus GN=Idh3a PE=1 SV=1	Q9D6R2	18.7361	16.349
435	Ras-related protein Rab-14 OS=Mus musculus GN=Rab14 PE=1 SV=3	Q91V41	19.3918	18.2368
436	Ras-related protein Rab-8A OS=Mus musculus GN=Rab8a PE=1 SV=2	P55258	17.8871	16.3903
437	Apolipoprotein C-IV OS=Mus musculus GN=Apoc4 PE=1 SV=1	Q61268	23.4522	23.0053
438	Apolipoprotein C-III OS=Mus musculus GN=Apoc3 PE=1 SV=1	E9QP56	24.8404	24.3974
439	GTP-binding protein OS=Mus musculus GN=Ifi47 PE=1 SV=1	Q61635	18.3425	17.3067
440	ADP/ATP translocase 2 OS=Mus musculus GN=Slc25a5 PE=1 SV=3	P51881	20.4494	17.9545
441	ADP-ribosyl cyclase/cyclic ADP-ribose hydrolase 2 OS=Mus musculus GN=Bst1 PE=1 SV=1	A0A0R4J190	17.7441	17.2057
442	Protein Igkv4-63 OS=Mus musculus GN=Igkv4-63 PE=1 SV=1	A0A075B5M1	18.4467	17.06
443	Ras GTPase-activating-like protein IQGAP1 OS=Mus musculus GN=Iqgap1 PE=1 SV=2	Q9JKF1	15.6269	16.9611
444	Protein Prps1l3 OS=Mus musculus GN=Prps1l3 PE=3 SV=1	G3UXL2	17.1548	16.173
445	Membrane-associated progesterone receptor component 1 OS=Mus musculus GN=Pgrmc1 PE=1 SV=4	O55022	18.1435	19.173
446	UDP-glucose 6-dehydrogenase OS=Mus musculus GN=Ugdh PE=1 SV=1	O70475	17.092	17.0268
447	Fibulin-1 OS=Mus musculus GN=Fbln1 PE=1 SV=2	Q08879	17.4895	18.2719
448	Malignant T-cell-amplified sequence 1 OS=Mus musculus GN=Mcts1 PE=1 SV=1	Q9DB27	19.2673	17.6612
449	Neuroplastin OS=Mus musculus GN=Nptn PE=1 SV=3	P97300	19.1936	14.94
450	Hepatocyte growth factor activator OS=Mus musculus GN=Hgfac PE=1 SV=1	Q9R098	16.4688	17.4391
451	Lipoprotein lipase OS=Mus musculus GN=Lpl PE=1 SV=3	P11152	17.75	16.5393
452	High mobility group protein B1 OS=Mus musculus GN=Hmgb1 PE=1 SV=2	P63158	19.2644	18.4634
453	Reticulon-3 OS=Mus musculus GN=Rtn3 PE=1 SV=2	Q9ES97	18.1822	16.3165
454	Cytochrome P450 2D10 OS=Mus musculus GN=Cyp2d10 PE=1 SV=2	P24456	14.5336	18.9744
455	Serum amyloid A-1 protein OS=Mus musculus GN=Saa1 PE=1 SV=2	P05366	17.7886	22.0288
456	Complement decay-accelerating factor, GPI-anchored OS=Mus musculus GN=Cd55 PE=1 SV=2	Q61475	17.6276	15.0672
457	Resistin OS=Mus musculus GN=Retn PE=1 SV=1	Q99P87	19.9217	19.1348
458	Receptor-type tyrosine-protein phosphatase eta OS=Mus musculus GN=Ptprj PE=1 SV=2	E9Q4S7	18.0323	14.7122
459	Histone H2A type 1 OS=Mus musculus GN=Hist1h2ab PE=1 SV=3	P22752	23.5654	19.4923
460	NADPH--cytochrome P450 reductase OS=Mus musculus GN=Por PE=1 SV=1	Q05DV1	15.0991	17.748
461	Synaptic vesicle membrane protein VAT-1 homolog OS=Mus musculus GN=Vat1 PE=1 SV=3	Q62465	17.9747	17.9989
462	Apolipoprotein A-II OS=Mus musculus GN=Apoa2 PE=1 SV=2	P09813	24.7157	24.4859
463	Complement factor D OS=Mus musculus GN=Cfd PE=1 SV=1	P03953	18.6809	17.6686
464	Hematopoietic progenitor cell antigen CD34 OS=Mus musculus GN=Cd34 PE=1 SV=1	Q64314	19.3772	18.951
465	Platelet glycoprotein IX OS=Mus musculus GN=Gp9 PE=1 SV=1	O88186	19.787	16.1725
466	Sodium/potassium-transporting ATPase subunit beta-1 OS=Mus musculus GN=Atp1b1 PE=1 SV=1	P14094	20.2977	18.9308
467	Solute carrier family 2, facilitated glucose transporter member 3 OS=Mus musculus GN=Slc2a3 PE=1 SV=1	P32037	19.5757	14.6383
468	Tubulin alpha chain (Fragment) OS=Mus musculus GN=Tuba4a PE=1 SV=1	A0A0A0MQA5	19.6539	17.1191
469	Ig kappa chain V-III region PC 6684 OS=Mus musculus PE=1 SV=1	P01670	15.8942	14.0122
470	10 kDa heat shock protein, mitochondrial OS=Mus musculus GN=Hspe1 PE=1 SV=2	Q64433	19.8668	15.4858
471	Syntaxin-7 OS=Mus musculus GN=Stx7 PE=1 SV=3	O70439	18.377	15.816
472	Reelin OS=Mus musculus GN=Reln PE=1 SV=3	Q60841	15.3081	17.1246
473	Protein Adgre5 OS=Mus musculus GN=Adgre5 PE=1 SV=1	E9QJS7	14.5284	16.3829
474	L-lactate dehydrogenase A chain OS=Mus musculus GN=Ldha PE=1 SV=1	A0A1B0GSX0	20.3669	19.0462
475	Prohibitin OS=Mus musculus GN=Phb PE=1 SV=1	P67778	18.8258	16.9161
476	DnaJ homolog subfamily A member 2 OS=Mus musculus GN=Dnaja2 PE=1 SV=1	Q9QYJ0	19.0741	16.9759
477	Elongation factor 1-gamma OS=Mus musculus GN=Eef1g PE=1 SV=3	Q9D8N0	19.8383	19.2738
478	Cytochrome c1, heme protein, mitochondrial OS=Mus musculus GN=Cyc1 PE=1 SV=1	Q9D0M3	18.212	16.4878
479	Ubiquitin-conjugating enzyme E2 L3 OS=Mus musculus GN=Ube2l3 PE=1 SV=1	P68037	19.1589	18.6851
480	Dehydrogenase/reductase SDR family member 11 OS=Mus musculus GN=Dhrs11 PE=1 SV=1	Q3U0B3	16.9322	15.7483
481	Dolichyl-diphosphooligosaccharide--protein glycosyltransferase subunit 2 OS=Mus musculus GN=Rpn2 PE=1 SV=1	Q9DBG6	17.4657	16.1508
482	Carbonic anhydrase 2 OS=Mus musculus GN=Ca2 PE=1 SV=4	P00920	19.5759	18.7883
483	Asporin OS=Mus musculus GN=Aspn PE=1 SV=1	Q99MQ4	19.3259	19.1929
484	Cysteine-rich protein 1 OS=Mus musculus GN=Crip1 PE=1 SV=1	A0A0G2JEK2	22.5175	22.1045
485	Apolipoprotein F OS=Mus musculus GN=Apof PE=1 SV=1	A0A0R4J0M4	18.3091	19.9518
486	Glutathione S-transferase P 1 OS=Mus musculus GN=Gstp1 PE=1 SV=2	P19157	19.3801	19.2841
487	PCTP-like protein OS=Mus musculus GN=Stard10 PE=1 SV=1	E9PVP0	18.0988	18.5103
488	Calmodulin OS=Mus musculus GN=Calm1 PE=1 SV=2	P62204	20.5919	19.6639
489	Ubiquitin-40S ribosomal protein S27a OS=Mus musculus GN=Rps27a PE=1 SV=2	P62983	22.5993	21.5102
490	Small integral membrane protein 1 OS=Mus musculus GN=Smim1 PE=1 SV=1	P0C8K7	19.7898	17.7365
491	Epidermal growth factor receptor OS=Mus musculus GN=Egfr PE=1 SV=1	Q01279	25.1629	24.652
492	Elongation factor 1-beta OS=Mus musculus GN=Eef1b PE=1 SV=5	O70251	17.5232	16.5286
493	Tryptophan--tRNA ligase, cytoplasmic OS=Mus musculus GN=Wars PE=1 SV=2	P32921	17.6054	15.8262
494	Serine/threonine-protein kinase OSR1 OS=Mus musculus GN=Oxsr1 PE=1 SV=1	Q6P9R2	17.1051	16.0719
495	Vesicle-fusing ATPase OS=Mus musculus GN=Nsf PE=1 SV=2	P46460	18.6655	17.1321
496	Pyruvate dehydrogenase E1 component subunit beta, mitochondrial OS=Mus musculus GN=Pdhb PE=1 SV=1	Q9D051	18.9305	17.5655
497	Platelet factor 4 OS=Mus musculus GN=Pf4 PE=1 SV=1	Q9Z126	26.098	25.056
498	Protein Ighv1-31 OS=Mus musculus GN=Ighv1-31 PE=4 SV=1	A0A075B5V1	21.3381	20.4988
499	Protein Ighv5-6 (Fragment) OS=Mus musculus GN=Ighv5-6 PE=4 SV=1	A0A075B5Q0	18.8664	17.8457
500	NADH dehydrogenase [ubiquinone] flavoprotein 1, mitochondrial OS=Mus musculus GN=Ndufv1 PE=1 SV=1	Q91YT0	17.7385	15.547
501	Suprabasin OS=Mus musculus GN=Sbsn PE=2 SV=1	Q8CIT9	16.1993	16.7059
502	Septin-2 OS=Mus musculus GN=Sept2 PE=1 SV=2	P42208	15.8991	14.8623
503	Poly(rC)-binding protein 1 OS=Mus musculus GN=Pcbp1 PE=1 SV=1	P60335	18.3409	18.3902
504	Protein Igkv5-48 (Fragment) OS=Mus musculus GN=Igkv5-48 PE=1 SV=2	A0A140T8N2	19.5462	17.8591
505	28 kDa heat- and acid-stable phosphoprotein OS=Mus musculus GN=Pdap1 PE=1 SV=1	Q3UHX2	16.8491	15.9626
506	Kell blood group glycoprotein homolog OS=Mus musculus GN=Kel PE=1 SV=1	Q9EQF2	19.4917	16.6662
507	Serum amyloid P-component OS=Mus musculus GN=Apcs PE=1 SV=2	P12246	19.3125	20.6347
508	MCG10343, isoform CRA_b OS=Mus musculus GN=Slc25a3 PE=1 SV=1	G5E902	20.6031	19.1138
509	Dihydropyrimidinase-related protein 2 OS=Mus musculus GN=Dpysl2 PE=1 SV=2	O08553	17.4294	16.6084
510	Aldose reductase OS=Mus musculus GN=Akr1b1 PE=1 SV=3	P45376	17.5333	17.19
511	UDP-glucuronosyltransferase 1-1 OS=Mus musculus GN=Ugt1a1 PE=1 SV=2	Q63886	18.7994	19.3878
512	Carboxypeptidase Q OS=Mus musculus GN=Cpq PE=1 SV=1	Q9WVJ3	17.0066	17.9157
513	Rho GDP-dissociation inhibitor 1 OS=Mus musculus GN=Arhgdia PE=1 SV=3	Q99PT1	18.4762	18.3
514	Transmembrane emp24 domain-containing protein 10 OS=Mus musculus GN=Tmed10 PE=1 SV=1	Q9D1D4	17.543	17.3806
515	NADH-cytochrome b5 reductase OS=Mus musculus GN=Cyb5r3 PE=1 SV=1	F2Z456	17.4241	17.3942
516	Histone H2B type 1-M OS=Mus musculus GN=Hist1h2bm PE=1 SV=2	P10854	22.7239	18.821
517	Serum amyloid A-2 protein OS=Mus musculus GN=Saa2 PE=1 SV=1	P05367	14.6372	18.7514
518	SPARC-like protein 1 OS=Mus musculus GN=Sparcl1 PE=1 SV=3	P70663	17.8231	17.9496
519	Eukaryotic translation initiation factor 5A-1 OS=Mus musculus GN=Eif5a PE=1 SV=2	P63242	19.5462	19.7943
520	Thy-1 membrane glycoprotein OS=Mus musculus GN=Thy1 PE=1 SV=1	P01831	18.2035	17.8924
521	T-complex protein 1 subunit gamma OS=Mus musculus GN=Cct3 PE=1 SV=1	P80318	17.3761	15.9181
522	Plastin-2 OS=Mus musculus GN=Lcp1 PE=1 SV=4	Q61233	14.929	15.0855
523	Dolichyl-diphosphooligosaccharide--protein glycosyltransferase subunit 1 OS=Mus musculus GN=Rpn1 PE=1 SV=1	Q91YQ5	19.6851	17.9752
524	NADH dehydrogenase [ubiquinone] iron-sulfur protein 3, mitochondrial OS=Mus musculus GN=Ndufs3 PE=1 SV=2	Q9DCT2	18.328	15.1779
525	Obg-like ATPase 1 OS=Mus musculus GN=Ola1 PE=1 SV=1	Q9CZ30	18.0106	17.4309
526	Heterogeneous nuclear ribonucleoproteins A2/B1 OS=Mus musculus GN=Hnrnpa2b1 PE=1 SV=2	O88569	18.2517	18.3312
527	Redox-regulatory protein FAM213A OS=Mus musculus GN=Fam213a PE=1 SV=1	Q3U125	17.6542	16.3193
528	Medium-chain specific acyl-CoA dehydrogenase, mitochondrial OS=Mus musculus GN=Acadm PE=1 SV=1	P45952	17.9219	15.5779
529	Protein Ighv7-3 (Fragment) OS=Mus musculus GN=Ighv7-3 PE=4 SV=2	A0A075B5R2	19.1663	17.6361
530	Neutrophilic granule protein OS=Mus musculus GN=Ngp PE=1 SV=1	O08692	18.0739	17.7861
531	Myeloid cysteine-rich protein OS=Mus musculus GN=Retnlg PE=1 SV=1	Q8K426	16.5142	18.7127
532	ATP-binding cassette sub-family E member 1 OS=Mus musculus GN=Abce1 PE=1 SV=1	P61222	17.5629	16.383
533	Protein Igkv6-32 (Fragment) OS=Mus musculus GN=Igkv6-32 PE=4 SV=2	A0A140T8N9	19.7333	17.3462
534	Tubulin beta-5 chain OS=Mus musculus GN=Tubb5 PE=1 SV=1	P99024	18.4155	18.3741
535	Bifunctional glutamate/proline--tRNA ligase OS=Mus musculus GN=Eprs PE=1 SV=4	Q8CGC7	20.2256	17.7555
536	Adenosine kinase OS=Mus musculus GN=Adk PE=1 SV=2	P55264	17.5869	18.9437
537	Up-regulated during skeletal muscle growth protein 5 OS=Mus musculus GN=Usmg5 PE=1 SV=1	Q78IK2	19.46	18.0371
538	Vitamin K-dependent protein C OS=Mus musculus GN=Proc PE=1 SV=2	P33587	18.2504	19.2809
539	Protein Ighv7-2 (Fragment) OS=Mus musculus GN=Ighv7-2 PE=4 SV=1	A0A0A6YX91	17.798	16.4917
540	Leukocyte cell-derived chemotaxin-2 OS=Mus musculus GN=Lect2 PE=1 SV=1	O88803	19.33	18.912
541	C-type lectin domain family 1 member B OS=Mus musculus GN=Clec1b PE=1 SV=1	Q9JL99	19.7154	15.1547
542	Methyltransferase-like protein 7B OS=Mus musculus GN=Mettl7b PE=1 SV=2	Q9DD20	15.2312	18.0338
543	Ig lambda-1 chain V region S43 OS=Mus musculus PE=1 SV=1	P01727	19.6107	18.4438
544	Cytochrome c oxidase subunit 6B1 OS=Mus musculus GN=Cox6b1 PE=1 SV=2	P56391	20.596	16.4876
545	AP-1 complex subunit beta-1 OS=Mus musculus GN=Ap1b1 PE=1 SV=2	O35643	18.1953	15.9051
546	NADH dehydrogenase [ubiquinone] 1 alpha subcomplex subunit 8 OS=Mus musculus GN=Ndufa8 PE=1 SV=3	Q9DCJ5	17.8905	15.1469
547	LIM and senescent cell antigen-like-containing domain protein 1 OS=Mus musculus GN=Lims1 PE=1 SV=1	E9QP62	18.6562	16.1161
548	Barrier-to-autointegration factor OS=Mus musculus GN=Banf1 PE=1 SV=1	O54962	22.1933	20.592
549	Protein Ahnak2 (Fragment) OS=Mus musculus GN=Ahnak2 PE=1 SV=1	F7DBB3	15.4201	17.0496
550	60S ribosomal protein L13 OS=Mus musculus GN=Rpl13 PE=1 SV=3	P47963	20.873	19.2831
551	26S proteasome non-ATPase regulatory subunit 2 OS=Mus musculus GN=Psmd2 PE=1 SV=1	Q8VDM4	16.2317	14.6441
552	Protein Ighv14-2 (Fragment) OS=Mus musculus GN=Ighv14-2 PE=4 SV=1	A0A075B5R7	20.0614	18.693
553	C-1-tetrahydrofolate synthase, cytoplasmic OS=Mus musculus GN=Mthfd1 PE=1 SV=4	Q922D8	18.329	16.709
554	Blood group Rh(D) polypeptide OS=Mus musculus GN=Rhd PE=1 SV=1	A0A0R4J0A2	20.1127	17.4209
555	Glycoprotein Ib, beta polypeptide OS=Mus musculus GN=Gp1bb PE=1 SV=1	B2RR03	21.3516	16.3312
556	Protein Igkv12-41 (Fragment) OS=Mus musculus GN=Igkv12-41 PE=1 SV=2	A0A140T8Q1	20.1095	19.8838
557	Apolipoprotein N, isoform CRA_a OS=Mus musculus GN=Apon PE=1 SV=1	G3X9D6	22.4883	22.9417
558	14-3-3 protein theta (Fragment) OS=Mus musculus GN=Ywhaq PE=1 SV=1	F6VW30	18.2815	17.3528
559	Protein Col6a3 OS=Mus musculus GN=Col6a3 PE=1 SV=2	E9PWQ3	17.9627	17.429
560	Ubiquitin carboxyl-terminal hydrolase 14 OS=Mus musculus GN=Usp14 PE=1 SV=3	Q9JMA1	18.6307	18.4236
561	Complement component receptor 1-like protein OS=Mus musculus GN=Cr1l PE=1 SV=1	Q64735	18.5889	16.9528
562	Thioredoxin OS=Mus musculus GN=Txn PE=1 SV=3	P10639	19.7726	18.9101
563	Protein Igkv5-43 (Fragment) OS=Mus musculus GN=Igkv5-43 PE=1 SV=1	A0A0B4J1J2	19.7236	18.227
564	Eukaryotic translation initiation factor 2 subunit 1 OS=Mus musculus GN=Eif2s1 PE=1 SV=3	Q6ZWX6	17.9414	14.8637
565	V-type proton ATPase subunit a OS=Mus musculus GN=Atp6v0a1 PE=1 SV=1	K3W4T3	17.0772	20.1451
566	Cathepsin D OS=Mus musculus GN=Ctsd PE=1 SV=1	P18242	16.9043	16.1749
567	Transforming growth factor beta-1 OS=Mus musculus GN=Tgfb1 PE=1 SV=1	P04202	16.643	14.2626
568	Glutathione peroxidase OS=Mus musculus GN=Gpx4 PE=1 SV=1	F7A8H6	18.338	17.7898
569	Vesicular integral-membrane protein VIP36 OS=Mus musculus GN=Lman2 PE=1 SV=2	Q9DBH5	16.7875	15.8466
570	Protein Igkv3-7 OS=Mus musculus GN=Igkv3-7 PE=4 SV=7	A0A075B5N9	19.2729	18.33
571	Ig kappa chain V-V region MOPC 41 OS=Mus musculus GN=Gm5571 PE=1 SV=1	P01639	18.7814	19.126
572	Protein Igkv8-24 (Fragment) OS=Mus musculus GN=Igkv8-24 PE=4 SV=2	A0A140T8P5	19.782	18.8524
573	Cytochrome c oxidase subunit NDUFA4 OS=Mus musculus GN=Ndufa4 PE=1 SV=2	Q62425	20.3553	19.2052
574	Caveolin-1 OS=Mus musculus GN=Cav1 PE=1 SV=1	P49817	20.6735	20.1172
575	Cytochrome b-c1 complex subunit Rieske, mitochondrial OS=Mus musculus GN=Uqcrfs1 PE=1 SV=1	Q9CR68	18.7245	16.9008
576	Extended synaptotagmin-1 OS=Mus musculus GN=Esyt1 PE=1 SV=2	Q3U7R1	17.6425	17.2251
577	Lysosome-associated membrane glycoprotein 1 OS=Mus musculus GN=Lamp1 PE=1 SV=2	P11438	18.4804	16.7552
578	Mannose-binding protein A OS=Mus musculus GN=Mbl1 PE=1 SV=1	P39039	18.0011	19.0193
579	Radixin OS=Mus musculus GN=Rdx PE=1 SV=3	P26043	17.7845	17.2566
580	Tropomyosin alpha-1 chain OS=Mus musculus GN=Tpm1 PE=1 SV=1	E9Q450	17.1709	16.0123
581	Pleckstrin OS=Mus musculus GN=Plek PE=1 SV=1	Q9JHK5	20.1363	18.9729
582	Protein Cfhr2 OS=Mus musculus GN=Cfhr2 PE=1 SV=1	Q4LDF6	15.5927	16.3679
583	Low density lipoprotein receptor-related protein 1 OS=Mus musculus GN=Lrp1 PE=1 SV=1	A0A0R4J0I9	18.9198	18.6991
584	Protein Igkv6-23 (Fragment) OS=Mus musculus GN=Igkv6-23 PE=4 SV=2	A0A140T8N5	20.3043	20.1849
585	Ras-related protein Rab-10 OS=Mus musculus GN=Rab10 PE=1 SV=1	P61027	19.0171	17.5415
586	Transmembrane emp24 domain-containing protein 2 OS=Mus musculus GN=Tmed2 PE=1 SV=1	Q9R0Q3	18.4123	16.4344
587	Glucose-6-phosphate isomerase OS=Mus musculus GN=Gpi PE=1 SV=4	P06745	16.3888	16.9063
588	Ribonuclease 4 OS=Mus musculus GN=Rnase4 PE=1 SV=1	Q8C7E4	17.3144	18.4917
589	Serpin H1 OS=Mus musculus GN=Serpinh1 PE=1 SV=3	P19324	16.9423	17.2492
590	V-type proton ATPase subunit d 1 OS=Mus musculus GN=Atp6v0d1 PE=1 SV=2	P51863	16.732	14.4305
591	Protein Igkv6-17 (Fragment) OS=Mus musculus GN=Igkv6-17 PE=1 SV=2	A0A140T8Q3	19.2089	18.3998
592	Mannosyl-oligosaccharide 1,2-alpha-mannosidase IA OS=Mus musculus GN=Man1a1 PE=1 SV=1	P45700	18.7791	19.5573
593	ATP synthase protein 8 OS=Mus musculus GN=Mtatp8 PE=1 SV=1	P03930	19.6345	18.7051
594	ATP synthase subunit g, mitochondrial OS=Mus musculus GN=Atp5l PE=1 SV=1	Q9CPQ8	19.1374	17.532
595	GTPase KRas OS=Mus musculus GN=Kras PE=1 SV=1	P32883	17.9639	16.1461
596	LanC-like protein 2 OS=Mus musculus GN=Lancl2 PE=1 SV=1	Q9JJK2	15.9952	14.6677
597	Malate dehydrogenase, cytoplasmic OS=Mus musculus GN=Mdh1 PE=1 SV=3	P14152	19.1027	17.3644
598	Superoxide dismutase [Cu-Zn] OS=Mus musculus GN=Sod1 PE=1 SV=2	P08228	18.6709	17.3219
599	Ig kappa chain V-VI region XRPC 44 OS=Mus musculus PE=1 SV=1	P01675	16.8387	16.7327
600	Inorganic pyrophosphatase OS=Mus musculus GN=Ppa1 PE=1 SV=1	Q9D819	19.0012	18.6245
601	Cadherin-5 OS=Mus musculus GN=Cdh5 PE=1 SV=2	P55284	17.2911	17.666
602	ATP synthase subunit gamma, mitochondrial OS=Mus musculus GN=Atp5c1 PE=1 SV=1	Q91VR2	19.6272	17.4562
603	Proteasome subunit alpha type-1 OS=Mus musculus GN=Psma1 PE=1 SV=1	Q9R1P4	18.7358	17.6472
604	Peptidyl-prolyl cis-trans isomerase F, mitochondrial OS=Mus musculus GN=Ppif PE=1 SV=1	Q99KR7	19.645	16.9955
605	Ig heavy chain V-III region J606 OS=Mus musculus PE=1 SV=1	P01801	18.6927	17.3853
606	Protein Ighv2-9-1 (Fragment) OS=Mus musculus GN=Ighv2-9-1 PE=4 SV=1	A0A075B697	18.0491	19.038
607	Exportin-2 OS=Mus musculus GN=Cse1l PE=1 SV=1	Q9ERK4	16.6092	15.1205
608	NADH dehydrogenase [ubiquinone] flavoprotein 2, mitochondrial OS=Mus musculus GN=Ndufv2 PE=1 SV=2	Q9D6J6	17.3888	14.2417
609	ITIM-receptor G6b-B OS=Mus musculus GN=G6b PE=1 SV=1	D7PDD4	18.9545	18.1735
610	Urea transporter 1 OS=Mus musculus GN=Slc14a1 PE=1 SV=2	Q8VHL0	21.3067	18.1126
611	Ammonium transporter Rh type A OS=Mus musculus GN=Rhag PE=1 SV=1	Q9QUT0	21.8321	19.4859
612	ATP synthase subunit delta, mitochondrial OS=Mus musculus GN=Atp5d PE=1 SV=1	Q9D3D9	20.0055	18.003
613	Leukemia inhibitory factor receptor OS=Mus musculus GN=Lifr PE=1 SV=1	P42703	17.1039	17.1792
614	NADH dehydrogenase [ubiquinone] iron-sulfur protein 6, mitochondrial OS=Mus musculus GN=Ndufs6 PE=1 SV=2	P52503	16.6278	15.2491
615	Protein Igkv10-94 (Fragment) OS=Mus musculus GN=Igkv10-94 PE=4 SV=7	A0A075B5L1	16.5676	16.127
616	Ras-related protein Rap-1A OS=Mus musculus GN=Rap1a PE=1 SV=1	P62835	18.2353	16.4498
617	Resistin like alpha OS=Mus musculus GN=Retnla PE=1 SV=1	G3X8W2	18.1793	18.8034
618	ADP-ribosylation factor-like protein 8B OS=Mus musculus GN=Arl8b PE=1 SV=1	Q9CQW2	18.2747	16.4113
619	Actin, aortic smooth muscle OS=Mus musculus GN=Acta2 PE=1 SV=1	P62737	24.3419	21.8009
620	Receptor expression-enhancing protein OS=Mus musculus GN=Reep5 PE=1 SV=1	G3X8R0	17.7608	17.7609
621	Ras-related protein Rab-35 OS=Mus musculus GN=Rab35 PE=1 SV=1	Q6PHN9	17.3691	16.7466
622	ATP synthase-coupling factor 6, mitochondrial OS=Mus musculus GN=Atp5j PE=1 SV=1	P97450	18.7335	17.0153
623	Sodium-dependent serotonin transporter OS=Mus musculus GN=Slc6a4 PE=1 SV=4	Q60857	18.634	16.6491
624	Cytochrome c oxidase subunit 5A, mitochondrial OS=Mus musculus GN=Cox5a PE=1 SV=2	P12787	21.2269	19.2966
625	Cytochrome c oxidase subunit 5B, mitochondrial OS=Mus musculus GN=Cox5b PE=1 SV=1	Q9D881	20.3884	18.7562
626	Peroxiredoxin-5, mitochondrial OS=Mus musculus GN=Prdx5 PE=1 SV=1	H3BJQ7	18.719	14.9497
627	Secretory carrier-associated membrane protein 2 OS=Mus musculus GN=Scamp2 PE=1 SV=1	Q9ERN0	17.8431	16.4075
628	Hepatoma-derived growth factor OS=Mus musculus GN=Hdgf PE=1 SV=2	P51859	16.9682	17.2117
629	Cytochrome P450 1A2 OS=Mus musculus GN=Cyp1a2 PE=1 SV=1	P00186	13.7625	15.9963
630	Cytochrome b-c1 complex subunit 6, mitochondrial OS=Mus musculus GN=Uqcrh PE=1 SV=2	P99028	19.2044	17.4608
631	Protein Igkv4-53 (Fragment) OS=Mus musculus GN=Igkv4-53 PE=1 SV=1	A0A0G2JFC6	17.4956	16.4012
632	Protein Igkv13-85 (Fragment) OS=Mus musculus GN=Igkv13-85 PE=4 SV=5	A0A075B666	18.7598	17.4747
633	Interferon-induced transmembrane protein 3 OS=Mus musculus GN=Ifitm3 PE=1 SV=1	Q9CQW9	18.2457	16.9455
634	Tyrosine-protein kinase Lyn OS=Mus musculus GN=Lyn PE=1 SV=4	P25911	18.1227	16.9238
635	Ig heavy chain V region 6.96 OS=Mus musculus PE=4 SV=1	P18528	18.5357	17.9579
636	F-actin-capping protein subunit alpha-2 OS=Mus musculus GN=Capza2 PE=1 SV=3	P47754	16.6893	15.5698
637	Ras-related protein Rab-1B OS=Mus musculus GN=Rab1b PE=1 SV=1	Q9D1G1	17.2663	15.2376
638	T-complex protein 1 subunit delta OS=Mus musculus GN=Cct4 PE=1 SV=3	P80315	17.5478	15.4293
639	Bone marrow stromal antigen 2 OS=Mus musculus GN=Bst2 PE=1 SV=1	Q8R2Q8	19.645	19.4159
640	Keratin, type I cytoskeletal 17 OS=Mus musculus GN=Krt17 PE=1 SV=3	Q9QWL7	16.7538	14.5406
641	Granulins OS=Mus musculus GN=Grn PE=1 SV=1	Q3U9N4	16.8691	15.6407
642	Succinate dehydrogenase [ubiquinone] iron-sulfur subunit, mitochondrial OS=Mus musculus GN=Sdhb PE=1 SV=1	Q9CQA3	18.6181	19.2269
643	40S ribosomal protein S8 OS=Mus musculus GN=Rps8 PE=1 SV=2	P62242	16.5882	15.5669
644	Protein Igkv6-15 (Fragment) OS=Mus musculus GN=Igkv6-15 PE=1 SV=2	A0A140T8M5	20.0836	18.9678
645	60S ribosomal protein L10 OS=Mus musculus GN=Rpl10 PE=1 SV=3	Q6ZWV3	15.8312	14.9967
646	40S ribosomal protein S3a OS=Mus musculus GN=Rps3a PE=1 SV=3	P97351	16.4105	16.3203
647	Glycophorin-A OS=Mus musculus GN=Gypa PE=1 SV=2	P14220	22.1811	20.2958
648	Electron transfer flavoprotein-ubiquinone oxidoreductase, mitochondrial OS=Mus musculus GN=Etfdh PE=1 SV=1	Q921G7	16.6706	15.9485
649	Protein S100-A9 OS=Mus musculus GN=S100a9 PE=1 SV=3	P31725	18.679	20.4008
650	Alpha-actinin-4 OS=Mus musculus GN=Actn4 PE=1 SV=1	P57780	17.5657	14.7661
651	Protein Igkv16-104 (Fragment) OS=Mus musculus GN=Igkv16-104 PE=4 SV=1	A0A0B4J1I1	17.4969	18.2458
652	Neuronal membrane glycoprotein M6-a OS=Mus musculus GN=Gpm6a PE=1 SV=1	P35802	18.7239	17.3611
653	Integrin alpha-M OS=Mus musculus GN=Itgam PE=1 SV=1	Q3U1U4	16.1637	16.7963
654	Poly(rC)-binding protein 2 OS=Mus musculus GN=Pcbp2 PE=1 SV=1	Q61990	16.1472	15.9009
655	Charged multivesicular body protein 4b OS=Mus musculus GN=Chmp4b PE=1 SV=2	Q9D8B3	16.4392	14.5578
656	Ig heavy chain V region 36-60 OS=Mus musculus PE=1 SV=1	P01823	18.5661	16.7455
657	Protein Ighv3-5 OS=Mus musculus GN=Ighv3-5 PE=1 SV=1	A0A0A0MQC1	20.8052	20.2585
658	Protein disulfide-isomerase A3 (Fragment) OS=Mus musculus GN=Pdia3 PE=1 SV=1	F6Q404	18.2426	17.8306
659	Protein Ighv3-1 (Fragment) OS=Mus musculus GN=Ighv3-1 PE=4 SV=1	A0A075B5S6	18.5192	17.3253
660	LIM and SH3 domain protein 1 OS=Mus musculus GN=Lasp1 PE=1 SV=1	Q61792	17.3967	16.1644
661	CD226 antigen OS=Mus musculus GN=Cd226 PE=2 SV=1	Q8K4F0	16.6575	14.4973
662	Keratin, type II cytoskeletal 79 OS=Mus musculus GN=Krt79 PE=1 SV=2	Q8VED5	20.6917	19.9064
663	NADH dehydrogenase [ubiquinone] 1 beta subcomplex subunit 3 OS=Mus musculus GN=Ndufb3 PE=1 SV=1	Q9CQZ6	17.6035	16.3859
664	4-trimethylaminobutyraldehyde dehydrogenase OS=Mus musculus GN=Aldh9a1 PE=1 SV=1	Q3U367	16.7215	16.4482
665	Synaptophysin-like protein 1 OS=Mus musculus GN=Sypl1 PE=1 SV=2	O09117	18.02	16.2559
666	40S ribosomal protein S12 OS=Mus musculus GN=Rps12 PE=1 SV=2	P63323	18.7502	17.9395
667	40S ribosomal protein S19 OS=Mus musculus GN=Rps19 PE=1 SV=3	Q9CZX8	18.8925	18.2157
668	Calcium-binding mitochondrial carrier protein Aralar1 OS=Mus musculus GN=Slc25a12 PE=1 SV=1	Q8BH59	22.8527	22.7584
669	Epoxide hydrolase 1 OS=Mus musculus GN=Ephx1 PE=1 SV=2	Q9D379	16.0678	18.5968
670	Clathrin light chain A OS=Mus musculus GN=Clta PE=1 SV=1	Q6PFA2	20.1985	18.0437
671	MCG116913 (Fragment) OS=Mus musculus GN=Ighv8-12 PE=4 SV=1	A0A0G2JDE1	18.6474	17.7693
672	Histone H1.4 OS=Mus musculus GN=Hist1h1e PE=1 SV=2	P43274	17.5231	14.6231
673	MCG13402, isoform CRA_c OS=Mus musculus GN=Ptbp1 PE=1 SV=1	Q922I7	17.1864	15.7883
674	CD81 antigen OS=Mus musculus GN=Cd81 PE=1 SV=2	P35762	17.4069	16.2782
675	Septin-7 OS=Mus musculus GN=Sept7 PE=1 SV=2	E9Q9F5	18.8067	19.156
676	Out at first protein homolog OS=Mus musculus GN=Oaf PE=2 SV=1	Q8QZR4	16.029	16.2288
677	Disintegrin and metalloproteinase domain-containing protein 10 OS=Mus musculus GN=Adam10 PE=1 SV=2	O35598	21.5549	20.7989
678	Ig heavy chain V region MOPC 21 (Fragment) OS=Mus musculus PE=1 SV=1	P01783	16.7046	15.6179
679	Cellular nucleic acid-binding protein OS=Mus musculus GN=Cnbp PE=1 SV=2	P53996	16.2435	15.4935
680	Plasminogen activator inhibitor 1 RNA-binding protein OS=Mus musculus GN=Serbp1 PE=1 SV=2	Q9CY58	15.6929	14.5243
681	Fatty acid-binding protein, epidermal OS=Mus musculus GN=Fabp5 PE=1 SV=3	Q05816	17.8282	17.5568
682	Ran-specific GTPase-activating protein OS=Mus musculus GN=Ranbp1 PE=1 SV=2	P34022	18.3313	18.5312
683	Collectin-10 OS=Mus musculus GN=Colec10 PE=2 SV=1	Q8CF98	17.1222	17.5473
684	Lymphocyte antigen 6C1 OS=Mus musculus GN=Ly6c1 PE=1 SV=1	A0A087WNZ5	14.3002	16.0579
685	Ig kappa chain V-III region PC 7132 OS=Mus musculus PE=1 SV=1	P01655	17.3229	16.2726
686	Heterogeneous nuclear ribonucleoprotein Q OS=Mus musculus GN=Syncrip PE=1 SV=2	Q7TMK9	18.2994	16.5156
687	MARCKS-related protein OS=Mus musculus GN=Marcksl1 PE=1 SV=2	P28667	17.197	17.1938
688	Peroxiredoxin-6 OS=Mus musculus GN=Prdx6 PE=1 SV=3	O08709	15.5997	15.4145
689	Protein Igtp OS=Mus musculus GN=Igtp PE=1 SV=1	Q9DCE9	15.9176	15.4538
690	Keratin, type II cytoskeletal 1 OS=Mus musculus GN=Krt1 PE=1 SV=4	P04104	22.7555	22.2057
691	Protein Gm4788 OS=Mus musculus GN=Gm4788 PE=1 SV=1	E9PUM5	16.3031	17.0956
692	Mannan-binding lectin serine protease 2 OS=Mus musculus GN=Masp2 PE=1 SV=1	Q91WP0	20.0896	19.7086
693	Protein Igkv15-103 (Fragment) OS=Mus musculus GN=Igkv15-103 PE=4 SV=2	A0A140T8P3	19.3315	16.9203
694	Protein Taf15 OS=Mus musculus GN=Taf15 PE=1 SV=1	Q8BQ46	15.6995	15.43
695	Protein Igkv14-111 (Fragment) OS=Mus musculus GN=Igkv14-111 PE=4 SV=2	A0A140T8P9	18.2959	17.0883
696	Nucleosome assembly protein 1-like 1 OS=Mus musculus GN=Nap1l1 PE=1 SV=1	E9PW66	15.8239	15.0901
697	Protein Gm6576 OS=Mus musculus GN=Gm6576 PE=3 SV=2	F6YTZ4	17.4812	17.0632
698	Protein Igkv4-55 (Fragment) OS=Mus musculus GN=Igkv4-55 PE=1 SV=1	A0A0B4J1I9	16.3738	16.6837
699	Syntaxin-12 OS=Mus musculus GN=Stx12 PE=1 SV=1	Q9ER00	17.0089	15.3253
700	Apolipoprotein C-I OS=Mus musculus GN=Apoc1 PE=1 SV=1	P34928	26.4174	26.2818
701	EH domain-containing protein 4 OS=Mus musculus GN=Ehd4 PE=1 SV=1	Q9EQP2	18.2055	16.4786
702	Leucine-rich HEV glycoprotein OS=Mus musculus GN=Lrg1 PE=1 SV=1	Q91XL1	15.6244	18.6163
703	Protein Krt78 OS=Mus musculus GN=Krt78 PE=1 SV=1	E9Q0F0	22.4872	22.1194
704	Transmembrane protein 14C OS=Mus musculus GN=Tmem14c PE=1 SV=1	Q9CQN6	16.9122	15.5893
705	Chymase OS=Mus musculus GN=Cma1 PE=1 SV=1	A4QPC5	16.6217	13.9727
706	Annexin A3 OS=Mus musculus GN=Anxa3 PE=1 SV=4	O35639	16.014	16.775
707	Nucleoside diphosphate kinase OS=Mus musculus GN=Gm20390 PE=3 SV=1	E9PZF0	17.0106	16.8493
708	Microsomal glutathione S-transferase 1 OS=Mus musculus GN=Mgst1 PE=1 SV=1	E9QJW0	18.641	20.5125
709	Ras-related protein R-Ras2 OS=Mus musculus GN=Rras2 PE=1 SV=1	P62071	16.1026	14.9645
710	Protein Igkv5-39 OS=Mus musculus GN=Igkv5-39 PE=1 SV=7	A0A075B5M7	15.9575	15.7732
711	Glutamate--cysteine ligase regulatory subunit OS=Mus musculus GN=Gclm PE=1 SV=1	O09172	17.4399	16.9377
712	Protein Ighv10-1 (Fragment) OS=Mus musculus GN=Ighv10-1 PE=4 SV=1	A0A0B4J1J6	18.9275	18.7369
713	Eukaryotic translation initiation factor 1A OS=Mus musculus GN=Eif1a PE=2 SV=3	Q60872	18.7437	17.7572
714	4F2 cell-surface antigen heavy chain OS=Mus musculus GN=Slc3a2 PE=1 SV=1	P10852	16.281	16.314
715	Protein Igkv4-74 (Fragment) OS=Mus musculus GN=Igkv4-74 PE=4 SV=1	A0A0B4J1I3	15.6237	16.1773
716	Ig kappa chain V-III region ABPC 22/PC 9245 OS=Mus musculus PE=1 SV=1	P01662	16.4376	15.2006
717	Eukaryotic translation initiation factor 2 subunit 2 OS=Mus musculus GN=Eif2s2 PE=1 SV=1	Q99L45	17.1191	16.122
718	40S ribosomal protein S20 OS=Mus musculus GN=Rps20 PE=1 SV=1	P60867	17.209	16.8815
719	Ubiquitin-like protein ISG15 OS=Mus musculus GN=Isg15 PE=1 SV=4	Q64339	17.3932	16.2058
720	Estradiol 17 beta-dehydrogenase 5 OS=Mus musculus GN=Akr1c6 PE=1 SV=1	P70694	15.5083	17.1278
721	Ectonucleoside triphosphate diphosphohydrolase 2 OS=Mus musculus GN=Entpd2 PE=1 SV=2	O55026	16.0716	15.0868
722	Ras-related C3 botulinum toxin substrate 2 OS=Mus musculus GN=Rac2 PE=1 SV=1	Q05144	17.4678	16.8928
723	Metalloreductase STEAP3 OS=Mus musculus GN=Steap3 PE=1 SV=1	E9QN92	18.2965	16.2387
724	Cytochrome c oxidase subunit 7A1, mitochondrial OS=Mus musculus GN=Cox7a1 PE=1 SV=1	A0A140LIU4	18.5555	17.2567
725	40S ribosomal protein S17 OS=Mus musculus GN=Rps17 PE=1 SV=2	P63276	16.1916	14.8585
726	Endothelial cell-selective adhesion molecule OS=Mus musculus GN=Esam PE=1 SV=1	Q925F2	21.4618	21.2256
727	Heterogeneous nuclear ribonucleoprotein A3 OS=Mus musculus GN=Hnrnpa3 PE=1 SV=1	Q8BG05	18.3286	18.32
728	Glutathione S-transferase Mu 1 OS=Mus musculus GN=Gstm1 PE=1 SV=2	A2AE89	18.9734	17.8981
729	Sodium/potassium-transporting ATPase subunit beta-1-interacting protein 4 OS=Mus musculus GN=Nkain4 PE=1 SV=1	Q9JMG4	17.8691	17.0259
730	Serine protease inhibitor A3M OS=Mus musculus GN=Serpina3m PE=1 SV=2	Q03734	17.9122	18.0684
731	Signaling lymphocytic activation molecule OS=Mus musculus GN=Slamf1 PE=1 SV=1	Q9QUM4	18.3655	15.2003
732	Aspartate--tRNA ligase, cytoplasmic OS=Mus musculus GN=Dars PE=1 SV=2	Q922B2	18.7645	18.565
733	Guanine nucleotide-binding protein G(q) subunit alpha OS=Mus musculus GN=Gnaq PE=1 SV=4	P21279	16.405	15.0316
734	Ketosamine-3-kinase OS=Mus musculus GN=Fn3krp PE=1 SV=2	Q8K274	17.6023	17.1071
735	Apolipoprotein C-II OS=Mus musculus GN=Apoc2 PE=2 SV=1	Q05020	23.5331	23.4303
736	Lymphocyte antigen 6A-2/6E-1 OS=Mus musculus GN=Ly6a PE=1 SV=1	P05533	17.1383	16.1779
737	Integrin alpha-6 (Fragment) OS=Mus musculus GN=Itga6 PE=1 SV=1	F6VSK8	16.2021	13.5783
738	Ig heavy chain V region OS=Mus musculus PE=1 SV=1	P01741	19.6295	18.5673
739	N-fatty-acyl-amino acid synthase/hydrolase PM20D1 OS=Mus musculus GN=Pm20d1 PE=1 SV=1	Q8C165	16.0309	17.5829
740	Calcyclin-binding protein OS=Mus musculus GN=Cacybp PE=1 SV=1	Q9CXW3	16.6637	16.4452
741	Protein Igkv6-13 OS=Mus musculus GN=Igkv6-13 PE=1 SV=7	A0A075B5N7	19.2779	18.6215
742	NADH dehydrogenase [ubiquinone] 1 alpha subcomplex subunit 6 OS=Mus musculus GN=Ndufa6 PE=1 SV=1	Q9CQZ5	17.6061	15.4987
743	Protein Igkv1-88 (Fragment) OS=Mus musculus GN=Igkv1-88 PE=4 SV=2	A0A140T8N1	16.5705	16.3209
744	Leukosialin OS=Mus musculus GN=Spn PE=1 SV=1	P15702	17.2561	15.0477
745	Keratin, type I cytoskeletal 15 OS=Mus musculus GN=Krt15 PE=1 SV=2	Q61414	19.0353	16.2075
746	Protein Igkv17-127 (Fragment) OS=Mus musculus GN=Igkv17-127 PE=4 SV=4	A0A0G2JDN5	18.6553	17.928
747	Clathrin light chain B OS=Mus musculus GN=Cltb PE=1 SV=1	Q6IRU5	17.8707	16.0636
748	Myc target protein 1 OS=Mus musculus GN=Myct1 PE=1 SV=1	Q8R411	16.132	14.7901
749	High mobility group protein B2 OS=Mus musculus GN=Hmgb2 PE=1 SV=3	P30681	17.0898	15.2054
750	Acyl carrier protein, mitochondrial OS=Mus musculus GN=Ndufab1 PE=1 SV=1	Q9CR21	16.1128	15.4553
751	MCG49559 OS=Mus musculus GN=Stx11 PE=1 SV=1	Q3U5V8	15.8574	14.2744
752	Eukaryotic translation initiation factor 1 OS=Mus musculus GN=Eif1 PE=1 SV=2	P48024	16.1921	15.5374
753	Tubulin alpha-1A chain OS=Mus musculus GN=Tuba1a PE=1 SV=1	P68369	15.874	13.958
754	Anthrax toxin receptor 2 OS=Mus musculus GN=Antxr2 PE=1 SV=1	A0A0G2JE26	18.9541	18.3824
755	Proteolipid protein 2 OS=Mus musculus GN=Plp2 PE=1 SV=1	Q9R1Q7	17.1159	16.8181
756	Glutathione S-transferase A3 OS=Mus musculus GN=Gsta3 PE=1 SV=2	P30115	19.5084	19.9485
757	Glyceraldehyde-3-phosphate dehydrogenase OS=Mus musculus GN=Gm3839 PE=1 SV=1	S4R1W1	19.4464	18.213
758	Guanine nucleotide-binding protein G(I)/G(S)/G(O) subunit gamma-5 OS=Mus musculus GN=Gng5 PE=1 SV=2	Q80SZ7	18.8262	17.7748
759	Glycylpeptide N-tetradecanoyltransferase 1 OS=Mus musculus GN=Nmt1 PE=1 SV=1	O70310	20.0032	18.8564
760	H-2 class I histocompatibility antigen, L-D alpha chain OS=Mus musculus GN=H2-L PE=1 SV=2	P01897	17.6028	16.0155
761	MICOS complex subunit Mic19 OS=Mus musculus GN=Chchd3 PE=1 SV=1	Q9CRB9	16.5312	15.0922
762	Sulfurtransferase OS=Mus musculus GN=Mpst PE=1 SV=1	Q3UW66	15.7783	14.8459
763	Serine incorporator 3 OS=Mus musculus GN=Serinc3 PE=1 SV=2	Q9QZI9	18.4906	16.1038
764	Coagulation factor VII OS=Mus musculus GN=F7 PE=2 SV=1	P70375	15.3745	17.1266
765	Protein NDRG1 OS=Mus musculus GN=Ndrg1 PE=1 SV=1	Q62433	15.9898	17.7281
766	Protein Rpl23a-ps3 OS=Mus musculus GN=Rpl23a-ps3 PE=3 SV=1	A0A140T8M7	17.464	17.4332
767	N-alpha-acetyltransferase 50 OS=Mus musculus GN=Naa50 PE=1 SV=1	Q6PGB6	16.1344	14.3784
768	Choline transporter-like protein 1 OS=Mus musculus GN=Slc44a1 PE=1 SV=1	A2AMH4	15.7706	14.4629
769	WD repeat-containing protein 1 OS=Mus musculus GN=Wdr1 PE=1 SV=3	O88342	18.7487	18.7373
770	Bleomycin hydrolase OS=Mus musculus GN=Blmh PE=1 SV=1	Q8R016	15.846	15.81
771	Ly6e protein OS=Mus musculus GN=Ly6e PE=1 SV=1	Q99JA5	18.5077	17.5614
772	tRNA-splicing ligase RtcB homolog OS=Mus musculus GN=Rtcb PE=1 SV=1	Q99LF4	19.1304	18.3856
773	THUMP domain-containing protein 1 OS=Mus musculus GN=Thumpd1 PE=1 SV=1	Q99J36	16.2824	15.9713
774	Placenta-specific gene 8 protein OS=Mus musculus GN=Plac8 PE=1 SV=1	Q9JI48	17.1613	15.834
775	Ferrochelatase OS=Mus musculus GN=Fech PE=1 SV=1	Q544X6	17.9305	17.3715
776	Arginine-rich, mutated in early stage tumors, isoform CRA_b OS=Mus musculus GN=Manf PE=1 SV=1	Q3TMX5	16.8492	15.5245
777	DnaJ homolog subfamily B member 11 OS=Mus musculus GN=Dnajb11 PE=1 SV=1	Q99KV1	15.9052	15.5976
778	ATP synthase subunit f, mitochondrial OS=Mus musculus GN=Atp5j2 PE=1 SV=3	P56135	18.1977	16.7083
779	FUN14 domain-containing protein 2 OS=Mus musculus GN=Fundc2 PE=1 SV=1	Q9D6K8	18.6344	18.0871
780	40S ribosomal protein S6 OS=Mus musculus GN=Rps6 PE=1 SV=1	P62754	17.1524	16.57
781	60S ribosomal protein L3 OS=Mus musculus GN=Rpl3 PE=1 SV=3	P27659	17.3076	16.1879
782	Thioredoxin-dependent peroxide reductase, mitochondrial OS=Mus musculus GN=Prdx3 PE=1 SV=1	P20108	17.6284	14.8861
783	Programmed cell death protein 10 OS=Mus musculus GN=Pdcd10 PE=1 SV=1	Q8VE70	16.621	15.6938
784	Glutathione S-transferase Mu 3 OS=Mus musculus GN=Gstm3 PE=1 SV=2	P19639	16.0311	15.5263
785	Histidine triad nucleotide-binding protein 1 OS=Mus musculus GN=Hint1 PE=1 SV=3	P70349	16.1288	16.6167
786	Keratin, type II cytoskeletal 71 OS=Mus musculus GN=Krt71 PE=1 SV=1	Q9R0H5	16.2676	16.345
787	Protein Gm10260 OS=Mus musculus GN=Gm10260 PE=3 SV=2	F6YVP7	17.67	16.7095
788	Matrix metalloproteinase-19 OS=Mus musculus GN=Mmp19 PE=2 SV=1	Q9JHI0	15.4084	15.4917
789	Desmoplakin OS=Mus musculus GN=Dsp PE=1 SV=1	E9Q557	17.1346	17.2001
790	Cullin-associated NEDD8-dissociated protein 1 OS=Mus musculus GN=Cand1 PE=1 SV=2	Q6ZQ38	16.5101	15.5124
791	Protein 2210010C04Rik OS=Mus musculus GN=2210010C04Rik PE=1 SV=1	Q9CPN9	17.6502	17.8643
792	Ubiquitin-conjugating enzyme E2 N OS=Mus musculus GN=Ube2n PE=1 SV=1	P61089	16.8563	16.0069
793	Heterogeneous nuclear ribonucleoprotein U OS=Mus musculus GN=Hnrnpu PE=1 SV=1	Q8VEK3	15.1768	14.6188
794	Cathepsin B OS=Mus musculus GN=Ctsb PE=1 SV=2	P10605	16.1273	14.7834
795	Superoxide dismutase [Mn], mitochondrial OS=Mus musculus GN=Sod2 PE=1 SV=3	P09671	16.7306	14.4727
796	Complement component 1 Q subcomponent-binding protein, mitochondrial OS=Mus musculus GN=C1qbp PE=1 SV=1	Q8R5L1	17.0856	15.8661
797	Dual specificity mitogen-activated protein kinase kinase 4 OS=Mus musculus GN=Map2k4 PE=1 SV=2	P47809	15.9078	16.2094
798	Cytochrome b-c1 complex subunit 7 OS=Mus musculus GN=Uqcrb PE=1 SV=1	Q9CQB4	19.7573	17.7426
799	DnaJ homolog subfamily B member 1 OS=Mus musculus GN=Dnajb1 PE=1 SV=3	Q9QYJ3	16.8201	14.883
800	MCG49140 OS=Mus musculus GN=Gm10263 PE=3 SV=1	J3QNN8	15.129	13.7999
801	Phosphoglycerate mutase 2 OS=Mus musculus GN=Pgam2 PE=1 SV=3	O70250	17.3925	15.0286
802	B-cell receptor-associated protein 31 OS=Mus musculus GN=Bcap31 PE=1 SV=4	Q61335	19.059	18.3248
803	cAMP-dependent protein kinase catalytic subunit alpha OS=Mus musculus GN=Prkaca PE=1 SV=3	P05132	18.5106	17.495
804	NADH dehydrogenase [ubiquinone] 1 alpha subcomplex subunit 5 OS=Mus musculus GN=Ndufa5 PE=1 SV=3	Q9CPP6	17.7142	16.2225
805	Amino acid transporter OS=Mus musculus GN=Slc1a5 PE=1 SV=1	Q9ESU7	16.4183	15.2363
806	Small nuclear ribonucleoprotein E OS=Mus musculus GN=Snrpe PE=1 SV=1	P62305	15.9278	15.0533
807	60S ribosomal protein L8 OS=Mus musculus GN=Rpl8 PE=1 SV=2	P62918	15.9221	15.5753
808	Alpha-1-acid glycoprotein 1 OS=Mus musculus GN=Orm1 PE=1 SV=1	Q60590	19.1415	20.1109
809	Angiopoietin-related protein 6 OS=Mus musculus GN=Angptl6 PE=2 SV=1	Q8R0Z6	16.504	15.0557
810	Guanine nucleotide-binding protein subunit gamma OS=Mus musculus GN=Gng12 PE=1 SV=1	A0A0N4SW28	18.2368	17.3898
811	Tetraspanin-14 OS=Mus musculus GN=Tspan14 PE=1 SV=1	Q8QZY6	16.7024	14.8404
812	Lamin-B1 OS=Mus musculus GN=Lmnb1 PE=1 SV=3	P14733	16.7421	16.0737
813	Lysosome-associated membrane glycoprotein 2 OS=Mus musculus GN=Lamp2 PE=1 SV=2	P17047	17.136	16.4365
814	Ras-related protein Rab-6A OS=Mus musculus GN=Rab6a PE=1 SV=4	P35279	17.1025	14.6116
815	Histone H3.3C OS=Mus musculus GN=H3f3c PE=3 SV=3	P02301	22.1124	18.4779
816	Protein S100-A6 OS=Mus musculus GN=S100a6 PE=1 SV=3	P14069	20.9158	20.1326
817	Cytochrome c oxidase subunit 6C OS=Mus musculus GN=Cox6c PE=1 SV=3	Q9CPQ1	18.2133	16.5447
818	Ig gamma-2B chain C region OS=Mus musculus GN=Igh-3 PE=1 SV=3	P01867	19.6991	20.0898
819	Protein Gm10320 OS=Mus musculus GN=Gm10320 PE=4 SV=1	E9PW43	16.1245	17.2758
820	ATP synthase subunit e, mitochondrial OS=Mus musculus GN=Atp5i PE=1 SV=2	Q06185	19.455	18.3806
821	Troponin I, cardiac muscle OS=Mus musculus GN=Tnni3 PE=1 SV=2	P48787	15.8932	17.0446
822	Succinate--CoA ligase [ADP/GDP-forming] subunit alpha, mitochondrial OS=Mus musculus GN=Suclg1 PE=1 SV=4	Q9WUM5	17.7348	16.6817
823	Antileukoproteinase OS=Mus musculus GN=Slpi PE=1 SV=1	P97430	19.4796	18.7204
824	Ig heavy chain V region RF OS=Mus musculus PE=1 SV=1	P18524	18.7725	17.6486
825	Vesicle-trafficking protein SEC22b OS=Mus musculus GN=Sec22b PE=1 SV=1	A0A0G2JF08	16.3753	14.5754
826	ADP-ribosylation factor 5 OS=Mus musculus GN=Arf5 PE=1 SV=2	P84084	17.9301	16.8364
827	Methionine aminopeptidase 2 OS=Mus musculus GN=Metap2 PE=1 SV=1	Q3UI33	18.0992	18.6955
828	GTP-binding protein SAR1a OS=Mus musculus GN=Sar1a PE=1 SV=1	P36536	17.5732	16.2129
829	Keratin, type II cytoskeletal 75 OS=Mus musculus GN=Krt75 PE=1 SV=1	Q8BGZ7	18.6314	17.9309
830	Pyruvate dehydrogenase E1 component subunit alpha, somatic form, mitochondrial OS=Mus musculus GN=Pdha1 PE=1 SV=1	P35486	18.678	16.308
831	Protein Z-dependent protease inhibitor OS=Mus musculus GN=Serpina10 PE=1 SV=1	Q8R121	14.8079	16.7486
832	40S ribosomal protein S25 OS=Mus musculus GN=Rps25 PE=1 SV=1	P62852	17.7892	15.6245
833	NADH dehydrogenase [ubiquinone] 1 alpha subcomplex subunit 10, mitochondrial OS=Mus musculus GN=Ndufa10 PE=1 SV=1	Q99LC3	18.0933	16.9939
834	MCG68121, isoform CRA_b OS=Mus musculus GN=H2-Q1 PE=2 SV=1	O19441	19.0607	19.0602
835	Importin subunit beta-1 OS=Mus musculus GN=Kpnb1 PE=1 SV=2	P70168	16.6616	15.8212
836	L-gulonolactone oxidase OS=Mus musculus GN=Gulo PE=1 SV=3	P58710	15.771	16.1266
837	Protein ERGIC-53 OS=Mus musculus GN=Lman1 PE=1 SV=1	Q9D0F3	18.3664	17.9693
838	Troponin T, cardiac muscle OS=Mus musculus GN=Tnnt2 PE=1 SV=1	J3QQ13	15.6713	16.0919
839	Serine/threonine-protein kinase PAK 2 OS=Mus musculus GN=Pak2 PE=1 SV=1	Q8CIN4	15.6768	15.3816
840	Adiponectin OS=Mus musculus GN=Adipoq PE=1 SV=2	Q60994	17.3091	15.7311
841	Coagulation factor VIII OS=Mus musculus GN=F8 PE=2 SV=2	Q06194	15.2478	14.5029
842	Glutathione S-transferase theta-1 OS=Mus musculus GN=Gstt1 PE=1 SV=4	Q64471	17.6033	16.4618
843	High affinity immunoglobulin epsilon receptor subunit gamma OS=Mus musculus GN=Fcer1g PE=1 SV=1	P20491	18.3717	16.7466
844	40S ribosomal protein S14 OS=Mus musculus GN=Rps14 PE=1 SV=3	P62264	17.6438	16.8145
845	Stromal interaction molecule 1 OS=Mus musculus GN=Stim1 PE=1 SV=1	A0A1B0GRA5	15.8299	13.205
846	Hemoglobin subunit epsilon-Y2 OS=Mus musculus GN=Hbb-y PE=1 SV=2	P02104	15.4671	18.2822
847	N-alpha-acetyltransferase 25, NatB auxiliary subunit OS=Mus musculus GN=Naa25 PE=1 SV=1	Q8BWZ3	20.8774	19.4405
848	Annexin A7 OS=Mus musculus GN=Anxa7 PE=1 SV=2	Q07076	16.6168	15.713
849	Cadherin 1, isoform CRA_b OS=Mus musculus GN=Cdh1 PE=1 SV=1	A0A0R4IZW5	17.2726	17.0104
850	MCG140437, isoform CRA_d OS=Mus musculus GN=Myh2 PE=1 SV=1	G3UW82	17.1098	14.5712
851	Ubiquitin-like modifier-activating enzyme 1 OS=Mus musculus GN=Uba1 PE=1 SV=1	Q02053	18.4828	17.7388
852	DnaJ homolog subfamily C member 5 OS=Mus musculus GN=Dnajc5 PE=1 SV=1	P60904	17.9639	15.0801
853	Voltage-dependent calcium channel subunit alpha-2/delta-1 OS=Mus musculus GN=Cacna2d1 PE=1 SV=1	O08532	16.2185	15.1208
854	Serum amyloid A-3 protein OS=Mus musculus GN=Saa3 PE=1 SV=1	P04918	15.5623	15.4635
855	Src substrate cortactin OS=Mus musculus GN=Cttn PE=1 SV=2	Q60598	16.4057	14.8593
856	Eukaryotic translation initiation factor 4 gamma 1 OS=Mus musculus GN=Eif4g1 PE=1 SV=1	Q6NZJ6	17.7957	16.9658
857	NADH dehydrogenase [ubiquinone] flavoprotein 3, mitochondrial OS=Mus musculus GN=Ndufv3 PE=1 SV=1	Q8BK30	18.3822	16.4478
858	Coatomer subunit beta' OS=Mus musculus GN=Copb2 PE=1 SV=2	O55029	15.1487	13.7028
859	CD99 antigen OS=Mus musculus GN=Cd99 PE=1 SV=1	Q8VCN6	16.8164	17.0248
860	26S protease regulatory subunit 4 OS=Mus musculus GN=Psmc1 PE=1 SV=1	P62192	16.9865	15.8095
861	Lactoylglutathione lyase OS=Mus musculus GN=Glo1 PE=1 SV=3	Q9CPU0	15.9271	17.8986
862	Hsc70-interacting protein OS=Mus musculus GN=St13 PE=1 SV=1	Q99L47	15.9897	15.6083
863	DAZ associated protein 1, isoform CRA_b OS=Mus musculus GN=Dazap1 PE=1 SV=1	Q3UGB5	15.9902	14.5717
864	Cytochrome c oxidase subunit 7A2, mitochondrial OS=Mus musculus GN=Cox7a2 PE=1 SV=2	P48771	18.0023	16.1607
865	Protein S100-A10 OS=Mus musculus GN=S100a10 PE=1 SV=2	P08207	19.3784	18.6535
866	Protein Tpm3-rs7 OS=Mus musculus GN=Tpm3-rs7 PE=3 SV=1	D3Z2H9	20.0938	16.3778
867	Protein S100-A11 OS=Mus musculus GN=S100a11 PE=1 SV=1	P50543	17.4764	17.0354
868	Alanine--tRNA ligase, cytoplasmic OS=Mus musculus GN=Aars PE=1 SV=1	Q8BGQ7	16.4845	15.1825
869	Myelin basic protein OS=Mus musculus GN=Mbp PE=1 SV=2	P04370	16.5641	14.8414
870	Protein Gm8251 OS=Mus musculus GN=Gm8251 PE=4 SV=1	F6VUT6	17.193	16.4722
871	Plectin OS=Mus musculus GN=Plec PE=1 SV=3	Q9QXS1	18.6647	18.5434
872	Ectonucleoside triphosphate diphosphohydrolase 1 OS=Mus musculus GN=Entpd1 PE=1 SV=1	Q8CDV7	16.2584	16.4538
873	NADH dehydrogenase [ubiquinone] 1 beta subcomplex subunit 10 OS=Mus musculus GN=Ndufb10 PE=1 SV=3	Q9DCS9	17.6973	16.1968
874	ATP-binding cassette sub-family A member 8-A OS=Mus musculus GN=Abca8a PE=1 SV=2	Q8K442	15.9436	14.9348
875	NADH dehydrogenase [ubiquinone] iron-sulfur protein 8, mitochondrial OS=Mus musculus GN=Ndufs8 PE=1 SV=1	Q8K3J1	16.4787	14.7978
876	Far upstream element-binding protein 1 OS=Mus musculus GN=Fubp1 PE=1 SV=1	Q3UUU2	15.9768	14.938
877	Leucine-rich repeat-containing protein 59 OS=Mus musculus GN=Lrrc59 PE=1 SV=1	Q922Q8	16.5754	15.1639
878	Cytochrome c oxidase subunit 7C, mitochondrial OS=Mus musculus GN=Cox7c PE=1 SV=1	P17665	19.263	17.7786
879	MCG140784 OS=Mus musculus GN=Try10 PE=1 SV=1	Q792Z1	18.498	17.8113
880	Myosin-14 OS=Mus musculus GN=Myh14 PE=1 SV=1	K3W4R2	18.0491	17.3079
881	Surfeit locus protein 4 OS=Mus musculus GN=Surf4 PE=1 SV=1	Q64310	16.8217	15.9466
882	Protein Fabp3-ps1 OS=Mus musculus GN=Fabp3-ps1 PE=3 SV=1	A0A140T8V1	15.572	15.5261
883	Protein Ighv2-4 (Fragment) OS=Mus musculus GN=Ighv2-4 PE=4 SV=1	A0A075B5Q1	19.1649	17.9634
884	Signal sequence receptor, delta OS=Mus musculus GN=Ssr4 PE=1 SV=1	Q9D8L3	15.7897	14.2926
885	Interferon-inducible GTPase 1 OS=Mus musculus GN=Iigp1 PE=1 SV=2	Q9QZ85	14.9043	14.7708
886	Ras-related protein Ral-B OS=Mus musculus GN=Ralb PE=1 SV=1	Q9JIW9	16.0842	15.35
887	Titin OS=Mus musculus GN=Ttn PE=1 SV=1	A2ASS6	19.7982	19.6426
888	Proteoglycan 4 OS=Mus musculus GN=Prg4 PE=1 SV=1	E0CZ58	16.6708	18.8644
889	Protein Igkv4-57-1 (Fragment) OS=Mus musculus GN=Igkv4-57-1 PE=4 SV=1	A0A075B5M4	16.8971	15.3917
890	Far upstream element-binding protein 2 OS=Mus musculus GN=Khsrp PE=1 SV=2	Q3U0V1	14.4998	14.3687
891	Protein Ighv3-3 OS=Mus musculus GN=Ighv3-3 PE=4 SV=1	A0A075B5S4	17.6067	17.2212
892	PHD finger protein 10 OS=Mus musculus GN=Phf10 PE=1 SV=4	Q9D8M7	15.9485	14.2423
893	Non-specific lipid-transfer protein OS=Mus musculus GN=Scp2 PE=1 SV=3	P32020	15.6748	16.192
894	Protein FAM49B OS=Mus musculus GN=Fam49b PE=1 SV=1	Q921M7	15.7195	14.54
895	Oxidation resistance protein 1 OS=Mus musculus GN=C7 PE=1 SV=2	D3YXF5	15.6109	15.2911
896	40S ribosomal protein S11 OS=Mus musculus GN=Rps11 PE=1 SV=3	P62281	16.1209	15.378
897	N-acetylneuraminate lyase OS=Mus musculus GN=Npl PE=1 SV=1	Q9DCJ9	15.5665	15.7578
898	MCG7641, isoform CRA_b OS=Mus musculus GN=Sec61g PE=1 SV=1	G3UWH0	17.154	16.489
899	Receptor-type tyrosine-protein phosphatase C OS=Mus musculus GN=Ptprc PE=1 SV=1	S4R1S4	16.6183	14.3295
900	Proteasome-associated protein ECM29 homolog OS=Mus musculus GN=Ecm29 PE=1 SV=3	Q6PDI5	19.5215	19.0729
901	Pleckstrin homology domain-containing family O member 2 OS=Mus musculus GN=Plekho2 PE=1 SV=1	Q8K124	15.8444	14.7154
902	Protein 9530053A07Rik OS=Mus musculus GN=9530053A07Rik PE=1 SV=1	E9PVG8	22.2324	21.3081
903	Arf-GAP with SH3 domain, ANK repeat and PH domain-containing protein 2 OS=Mus musculus GN=Asap2 PE=1 SV=1	E9PX52	22.9831	22.1422
904	Mesothelin OS=Mus musculus GN=Msln PE=1 SV=1	Q61468	16.453	16.0081
905	Ankyrin-2 OS=Mus musculus GN=Ank2 PE=1 SV=2	Q8C8R3	19.2518	18.4289
906	Protein Igkv4-59 (Fragment) OS=Mus musculus GN=Igkv4-59 PE=4 SV=1	A0A0B4J1I8	19.037	17.7747
907	Teashirt homolog 1 OS=Mus musculus GN=Tshz1 PE=1 SV=2	Q5DTH5	21.9938	20.0499
908	Protein dopey-1 OS=Mus musculus GN=Dopey1 PE=1 SV=1	H7BWZ9	18.1134	17.0601
909	Mitochondrial pyruvate carrier 2 OS=Mus musculus GN=Mpc2 PE=1 SV=1	Q9D023	16.5413	15.2929
910	Signal peptidase complex subunit 3 OS=Mus musculus GN=Spcs3 PE=1 SV=1	Q6ZWQ7	19.6382	19.4793

## Sheet: C. o. helleri Heatmap Data
Supplementary Table S3B. List of proteins included in the heatmap in Figure 9
No.	Description	Accession	Control (log2Abundance)	Venom (log2Abundance)
1	Apolipoprotein B-100 OS=Mus musculus OX=10090 GN=Apob PE=1 SV=1	E9Q414	29.542	29.7544
2	Fibronectin OS=Mus musculus OX=10090 GN=Fn1 PE=1 SV=1	A0A087WSN6	29.8774	29.9997
3	Complement C3 OS=Mus musculus OX=10090 GN=C3 PE=1 SV=3	P01027	31.9453	32.107
4	Murinoglobulin-1 OS=Mus musculus OX=10090 GN=Mug1 PE=1 SV=3	P28665	30.6391	30.0914
5	Serum albumin OS=Mus musculus OX=10090 GN=Alb PE=1 SV=3	P07724	33.8449	32.8888
6	Sarcoplasmic/endoplasmic reticulum calcium ATPase 1 OS=Mus musculus OX=10090 GN=Atp2a1 PE=1 SV=1	Q8R429	30.4331	27.3934
7	Complement factor H OS=Mus musculus OX=10090 GN=Cfh PE=1 SV=2	P06909	28.5186	29.1441
8	Serotransferrin OS=Mus musculus OX=10090 GN=Tf PE=1 SV=1	Q921I1	26.5746	26.9749
9	Predicted gene 20425 OS=Mus musculus OX=10090 GN=Gm20425 PE=4 SV=1	E9Q035	30.6827	30.5245
10	Pregnancy zone protein OS=Mus musculus OX=10090 GN=Pzp PE=1 SV=3	Q61838	29.7409	29.0442
11	Inter alpha-trypsin inhibitor, heavy chain 4 OS=Mus musculus OX=10090 GN=Itih4 PE=1 SV=1	E9PVD2	29.8636	31.5943
12	Inter alpha-trypsin inhibitor, heavy chain 4 OS=Mus musculus OX=10090 GN=Itih4 PE=1 SV=2	A6X935	23.6503	25.0814
13	Gelsolin OS=Mus musculus OX=10090 GN=Gsn PE=1 SV=3	P13020	30.1675	29.4687
14	Glyceraldehyde-3-phosphate dehydrogenase OS=Mus musculus OX=10090 GN=Gapdh PE=1 SV=1	A0A0A0MQF6	31.9838	30.9253
15	Glyceraldehyde-3-phosphate dehydrogenase OS=Mus musculus OX=10090 GN=Gm3839 PE=1 SV=1	S4R1W1	21.446	19.8834
16	Thrombospondin-1 OS=Mus musculus OX=10090 GN=Thbs1 PE=1 SV=1	P35441	28.5247	27.4779
17	Apolipoprotein A-IV OS=Mus musculus OX=10090 GN=Apoa4 PE=1 SV=3	P06728	30.9957	30.8926
18	Plasminogen OS=Mus musculus OX=10090 GN=Plg PE=1 SV=3	P20918	28.5144	28.3903
19	Alpha-2-HS-glycoprotein OS=Mus musculus OX=10090 GN=Ahsg PE=1 SV=1	P29699	31.2736	31.9886
20	Prothrombin OS=Mus musculus OX=10090 GN=F2 PE=1 SV=1	P19221	29.0515	28.5829
21	Complement C5 OS=Mus musculus OX=10090 GN=C5 PE=1 SV=2	P06684	27.3209	27.3551
22	Actin, cytoplasmic 1 OS=Mus musculus OX=10090 GN=Actb PE=1 SV=1	P60710	29.3683	28.9195
23	Clusterin OS=Mus musculus OX=10090 GN=Clu PE=1 SV=1	Q06890	30.3277	30.7974
24	Serine protease inhibitor A3K OS=Mus musculus OX=10090 GN=Serpina3k PE=1 SV=2	P07759	29.1645	28.7573
25	Complement C4-B OS=Mus musculus OX=10090 GN=C4b PE=1 SV=3	P01029	28.5945	28.7784
26	Vitamin D-binding protein OS=Mus musculus OX=10090 GN=Gc PE=1 SV=2	P21614	27.1051	26.9451
27	Endoplasmic reticulum chaperone BiP OS=Mus musculus OX=10090 GN=Hspa5 PE=1 SV=3	P20029	27.3094	28.2266
28	Inter-alpha-trypsin inhibitor heavy chain H1 OS=Mus musculus OX=10090 GN=Itih1 PE=1 SV=2	Q61702	27.1737	27.1266
29	Immunoglobulin heavy constant mu OS=Mus musculus OX=10090 GN=Ighm PE=1 SV=2	P01872	30.0742	30.6677
30	Alpha-enolase OS=Mus musculus OX=10090 GN=Eno1 PE=1 SV=3	P17182	27.7834	28.2502
31	Zinc metalloproteinase-disintegrin-like VAP2B OS=Crotalus atrox OX=8730 PE=1 SV=1	Q90282	30.0825	25.8634
32	Clathrin heavy chain 1 OS=Mus musculus OX=10090 GN=Cltc PE=1 SV=3	Q68FD5	26.0564	26.5654
33	Fibrinogen gamma chain OS=Mus musculus OX=10090 GN=Fgg PE=1 SV=1	Q8VCM7	27.93	30.0904
34	Fibrinogen alpha chain OS=Mus musculus OX=10090 GN=Fga PE=1 SV=1	E9PV24	28.5671	30.6713
35	Kininogen-1 OS=Mus musculus OX=10090 GN=Kng1 PE=1 SV=1	A0A0R4J038	29.6511	30.4819
36	Inter-alpha-trypsin inhibitor heavy chain H3 OS=Mus musculus OX=10090 GN=Itih3 PE=1 SV=3	Q61704	26.9346	28.7979
37	Tubulin beta-4B chain OS=Mus musculus OX=10090 GN=Tubb4b PE=1 SV=1	P68372	27.3195	27.1918
38	Inter-alpha-trypsin inhibitor heavy chain H2 OS=Mus musculus OX=10090 GN=Itih2 PE=1 SV=1	Q61703	28.1073	28.1058
39	Vitronectin OS=Mus musculus OX=10090 GN=Vtn PE=1 SV=2	P29788	29.4788	30.3872
40	Spectrin alpha chain, erythrocytic 1 OS=Mus musculus OX=10090 GN=Spta1 PE=1 SV=3	P08032	26.2361	25.5769
41	Hemopexin OS=Mus musculus OX=10090 GN=Hpx PE=1 SV=2	Q91X72	28.9098	30.4325
42	Endoplasmin OS=Mus musculus OX=10090 GN=Hsp90b1 PE=1 SV=2	P08113	27.1802	27.8994
43	Tubulin beta-5 chain OS=Mus musculus OX=10090 GN=Tubb5 PE=1 SV=1	P99024	23.9438	24.5921
44	Antithrombin-III OS=Mus musculus OX=10090 GN=Serpinc1 PE=1 SV=1	P32261	27.2258	26.5766
45	Protein disulfide-isomerase OS=Mus musculus OX=10090 GN=P4hb PE=1 SV=2	P09103	27.5565	28.5654
46	Sarcoplasmic/endoplasmic reticulum calcium ATPase 2 OS=Mus musculus OX=10090 GN=Atp2a2 PE=1 SV=2	O55143	26.9402	24.8737
47	Tubulin beta-2A chain OS=Mus musculus OX=10090 GN=Tubb2a PE=1 SV=1	Q7TMM9	23.2325	26.3515
48	Carbamoyl-phosphate synthase [ammonia], mitochondrial OS=Mus musculus OX=10090 GN=Cps1 PE=1 SV=2	Q8C196	25.7354	26.4417
49	Beta-enolase OS=Mus musculus OX=10090 GN=Eno3 PE=1 SV=3	P21550	26.9504	25.2447
50	Hemoglobin subunit beta-1 OS=Mus musculus OX=10090 GN=Hbb-b1 PE=1 SV=2	P02088	31.2995	31.0567
51	Apolipoprotein A-I OS=Mus musculus OX=10090 GN=Apoa1 PE=1 SV=2	Q00623	32.775	32.881
52	Apolipoprotein E OS=Mus musculus OX=10090 GN=Apoe PE=1 SV=2	P08226	30.3862	30.8133
53	Fibrinogen beta chain OS=Mus musculus OX=10090 GN=Fgb PE=1 SV=1	Q8K0E8	27.7346	29.8808
54	Cytochrome P450 2C29 OS=Mus musculus OX=10090 GN=Cyp2c29 PE=1 SV=2	Q64458	27.0824	27.0982
55	Myosin-9 OS=Mus musculus OX=10090 GN=Myh9 PE=1 SV=4	Q8VDD5	23.4243	24.8128
56	Talin-1 OS=Mus musculus OX=10090 GN=Tln1 PE=1 SV=2	P26039	24.1687	23.6363
57	Zinc metalloproteinase/disintegrin OS=Crotalus atrox OX=8730 PE=1 SV=1	P34182	28.236	21.3616
58	Ig gamma-2B chain C region OS=Mus musculus OX=10090 GN=Igh-3 PE=1 SV=3	P01867	26.2605	25.3909
59	Coagulation factor V OS=Mus musculus OX=10090 GN=F5 PE=1 SV=1	O88783	27.339	28.8157
60	Phospholipid transfer protein OS=Mus musculus OX=10090 GN=Pltp PE=1 SV=1	P55065	27.0474	26.8514
61	Filamin-A OS=Mus musculus OX=10090 GN=Flna PE=1 SV=5	Q8BTM8	27.2412	27.6073
62	Sodium/potassium-transporting ATPase subunit alpha-1 OS=Mus musculus OX=10090 GN=Atp1a1 PE=1 SV=1	Q8VDN2	25.9188	24.5293
63	Predicted gene 20547 OS=Mus musculus OX=10090 GN=Gm20547 PE=3 SV=1	B8JJN0	27.3446	28.1309
64	Glycosylphosphatidylinositol specific phospholipase D1 OS=Mus musculus OX=10090 GN=Gpld1 PE=1 SV=1	Q8VCU2	27.668	27.0878
65	Sodium/potassium-transporting ATPase subunit alpha OS=Mus musculus OX=10090 GN=Atp1a2 PE=1 SV=1	D3YYN7	24.2563	22.2163
66	Sulfhydryl oxidase 1 OS=Mus musculus OX=10090 GN=Qsox1 PE=1 SV=1	Q8BND5	26.9278	27.769
67	Elongation factor 2 OS=Mus musculus OX=10090 GN=Eef2 PE=1 SV=2	P58252	25.7673	26.4212
68	Cytochrome P450 2C54 OS=Mus musculus OX=10090 GN=Cyp2c54 PE=1 SV=1	Q6XVG2	23.8758	21.3248
69	Metalloproteinase (Type II) 4a OS=Crotalus horridus OX=35024 PE=3 SV=1	A0A0K8S030	24.2654	21.3993
70	Calreticulin OS=Mus musculus OX=10090 GN=Calr PE=1 SV=1	P14211	26.6073	27.4162
71	Protein disulfide-isomerase A4 OS=Mus musculus OX=10090 GN=Pdia4 PE=1 SV=1	A0A0R4J0Z1	25.1562	26.0042
72	Tubulin alpha-1A chain OS=Mus musculus OX=10090 GN=Tuba1a PE=1 SV=1	P68369	24.8489	25.0929
73	Protein disulfide-isomerase A3 OS=Mus musculus OX=10090 GN=Pdia3 PE=1 SV=2	P27773	26.0808	27.021
74	Ceruloplasmin OS=Mus musculus OX=10090 GN=Cp PE=1 SV=1	G3X8Q5	25.737	25.7467
75	Heat shock cognate 71 kDa protein OS=Mus musculus OX=10090 GN=Hspa8 PE=1 SV=1	P63017	25.3997	25.5289
76	Band 3 anion transport protein OS=Mus musculus OX=10090 GN=Slc4a1 PE=1 SV=1	P04919	27.4125	26.0483
77	Tubulin alpha chain (Fragment) OS=Mus musculus OX=10090 GN=Tuba4a PE=1 SV=1	A0A0A0MQA5	25.8433	25.4621
78	Carboxylesterase 1D OS=Mus musculus OX=10090 GN=Ces1d PE=1 SV=1	Q8VCT4	28.3402	28.3108
79	Hemoglobin subunit beta-2 OS=Mus musculus OX=10090 GN=Hbb-b2 PE=1 SV=2	P02089	31.9867	31.1905
80	NADPH--cytochrome P450 reductase OS=Mus musculus OX=10090 GN=Por PE=1 SV=1	Q05DV1	25.9816	27.0648
81	Keratin, type II cytoskeletal 5 OS=Mus musculus OX=10090 GN=Krt5 PE=1 SV=1	Q922U2	28.8428	29.7372
82	Serine protease inhibitor A3M OS=Mus musculus OX=10090 GN=Serpina3m PE=1 SV=2	Q03734	23.6514	24.5402
83	Cytochrome P450 2C37 OS=Mus musculus OX=10090 GN=Cyp2c37 PE=1 SV=2	P56654	21.1192	21.9636
84	Argininosuccinate synthase OS=Mus musculus OX=10090 GN=Ass1 PE=1 SV=1	P16460	28.5789	30.265
85	Cytochrome P450 2C50 OS=Mus musculus OX=10090 GN=Cyp2c50 PE=1 SV=2	Q91X77	26.563	25.0963
86	Beta-2-glycoprotein 1 OS=Mus musculus OX=10090 GN=Apoh PE=1 SV=1	Q01339	28.2949	28.3856
87	UDP-glucuronosyltransferase 1-1 OS=Mus musculus OX=10090 GN=Ugt1a1 PE=1 SV=2	Q63886	26.5682	26.8629
88	Moesin OS=Mus musculus OX=10090 GN=Msn PE=1 SV=3	P26041	25.5817	24.2812
89	Retinal dehydrogenase 1 OS=Mus musculus OX=10090 GN=Aldh1a1 PE=1 SV=5	P24549	24.7466	24.2499
90	Complement component C9 OS=Mus musculus OX=10090 GN=C9 PE=1 SV=2	P06683	26.5399	27.1617
91	Actin, aortic smooth muscle OS=Mus musculus OX=10090 GN=Acta2 PE=1 SV=1	P62737	23.7785	23.5161
92	Carboxylesterase 1C OS=Mus musculus OX=10090 GN=Ces1c PE=1 SV=4	P23953	27.5579	25.9925
93	Serine protease inhibitor A3N OS=Mus musculus OX=10090 GN=Serpina3n PE=1 SV=1	Q91WP6	22.7273	25.4825
94	Inorganic pyrophosphatase OS=Mus musculus OX=10090 GN=Ppa1 PE=1 SV=1	Q9D819	24.1697	24.3786
95	Transferrin receptor protein 1 OS=Mus musculus OX=10090 GN=Tfrc PE=1 SV=1	Q62351	26.4297	27.6264
96	Spectrin beta chain OS=Mus musculus OX=10090 GN=Sptb PE=1 SV=1	E9Q397	23.2422	22.6786
97	Cadam10_LAAO-1 OS=Crotalus adamanteus OX=8729 PE=2 SV=1	A0A0F7Z0X7	26.3452	22.5561
98	Complement component C8 alpha chain OS=Mus musculus OX=10090 GN=C8a PE=1 SV=1	Q8K182	25.6591	25.8388
99	Plasma kallikrein OS=Mus musculus OX=10090 GN=Klkb1 PE=1 SV=2	H9H9R5	25.9738	25.0504
100	Ezrin OS=Mus musculus OX=10090 GN=Ezr PE=1 SV=3	P26040	24.4789	23.9524
101	Maleylacetoacetate isomerase OS=Mus musculus OX=10090 GN=Gstz1 PE=1 SV=1	Q9WVL0	23.8243	24.4669
102	Complement component C8 beta chain OS=Mus musculus OX=10090 GN=C8b PE=1 SV=1	Q8BH35	25.0191	25.4049
103	Alpha globin 1 OS=Mus musculus OX=10090 GN=Hba-a1 PE=1 SV=1	Q91VB8	32.0619	31.0641
104	Carboxypeptidase N subunit 2 OS=Mus musculus OX=10090 GN=Cpn2 PE=1 SV=2	Q9DBB9	26.6406	26.0458
105	EGF-containing fibulin-like extracellular matrix protein 1 OS=Mus musculus OX=10090 GN=Efemp1 PE=1 SV=1	Q8BPB5	24.7877	24.8872
106	Cytochrome P450 2C39 OS=Mus musculus OX=10090 GN=Cyp2c39 PE=1 SV=2	P56656	25.184	25.5129
107	Heat shock protein HSP 90-beta OS=Mus musculus OX=10090 GN=Hsp90ab1 PE=1 SV=3	P11499	26.642	27.1978
108	Complement C1r-A subcomponent OS=Mus musculus OX=10090 GN=C1ra PE=1 SV=1	Q8CG16	25.5947	26.3062
109	Bile acyl-CoA synthetase OS=Mus musculus OX=10090 GN=Slc27a5 PE=1 SV=2	Q4LDG0	24.8327	25.3761
110	S-adenosylmethionine synthase isoform type-1 OS=Mus musculus OX=10090 GN=Mat1a PE=1 SV=1	Q91X83	25.2802	26.6748
111	Serum paraoxonase/arylesterase 1 OS=Mus musculus OX=10090 GN=Pon1 PE=1 SV=2	P52430	28.6321	28.6628
112	Protein disulfide-isomerase A6 OS=Mus musculus OX=10090 GN=Pdia6 PE=1 SV=3	Q922R8	24.1464	24.7601
113	Protein AMBP OS=Mus musculus OX=10090 GN=Ambp PE=1 SV=2	Q07456	26.5226	27.0848
114	C-1-tetrahydrofolate synthase, cytoplasmic OS=Mus musculus OX=10090 GN=Mthfd1 PE=1 SV=4	Q922D8	25.3241	25.9826
115	AHNAK nucleoprotein (desmoyokin) OS=Mus musculus OX=10090 GN=Ahnak PE=1 SV=1	E9Q616	25.4378	24.0567
116	ATP synthase subunit alpha, mitochondrial OS=Mus musculus OX=10090 GN=Atp5f1a PE=1 SV=1	Q03265	24.2966	23.0206
117	Inhibitor of carbonic anhydrase OS=Mus musculus OX=10090 GN=Ica PE=1 SV=1	Q9DBD0	25.5068	25.8627
118	Cysteine-rich venom protein catrin OS=Crotalus atrox OX=8730 PE=1 SV=1	Q7ZT99	26.5331	22.8134
119	Fructose-bisphosphate aldolase OS=Mus musculus OX=10090 GN=Aldoa PE=1 SV=1	A6ZI44	25.796	25.206
120	Metalloproteinase 5 OS=Crotalus adamanteus OX=8729 PE=2 SV=1	F8S106	25.3407	20.9087
121	Alpha-2-antiplasmin OS=Mus musculus OX=10090 GN=Serpinf2 PE=1 SV=1	Q61247	28.3295	28.5701
122	Keratin, type I cytoskeletal 17 OS=Mus musculus OX=10090 GN=Krt17 PE=1 SV=3	Q9QWL7	28.5908	30.1413
123	Annexin A2 OS=Mus musculus OX=10090 GN=Anxa2 PE=1 SV=2	P07356	26.3999	25.4422
124	Alpha-1-antitrypsin 1-2 OS=Mus musculus OX=10090 GN=Serpina1b PE=1 SV=2	P22599	26.6446	26.1501
125	Lumican OS=Mus musculus OX=10090 GN=Lum PE=1 SV=2	P51885	26.6547	25.8514
126	Alpha-1-antitrypsin 1-1 OS=Mus musculus OX=10090 GN=Serpina1a PE=1 SV=4	P07758	28.3382	28.2035
127	Integrin beta-3 OS=Mus musculus OX=10090 GN=Itgb3 PE=1 SV=2	O54890	24.2773	23.3761
128	Cytochrome P450 2E1 OS=Mus musculus OX=10090 GN=Cyp2e1 PE=1 SV=1	Q05421	26.2534	27.3278
129	Very long-chain acyl-CoA synthetase OS=Mus musculus OX=10090 GN=Slc27a2 PE=1 SV=2	O35488	24.1512	24.2722
130	Cytochrome b-5, isoform CRA_a OS=Mus musculus OX=10090 GN=Cyb5a PE=1 SV=1	G5E850	26.8334	27.4593
131	Transcobalamin-2 OS=Mus musculus OX=10090 GN=Tcn2 PE=1 SV=1	O88968	24.1003	23.3299
132	Keratin, type II cytoskeletal 6A OS=Mus musculus OX=10090 GN=Krt6a PE=1 SV=3	P50446	24.4158	26.8152
133	Hepatic triacylglycerol lipase OS=Mus musculus OX=10090 GN=Lipc PE=2 SV=2	P27656	25.439	25.1693
134	Microsomal triglyceride transfer protein large subunit OS=Mus musculus OX=10090 GN=Mttp PE=1 SV=2	O08601	24.7172	25.2113
135	Fetuin-B OS=Mus musculus OX=10090 GN=Fetub PE=1 SV=1	Q9QXC1	24.0291	23.0938
136	Calnexin OS=Mus musculus OX=10090 GN=Canx PE=1 SV=1	P35564	23.3447	24.4348
137	Cytochrome P450 3A11 OS=Mus musculus OX=10090 GN=Cyp3a11 PE=1 SV=1	Q64459	24.9469	23.6326
138	Periostin OS=Mus musculus OX=10090 GN=Postn PE=1 SV=2	Q62009	23.8234	23.7796
139	Long-chain-fatty-acid--CoA ligase 1 OS=Mus musculus OX=10090 GN=Acsl1 PE=1 SV=1	D3Z041	23.6577	24.0466
140	60S acidic ribosomal protein P0 OS=Mus musculus OX=10090 GN=Rplp0 PE=1 SV=3	P14869	23.5491	24.0418
141	Alpha-1,4 glucan phosphorylase OS=Mus musculus OX=10090 GN=Pygm PE=1 SV=1	E9PUM3	24.8729	23.1798
142	Pyruvate kinase PKM OS=Mus musculus OX=10090 GN=Pkm PE=1 SV=4	P52480	24.51	23.9121
143	Epoxide hydrolase OS=Mus musculus OX=10090 GN=Ephx1 PE=1 SV=1	E9PWK1	24.9636	25.7792
144	Mannose-binding protein C OS=Mus musculus OX=10090 GN=Mbl2 PE=1 SV=2	P41317	27.7789	27.7206
145	Dimethylaniline monooxygenase [N-oxide-forming] 3 OS=Mus musculus OX=10090 GN=Fmo3 PE=1 SV=1	P97501	25.7297	26.3751
146	Creatine kinase M-type OS=Mus musculus OX=10090 GN=Ckm PE=1 SV=1	P07310	27.412	25.8526
147	Complement C1s-A subcomponent OS=Mus musculus OX=10090 GN=C1sa PE=2 SV=2	Q8CG14	24.8116	25.3504
148	Elongation factor 1-alpha 1 OS=Mus musculus OX=10090 GN=Eef1a1 PE=1 SV=3	P10126	28.6538	29.9005
149	Hypoxia up-regulated protein 1 OS=Mus musculus OX=10090 GN=Hyou1 PE=1 SV=1	Q9JKR6	24.0578	25.2863
150	Angiotensinogen OS=Mus musculus OX=10090 GN=Agt PE=1 SV=1	P11859	23.2619	22.3283
151	Plastin-2 OS=Mus musculus OX=10090 GN=Lcp1 PE=1 SV=4	Q61233	22.6825	22.6778
152	ATP synthase subunit beta, mitochondrial OS=Mus musculus OX=10090 GN=Atp5f1b PE=1 SV=2	P56480	25.3498	24.8692
153	Fatty acid-binding protein, liver OS=Mus musculus OX=10090 GN=Fabp1 PE=1 SV=2	P12710	25.218	26.9054
154	Complement C1q subcomponent subunit C OS=Mus musculus OX=10090 GN=C1qc PE=1 SV=2	Q02105	24.9616	27.2854
155	Haptoglobin OS=Mus musculus OX=10090 GN=Hp PE=1 SV=1	Q61646	25.2931	27.4295
156	Dimethylaniline monooxygenase [N-oxide-forming] 1 OS=Mus musculus OX=10090 GN=Fmo1 PE=1 SV=1	P50285	27.0822	26.4609
157	Serine endopeptidase OS=Crotalus atrox OX=8730 PE=2 SV=1	A0A2I7YS26	25.4797	20.9845
158	Dimethylaniline monooxygenase [N-oxide-forming] 5 OS=Mus musculus OX=10090 GN=Fmo5 PE=1 SV=4	P97872	25.2624	25.9255
159	Kallikrein-CohCI-4 OS=Crotalus oreganus helleri OX=8741 PE=2 SV=1	T1E6S9	26.0596	23.6829
160	Phospholipase A2, group IIG, basic-Pla2-gK49 OS=Crotalus atrox OX=8730 GN=Pla2g2gK PE=2 SV=1	A0A1J0R080	28.8847	26.6698
161	Carboxylic ester hydrolase OS=Mus musculus OX=10090 GN=Ces1b PE=1 SV=1	D3Z5G7	25.5408	24.7342
162	Membrane-associated progesterone receptor component 1 OS=Mus musculus OX=10090 GN=Pgrmc1 PE=1 SV=4	O55022	25.5935	26.0629
163	3-ketoacyl-CoA thiolase A, peroxisomal OS=Mus musculus OX=10090 GN=Acaa1a PE=1 SV=1	Q921H8	22.5085	23.8173
164	Annexin A1 OS=Mus musculus OX=10090 GN=Anxa1 PE=1 SV=2	P10107	23.8883	22.8092
165	Carboxylesterase 3A OS=Mus musculus OX=10090 GN=Ces3a PE=1 SV=2	Q63880	25.1678	25.2694
166	Sulfotransferase OS=Mus musculus OX=10090 GN=Sult1a1 PE=1 SV=2	E9QNL5	24.3349	25.3359
167	Long-chain-fatty-acid--CoA ligase 5 OS=Mus musculus OX=10090 GN=Acsl5 PE=1 SV=1	Q8JZR0	25.1606	26.0656
168	Predicted gene 4788 OS=Mus musculus OX=10090 GN=Gm4788 PE=1 SV=1	E9Q8B5	24.7504	25.0872
169	Ig heavy chain V region X44 OS=Mus musculus OX=10090 PE=1 SV=1	P01807	27.0842	27.7884
170	Carboxylesterase 1F OS=Mus musculus OX=10090 GN=Ces1f PE=1 SV=1	Q91WU0	23.6158	23.0077
171	Keratin, type II cytoskeletal 2 epidermal OS=Mus musculus OX=10090 GN=Krt2 PE=1 SV=1	Q3TTY5	27.3751	28.5355
172	Heat shock protein HSP 90-alpha OS=Mus musculus OX=10090 GN=Hsp90aa1 PE=1 SV=4	P07901	21.226	21.8046
173	Keratin, type I cytoskeletal 42 OS=Mus musculus OX=10090 GN=Krt42 PE=1 SV=1	Q6IFX2	24.9543	26.2114
174	Aldehyde dehydrogenase OS=Mus musculus OX=10090 GN=Aldh3a2 PE=1 SV=1	B1AV77	23.8835	25.0518
175	Liver carboxylesterase 1 OS=Mus musculus OX=10090 GN=Ces1 PE=1 SV=1	Q8VCC2	26.8554	28.2525
176	Keratin, type I cytoskeletal 10 OS=Mus musculus OX=10090 GN=Krt10 PE=1 SV=1	A2A513	29.1772	30.4377
177	Corticosteroid 11-beta-dehydrogenase isozyme 1 OS=Mus musculus OX=10090 GN=Hsd11b1 PE=1 SV=3	P50172	25.9229	26.5427
178	Heparin cofactor 2 OS=Mus musculus OX=10090 GN=Serpind1 PE=1 SV=1	P49182	26.278	27.4483
179	14-3-3 protein zeta/delta OS=Mus musculus OX=10090 GN=Ywhaz PE=1 SV=1	P63101	24.804	23.6788
180	L-gulonolactone oxidase OS=Mus musculus OX=10090 GN=Gulo PE=1 SV=3	P58710	24.0206	25.1847
181	Guanine nucleotide-binding protein G(i) subunit alpha-2 OS=Mus musculus OX=10090 GN=Gnai2 PE=1 SV=5	P08752	24.2462	22.749
182	Cytochrome P450 2D10 OS=Mus musculus OX=10090 GN=Cyp2d10 PE=1 SV=2	P24456	25.8176	26.8521
183	Kininogen 2 OS=Mus musculus OX=10090 GN=Kng2 PE=1 SV=1	Q6S9I0	24.052	24.9254
184	Peroxiredoxin-1 OS=Mus musculus OX=10090 GN=Prdx1 PE=1 SV=1	P35700	26.4164	27.0823
185	Serine endopeptidase OS=Crotalus atrox OX=8730 PE=2 SV=1	A0A2I7YS20	24.911	21.3338
186	Cytochrome P450 2C70 OS=Mus musculus OX=10090 GN=Cyp2c70 PE=1 SV=2	Q91W64	23.9125	24.9096
187	Estradiol 17 beta-dehydrogenase 5 OS=Mus musculus OX=10090 GN=Akr1c6 PE=1 SV=1	P70694	24.5953	25.3863
188	CD5 antigen-like OS=Mus musculus OX=10090 GN=Cd5l PE=1 SV=3	Q9QWK4	26.1676	27.5089
189	Leukemia inhibitory factor receptor OS=Mus musculus OX=10090 GN=Lifr PE=1 SV=1	P42703	24.8944	24.4479
190	Keratin, type II cytoskeletal cochleal-like OS=Crotalus adamanteus OX=8729 PE=2 SV=1	J3SCI4	21.7526	25.0084
191	Cytochrome P450 1A2 OS=Mus musculus OX=10090 GN=Cyp1a2 PE=1 SV=1	P00186	23.9924	23.6688
192	H-2 class I histocompatibility antigen, Q10 alpha chain OS=Mus musculus OX=10090 GN=H2-Q10 PE=1 SV=3	P01898	25.6317	25.0874
193	Complement factor I OS=Mus musculus OX=10090 GN=Cfi PE=1 SV=3	Q61129	24.5672	24.3536
194	Myristoylated alanine-rich C-kinase substrate OS=Mus musculus OX=10090 GN=Marcks PE=1 SV=2	P26645	21.1149	17.2162
195	GTP-binding protein SAR1b OS=Mus musculus OX=10090 GN=Sar1b PE=1 SV=1	Q9CQC9	25.8947	26.7864
196	Ig alpha chain C region OS=Mus musculus OX=10090 PE=1 SV=1	P01878	23.7835	25.3425
197	Zinc metalloproteinase-disintegrin-like atrolysin-A (Fragment) OS=Crotalus atrox OX=8730 PE=1 SV=1	Q92043	24.7839	23.8454
198	Disintegrin horrdistatin-2 OS=Crotalus horridus OX=35024 PE=1 SV=1	P0C7X6	26.2633	20.8833
199	14-3-3 protein epsilon OS=Crotalus adamanteus OX=8729 PE=2 SV=1	J3SBQ7	23.047	21.7345
200	Keratin, type II cytoskeletal 79 OS=Mus musculus OX=10090 GN=Krt79 PE=1 SV=2	Q8VED5	24.4508	25.7773
201	Electron transfer flavoprotein subunit alpha, mitochondrial OS=Mus musculus OX=10090 GN=Etfa PE=1 SV=2	Q99LC5	23.1525	22.9856
202	Myosin-4 OS=Mus musculus OX=10090 GN=Myh4 PE=2 SV=1	Q5SX39	23.7039	20.2024
203	Vitamin K-dependent protein C OS=Mus musculus OX=10090 GN=Proc PE=1 SV=2	P33587	25.5987	26.751
204	Serine endopeptidase OS=Crotalus lepidus OX=44709 PE=2 SV=1	A0A2I7YS63	22.9118	19.8195
205	UDP-glucuronosyltransferase OS=Mus musculus OX=10090 GN=Ugt2b1 PE=1 SV=1	Q8R084	23.0836	22.277
206	Sepiapterin reductase OS=Mus musculus OX=10090 GN=Spr PE=1 SV=1	Q64105	23.1753	24.3229
207	Glutathione peroxidase 3 OS=Mus musculus OX=10090 GN=Gpx3 PE=1 SV=2	P46412	26.508	25.2819
208	Ankyrin 1, erythroid OS=Mus musculus OX=10090 GN=Ank1 PE=1 SV=1	G5E8J2	22.2738	21.5475
209	Estradiol 17-beta-dehydrogenase 2 OS=Mus musculus OX=10090 GN=Hsd17b2 PE=1 SV=2	P51658	23.7478	24.8261
210	Secretory phospholipase A2 OS=Crotalus scutulatus OX=8737 PE=2 SV=1	A0A2I7YS13	25.988	23.828
211	Histidine-rich glycoprotein OS=Mus musculus OX=10090 GN=Hrg PE=1 SV=1	A0A0R4J039	27.1397	26.1513
212	Mannan-binding lectin serine protease 1 OS=Mus musculus OX=10090 GN=Masp1 PE=1 SV=2	P98064	23.557	23.0576
213	Fatty acid synthase OS=Mus musculus OX=10090 GN=Fasn PE=1 SV=2	P19096	22.1979	21.8921
214	Brain acid soluble protein 1 OS=Mus musculus OX=10090 GN=Basp1 PE=1 SV=3	Q91XV3	21.6707	21.3995
215	Ubiquitin-like modifier-activating enzyme 1 OS=Mus musculus OX=10090 GN=Uba1 PE=1 SV=1	Q02053	21.5095	21.592
216	Phosphatidylcholine-sterol acyltransferase OS=Mus musculus OX=10090 GN=Lcat PE=1 SV=2	P16301	26.0747	26.3955
217	Keratin, type II cytoskeletal 1b OS=Mus musculus OX=10090 GN=Krt77 PE=1 SV=1	Q6IFZ6	28.2199	29.3678
218	Arylacetamide deacetylase OS=Mus musculus OX=10090 GN=Aadac PE=1 SV=3	Q99PG0	23.4163	22.704
219	14-3-3 protein beta/alpha OS=Mus musculus OX=10090 GN=Ywhab PE=1 SV=3	Q9CQV8	21.9128	21.2449
220	Plasma protease C1 inhibitor OS=Mus musculus OX=10090 GN=Serping1 PE=1 SV=3	P97290	25.3072	25.3259
221	Afamin OS=Mus musculus OX=10090 GN=Afm PE=1 SV=2	O89020	24.5318	22.5378
222	Vigilin OS=Mus musculus OX=10090 GN=Hdlbp PE=1 SV=1	Q8VDJ3	18.4708	23.1375
223	UTP--glucose-1-phosphate uridylyltransferase OS=Mus musculus OX=10090 GN=Ugp2 PE=1 SV=3	Q91ZJ5	23.5256	23.2891
224	Keratin, type II cytoskeletal 1 OS=Mus musculus OX=10090 GN=Krt1 PE=1 SV=4	P04104	27.0146	27.9899
225	Chloride intracellular channel protein 4 OS=Mus musculus OX=10090 GN=Clic4 PE=1 SV=3	Q9QYB1	23.655	23.2419
226	Cytochrome P450 2D26 OS=Mus musculus OX=10090 GN=Cyp2d26 PE=1 SV=1	A0A0R4IZY2	23.248	22.9218
227	Cadherin-5 OS=Mus musculus OX=10090 GN=Cdh5 PE=1 SV=2	P55284	23.1338	23.5335
228	Non-specific lipid-transfer protein OS=Mus musculus OX=10090 GN=Scp2 PE=1 SV=3	P32020	24.4877	25.4387
229	Protein 4.1 OS=Mus musculus OX=10090 GN=Epb41 PE=1 SV=1	A2A841	21.9865	22.1708
230	Serum amyloid A-4 protein OS=Mus musculus OX=10090 GN=Saa4 PE=1 SV=2	P31532	26.4091	26.8873
231	Cysteine-rich seceretory protein Ch-CRPIa (Fragment) OS=Crotalus horridus OX=35024 PE=2 SV=1	F2Q6E8	23.2599	20.5253
232	Aldehyde dehydrogenase, cytosolic 1 OS=Mus musculus OX=10090 GN=Aldh1a7 PE=1 SV=1	O35945	20.5551	22.3688
233	Phenylalanine-4-hydroxylase OS=Mus musculus OX=10090 GN=Pah PE=1 SV=4	P16331	23.1919	24.6566
234	Chloride intracellular channel protein 1 OS=Mus musculus OX=10090 GN=Clic1 PE=1 SV=3	Q9Z1Q5	24.3012	22.9559
235	Radixin OS=Mus musculus OX=10090 GN=Rdx PE=1 SV=3	P26043	21.2167	22.4413
236	Na(+)/H(+) exchange regulatory cofactor NHE-RF1 OS=Mus musculus OX=10090 GN=Slc9a3r1 PE=1 SV=3	P70441	24.4652	24.0367
237	14-3-3 protein gamma OS=Mus musculus OX=10090 GN=Ywhag PE=1 SV=2	P61982	21.0314	21.3088
238	Voltage-dependent anion-selective channel protein 1 OS=Mus musculus OX=10090 GN=Vdac1 PE=1 SV=3	Q60932	24.3443	22.3696
239	60 kDa heat shock protein, mitochondrial OS=Mus musculus OX=10090 GN=Hspd1 PE=1 SV=1	P63038	23.8315	24.3861
240	Complement component 6 OS=Mus musculus OX=10090 GN=C6 PE=1 SV=2	E9Q6D8	23.4209	23.3154
241	Heterogeneous nuclear ribonucleoprotein K OS=Mus musculus OX=10090 GN=Hnrnpk PE=1 SV=1	P61979	20.6195	21.5747
242	40S ribosomal protein S17 OS=Crotalus adamanteus OX=8729 PE=2 SV=1	J3S9G9	20.2445	22.2294
243	Cytochrome P450 2A12 OS=Mus musculus OX=10090 GN=Cyp2a12 PE=1 SV=2	P56593	21.7887	21.2103
244	Myoglobin OS=Mus musculus OX=10090 GN=Mb PE=1 SV=3	P04247	22.3585	19.4149
245	UDP-glucuronosyltransferase OS=Mus musculus OX=10090 GN=Ugt2b5 PE=1 SV=1	Q8K169	25.2784	25.6207
246	Extracellular matrix protein 1 OS=Mus musculus OX=10090 GN=Ecm1 PE=1 SV=2	Q61508	21.1658	21.8461
247	Snaclec CHH-B subunit beta OS=Crotalus horridus OX=35024 PE=1 SV=1	P81509	23.8642	23.8952
248	Apolipoprotein C-III OS=Mus musculus OX=10090 GN=Apoc3 PE=1 SV=1	E9QP56	28.9623	29.4123
249	Cadam10_CRISP-1 OS=Crotalus adamanteus OX=8729 PE=2 SV=1	A0A0F7Z2U7	26.1734	26.3409
250	Alpha-synuclein OS=Mus musculus OX=10090 GN=Snca PE=1 SV=2	O55042	24.3787	24.4096
251	Vitamin K-dependent protein S OS=Mus musculus OX=10090 GN=Pros1 PE=2 SV=1	Q08761	24.7106	25.5341
252	Snake venom metalloproteinase atroxase OS=Crotalus atrox OX=8730 PE=1 SV=2	Q91401	27.4398	23.9216
253	Basic phospholipase A2 Cvv-N6 OS=Crotalus viridis viridis OX=8742 PE=1 SV=1	Q71QE8	28.0715	26.0169
254	Staphylococcal nuclease domain-containing protein 1 OS=Mus musculus OX=10090 GN=Snd1 PE=1 SV=1	Q78PY7	16.5257	20.8893
255	Protein FAM114A2 OS=Mus musculus OX=10090 GN=Fam114a2 PE=1 SV=2	Q8VE88	24.0453	23.5574
256	Peroxiredoxin-2 OS=Mus musculus OX=10090 GN=Prdx2 PE=1 SV=3	Q61171	27.5646	26.7858
257	Complement C1q subcomponent subunit B OS=Mus musculus OX=10090 GN=C1qb PE=1 SV=2	P14106	24.8145	27.5982
258	Coagulation factor X OS=Mus musculus OX=10090 GN=F10 PE=1 SV=1	O88947	24.8986	25.2269
259	Extracellular matrix protein 1 OS=Mus musculus OX=10090 GN=Ecm1 PE=1 SV=1	F8WI14	24.6748	24.6859
260	Vinculin OS=Mus musculus OX=10090 GN=Vcl PE=1 SV=4	Q64727	23.121	23.0326
261	Bifunctional 3'-phosphoadenosine 5'-phosphosulfate synthase 2 OS=Mus musculus OX=10090 GN=Papss2 PE=1 SV=2	O88428	20.6483	22.87
262	Histocompatibility 2, Q region locus 4 OS=Mus musculus OX=10090 GN=H2-Q4 PE=1 SV=1	Q8HWB2	24.6321	24.4489
263	Cytochrome P450 3A41 OS=Mus musculus OX=10090 GN=Cyp3a41a PE=1 SV=2	Q9JMA7	21.1364	19.5477
264	17-beta-hydroxysteroid dehydrogenase type 6 OS=Mus musculus OX=10090 GN=Hsd17b6 PE=1 SV=1	Q9R092	24.035	24.6819
265	N-acetylmuramoyl-L-alanine amidase OS=Mus musculus OX=10090 GN=Pglyrp2 PE=1 SV=1	Q8VCS0	24.5921	24.6639
266	ADP-ribosylation factor 3 OS=Mus musculus OX=10090 GN=Arf3 PE=2 SV=2	P61205	24.4195	24.6046
267	Desmoplakin OS=Mus musculus OX=10090 GN=Dsp PE=1 SV=1	E9Q557	20.8868	24.0171
268	Phosphoglucomutase-1 OS=Mus musculus OX=10090 GN=Pgm1 PE=1 SV=4	Q9D0F9	23.5534	22.7153
269	Alcohol dehydrogenase class-3 OS=Mus musculus OX=10090 GN=Adh5 PE=1 SV=3	P28474	23.4072	24.7422
270	Cytochrome P450 CYP2D22 OS=Mus musculus OX=10090 GN=Cyp2d22 PE=1 SV=1	Q9JKY7	22.6173	23.2835
271	Lipopolysaccharide-binding protein OS=Mus musculus OX=10090 GN=Lbp PE=1 SV=2	Q61805	23.5423	25.2936
272	Flavin reductase (NADPH) OS=Mus musculus OX=10090 GN=Blvrb PE=1 SV=3	Q923D2	23.2316	22.82
273	Heat shock protein beta-1 OS=Mus musculus OX=10090 GN=Hspb1 PE=1 SV=3	P14602	23.2563	22.364
274	Cyp2a4 protein OS=Mus musculus OX=10090 GN=Cyp2a5 PE=1 SV=1	Q91X75	26.0653	25.6142
275	Ras-related protein Rap-1b OS=Crotalus horridus OX=35024 PE=2 SV=1	T1DLM0	25.6079	24.9168
276	Adenylate kinase isoenzyme 1 OS=Mus musculus OX=10090 GN=Ak1 PE=1 SV=1	Q9R0Y5	22.1645	18.8865
277	Properdin OS=Mus musculus OX=10090 GN=Cfp PE=2 SV=2	P11680	25.7291	24.0185
278	Expressed sequence AI182371 OS=Mus musculus OX=10090 GN=AI182371 PE=1 SV=1	A0A2I3BRQ1	24.8024	25.3793
279	40S ribosomal protein SA OS=Mus musculus OX=10090 GN=Rpsa PE=1 SV=4	P14206	23.4507	24.7481
280	Annexin A5 OS=Mus musculus OX=10090 GN=Anxa5 PE=1 SV=1	P48036	24.6296	23.3781
281	Immunoglobulin kappa constant OS=Mus musculus OX=10090 GN=Igkc PE=1 SV=2	P01837	26.0267	25.9475
282	Methyltransferase-like protein 7B OS=Mus musculus OX=10090 GN=Mettl7b PE=1 SV=2	Q9DD20	25.7333	26.5912
283	Hyaluronan-binding protein 2 OS=Mus musculus OX=10090 GN=Habp2 PE=1 SV=1	E9QM92	24.2311	24.5921
284	Retinol dehydrogenase 7 OS=Mus musculus OX=10090 GN=Rdh7 PE=1 SV=1	O88451	25.3059	26.1817
285	Caveolae-associated protein 1 OS=Mus musculus OX=10090 GN=Cavin1 PE=1 SV=1	O54724	23.1155	22.6842
286	Ig gamma-1 chain C region secreted form (Fragment) OS=Mus musculus OX=10090 GN=Ighg1 PE=1 SV=1	A0A0A6YWR2	23.8501	22.9216
287	Aminopeptidase N OS=Mus musculus OX=10090 GN=Anpep PE=1 SV=4	P97449	21.5957	20.5852
288	Dipeptidyl peptidase 4 OS=Mus musculus OX=10090 GN=Dpp4 PE=1 SV=3	P28843	24.4063	23.7033
289	Proteasome activator complex subunit 1 OS=Mus musculus OX=10090 GN=Psme1 PE=1 SV=2	P97371	22.7834	22.6615
290	Zinc-alpha-2-glycoprotein OS=Mus musculus OX=10090 GN=Azgp1 PE=1 SV=2	Q64726	23.2625	23.3849
291	C4b-binding protein OS=Mus musculus OX=10090 GN=C4bpa PE=1 SV=3	P08607	24.57	25.0777
292	Poly(rC)-binding protein 1 OS=Mus musculus OX=10090 GN=Pcbp1 PE=1 SV=1	P60335	24.0068	25.0974
293	Glucosidase 2 subunit beta OS=Mus musculus OX=10090 GN=Prkcsh PE=1 SV=1	O08795	22.5472	23.0793
294	Sodium/potassium-transporting ATPase subunit beta-1 OS=Mus musculus OX=10090 GN=Atp1b1 PE=1 SV=1	P14094	23.7384	22.7158
295	Apolipoprotein M OS=Mus musculus OX=10090 GN=Apom PE=1 SV=1	Q9Z1R3	27.0445	27.0873
296	EH domain-containing protein 1 OS=Mus musculus OX=10090 GN=Ehd1 PE=1 SV=1	Q9WVK4	22.2874	22.0815
297	Poly(rC)-binding protein 2 OS=Mus musculus OX=10090 GN=Pcbp2 PE=1 SV=1	Q61990	21.8688	22.3675
298	Alcohol dehydrogenase 1 OS=Mus musculus OX=10090 GN=Adh1 PE=1 SV=2	P00329	25.3712	26.9291
299	UDP-glucose 6-dehydrogenase OS=Mus musculus OX=10090 GN=Ugdh PE=1 SV=1	O70475	23.9306	25.3769
300	N-fatty-acyl-amino acid synthase/hydrolase PM20D1 OS=Mus musculus OX=10090 GN=Pm20d1 PE=1 SV=1	Q8C165	23.4805	24.2337
301	40S ribosomal protein S3a OS=Mus musculus OX=10090 GN=Rps3a PE=1 SV=3	P97351	22.6483	24.1755
302	Fibulin-1 OS=Mus musculus OX=10090 GN=Fbln1 PE=1 SV=2	Q08879	21.6924	21.9317
303	Profilin-1 OS=Mus musculus OX=10090 GN=Pfn1 PE=1 SV=2	P62962	24.8678	23.9955
304	NADH-cytochrome b5 reductase 3 OS=Mus musculus OX=10090 GN=Cyb5r3 PE=1 SV=3	Q9DCN2	22.8969	23.1376
305	60S ribosomal protein L12 OS=Mus musculus OX=10090 GN=Rpl12 PE=1 SV=2	P35979	24.4468	25.6917
306	GTP-binding protein SAR1a OS=Mus musculus OX=10090 GN=Sar1a PE=1 SV=1	Q99JZ4	23.6498	23.365
307	Major vault protein OS=Mus musculus OX=10090 GN=Mvp PE=1 SV=4	Q9EQK5	22.2092	19.4567
308	RDH16 family member 1 OS=Mus musculus OX=10090 GN=Rdh16f1 PE=3 SV=1	E9Q9P8	23.3642	23.756
309	H-2 class I histocompatibility antigen, K-D alpha chain OS=Mus musculus OX=10090 GN=H2-K1 PE=1 SV=1	P01902	24.8087	24.6577
310	Ig heavy chain V region HPCM6 OS=Mus musculus OX=10090 PE=1 SV=1	P01791	25.822	24.1573
311	Mannan-binding lectin serine protease 2 OS=Mus musculus OX=10090 GN=Masp2 PE=1 SV=1	Q91WP0	27.9171	29.1047
312	Zinc metalloproteinase-disintegrin-like 2a OS=Crotalus adamanteus OX=8729 PE=1 SV=1	J3S829	22.9757	19.5374
313	Angiopoietin-related protein 3 OS=Mus musculus OX=10090 GN=Angptl3 PE=1 SV=1	Q9R182	23.3072	24.4482
314	Fermitin family homolog 3 OS=Mus musculus OX=10090 GN=Fermt3 PE=1 SV=1	Q8K1B8	22.7767	21.8197
315	Keratin, type I cytoskeletal 13 OS=Mus musculus OX=10090 GN=Krt13 PE=1 SV=2	P08730	21.3195	20.7805
316	UDP-glucuronosyltransferase OS=Mus musculus OX=10090 GN=Ugt2b34 PE=1 SV=1	Q8K154	21.4792	22.933
317	Neutral alpha-glucosidase AB OS=Mus musculus OX=10090 GN=Ganab PE=1 SV=1	Q8BHN3	22.1067	23.1834
318	Cofilin-1 OS=Mus musculus OX=10090 GN=Cfl1 PE=1 SV=3	P18760	23.1498	21.2226
319	Myosin-binding protein C, slow-type OS=Mus musculus OX=10090 GN=Mybpc1 PE=1 SV=1	Q6P6L5	23.6501	19.5533
320	Calpain small subunit 1 OS=Mus musculus OX=10090 GN=Capns1 PE=1 SV=1	O88456	21.1983	20.9907
321	Microsomal glutathione S-transferase 1 OS=Mus musculus OX=10090 GN=Mgst1 PE=1 SV=3	Q91VS7	26.7102	27.2174
322	Predicted pseudogene 5478 OS=Mus musculus OX=10090 GN=Gm5478 PE=1 SV=1	A0A2R8VHP3	23.9073	25.0903
323	Carboxylesterase 3B OS=Mus musculus OX=10090 GN=Ces3b PE=1 SV=2	Q8VCU1	21.356	20.4897
324	Dolichyl-diphosphooligosaccharide--protein glycosyltransferase subunit 1 OS=Mus musculus OX=10090 GN=Rpn1 PE=1 SV=1	Q91YQ5	21.8491	22.0545
325	Glycerol-3-phosphate dehydrogenase [NAD(+)] OS=Mus musculus OX=10090 GN=Gpd1 PE=1 SV=1	E0CXN5	22.8979	22.5882
326	Isocitrate dehydrogenase [NADP] cytoplasmic OS=Mus musculus OX=10090 GN=Idh1 PE=1 SV=2	O88844	22.5884	25.5373
327	40S ribosomal protein S4, X isoform OS=Mus musculus OX=10090 GN=Rps4x PE=1 SV=2	P62702	23.8601	24.6831
328	UDP-glucuronosyltransferase OS=Mus musculus OX=10090 GN=Ugt2b36 PE=1 SV=1	Q3UEP4	22.4039	21.409
329	Pyrethroid hydrolase Ces2a OS=Mus musculus OX=10090 GN=Ces2a PE=1 SV=1	Q8QZR3	23.9761	24.2624
330	Ig heavy chain V-III region J606 OS=Mus musculus OX=10090 PE=1 SV=1	P01801	23.0945	23.2838
331	Guanine nucleotide-binding protein G(I)/G(S)/G(T) subunit beta-2 (Fragment) OS=Mus musculus OX=10090 GN=Gnb2 PE=1 SV=1	D3Z1M1	24.8069	23.6898
332	Platelet-activating factor acetylhydrolase OS=Mus musculus OX=10090 GN=Pla2g7 PE=2 SV=2	Q60963	24.7285	24.6697
333	Basigin OS=Mus musculus OX=10090 GN=Bsg PE=1 SV=1	K3W4Q8	24.8713	24.6266
334	Atlastin-3 OS=Mus musculus OX=10090 GN=Atl3 PE=1 SV=1	Q91YH5	21.0179	22.8074
335	Ig kappa chain V-II region 26-10 OS=Mus musculus OX=10090 PE=1 SV=1	P01631	24.0631	23.7057
336	Superoxide dismutase [Cu-Zn] OS=Mus musculus OX=10090 GN=Sod1 PE=1 SV=2	P08228	21.8275	21.7606
337	Peptidyl-prolyl cis-trans isomerase B OS=Mus musculus OX=10090 GN=Ppib PE=1 SV=2	P24369	23.9441	25.0553
338	Alanine--tRNA ligase, cytoplasmic OS=Mus musculus OX=10090 GN=Aars PE=1 SV=1	Q8BGQ7	22.5114	23.763
339	Apolipoprotein A-V OS=Mus musculus OX=10090 GN=Apoa5 PE=1 SV=1	Q8C7G5	22.3136	23.4603
340	Immunoglobulin kappa variable 4-57 (Fragment) OS=Mus musculus OX=10090 GN=Igkv4-57 PE=4 SV=2	A0A0A6YYE7	23.5246	23.5236
341	Coagulation factor VII OS=Mus musculus OX=10090 GN=F7 PE=1 SV=1	P70375	22.4864	23.0542
342	Cytochrome P450 2C40 OS=Mus musculus OX=10090 GN=Cyp2c40 PE=1 SV=1	E9Q7C8	23.5448	24.5015
343	40S ribosomal protein S18 OS=Mus musculus OX=10090 GN=Rps18 PE=1 SV=3	P62270	24.2569	25.8223
344	Transthyretin OS=Mus musculus OX=10090 GN=Ttr PE=1 SV=1	P07309	27.896	27.4911
345	Complement C1q subcomponent subunit A OS=Mus musculus OX=10090 GN=C1qa PE=1 SV=2	P98086	24.4372	26.9118
346	H-2 class I histocompatibility antigen, D-D alpha chain OS=Mus musculus OX=10090 GN=H2-D1 PE=1 SV=1	P01900	23.2834	23.0348
347	Phosphoglycerate kinase 1 OS=Mus musculus OX=10090 GN=Pgk1 PE=1 SV=4	P09411	21.4486	21.1602
348	Galectin-1 OS=Mus musculus OX=10090 GN=Lgals1 PE=1 SV=3	P16045	24.4555	23.1156
349	Cytochrome P450 2F2 OS=Mus musculus OX=10090 GN=Cyp2f2 PE=1 SV=1	P33267	21.7781	22.5848
350	Serum amyloid P-component OS=Mus musculus OX=10090 GN=Apcs PE=1 SV=2	P12246	21.4844	22.6743
351	UDP-glucuronosyltransferase OS=Mus musculus OX=10090 GN=Ugt1a10 PE=1 SV=1	E9PXN7	20.1583	20.0226
352	Adenosine kinase OS=Mus musculus OX=10090 GN=Adk PE=1 SV=2	P55264	21.7475	23.4879
353	MCG20149, isoform CRA_a OS=Mus musculus OX=10090 GN=Mettl7a1 PE=1 SV=1	Q8C6B0	23.924	24.7797
354	Phospholipase A2 (Fragments) OS=Crotalus atrox OX=8730 PE=1 SV=1	P0CV89	26.1501	23.6592
355	L-serine dehydratase/L-threonine deaminase OS=Mus musculus OX=10090 GN=Sds PE=1 SV=3	Q8VBT2	21.8703	23.7066
356	Immunoglobulin heavy constant gamma 3 (Fragment) OS=Mus musculus OX=10090 GN=Ighg3 PE=4 SV=1	A0A1Y7VJN6	24.6515	23.9081
357	von Willebrand factor OS=Mus musculus OX=10090 GN=Vwf PE=1 SV=2	Q8CIZ8	22.7896	20.6655
358	Fructose-bisphosphate aldolase B OS=Mus musculus OX=10090 GN=Aldob PE=1 SV=3	Q91Y97	22.6268	23.7652
359	60S acidic ribosomal protein P2 OS=Mus musculus OX=10090 GN=Rplp2 PE=1 SV=3	P99027	20.912	21.4376
360	Histone H2A type 2-C OS=Mus musculus OX=10090 GN=Hist2h2ac PE=1 SV=3	Q64523	24.3145	22.7161
361	60S ribosomal protein L8 OS=Mus musculus OX=10090 GN=Rpl8 PE=1 SV=2	P62918	20.3406	22.9784
362	Ecto-5'-nucleotidase OS=Crotalus horridus OX=35024 PE=2 SV=1	T1E3Y5	24.8905	22.4998
363	Keratin, type II cytoskeletal 2 oral OS=Mus musculus OX=10090 GN=Krt76 PE=1 SV=1	Q3UV17	27.1708	28.3545
364	Protein/nucleic acid deglycase DJ-1 OS=Mus musculus OX=10090 GN=Park7 PE=1 SV=1	Q99LX0	22.1997	23.5296
365	Polypyrimidine tract-binding protein 1 OS=Mus musculus OX=10090 GN=Ptbp1 PE=1 SV=2	P17225	16.971	17.4624
366	Zinc metalloproteinase/disintegrin VMP-II OS=Crotalus viridis viridis OX=8742 PE=2 SV=1	C9E1R9	22.7088	20.8919
367	Rho GDP-dissociation inhibitor 1 OS=Mus musculus OX=10090 GN=Arhgdia PE=1 SV=3	Q99PT1	23.8448	22.7724
368	ADP-ribosylation factor 5 OS=Mus musculus OX=10090 GN=Arf5 PE=1 SV=2	P84084	19.3704	20.1048
369	Bile salt sulfotransferase 1 OS=Mus musculus OX=10090 GN=Sult2a1 PE=1 SV=1	P52843	24.1531	24.8233
370	Thioredoxin domain-containing protein 5 OS=Mus musculus OX=10090 GN=Txndc5 PE=1 SV=1	E9PXX7	21.128	21.6139
371	Protein ERGIC-53 OS=Mus musculus OX=10090 GN=Lman1 PE=1 SV=1	Q9D0F3	23.0322	24.2825
372	14-3-3 protein eta OS=Mus musculus OX=10090 GN=Ywhah PE=1 SV=2	P68510	21.4566	22.7622
373	Prosaposin OS=Mus musculus OX=10090 GN=Psap PE=1 SV=1	K3W4L3	23.8137	24.6974
374	Secretory phospholipase A2 OS=Crotalus lepidus OX=44709 PE=2 SV=1	A0A2I7YS22	21.297	22.8335
375	Ras-related protein Rab-1B OS=Mus musculus OX=10090 GN=Rab1b PE=1 SV=1	Q9D1G1	23.9167	23.4377
376	ADP/ATP translocase 1 OS=Mus musculus OX=10090 GN=Slc25a4 PE=1 SV=4	P48962	23.9336	21.0033
377	Catechol O-methyltransferase OS=Mus musculus OX=10090 GN=Comt PE=1 SV=2	O88587	23.553	24.557
378	Acidic PLA2 OS=Crotalus durissus cascavella OX=184540 PE=2 SV=1	C9E7C4	20.9954	21.6894
379	Ubiquitin-conjugating enzyme E2 N OS=Mus musculus OX=10090 GN=Ube2n PE=1 SV=1	P61089	23.0493	22.6835
380	BPI fold-containing family A member 2 (Fragment) OS=Mus musculus OX=10090 GN=Bpifa2 PE=1 SV=1	B7ZCG3	25.0508	24.1967
381	Ras-related protein Rab-8B OS=Mus musculus OX=10090 GN=Rab8b PE=1 SV=1	P61028	21.2285	19.9184
382	Erythrocyte membrane protein band 4.2 OS=Mus musculus OX=10090 GN=Epb42 PE=1 SV=3	P49222	21.6932	20.5545
383	Transitional endoplasmic reticulum ATPase OS=Mus musculus OX=10090 GN=Vcp PE=1 SV=4	Q01853	19.4097	19.8732
384	Corticosteroid-binding globulin OS=Mus musculus OX=10090 GN=Serpina6 PE=1 SV=1	Q06770	24.4742	22.7606
385	Cytochrome b-c1 complex subunit 2, mitochondrial OS=Mus musculus OX=10090 GN=Uqcrc2 PE=1 SV=1	Q9DB77	21.3196	19.9295
386	Ig kappa chain V-III region PC 3741/TEPC 111 OS=Mus musculus OX=10090 PE=1 SV=1	P01660	24.0931	22.8578
387	Keratin, type I cytoskeletal 16 OS=Mus musculus OX=10090 GN=Krt16 PE=1 SV=3	Q9Z2K1	22.1257	24.2491
388	Glutathione peroxidase 1 OS=Mus musculus OX=10090 GN=Gpx1 PE=1 SV=2	P11352	21.3167	21.0127
389	Protein Z-dependent protease inhibitor OS=Mus musculus OX=10090 GN=Serpina10 PE=1 SV=1	Q8R121	22.1721	20.794
390	L-lactate dehydrogenase OS=Mus musculus OX=10090 GN=Ldha PE=1 SV=1	A0A1B0GSR9	24.0046	21.5571
391	UDP-glucuronosyltransferase 2A3 OS=Mus musculus OX=10090 GN=Ugt2a3 PE=1 SV=1	Q8BWQ1	22.802	23.2857
392	Glutathione S-transferase Mu 1 (Fragment) OS=Mus musculus OX=10090 GN=Gstm1 PE=1 SV=1	F6WHQ7	24.4224	25.0216
393	Transgelin-2 OS=Mus musculus OX=10090 GN=Tagln2 PE=1 SV=4	Q9WVA4	22.8582	21.8539
394	C-type lectin 1 OS=Crotalus oreganus helleri OX=8741 PE=2 SV=1	G9DCH7	23.0562	22.3622
395	Serum paraoxonase/lactonase 3 OS=Mus musculus OX=10090 GN=Pon3 PE=1 SV=2	Q62087	20.0619	20.3691
396	Extracellular superoxide dismutase [Cu-Zn] OS=Mus musculus OX=10090 GN=Sod3 PE=1 SV=1	O09164	21.4911	20.967
397	Neuronal membrane glycoprotein M6-a OS=Mus musculus OX=10090 GN=Gpm6a PE=1 SV=1	P35802	23.7939	22.6845
398	EH domain-containing protein 2 OS=Mus musculus OX=10090 GN=Ehd2 PE=1 SV=1	Q8BH64	23.261	22.0945
399	Aquaporin-1 OS=Mus musculus OX=10090 GN=Aqp1 PE=1 SV=3	Q02013	25.113	21.9927
400	Galectin OS=Mus musculus OX=10090 GN=Lgals9 PE=1 SV=1	G3X9T7	21.7904	22.2594
401	Destrin OS=Mus musculus OX=10090 GN=Dstn PE=1 SV=3	Q9R0P5	20.2288	21.1855
402	Cystatin E/M OS=Mus musculus OX=10090 GN=Cst6 PE=1 SV=1	Q9D1B1	23.2835	22.7815
403	Annexin A6 OS=Mus musculus OX=10090 GN=Anxa6 PE=1 SV=3	P14824	22.1772	21.9954
404	T-complex protein 1 subunit zeta OS=Mus musculus OX=10090 GN=Cct6a PE=1 SV=3	P80317	21.6399	22.7355
405	Major urinary protein 2 OS=Mus musculus OX=10090 GN=Mup2 PE=1 SV=1	P11589	22.6671	20.2555
406	Serine endopeptidase OS=Crotalus scutulatus OX=8737 PE=2 SV=1	A0A2I7YS89	20.1822	19.3798
407	Creatine kinase S-type, mitochondrial OS=Mus musculus OX=10090 GN=Ckmt2 PE=1 SV=1	Q6P8J7	22.8747	19.0294
408	Platelet factor 4 OS=Mus musculus OX=10090 GN=Pf4 PE=1 SV=1	Q9Z126	25.3666	24.1166
409	Cathelicidin antimicrobial peptide OS=Mus musculus OX=10090 GN=Camp PE=1 SV=2	P51437	22.3037	21.136
410	Apolipoprotein D OS=Mus musculus OX=10090 GN=Apod PE=1 SV=1	P51910	24.9288	25.7381
411	Fatty acid-binding protein, adipocyte OS=Mus musculus OX=10090 GN=Fabp4 PE=1 SV=3	P04117	24.5467	23.3375
412	Apolipoprotein N OS=Mus musculus OX=10090 GN=Apon PE=1 SV=1	G3X9D6	26.288	26.4829
413	Integrin beta-1 OS=Mus musculus OX=10090 GN=Itgb1 PE=1 SV=1	P09055	21.6564	18.8455
414	Multimerin-1 OS=Mus musculus OX=10090 GN=Mmrn1 PE=1 SV=1	A0A0N4SVL8	21.7162	20.1312
415	Parvalbumin alpha OS=Mus musculus OX=10090 GN=Pvalb PE=1 SV=3	P32848	23.7439	17.5378
416	Ras-related protein Rab-10 OS=Mus musculus OX=10090 GN=Rab10 PE=1 SV=1	P61027	21.567	21.1397
417	Leucine-rich repeat neuronal protein 4 OS=Mus musculus OX=10090 GN=Lrrn4 PE=1 SV=2	P59383	23.3065	21.8758
418	60S acidic ribosomal protein P1 OS=Mus musculus OX=10090 GN=Rplp1 PE=1 SV=1	P47955	19.6271	20.8524
419	60S ribosomal protein L23a-like OS=Crotalus adamanteus OX=8729 PE=2 SV=1	J3S9G1	22.7728	24.8825
420	Phosphoglycerate mutase 2 OS=Mus musculus OX=10090 GN=Pgam2 PE=1 SV=3	O70250	24.5575	22.7234
421	Histone H2B type 1-B OS=Mus musculus OX=10090 GN=Hist1h2bb PE=1 SV=3	Q64475	22.6731	19.7068
422	Acetolactate synthase-like protein OS=Mus musculus OX=10090 GN=Ilvbl PE=1 SV=1	A0A1W2P8E1	18.4326	18.2237
423	AP complex subunit beta OS=Mus musculus OX=10090 GN=Ap2b1 PE=1 SV=1	H3BIY9	21.9782	21.1539
424	Pyrethroid hydrolase Ces2e OS=Mus musculus OX=10090 GN=Ces2e PE=1 SV=1	Q8BK48	20.7941	21.7476
425	Interferon-induced transmembrane protein 2 OS=Mus musculus OX=10090 GN=Ifitm2 PE=1 SV=1	Q99J93	22.3604	22.7322
426	Ectonucleoside triphosphate diphosphohydrolase 5 OS=Mus musculus OX=10090 GN=Entpd5 PE=1 SV=1	Q3TQC7	18.9137	20.3554
427	Triokinase/FMN cyclase OS=Mus musculus OX=10090 GN=Tkfc PE=1 SV=1	Q8VC30	20.2817	22.1795
428	Monocarboxylate transporter 1 OS=Mus musculus OX=10090 GN=Slc16a1 PE=1 SV=1	P53986	23.238	23.0652
429	C-type lectin 18 OS=Crotalus adamanteus OX=8729 PE=2 SV=1	J3RY45	24.8832	22.0754
430	Coronin-1A OS=Mus musculus OX=10090 GN=Coro1a PE=1 SV=5	O89053	21.5275	20.2271
431	Perilipin-4 OS=Mus musculus OX=10090 GN=Plin4 PE=1 SV=2	O88492	21.74	22.0642
432	Proteoglycan 4 OS=Mus musculus OX=10090 GN=Prg4 PE=1 SV=1	A0A0R4J207	18.845	20.5658
433	SEC14-like protein 2 OS=Mus musculus OX=10090 GN=Sec14l2 PE=1 SV=1	Q99J08	20.5769	22.329
434	DnaJ homolog subfamily A member 2 OS=Mus musculus OX=10090 GN=Dnaja2 PE=1 SV=1	Q9QYJ0	21.3384	23.1314
435	Mesencephalic astrocyte-derived neurotrophic factor OS=Mus musculus OX=10090 GN=Manf PE=1 SV=1	Q9CXI5	22.9795	24.4694
436	Reticulon-4 OS=Mus musculus OX=10090 GN=Rtn4 PE=1 SV=2	Q99P72	21.0066	21.5531
437	Regucalcin OS=Mus musculus OX=10090 GN=Rgn PE=1 SV=1	Q64374	20.1365	22.6431
438	Thrombospondin-4 OS=Mus musculus OX=10090 GN=Thbs4 PE=1 SV=1	Q9Z1T2	21.6238	21.7638
439	C-type lectin domain family 11 member A OS=Mus musculus OX=10090 GN=Clec11a PE=1 SV=1	O88200	22.1249	22.6836
440	Complement component 8, gamma subunit, isoform CRA_b OS=Mus musculus OX=10090 GN=C8g PE=1 SV=1	Q9DAC2	20.8	20.6521
441	Immunoglobulin lambda constant 1 (Fragment) OS=Mus musculus OX=10090 GN=Iglc1 PE=4 SV=1	A0A0G2JE99	22.767	24.271
442	40S ribosomal protein S3 OS=Mus musculus OX=10090 GN=Rps3 PE=1 SV=1	P62908	23.1186	23.906
443	Myosin light chain 1/3, skeletal muscle isoform OS=Mus musculus OX=10090 GN=Myl1 PE=1 SV=2	P05977	22.4088	20.2155
444	C-reactive protein OS=Mus musculus OX=10090 GN=Crp PE=1 SV=2	P14847	21.7452	21.9594
445	Adenosylhomocysteinase OS=Mus musculus OX=10090 GN=Ahcy PE=1 SV=3	P50247	22.1283	23.3751
446	Peptidyl-prolyl cis-trans isomerase A OS=Mus musculus OX=10090 GN=Ppia PE=1 SV=2	P17742	22.1535	19.6409
447	Beta-2-microglobulin OS=Mus musculus OX=10090 GN=B2m PE=1 SV=2	P01887	26.8371	26.7817
448	Serine/threonine-protein phosphatase 2A 65 kDa regulatory subunit A alpha isoform OS=Mus musculus OX=10090 GN=Ppp2r1a PE=1 SV=3	Q76MZ3	20.9957	20.2428
449	Thrombin-like enzyme catroxobin-1 (Fragments) OS=Crotalus atrox OX=8730 PE=1 SV=1	Q7LZF5	25.9833	22.0575
450	Calsequestrin-1 OS=Mus musculus OX=10090 GN=Casq1 PE=1 SV=3	O09165	24.4774	21.532
451	Resistin-like gamma OS=Mus musculus OX=10090 GN=Retnlg PE=1 SV=1	Q8K426	22.5628	21.4175
452	Coagulation factor XIII A chain OS=Mus musculus OX=10090 GN=F13a1 PE=1 SV=3	Q8BH61	23.7288	22.9277
453	Ras-related protein Rab-11B OS=Mus musculus OX=10090 GN=Rab11b PE=1 SV=3	P46638	23.855	23.9852
454	Immunoglobulin kappa variable 12-46 (Fragment) OS=Mus musculus OX=10090 GN=Igkv12-46 PE=1 SV=2	A0A140T8P6	23.4377	22.3049
455	RAS-related C3 botulinum substrate 1, isoform CRA_a OS=Mus musculus OX=10090 GN=Rac1 PE=1 SV=1	Q3TLP8	25.2959	24.862
456	Sodium/potassium-transporting ATPase subunit beta-3 OS=Mus musculus OX=10090 GN=Atp1b3 PE=1 SV=1	P97370	21.9101	20.3865
457	Carboxylic ester hydrolase OS=Mus musculus OX=10090 GN=Ces1e PE=1 SV=1	H3BL34	20.3358	20.7612
458	4-trimethylaminobutyraldehyde dehydrogenase OS=Mus musculus OX=10090 GN=Aldh9a1 PE=1 SV=1	Q3U367	23.0259	23.4625
459	Catalase OS=Mus musculus OX=10090 GN=Cat PE=1 SV=4	P24270	21.6362	20.894
460	Apolipoprotein C-IV OS=Mus musculus OX=10090 GN=Apoc4 PE=1 SV=1	Q61268	27.4393	28.1299
461	Myosin light polypeptide 6 OS=Mus musculus OX=10090 GN=Myl6 PE=1 SV=1	A0A1W2P6G5	22.6571	23.5898
462	Selenoprotein P OS=Mus musculus OX=10090 GN=Selenop PE=1 SV=3	P70274	19.5865	19.9287
463	Alcohol dehydrogenase 4 OS=Mus musculus OX=10090 GN=Adh4 PE=1 SV=4	Q9QYY9	20.7263	23.6013
464	C-type lectin 10 OS=Crotalus adamanteus OX=8729 PE=2 SV=1	F8S0Z1	20.656	21.2112
465	Rho-related GTP-binding protein RhoG OS=Mus musculus OX=10090 GN=Rhog PE=1 SV=1	P84096	22.0808	22.0348
466	Carbonic anhydrase 3 OS=Mus musculus OX=10090 GN=Ca3 PE=1 SV=3	P16015	23.5692	22.1669
467	Glutathione S-transferase A3 OS=Mus musculus OX=10090 GN=Gsta3 PE=1 SV=2	P30115	23.3649	24.4549
468	Ras-related C3 botulinum toxin substrate 2 OS=Mus musculus OX=10090 GN=Rac2 PE=1 SV=1	Q05144	22.0768	21.6192
469	40S ribosomal protein S19 (Fragment) OS=Mus musculus OX=10090 GN=Rps19 PE=1 SV=2	D3YUT3	22.4502	24.9868
470	Kallikrein-CohLL-5 OS=Crotalus oreganus helleri OX=8741 PE=2 SV=1	T1E6W2	23.5196	21.5194
471	Apolipoprotein F OS=Mus musculus OX=10090 GN=Apof PE=1 SV=1	A0A0R4J0M4	22.7106	23.8244
472	Lysosome-associated membrane glycoprotein 1 OS=Mus musculus OX=10090 GN=Lamp1 PE=1 SV=2	P11438	22.6277	22.9773
473	Large neutral amino acids transporter small subunit 3 OS=Mus musculus OX=10090 GN=Slc43a1 PE=1 SV=1	Q8BSM7	20.4818	20.6132
474	Hydroxymethylglutaryl-CoA synthase, mitochondrial OS=Mus musculus OX=10090 GN=Hmgcs2 PE=1 SV=2	P54869	22.1153	23.1414
475	Complement component 7 OS=Mus musculus OX=10090 GN=C7 PE=1 SV=2	D3YXF5	21.5581	19.8838
476	Snake venom metalloproteinase atrolysin-C OS=Crotalus atrox OX=8730 PE=1 SV=1	Q90392	25.5904	25.6507
477	Serum amyloid A-2 protein OS=Mus musculus OX=10090 GN=Saa2 PE=1 SV=1	P05367	20.2996	22.8727
478	Clathrin light chain B OS=Mus musculus OX=10090 GN=Cltb PE=1 SV=1	Q6IRU5	22.7876	23.6378
479	Receptor expression-enhancing protein 6 OS=Mus musculus OX=10090 GN=Reep6 PE=1 SV=1	Q9JM62	21.687	21.1544
480	Clathrin interactor 1 OS=Mus musculus OX=10090 GN=Clint1 PE=1 SV=1	Q5SUH7	21.0427	22.3981
481	Immunoglobulin J chain OS=Mus musculus OX=10090 GN=Jchain PE=1 SV=4	P01592	24.3094	24.9209
482	26S proteasome non-ATPase regulatory subunit 2 (Fragment) OS=Mus musculus OX=10090 GN=Psmd2 PE=1 SV=1	A0A338P6M5	18.4464	18.7649
483	Protein disulfide-isomerase A5 OS=Mus musculus OX=10090 GN=Pdia5 PE=1 SV=1	Q921X9	20.6896	21.4751
484	Platelet glycoprotein 4 OS=Mus musculus OX=10090 GN=Cd36 PE=1 SV=2	Q08857	21.8044	20.9762
485	Eukaryotic initiation factor 4A-II (Fragment) OS=Mus musculus OX=10090 GN=Eif4a2 PE=1 SV=1	A0A338P6X5	21.6326	22.5587
486	Snake venom serine protease catroxase-2 OS=Crotalus atrox OX=8730 PE=1 SV=1	Q8QHK2	26.2037	23.6074
487	Heterogeneous nuclear ribonucleoprotein M OS=Mus musculus OX=10090 GN=Hnrnpm PE=1 SV=1	B8JK33	21.1755	22.0535
488	Immunoglobulin heavy variable 5-15 OS=Mus musculus OX=10090 GN=Ighv5-15 PE=4 SV=1	A0A075B5Q9	23.5275	23.3794
489	ADP/ATP translocase 2 OS=Mus musculus OX=10090 GN=Slc25a5 PE=1 SV=3	P51881	21.1271	21.8902
490	Cytochrome P450 4A14 OS=Mus musculus OX=10090 GN=Cyp4a14 PE=1 SV=1	O35728	22.7946	22.2008
491	Betaine--homocysteine S-methyltransferase 1 OS=Mus musculus OX=10090 GN=Bhmt PE=1 SV=1	O35490	23.2445	24.3964
492	Cytoplasmic dynein 1 heavy chain 1 OS=Mus musculus OX=10090 GN=Dync1h1 PE=1 SV=2	Q9JHU4	21.8805	19.8686
493	Interferon-inducible GTPase 1 OS=Mus musculus OX=10090 GN=Iigp1 PE=1 SV=2	Q9QZ85	20.5395	22.0031
494	Glutamate--cysteine ligase regulatory subunit (Fragment) OS=Mus musculus OX=10090 GN=Gclm PE=1 SV=1	F6VNW5	22.9253	23.6696
495	Serum amyloid A-1 protein OS=Mus musculus OX=10090 GN=Saa1 PE=1 SV=2	P05366	21.5186	26.639
496	T-complex protein 1 subunit theta OS=Mus musculus OX=10090 GN=Cct8 PE=1 SV=1	H3BL49	20.7696	20.4817
497	Lactoylglutathione lyase OS=Mus musculus OX=10090 GN=Glo1 PE=1 SV=3	Q9CPU0	23.0638	24.0816
498	SVMP-CohPH-2 OS=Crotalus oreganus helleri OX=8741 PE=2 SV=1	T1DEB4	21.2991	20.315
499	Malate dehydrogenase, cytoplasmic OS=Mus musculus OX=10090 GN=Mdh1 PE=1 SV=3	P14152	22.9771	22.5448
500	Cytochrome P450 2D9 (Fragment) OS=Mus musculus OX=10090 GN=Cyp2d9 PE=1 SV=1	A0A2R8VHT2	19.9955	21.3887
501	Vesicle-fusing ATPase OS=Mus musculus OX=10090 GN=Nsf PE=1 SV=2	P46460	21.727	22.2232
502	Transmembrane emp24 domain-containing protein 9 OS=Mus musculus OX=10090 GN=Tmed9 PE=1 SV=2	Q99KF1	21.5918	22.0504
503	Cation-dependent mannose-6-phosphate receptor OS=Mus musculus OX=10090 GN=M6pr PE=1 SV=1	P24668	21.2903	23.2925
504	B-cell receptor-associated protein 31 OS=Mus musculus OX=10090 GN=Bcap31 PE=1 SV=4	Q61335	23.9753	24.8
505	Polyubiquitin-C (Fragment) OS=Mus musculus OX=10090 GN=Ubc PE=1 SV=1	E9Q5F6	23.5704	23.5823
506	Alpha-actinin-4 OS=Mus musculus OX=10090 GN=Actn4 PE=1 SV=1	A0A1L1SV25	20.1391	20.5816
507	Phosphatidylinositol-binding clathrin assembly protein OS=Mus musculus OX=10090 GN=Picalm PE=1 SV=1	Q7M6Y3	19.9957	19.6059
508	Snake venom serine protease (Fragment) OS=Crotalus viridis viridis OX=8742 PE=1 SV=1	P0DJG6	23.5583	23.1441
509	Synaptic vesicle membrane protein VAT-1 homolog OS=Mus musculus OX=10090 GN=Vat1 PE=1 SV=3	Q62465	22.3708	21.6412
510	Ig kappa chain V-III region PC 4050 OS=Mus musculus OX=10090 PE=1 SV=1	P01663	18.9108	17.6052
511	72 kDa type IV collagenase OS=Mus musculus OX=10090 GN=Mmp2 PE=1 SV=1	P33434	19.4249	19.1934
512	Ig kappa chain V-I region S107A OS=Mus musculus OX=10090 GN=Igkv7-33 PE=2 SV=1	P01632	23.9563	22.4509
513	Tropomyosin alpha-3 chain OS=Mus musculus OX=10090 GN=Tpm3 PE=1 SV=1	D3Z6I8	20.6318	20.9792
514	Protein NDRG2 OS=Mus musculus OX=10090 GN=Ndrg2 PE=1 SV=1	Q9QYG0	21.1614	20.1109
515	Trifunctional enzyme subunit alpha, mitochondrial OS=Mus musculus OX=10090 GN=Hadha PE=1 SV=1	Q8BMS1	19.3391	19.9159
516	55 kDa erythrocyte membrane protein OS=Mus musculus OX=10090 GN=Mpp1 PE=1 SV=1	P70290	21.124	21.0333
517	Calmodulin-2 OS=Mus musculus OX=10090 GN=Calm2 PE=1 SV=1	P0DP27	22.0568	21.153
518	Acyl-protein thioesterase 1 OS=Mus musculus OX=10090 GN=Lypla1 PE=1 SV=1	J3QP56	21.4919	23.147
519	Leucine-rich HEV glycoprotein OS=Mus musculus OX=10090 GN=Lrg1 PE=1 SV=1	Q91XL1	21.7644	23.2165
520	Cytochrome P450 2B10 OS=Mus musculus OX=10090 GN=Cyp2b10 PE=1 SV=1	Q9WUD0	23.4161	23.7634
521	Lanosterol 14-alpha demethylase OS=Mus musculus OX=10090 GN=Cyp51a1 PE=1 SV=1	Q8K0C4	21.4403	21.9622
522	Indolethylamine N-methyltransferase OS=Mus musculus OX=10090 GN=Inmt PE=1 SV=1	P40936	23.521	23.9205
523	Junction plakoglobin OS=Mus musculus OX=10090 GN=Jup PE=1 SV=3	Q02257	20.3019	21.8691
524	60S ribosomal protein L23 OS=Mus musculus OX=10090 GN=Rpl23 PE=1 SV=1	P62830	20.0602	22.5841
525	Guanine nucleotide-binding protein G(I)/G(S)/G(T) subunit beta-1 (Fragment) OS=Mus musculus OX=10090 GN=Gnb1 PE=1 SV=8	H3BKR2	22.7581	24.2786
526	Sulfotransferase 1 family member D1 OS=Mus musculus OX=10090 GN=Sult1d1 PE=1 SV=1	Q3UZZ6	21.6655	23.7424
527	Hydroxyacylglutathione hydrolase, mitochondrial OS=Mus musculus OX=10090 GN=Hagh PE=1 SV=2	Q99KB8	19.7546	19.926
528	ATP synthase subunit d, mitochondrial OS=Mus musculus OX=10090 GN=Atp5pd PE=1 SV=3	Q9DCX2	21.8983	21.3752
529	Mannose-binding protein A OS=Mus musculus OX=10090 GN=Mbl1 PE=1 SV=1	P39039	22.6411	22.6007
530	Coagulation factor XIII B chain OS=Mus musculus OX=10090 GN=F13b PE=1 SV=2	Q07968	19.6402	20.547
531	Lysyl oxidase homolog 1 OS=Mus musculus OX=10090 GN=Loxl1 PE=1 SV=1	A0A0R4J0Q4	20.2417	21.2773
532	Chemokine (C-X-C motif) ligand 7, isoform CRA_b OS=Mus musculus OX=10090 GN=Ppbp PE=1 SV=1	Q9EQI5	26.0763	24.3644
533	Immunoglobulin kappa chain variable 2-137 (Fragment) OS=Mus musculus OX=10090 GN=Igkv2-137 PE=4 SV=1	A0A0B4J1H6	22.1039	21.6921
534	Mitochondrial fission 1 protein OS=Mus musculus OX=10090 GN=Fis1 PE=1 SV=1	G3X9U9	18.8618	18.7938
535	Ras-related protein Rab-7a-like protein OS=Crotalus adamanteus OX=8729 PE=2 SV=1	J3S0L0	21.078	22.3028
536	Vesicular integral-membrane protein VIP36 OS=Mus musculus OX=10090 GN=Lman2 PE=1 SV=2	Q9DBH5	20.9797	22.1361
537	Troponin I, fast skeletal muscle (Fragment) OS=Mus musculus OX=10090 GN=Tnni2 PE=1 SV=1	A2A6K0	22.5092	22.0197
538	3 beta-hydroxysteroid dehydrogenase/Delta 5-->4-isomerase type 3 OS=Mus musculus OX=10090 GN=Hsd3b3 PE=1 SV=3	P26150	20.9733	21.9533
539	60S ribosomal protein L6 OS=Mus musculus OX=10090 GN=Rpl6 PE=1 SV=3	P47911	20.0309	21.0067
540	T-complex protein 1 subunit gamma OS=Mus musculus OX=10090 GN=Cct3 PE=1 SV=1	Q3U0I3	20.9025	21.3057
541	Monoglyceride lipase OS=Mus musculus OX=10090 GN=Mgll PE=1 SV=1	D3YYS6	16.3724	23.5067
542	Transmembrane emp24 domain-containing protein 2 (Fragment) OS=Mus musculus OX=10090 GN=Tmed2 PE=1 SV=1	F6V6T4	21.6651	22.9901
543	Sterol-4-alpha-carboxylate 3-dehydrogenase, decarboxylating OS=Mus musculus OX=10090 GN=Nsdhl PE=1 SV=1	Q9R1J0	20.419	21.434
544	Very-long-chain (3R)-3-hydroxyacyl-CoA dehydratase 3 OS=Mus musculus OX=10090 GN=Hacd3 PE=1 SV=2	Q8K2C9	21.5343	22.8983
545	Cofilin-2 OS=Mus musculus OX=10090 GN=Cfl2 PE=1 SV=1	P45591	21.8778	21.6605
546	Selenide, water dikinase 2 OS=Mus musculus OX=10090 GN=Sephs2 PE=1 SV=3	P97364	22.903	24.3107
547	60S ribosomal protein L5 (Fragment) OS=Mus musculus OX=10090 GN=Rpl5 PE=1 SV=1	D3YYV8	20.7314	21.9078
548	ATP synthase subunit O, mitochondrial OS=Mus musculus OX=10090 GN=Atp5po PE=1 SV=1	Q9DB20	22.2574	22.0952
549	Immunoglobulin kappa chain variable 9-124 OS=Mus musculus OX=10090 GN=Igkv9-124 PE=1 SV=7	A0A075B5K2	19.9984	19.635
550	40S ribosomal protein S26 OS=Mus musculus OX=10090 GN=Rps26 PE=1 SV=3	P62855	22.4333	22.9913
551	40S ribosomal protein S15a (Fragment) OS=Mus musculus OX=10090 GN=Rps15a PE=1 SV=1	F8WJ41	23.0731	23.2207
552	40S ribosomal protein S20 OS=Mus musculus OX=10090 GN=Rps20 PE=1 SV=1	P60867	22.8648	24.6614
553	2',3'-cyclic-nucleotide 3'-phosphodiesterase OS=Mus musculus OX=10090 GN=Cnp PE=1 SV=3	P16330	20.3201	19.5702
554	Cadam10_SVMPIII-6 OS=Crotalus adamanteus OX=8729 PE=3 SV=1	A0A1W7RB97	22.6872	21.3699
555	Carboxypeptidase Q (Fragment) OS=Mus musculus OX=10090 GN=Cpq PE=1 SV=1	A0A2I3BS14	19.7178	20.3969
556	Transmembrane p24-trafficking protein 7 OS=Mus musculus OX=10090 GN=Tmed7 PE=1 SV=1	E9Q7G1	20.9559	21.6651
557	Transmembrane emp24 domain-containing protein 4 OS=Crotalus adamanteus OX=8729 PE=2 SV=1	J3SEB9	21.1874	22.6056
558	Gpsn2 protein OS=Mus musculus OX=10090 GN=Tecr PE=1 SV=1	Q52L67	22.6501	23.3449
559	Vesicle-associated membrane protein 8 OS=Crotalus adamanteus OX=8729 PE=2 SV=1	A0A0F7Z1A0	21.8022	22.6864
560	Annexin A3 OS=Mus musculus OX=10090 GN=Anxa3 PE=1 SV=4	O35639	21.8772	21.3728
561	40S ribosomal protein S12 OS=Mus musculus OX=10090 GN=Rps12 PE=1 SV=2	P63323	22.375	23.8502
562	Annexin A11 OS=Mus musculus OX=10090 GN=Anxa11 PE=1 SV=2	P97384	20.9579	19.5444
563	T-complex protein 1 subunit alpha OS=Mus musculus OX=10090 GN=Tcp1 PE=1 SV=3	P11983	17.2039	20.274
564	Glutathione S-transferase theta-1 OS=Mus musculus OX=10090 GN=Gstt1 PE=1 SV=4	Q64471	23.5622	24.6398
565	Vitamin K epoxide reductase complex subunit 1 OS=Mus musculus OX=10090 GN=Vkorc1 PE=1 SV=1	Q9CRC0	22.4274	23.1811
566	GTP-binding nuclear protein Ran OS=Crotalus horridus OX=35024 PE=3 SV=1	A0A0K8RUE0	23.1409	23.3959
567	Fibronectin (Fragment) OS=Mus musculus OX=10090 GN=Fn1 PE=1 SV=1	A0A087WQW8	20.6948	21.1807
568	Acyl-CoA 6-desaturase OS=Mus musculus OX=10090 GN=Fads2 PE=1 SV=1	Q9Z0R9	20.4928	21.5333
569	Cytochrome c oxidase subunit 4 isoform 1, mitochondrial OS=Mus musculus OX=10090 GN=Cox4i1 PE=1 SV=2	P19783	22.027	22.8496
570	Basal cell adhesion molecule OS=Mus musculus OX=10090 GN=Bcam PE=1 SV=1	Q9R069	18.7458	18.8035
571	Ig heavy chain V region RF OS=Mus musculus OX=10090 PE=1 SV=1	P18524	23.2092	22.2185
572	Stress-induced-phosphoprotein 1 OS=Mus musculus OX=10090 GN=Stip1 PE=1 SV=1	Q60864	20.8969	21.2835
573	Voltage-dependent anion-selective channel protein 3 OS=Mus musculus OX=10090 GN=Vdac3 PE=1 SV=1	J3QMG3	21.5977	19.5575
574	40S ribosomal protein S16 OS=Crotalus horridus OX=35024 PE=2 SV=1	T1E506	21.7104	22.2091
575	60S ribosomal protein L27a OS=Mus musculus OX=10090 GN=Rpl27a PE=1 SV=5	P14115	20.5399	22.4404
576	Apolipoprotein C-I OS=Mus musculus OX=10090 GN=Apoc1 PE=1 SV=1	P34928	31.2899	31.4567
577	Cytochrome c oxidase subunit 5B, mitochondrial OS=Mus musculus OX=10090 GN=Cox5b PE=1 SV=1	P19536	22.5704	21.6031
578	DnaJ homolog subfamily C member 3 OS=Mus musculus OX=10090 GN=Dnajc3 PE=1 SV=1	Q91YW3	20.45	21.2418
579	Very-long-chain 3-oxoacyl-CoA reductase OS=Mus musculus OX=10090 GN=Hsd17b12 PE=1 SV=1	O70503	21.7529	22.5895
580	Nucleobindin 1, isoform CRA_b OS=Mus musculus OX=10090 GN=Nucb1 PE=1 SV=1	A0A1C7CYU3	20.2442	21.3206
581	Retinol-binding protein 4 OS=Mus musculus OX=10090 GN=Rbp4 PE=1 SV=2	Q00724	22.4572	21.8678
582	Predicted gene 20431 OS=Mus musculus OX=10090 GN=Gm20431 PE=4 SV=1	E9PY39	22.5927	22.9127
583	Keratin 78 OS=Mus musculus OX=10090 GN=Krt78 PE=1 SV=1	E9Q0F0	25.8555	27.5313
584	Immunoglobulin heavy variable 10-1 (Fragment) OS=Mus musculus OX=10090 GN=Ighv10-1 PE=4 SV=1	A0A0B4J1J6	20.9075	21.4019
585	Secreted phosphoprotein 24 OS=Mus musculus OX=10090 GN=Spp2 PE=1 SV=2	Q8K1I3	21.0811	20.3238
586	Mesothelin OS=Mus musculus OX=10090 GN=Msln PE=4 SV=1	A0A494B9A6	21.4195	20.7178
587	Immunoglobulin kappa variable 12-44 (Fragment) OS=Mus musculus OX=10090 GN=Igkv12-44 PE=4 SV=2	A0A140T8M2	23.0887	22.2398
588	Immunoglobulin kappa variable 5-39 OS=Mus musculus OX=10090 GN=Igkv5-39 PE=1 SV=7	A0A075B5M7	23.1345	22.5737
589	Resistin-like alpha OS=Mus musculus OX=10090 GN=Retnla PE=1 SV=1	Q9EP95	21.5625	20.4139
590	Calpain-1 catalytic subunit (Fragment) OS=Mus musculus OX=10090 GN=Capn1 PE=4 SV=1	A0A494BBB0	20.0074	20.4681
591	(E3-independent) E2 ubiquitin-conjugating enzyme UBE2O OS=Mus musculus OX=10090 GN=Ube2o PE=1 SV=3	Q6ZPJ3	18.7688	18.4501
592	Junctional adhesion molecule A OS=Mus musculus OX=10090 GN=F11r PE=1 SV=2	O88792	20.5479	20.8197
593	Transforming growth factor-beta-induced protein ig-h3 OS=Mus musculus OX=10090 GN=Tgfbi PE=1 SV=1	Q3UXJ2	20.7484	20.6217
594	Histocompatibility 13 (Fragment) OS=Mus musculus OX=10090 GN=H13 PE=1 SV=1	A3KGR9	21.0962	22.175
595	Cytochrome P450 2B19 OS=Mus musculus OX=10090 GN=Cyp2b19 PE=2 SV=1	O55071	21.6678	21.9661
596	40S ribosomal protein S27 OS=Mus musculus OX=10090 GN=Rps27 PE=1 SV=3	Q6ZWU9	21.212	22.5633
597	Protein S100-A6 OS=Mus musculus OX=10090 GN=S100a6 PE=1 SV=3	P14069	24.3694	24.1312
598	60S ribosomal protein L3 OS=Mus musculus OX=10090 GN=Rpl3 PE=1 SV=3	P27659	21.0426	23.9958
599	T-complex protein 1 subunit epsilon OS=Crotalus horridus OX=35024 PE=2 SV=1	T1D848	25.0534	25.6304
600	Peroxiredoxin-6 OS=Mus musculus OX=10090 GN=Prdx6 PE=1 SV=1	Q6GT24	20.498	19.9607
601	T-complex protein 1 subunit theta OS=Crotalus adamanteus OX=8729 PE=2 SV=1	J3S9N2	19.8118	23.9281
602	Erythrocyte band 7 integral membrane protein OS=Crotalus horridus OX=35024 PE=2 SV=1	T1DMR7	21.1235	22.6656
603	tRNA-splicing ligase RtcB homolog OS=Mus musculus OX=10090 GN=Rtcb PE=1 SV=1	Q99LF4	22.6749	19.7275
604	3-alpha-hydroxysteroid dehydrogenase type 1 OS=Mus musculus OX=10090 GN=Akr1c14 PE=1 SV=1	Q91WT7	19.4366	20.8052
605	60S ribosomal protein L11 (Fragment) OS=Mus musculus OX=10090 GN=Rpl11 PE=1 SV=1	A2BH06	21.6343	22.6943
606	C-type lectin domain family 3, member b OS=Mus musculus OX=10090 GN=Clec3b PE=1 SV=1	Q8CFZ6	20.9153	21.1708
607	Cytochrome b5 type B OS=Mus musculus OX=10090 GN=Cyb5b PE=1 SV=1	Q9CQX2	20.7181	21.8732
608	Crotamine 5 OS=Crotalus oreganus helleri OX=8741 PE=2 SV=1	G9DCI7	25.1987	24.1719
609	Caveolin-1 OS=Mus musculus OX=10090 GN=Cav1 PE=1 SV=1	H3BKG0	24.1649	23.2526
610	Carboxylic ester hydrolase OS=Mus musculus OX=10090 GN=Ces2g PE=1 SV=1	E9PV38	20.6875	21.887
611	Lysosome-associated membrane glycoprotein 2 OS=Mus musculus OX=10090 GN=Lamp2 PE=1 SV=2	P17047	21.6136	22.2054
612	40S ribosomal protein S2 (Fragment) OS=Mus musculus OX=10090 GN=Rps2 PE=1 SV=1	D3YVC1	21.7138	22.9005
613	L-lactate dehydrogenase B chain OS=Mus musculus OX=10090 GN=Ldhb PE=1 SV=2	P16125	20.3299	20.9296
614	Transforming protein RhoA OS=Mus musculus OX=10090 GN=Rhoa PE=1 SV=1	Q9QUI0	22.6983	22.4871
615	Signal recognition particle 54 kDa protein OS=Crotalus adamanteus OX=8729 GN=SRP54 PE=2 SV=1	J3S9K4	21.9288	23.2652
616	Adenylyl cyclase-associated protein 1 OS=Mus musculus OX=10090 GN=Cap1 PE=1 SV=4	P40124	21.3896	21.3996
617	Protein Igkv5-48 (Fragment) OS=Mus musculus OX=10090 GN=Igkv5-48 PE=4 SV=2	A0A140T8N2	21.717	23.3083
618	Voltage-dependent anion-selective channel protein 2 (Fragment) OS=Mus musculus OX=10090 GN=Vdac2 PE=1 SV=1	A0A286YCR8	21.1057	20.3595
619	F-actin-capping protein subunit beta OS=Mus musculus OX=10090 GN=Capzb PE=1 SV=3	P47757	22.4284	20.3103
620	Sodium/bile acid cotransporter OS=Mus musculus OX=10090 GN=Slc10a1 PE=1 SV=1	O08705	21.4373	22.3897
621	Retinol dehydrogenase 11 OS=Mus musculus OX=10090 GN=Rdh11 PE=1 SV=1	Q9R1R8	20.8876	22.0568
622	Alpha-1-acid glycoprotein 2 OS=Mus musculus OX=10090 GN=Orm2 PE=1 SV=1	P07361	22.6654	24.9504
623	Adenylate kinase 2, mitochondrial OS=Mus musculus OX=10090 GN=Ak2 PE=1 SV=5	Q9WTP6	20.5219	21.9251
624	Metalloreductase STEAP3 OS=Mus musculus OX=10090 GN=Steap3 PE=1 SV=1	A0A0R4J1G9	22.3717	22.7367
625	GDH/6PGL endoplasmic bifunctional protein OS=Mus musculus OX=10090 GN=H6pd PE=1 SV=2	Q8CFX1	20.8991	21.907
626	Cadam10_MYO-2 OS=Crotalus adamanteus OX=8729 PE=4 SV=1	A0A1W7RB98	26.247	22.1673
627	Plexin-B2 OS=Mus musculus OX=10090 GN=Plxnb2 PE=1 SV=1	B2RXS4	21.5	21.8848
628	Ig heavy chain V region OS=Mus musculus OX=10090 PE=1 SV=1	P01741	22.1131	21.4174
629	Immunoglobulin kappa chain variable 8-30 (Fragment) OS=Mus musculus OX=10090 GN=Igkv8-30 PE=4 SV=2	A0A140T8M3	22.7634	22.593
630	60S ribosomal protein L4 OS=Mus musculus OX=10090 GN=Rpl4 PE=1 SV=3	Q9D8E6	20.6474	21.09
631	Perilipin-3 OS=Mus musculus OX=10090 GN=Plin3 PE=1 SV=1	Q9DBG5	21.4806	20.29
632	Histidine triad nucleotide-binding protein 1 OS=Mus musculus OX=10090 GN=Hint1 PE=1 SV=3	P70349	21.0182	21.3561
633	Apolipoprotein C-II OS=Mus musculus OX=10090 GN=Apoc2 PE=2 SV=1	Q05020	28.5835	29.0238
634	Aflatoxin B1 aldehyde reductase member 2 OS=Mus musculus OX=10090 GN=Akr7a2 PE=1 SV=3	Q8CG76	20.5606	21.7265
635	Activator of 90 kDa heat shock protein ATPase homolog 1 OS=Mus musculus OX=10090 GN=Ahsa1 PE=1 SV=2	Q8BK64	19.5144	19.5951
636	DnaJ homolog subfamily B member 4 OS=Mus musculus OX=10090 GN=Dnajb4 PE=1 SV=1	Q9D832	17.224	15.7776
637	Apolipoprotein A-II OS=Mus musculus OX=10090 GN=Apoa2 PE=1 SV=2	P09813	30.4613	29.6097
638	Immunoglobulin kappa chain variable 15-103 (Fragment) OS=Mus musculus OX=10090 GN=Igkv15-103 PE=4 SV=2	A0A140T8P3	22.5443	21.2184
639	Immunoglobulin kappa chain variable 4-61 OS=Mus musculus OX=10090 GN=Igkv4-61 PE=4 SV=7	A0A075B5M2	23.9347	23.6584
640	Reticulon-3 OS=Mus musculus OX=10090 GN=Rtn3 PE=1 SV=2	Q9ES97	21.9588	22.4227
641	Nucleoside diphosphate kinase (Fragment) OS=Mus musculus OX=10090 GN=Nme1 PE=1 SV=1	Q5NC80	19.5801	19.3723
642	Snaclec CHH-B subunit alpha OS=Crotalus horridus OX=35024 PE=1 SV=1	P81508	21.7028	21.6112
643	40S ribosomal protein S25 OS=Mus musculus OX=10090 GN=Rps25 PE=1 SV=1	A0A1L1SQA8	20.6549	22.8286
644	Calumenin (Fragment) OS=Mus musculus OX=10090 GN=Calu PE=1 SV=2	G3UY49	21.9427	21.8662
645	Uroplakin-3b OS=Mus musculus OX=10090 GN=Upk3b PE=1 SV=1	A0A0R4J0S8	20.8763	21.0893
646	Immunoglobulin heavy variable 7-3 (Fragment) OS=Mus musculus OX=10090 GN=Ighv7-3 PE=4 SV=2	A0A075B5R2	21.3122	20.7534
647	Coagulation factor XII OS=Mus musculus OX=10090 GN=F12 PE=1 SV=2	Q80YC5	21.8096	20.7989
648	Cytochrome c oxidase subunit 6C OS=Mus musculus OX=10090 GN=Cox6c PE=1 SV=3	Q9CPQ1	22.9606	22.58
649	T-complex protein 1 subunit beta OS=Mus musculus OX=10090 GN=Cct2 PE=1 SV=4	P80314	20.4252	21.2976
650	Immunoglobulin kappa chain variable 8-24 (Fragment) OS=Mus musculus OX=10090 GN=Igkv8-24 PE=4 SV=2	A0A140T8P5	22.5329	21.898
651	Prohibitin-2 (Fragment) OS=Mus musculus OX=10090 GN=Phb2 PE=1 SV=1	F6QPR1	19.4201	19.6759
652	N-acetyltransferase family 8 member 2 OS=Mus musculus OX=10090 GN=Nat8f2 PE=1 SV=1	Q8CHQ9	22.5558	23.3173
653	60S ribosomal protein L7 OS=Mus musculus OX=10090 GN=Rpl7 PE=1 SV=2	P14148	19.831	20.721
654	Immunoglobulin heavy variable 9-4 OS=Mus musculus OX=10090 GN=Ighv9-4 PE=4 SV=1	A0A075B5S9	21.0832	21.1857
655	Bone marrow stromal antigen 2 OS=Mus musculus OX=10090 GN=Bst2 PE=1 SV=1	Q8R2Q8	19.6132	19.7177
656	Integrin-linked protein kinase OS=Mus musculus OX=10090 GN=Ilk PE=1 SV=2	O55222	20.811	20.2315
657	ADP-ribosyl cyclase/cyclic ADP-ribose hydrolase 1 OS=Mus musculus OX=10090 GN=Cd38 PE=1 SV=2	P56528	20.143	19.8986
658	Cytochrome b-c1 complex subunit Rieske, mitochondrial OS=Mus musculus OX=10090 GN=Uqcrfs1 PE=1 SV=1	Q9CR68	20.5221	20.3805
659	Apolipoprotein L 11b OS=Mus musculus OX=10090 GN=Apol11b PE=4 SV=1	E9PUZ0	15.2477	17.7846
660	Sorcin OS=Mus musculus OX=10090 GN=Sri PE=1 SV=1	Q6P069	21.7583	21.2987
661	Predicted gene, 49369 (Fragment) OS=Mus musculus OX=10090 GN=Gm49369 PE=1 SV=1	F6Y6L6	19.9217	21.0933
662	Thy-1 membrane glycoprotein (Fragment) OS=Mus musculus OX=10090 GN=Thy1 PE=1 SV=1	A0A1L1SUX8	22.872	21.0056
663	Ig heavy chain V region MOPC 141 OS=Mus musculus OX=10090 PE=4 SV=1	P01819	20.2804	19.3447
664	26S proteasome regulatory subunit 7 OS=Mus musculus OX=10090 GN=Psmc2 PE=1 SV=1	Q8BVQ9	20.3399	20.6609
665	Cell cycle progression protein 1-like protein OS=Crotalus horridus OX=35024 PE=2 SV=1	T1E671	22.7104	25.3512
666	Immunoglobulin heavy variable 14-4 OS=Mus musculus OX=10090 GN=Ighv14-4 PE=4 SV=1	A0A075B5S3	22.2019	22.376
667	Glia-derived nexin (Fragment) OS=Mus musculus OX=10090 GN=Serpine2 PE=1 SV=1	A0A087WQ70	22.2986	21.0519
668	MCG10343, isoform CRA_b OS=Mus musculus OX=10090 GN=Slc25a3 PE=1 SV=1	G5E902	22.3881	21.5956
669	Keratin, type I cuticular Ha5 OS=Mus musculus OX=10090 GN=Krt35 PE=1 SV=1	Q497I4	21.9071	22.0648
670	ATP synthase subunit delta, mitochondrial OS=Mus musculus OX=10090 GN=Atp5f1d PE=1 SV=1	Q9D3D9	22.1746	22.1106
671	Coactosin-like protein OS=Mus musculus OX=10090 GN=Cotl1 PE=1 SV=3	Q9CQI6	21.1771	20.2533
672	Crotamine OS=Crotalus durissus terrificus OX=8732 GN=CRO2 PE=1 SV=1	Q9PWF3	24.6806	24.2826
673	Immunoglobulin kappa variable 8-28 OS=Mus musculus OX=10090 GN=Igkv8-28 PE=1 SV=7	A0A075B5N3	20.9923	20.8543
674	Starch-binding domain-containing protein 1 OS=Mus musculus OX=10090 GN=Stbd1 PE=1 SV=1	Q8C7E7	20.6378	22.0008
675	Bradykinin inhibitor peptide OS=Crotalus atrox OX=8730 PE=1 SV=1	P0CJ34	28.1045	24.8959
676	Receptor-type tyrosine-protein phosphatase C (Fragment) OS=Mus musculus OX=10090 GN=Ptprc PE=1 SV=1	A0A0A6YXM4	20.1772	19.3783
677	Endoplasmic reticulum resident protein 44 OS=Mus musculus OX=10090 GN=Erp44 PE=1 SV=1	Q9D1Q6	21.4725	21.9183
678	Acyl-protein thioesterase 2 OS=Crotalus horridus OX=35024 PE=2 SV=1	T1DKP0	20.9365	20.7441
679	Cytochrome c oxidase subunit 7A2, mitochondrial OS=Mus musculus OX=10090 GN=Cox7a2 PE=1 SV=2	P48771	21.7541	21.6503
680	Clathrin light chain OS=Mus musculus OX=10090 GN=Clta PE=1 SV=1	Q6PFA2	20.8565	22.2003
681	40S ribosomal protein S7 OS=Crotalus horridus OX=35024 PE=2 SV=1	T1DIY8	20.7487	22.9021
682	Phosphomannomutase 2 OS=Mus musculus OX=10090 GN=Pmm2 PE=1 SV=1	Q9Z2M7	20.9146	21.7846
683	Phenylalanine--tRNA ligase alpha subunit OS=Mus musculus OX=10090 GN=Farsa PE=1 SV=1	E9PWY9	19.2943	21.6517
684	Actin-related protein 2/3 complex subunit 5 OS=Mus musculus OX=10090 GN=Arpc5 PE=1 SV=1	Q3UA72	22.1835	22.6887
685	Ubiquitin-conjugating enzyme E2 L3 OS=Mus musculus OX=10090 GN=Ube2l3 PE=1 SV=1	A0A338P702	20.8823	20.7728
686	60S ribosomal protein L31 OS=Mus musculus OX=10090 GN=Rpl31 PE=1 SV=1	P62900	20.6987	22.5879
687	NUAK family SNF1-like kinase 2 OS=Mus musculus OX=10090 GN=Nuak2 PE=1 SV=2	Q8BZN4	23.716	25.499
688	ATP synthase F(0) complex subunit B1, mitochondrial OS=Mus musculus OX=10090 GN=Atp5pb PE=1 SV=1	Q9CQQ7	20.7176	20.8745
689	T-complex protein 1 subunit eta OS=Crotalus horridus OX=35024 PE=2 SV=1	T1E401	20.8045	20.8592
690	Translocon-associated protein subunit alpha (Fragment) OS=Mus musculus OX=10090 GN=Ssr1 PE=1 SV=1	A0A286YDB7	21.0145	22.0503
691	Ubiquitin-fold modifier 1 OS=Mus musculus OX=10090 GN=Ufm1 PE=1 SV=1	P61961	17.7618	17.1897
692	S-formylglutathione hydrolase OS=Mus musculus OX=10090 GN=Esd PE=1 SV=1	Q9R0P3	20.0241	21.2121
693	Protein YIPF5 OS=Mus musculus OX=10090 GN=Yipf5 PE=1 SV=1	Q9EQQ2	16.4024	17.6787
694	RIKEN cDNA 2210010C04 gene OS=Mus musculus OX=10090 GN=2210010C04Rik PE=1 SV=1	Q9CPN9	21.1344	21.2759
695	Beta-1,4-galactosyltransferase 1 OS=Mus musculus OX=10090 GN=B4galt1 PE=1 SV=1	P15535	20.8986	20.9098
696	Synaptophysin-like protein OS=Mus musculus OX=10090 GN=Sypl PE=1 SV=1	D6RFU9	21.8284	21.606
697	40S ribosomal protein S21 OS=Mus musculus OX=10090 GN=Rps21 PE=1 SV=1	Q9CQR2	20.3275	21.6127
698	GTPase KRas OS=Crotalus adamanteus OX=8729 PE=2 SV=1	A0A0F7Z7F1	21.6394	21.5219
699	Vesicle transport protein SEC20 OS=Mus musculus OX=10090 GN=Bnip1 PE=1 SV=1	Q6QD59	23.1899	21.385
700	Adenylosuccinate lyase OS=Crotalus adamanteus OX=8729 PE=2 SV=1	A0A0F7ZEQ3	20.3839	20.5253
701	Barrier-to-autointegration factor OS=Mus musculus OX=10090 GN=Banf1 PE=1 SV=1	O54962	23.5656	22.8432
702	60S ribosomal protein L28 OS=Mus musculus OX=10090 GN=Rpl28 PE=1 SV=2	P41105	20.0458	21.0145
703	Tryptophan--tRNA ligase, cytoplasmic OS=Mus musculus OX=10090 GN=Wars PE=1 SV=2	P32921	16.9665	16.6975
704	Immunoglobulin kappa variable 6-14 (Fragment) OS=Mus musculus OX=10090 GN=Igkv6-14 PE=4 SV=2	A0A140T8P1	23.9172	23.325
705	Immunoglobulin lambda variable 2 OS=Mus musculus OX=10090 GN=Iglv2 PE=1 SV=1	A0A075B664	23.6118	24.9478
706	NADH dehydrogenase [ubiquinone] 1 alpha subcomplex subunit 12 OS=Mus musculus OX=10090 GN=Ndufa12 PE=1 SV=2	F6RBR6	20.0578	20.5127
707	Complement component receptor 1-like protein OS=Mus musculus OX=10090 GN=Cr1l PE=1 SV=1	A0A0A6YY75	21.2898	20.8108
708	Catalase OS=Crotalus horridus OX=35024 PE=2 SV=1	T1DM04	21.0384	20.4931
709	40S ribosomal protein S15 OS=Mus musculus OX=10090 GN=Rps15 PE=1 SV=2	P62843	22.1151	23.5618
710	Transmembrane protein 33 OS=Mus musculus OX=10090 GN=Tmem33 PE=1 SV=1	A0A0R4J1Z3	20.3575	21.5464
711	26S proteasome non-ATPase regulatory subunit 7-like protein OS=Crotalus adamanteus OX=8729 PE=2 SV=1	A0A0F7ZBQ5	18.7134	19.9913
712	Ribonuclease 4 OS=Mus musculus OX=10090 GN=Rnase4 PE=1 SV=1	Q9JJH1	19.9394	21.3499
713	Transmembrane and coiled-coil domains protein 2 OS=Mus musculus OX=10090 GN=Tmcc2 PE=1 SV=1	Q3TZY4	21.8166	21.3184
714	Myeloid-derived growth factor OS=Mus musculus OX=10090 GN=Mydgf PE=1 SV=1	Q9CPT4	17.1023	20.5461
715	Phosphatidylethanolamine-binding protein 1-like protein OS=Crotalus adamanteus OX=8729 PE=2 SV=1	J3S4V0	20.6987	20.4746
716	NEDD8-conjugating enzyme Ubc12 (Fragment) OS=Mus musculus OX=10090 GN=Ube2m PE=1 SV=1	F6WMC0	19.3772	17.7546
717	7-dehydrocholesterol reductase OS=Mus musculus OX=10090 GN=Dhcr7 PE=1 SV=1	A0A140LIT2	21.3456	22.7293
718	Sclerostin OS=Mus musculus OX=10090 GN=Sost PE=1 SV=2	Q99P68	24.254	24.9037
719	Desmoglein-1-alpha OS=Mus musculus OX=10090 GN=Dsg1a PE=2 SV=2	Q61495	19.2232	21.2376
720	Serine endopeptidase OS=Crotalus lepidus OX=44709 PE=2 SV=1	A0A2I7YS39	22.4003	20.7198
721	High affinity immunoglobulin epsilon receptor subunit gamma OS=Mus musculus OX=10090 GN=Fcer1g PE=1 SV=1	P20491	20.3649	20.1034
722	Cytochrome c oxidase subunit NDUFA4 OS=Mus musculus OX=10090 GN=Ndufa4 PE=1 SV=2	Q62425	22.4685	21.1839
723	3-beta-hydroxysteroid-Delta(8),Delta(7)-isomerase OS=Mus musculus OX=10090 GN=Ebp PE=1 SV=3	P70245	20.8933	21.4331
724	Uroplakin-1b OS=Mus musculus OX=10090 GN=Upk1b PE=2 SV=3	Q9Z2C6	22.3734	20.891
725	Testis-expressed gene 264 OS=Mus musculus OX=10090 GN=Tex264 PE=1 SV=1	E9Q137	19.6003	20.5325
726	Nuclear pore complex protein Nup85 OS=Mus musculus OX=10090 GN=Nup85 PE=1 SV=1	Q8R480	21.9734	22.4732
727	Fc fragment of IgG-binding protein OS=Mus musculus OX=10090 GN=Fcgbp PE=1 SV=1	E9Q0B5	26.5632	27.848
728	Transketolase OS=Mus musculus OX=10090 GN=Tkt PE=1 SV=1	P40142	20.55	21.167
729	Ferritin light chain 1 OS=Mus musculus OX=10090 GN=Ftl1 PE=1 SV=2	P29391	20.0691	20.0989
730	Multifunctional protein ADE2 OS=Mus musculus OX=10090 GN=Paics PE=1 SV=4	Q9DCL9	20.0668	21.5514
731	Metalloproteinase OS=Crotalus molossus molossus OX=31151 PE=2 SV=1	Q8JJ50	22.3196	20.999
732	ATP synthase subunit g, mitochondrial OS=Mus musculus OX=10090 GN=Atp5mg PE=1 SV=1	Q9CPQ8	20.3608	19.6388
733	ATP synthase subunit epsilon, mitochondrial OS=Mus musculus OX=10090 GN=Atp5f1e PE=1 SV=2	P56382	20.8942	21.1813
734	NudC domain-containing protein 2 OS=Mus musculus OX=10090 GN=Nudcd2 PE=1 SV=1	E0CYQ2	24.1485	23.9013
735	Immunoglobulin heavy variable V8-5 (Fragment) OS=Mus musculus OX=10090 GN=Ighv8-5 PE=4 SV=1	A0A0A6YY60	20.3782	23.3913
736	Nuclear factor of kappa light polypeptide gene enhancer in B-cells inhibitor-like 2 OS=Mus musculus OX=10090 GN=Tonsl PE=1 SV=1	G3UW83	20.4929	21.5384
737	alpha-1,2-Mannosidase OS=Mus musculus OX=10090 GN=Man1a PE=1 SV=1	A0A1W2P6N0	20.6425	21.4293
738	Coxsackievirus and adenovirus receptor homolog OS=Mus musculus OX=10090 GN=Cxadr PE=1 SV=1	P97792	19.831	19.9626
739	Uteroglobin OS=Mus musculus OX=10090 GN=Scgb1a1 PE=1 SV=1	Q06318	22.1801	20.3387
740	Long-chain-fatty-acid--CoA ligase 6 OS=Mus musculus OX=10090 GN=Acsl6 PE=1 SV=1	Q5F2C5	22.3609	22.3536
741	Histone H3.3 OS=Mus musculus OX=10090 GN=H3f3a PE=1 SV=2	P84244	22.617	22.1893
742	Amine oxidase [flavin-containing] B OS=Mus musculus OX=10090 GN=Maob PE=1 SV=4	Q8BW75	20.255	20.9391
743	Receptor expression-enhancing protein OS=Mus musculus OX=10090 GN=Reep5 PE=1 SV=1	G3X8R0	21.8759	23.3654
744	Glutathione S-transferase theta-2 OS=Mus musculus OX=10090 GN=Gstt2 PE=1 SV=4	Q61133	20.0386	21.4128
745	TBC1 domain family member 23-like OS=Crotalus adamanteus OX=8729 PE=2 SV=1	J3SDE7	23.2058	23.6241
746	Kinectin-like OS=Crotalus adamanteus OX=8729 PE=2 SV=1	J3S8Z7	25.619	21.9476
747	mTERF domain containing 1 OS=Crotalus horridus OX=35024 PE=4 SV=1	A0A0K8RTX6	18.7287	16.6147
748	26S proteasome non-ATPase regulatory subunit 8-like OS=Crotalus adamanteus OX=8729 PE=2 SV=1	J3S4X5	20.2399	20.2131
749	Protein TANC2 (Fragment) OS=Mus musculus OX=10090 GN=Tanc2 PE=1 SV=1	A0A140LJD2	22.0007	19.3993
750	Arachidonate 12-lipoxygenase, 12S-type OS=Mus musculus OX=10090 GN=Alox12 PE=1 SV=4	P39655	20.2194	20.8279
751	40S ribosomal protein S23 OS=Crotalus horridus OX=35024 PE=2 SV=1	T1DL85	18.913	21.2357
752	RNA polymerase II-associated protein 1 OS=Mus musculus OX=10090 GN=Rpap1 PE=1 SV=2	Q80TE0	23.4364	24.2762
753	Proteasome subunit beta type-2 OS=Mus musculus OX=10090 GN=Psmb2 PE=1 SV=1	Q9R1P3	20.3531	22.5358
754	Synaptosomal-associated protein OS=Crotalus adamanteus OX=8729 PE=2 SV=1	J3S9H8	19.4685	18.3837
755	Solute carrier family 25, member 27 OS=Mus musculus OX=10090 GN=Slc25a27 PE=1 SV=1	Q9D6D0	22.9269	24.0104
756	Kinesin light chain 2-like protein OS=Crotalus adamanteus OX=8729 PE=2 SV=1	J3RZU0	21.1359	22.4058
757	Janus kinase and microtubule-interacting protein 2 OS=Mus musculus OX=10090 GN=Jakmip2 PE=1 SV=2	D3YXK0	19.7466	21.6104
758	AP-2 complex subunit alpha OS=Crotalus horridus OX=35024 PE=3 SV=1	A0A0K8S3X1	20.726	20.5386
759	Vacuolar protein sorting-associated protein 18 homolog OS=Mus musculus OX=10090 GN=Vps18 PE=1 SV=2	Q8R307	20.2357	20.5146
760	Prominin-1 OS=Mus musculus OX=10090 GN=Prom1 PE=1 SV=1	A0A0R4J0B0	27.1109	25.4201
761	Prohibitin OS=Mus musculus OX=10090 GN=Phb PE=1 SV=1	P67778	20.3896	19.8292
762	Eukaryotic translation initiation factor 4E (Fragment) OS=Mus musculus OX=10090 GN=Eif4e PE=1 SV=1	A0A0G2JGT5	19.2157	19.6948
763	Steryl-sulfatase OS=Mus musculus OX=10090 GN=Sts PE=1 SV=1	P50427	19.6789	19.895
764	Ubiquitin-like protein ISG15 OS=Mus musculus OX=10090 GN=Isg15 PE=1 SV=4	Q64339	21.5913	21.8303
765	Calpain-8 OS=Mus musculus OX=10090 GN=Capn8 PE=1 SV=1	Q91VA3	23.722	22.6106
766	RIKEN cDNA 2900026A02 gene OS=Mus musculus OX=10090 GN=2900026A02Rik PE=1 SV=1	A0A1D5RLN6	21.1251	20.8312
767	Centromere protein F OS=Mus musculus OX=10090 GN=Cenpf PE=1 SV=1	E9Q3P4	22.2469	23.1123
768	Arrestin domain-containing protein 2 OS=Mus musculus OX=10090 GN=Arrdc2 PE=2 SV=1	Q9D668	21.8029	20.5198
769	Cysteine-rich protein 1 OS=Mus musculus OX=10090 GN=Crip1 PE=1 SV=2	P63254	23.7829	23.0736
770	Protocadherin Fat 2 OS=Mus musculus OX=10090 GN=Fat2 PE=1 SV=1	Q5F226	21.2418	21.374
