# Supplementary material for: Proteomic Identification and Quantification of Snake Venom Biomarkers in Venom and Plasma Extracellular Vesicles
Source: Toxins (Basel). 2021 Sep 15;13(9):654. doi: 10.3390/toxins13090654 (PMC8473211; doi:10.3390/toxins13090654)
Supplement: Supplementary file 1 [file toxins-13-00654-s001.zip › Supplemental Data S4 Plasma EV Quant.xlsx]

## Sheet: C. atrox_Plasma EV_Quant File
Supplementary Table S4A. Quant file produced from LC-MS
No.	Checked	Protein FDR Confidence: A4 PMI-Byonic	Master	Accession	Description	Exp. q-value: A4 PMI-Byonic	Coverage [%]	# Peptides	# PSMs	# Unique Peptides	# Protein Groups	# AAs	MW [kDa]	calc. pI	# Peptides (by Search Engine): PMI-Byonic A4	# Razor Peptides	Abundance Ratio: (F4) / (F3)	Abundance Ratio Adj. P-Value: (F4) / (F3)	Abundance Ratio Variability [%]: (F4) / (F3)	Abundances (Grouped): F3	Abundances (Grouped): F4	Found in Sample: [S3] F3: Sample	Found in Sample: [S4] F4: Sample	|Log Prob| (by Search Engine): PMI-Byonic A4	# Cumulative Decoys (by Search Engine): PMI-Byonic A4	FDR (by Search Engine): PMI-Byonic A4	Confidence (by Search Engine): PMI-Byonic A4	Modifications	Phospho (S; T; Y) Count	Phospho (S; T; Y) Positions
1	FALSE	High	Master Protein	E9Q414	Apolipoprotein B-100 OS=Mus musculus GN=Apob PE=1 SV=1	0	59	237	695	237	1	4505	509.1	6.81	237	0	1.14	0.773007	30.68	4.72979e+08	5.33292e+08	High	High	1976.5	0	0	3		0
2	FALSE	High	Master Protein	A0A087WSN6	Fibronectin OS=Mus musculus GN=Fn1 PE=1 SV=1	0	62	96	223	96	1	2296	252.9	6.07	96	0	1.48	0.559858	25.33	5.32526e+07	8.84228e+07	High	High	879.96	0	0	3		0
3	FALSE	High	Master Protein	P08032	Spectrin alpha chain, erythrocytic 1 OS=Mus musculus GN=Spta1 PE=1 SV=3	0	60	128	237	128	1	2415	279.7	5.03	128	0	0.156	0.268295	0.69	1.01538e+08	1.35812e+07	High	High	875.21	0	0	3		0
4	FALSE	High	Master Protein	Q8VDD5	Myosin-9 OS=Mus musculus GN=Myh9 PE=1 SV=4	0	63	123	222	122	1	1960	226.2	5.66	123	1	0.074	0.0171383	0.2	8.50187e+07	8.27617e+06	High	High	831.67	0	0	3		0
5	FALSE	High	Master Protein	Q8BTM8	Filamin-A OS=Mus musculus GN=Flna PE=1 SV=5	0	57	110	154	110	1	2647	281	6.04	110	0	0.065	0.0102592	0.14	7.58231e+07	3.0631e+06	High	High	775.36	0	0	3		0
6	FALSE	High	Master Protein	Q3UGX2	Spectrin beta 1 OS=Mus musculus GN=Sptb PE=1 SV=1	0	59	126	224	126	1	2329	267.9	5.49	126	0	0.147	0.231277	0.52	1.07165e+08	2.0728e+07	High	High	740.18	0	0	3	Acetyl [N-Term]	0
7	FALSE	High	Master Protein	P26039	Talin-1 OS=Mus musculus GN=Tln1 PE=1 SV=2	0	53	92	153	92	1	2541	269.7	6.18	92	0	0.231	0.613682	1.39	1.78416e+07	2.72949e+06	High	High	720.64	0	0	3		0
8	FALSE	High	Master Protein	P01027	Complement C3 OS=Mus musculus GN=C3 PE=1 SV=3	0	63	95	250	95	1	1663	186.4	6.73	95	0	1.259	0.693107	26.09	1.39119e+08	1.80995e+08	High	High	698.33	0	0	3		0
9	FALSE	High	Master Protein	E9QPU1	von Willebrand factor OS=Mus musculus GN=Vwf PE=1 SV=2	0	40	81	111	81	1	2813	309	5.5	81	0	0.061	0.00767998	0.58	4.61801e+07	343758	High	High	631.86	0	0	3		0
10	FALSE	High	Master Protein	G8JL84	Ankyrin-1 OS=Mus musculus GN=Ank1 PE=1 SV=1	0	60	84	147	84	1	1863	204.1	6.38	84	0	0.152	0.253389	0.78	5.63644e+07	7.74375e+06	High	High	551.85	0	0	3		0
11	FALSE	High	Master Protein	P28665	Murinoglobulin-1 OS=Mus musculus GN=Mug1 PE=1 SV=3	0	50	64	169	64	1	1476	165.2	6.42	64	0	0.776	0.94623	18.21	4.57624e+07	3.57885e+07	High	High	542.97	0	0	3		0
12	FALSE	High	Master Protein	Q61838	Pregnancy zone protein OS=Mus musculus GN=Pzp PE=1 SV=3	0	52	61	164	61	1	1495	165.7	6.68	61	0	0.73	0.965665	15.14	1.01709e+08	7.76592e+07	High	High	500.63	0	0	3		0
13	FALSE	High	Master Protein	Q8K0E8	Fibrinogen beta chain OS=Mus musculus GN=Fgb PE=1 SV=1	0	77	44	290	44	1	481	54.7	7.08	44	0	0.728	0.966185	18.12	1.02718e+09	7.90927e+08	High	High	470.89	0	0	3		0
14	FALSE	High	Master Protein	E9PV24	Fibrinogen alpha chain OS=Mus musculus GN=Fga PE=1 SV=1	0	67	67	254	67	1	789	87.4	6.11	67	0	0.951	0.886326	35.14	9.0706e+08	7.65572e+08	High	High	467.72	0	0	3		0
15	FALSE	High	Master Protein	P20918	Plasminogen OS=Mus musculus GN=Plg PE=1 SV=3	0	74	47	138	47	1	812	90.7	6.6	47	0	0.649	0.973849	9.67	5.84813e+07	3.79896e+07	High	High	429.19	0	0	3		0
16	FALSE	High	Master Protein	O88783	Coagulation factor V OS=Mus musculus GN=F5 PE=1 SV=1	0	34	66	143	66	1	2183	247.1	6.05	66	0	0.771	0.94623	19.24	4.599e+07	3.42021e+07	High	High	419.41	0	0	3		0
17	FALSE	High	Master Protein	P35441	Thrombospondin-1 OS=Mus musculus GN=Thbs1 PE=1 SV=1	0	53	54	113	54	1	1170	129.6	4.96	54	0	0.223	0.582425	1.73	6.15459e+07	2.05034e+07	High	High	411.15	0	0	3		0
18	FALSE	High	Master Protein	E9PVD2	Inter alpha-trypsin inhibitor, heavy chain 4 OS=Mus musculus GN=Itih4 PE=1 SV=1	0	57	41	119	41	1	941	104.5	6.4	41	0	2.834	0.101425	34.86	2.82251e+07	7.19772e+07	High	High	406.42	0	0	3		0
19	FALSE	High	Master Protein	Q921I1	Serotransferrin OS=Mus musculus GN=Tf PE=1 SV=1	0	69	44	127	44	1	697	76.7	7.18	44	0	0.572	0.996826	7.84	1.38148e+08	8.05414e+07	High	High	388.29	0	0	3		0
20	FALSE	High	Master Protein	E9Q8I0	Complement factor H OS=Mus musculus GN=Cfh PE=1 SV=1	0	60	60	114	60	1	1252	141.2	7.11	60	0	2.246	0.213309	26.36	2.56986e+07	5.20909e+07	High	High	377.57	0	0	3		0
21	FALSE	High	Master Protein	P07724	Serum albumin OS=Mus musculus GN=Alb PE=1 SV=3	0	79	48	191	48	1	608	68.6	6.07	48	0	0.503	0.973849	7.36	1.0464e+09	5.45643e+08	High	High	375.89	0	0	3		0
22	FALSE	High	Master Protein	Q8R429	Sarcoplasmic/endoplasmic reticulum calcium ATPase 1 OS=Mus musculus GN=Atp2a1 PE=1 SV=1	0	47	42	119	40	1	994	109.4	5.22	42	3	0.137	0.191422	0.52	7.72206e+07	1.03053e+07	High	High	341.5	0	0	3	Acetyl [N-Term]	0
23	FALSE	High	Master Protein	Q3UER8	Fibrinogen gamma chain OS=Mus musculus GN=Fgg PE=1 SV=1	0	83	35	210	35	1	443	50.3	5.62	35	0	0.791	0.937427	22.89	1.07306e+09	8.67036e+08	High	High	337.15	0	0	3		0
24	FALSE	High	Master Protein	Q64514	Tripeptidyl-peptidase 2 OS=Mus musculus GN=Tpp2 PE=1 SV=3	0	50	52	88	52	1	1262	139.8	6.58	52	0	0.35	0.892801	4.19	1.45695e+07	5.53645e+06	High	High	336.51	0	0	3	Acetyl [N-Term]	0
25	FALSE	High	Master Protein	E9Q8B5	Protein Gm4788 OS=Mus musculus GN=Gm4788 PE=1 SV=1	0	51	34	94	34	1	879	99.4	7.44	34	0	1.178	0.735767	24.11	5.75139e+07	6.30899e+07	High	High	308.59	0	0	3		0
26	FALSE	High	Master Protein	Q5SXR6	Clathrin heavy chain OS=Mus musculus GN=Cltc PE=1 SV=1	0	34	42	69	42	1	1679	191.9	5.69	42	0	0.388	0.921073	3.15	9.25547e+06	2.62158e+06	High	High	283.73	0	0	3		0
27	FALSE	High	Master Protein	A0A0A0MQF6	Glyceraldehyde-3-phosphate dehydrogenase OS=Mus musculus GN=Gapdh PE=1 SV=1	0	74	29	129	29	1	359	38.6	8.97	29	0	0.256	0.693107	2.77	3.20232e+08	9.67966e+07	High	High	282.53	0	0	3		0
28	FALSE	High	Master Protein	P01029	Complement C4-B OS=Mus musculus GN=C4b PE=1 SV=3	0	38	57	101	57	1	1738	192.8	7.53	57	0	1.38	0.625836	39.61	1.66297e+07	2.16338e+07	High	High	273.6	0	0	3		0
29	FALSE	High	Master Protein	A0A0R4J038	Kininogen-1 OS=Mus musculus GN=Kng1 PE=1 SV=1	0	53	34	103	34	1	661	73.1	6.6	34	0	1.353	0.643402	26.55	1.43859e+08	1.73445e+08	High	High	258	0	0	3		0
30	FALSE	High	Master Protein	P01872	Ig mu chain C region OS=Mus musculus GN=Ighm PE=1 SV=2	0	56	27	87	27	1	454	49.9	7.01	27	0	0.624	0.984272	11.71	2.07874e+08	1.39645e+08	High	High	246.56	0	0	3		0
31	FALSE	High	Master Protein	P56480	ATP synthase subunit beta, mitochondrial OS=Mus musculus GN=Atp5b PE=1 SV=2	0	57	22	70	22	1	529	56.3	5.34	22	0	0.386	0.919311	4.61	1.75397e+07	6.38314e+06	High	High	236.11	0	0	3		0
32	FALSE	High	Master Protein	P06728	Apolipoprotein A-IV OS=Mus musculus GN=Apoa4 PE=1 SV=3	0	77	28	110	28	1	395	45	5.47	28	0	0.831	0.921073	20.09	1.05247e+08	9.25386e+07	High	High	235.17	0	0	3		0
33	FALSE	High	Master Protein	Q62351	Transferrin receptor protein 1 OS=Mus musculus GN=Tfrc PE=1 SV=1	0	45	32	65	32	1	763	85.7	6.57	32	0	0.695	0.970706	7.62	1.04031e+07	7.49131e+06	High	High	231.57	0	0	3		0
34	FALSE	High	Master Protein	P60710	Actin, cytoplasmic 1 OS=Mus musculus GN=Actb PE=1 SV=1	0	72	25	92	25	1	375	41.7	5.48	25	0	0.19	0.427572	1.57	1.78985e+08	3.60395e+07	High	High	227.11	0	0	3	Acetyl [N-Term]	0
35	FALSE	High	Master Protein	P13020	Gelsolin OS=Mus musculus GN=Gsn PE=1 SV=3	0	48	30	84	30	1	780	85.9	6.18	30	0	0.739	0.95864	14.51	2.79621e+07	1.91096e+07	High	High	222.48	0	0	3		0
36	FALSE	High	Master Protein	Q8BH61	Coagulation factor XIII A chain OS=Mus musculus GN=F13a1 PE=1 SV=3	0	44	28	54	28	1	732	83.2	5.92	28	0	0.188	0.418051	1.33	2.12133e+07	3.86491e+06	High	High	216.15	0	0	3	Acetyl [N-Term]	0
37	FALSE	High	Master Protein	Q9QUM0	Integrin alpha-IIb OS=Mus musculus GN=Itga2b PE=1 SV=2	0	37	25	40	25	1	1033	112.6	5.76	25	0	0.146	0.223671	0.75	1.15127e+07	1.25706e+06	High	High	214.79	0	0	3		0
38	FALSE	High	Master Protein	P07759	Serine protease inhibitor A3K OS=Mus musculus GN=Serpina3k PE=1 SV=2	0	45	16	49	16	1	418	46.9	5.16	16	0	0.973	0.878882	26.08	3.30667e+07	3.71588e+07	High	High	211.52	0	0	3		0
39	FALSE	High	Master Protein	P08226	Apolipoprotein E OS=Mus musculus GN=Apoe PE=1 SV=2	0	78	34	151	34	1	311	35.8	5.68	34	0	0.934	0.888293	14.19	7.14622e+08	6.83064e+08	High	High	207.88	0	0	3		0
40	FALSE	High	Master Protein	P20029	78 kDa glucose-regulated protein OS=Mus musculus GN=Hspa5 PE=1 SV=3	0	53	29	56	29	1	655	72.4	5.16	29	0	0.693	0.970706	8.83	8.38191e+06	6.19004e+06	High	High	205.58	0	0	3		0
41	FALSE	High	Master Protein	P21614	Vitamin D-binding protein OS=Mus musculus GN=Gc PE=1 SV=2	0	55	21	60	21	1	476	53.6	5.5	21	0	0.749	0.952883	16.18	1.00588e+07	7.45374e+06	High	High	204.54	0	0	3		0
42	FALSE	High	Master Protein	P07310	Creatine kinase M-type OS=Mus musculus GN=Ckm PE=1 SV=1	0	77	27	85	27	1	381	43	7.06	27	0	0.314	0.854406	3.87	9.00982e+07	2.92375e+07	High	High	203.23	0	0	3		0
43	FALSE	High	Master Protein	B8JJN0	Protein Gm20547 OS=Mus musculus GN=Gm20547 PE=3 SV=1	0	30	37	73	37	1	1276	142.2	7.36	37	0	1.681	0.429295	29.22	2.27437e+07	3.77773e+07	High	High	200.56	0	0	3		0
44	FALSE	High	Master Protein	Q61702	Inter-alpha-trypsin inhibitor heavy chain H1 OS=Mus musculus GN=Itih1 PE=1 SV=2	0	31	25	52	25	1	907	101	6.96	25	0	1.581	0.492125	34.62	4.32129e+06	6.85627e+06	High	High	200.55	0	0	3		0
45	FALSE	High	Master Protein	P04919	Band 3 anion transport protein OS=Mus musculus GN=Slc4a1 PE=1 SV=1	0	32	26	75	26	1	929	103.1	5.45	26	0	0.196	0.455837	1.1	1.53708e+08	3.32996e+07	High	High	196.84	0	0	3		0
46	FALSE	High	Master Protein	A0A1C7CYU8	MCG119836 OS=Mus musculus GN=Klkb1 PE=4 SV=1	0	45	28	72	28	1	682	76.3	8.06	28	0	1.026	0.854406	15.35	2.10982e+07	2.34716e+07	High	High	195	0	0	3		0
47	FALSE	High	Master Protein	P08071	Lactotransferrin OS=Mus musculus GN=Ltf PE=1 SV=4	0	60	33	58	33	1	707	77.8	8.53	33	0	1.676	0.431787	20.13	3.6152e+06	7.05095e+06	High	High	193.47	0	0	3		0
48	FALSE	High	Master Protein	O54890	Integrin beta-3 OS=Mus musculus GN=Itgb3 PE=1 SV=2	0	56	34	57	34	1	787	86.7	5.24	34	0	0.162	0.298297	0.71	1.93112e+07	2.77031e+06	High	High	189.53	0	0	3		0
49	FALSE	High	Master Protein	A0A0R4J039	Histidine-rich glycoprotein OS=Mus musculus GN=Hrg PE=1 SV=1	0	49	26	92	26	1	536	60.4	7.61	26	0	0.869	0.908016	25.26	4.24868e+08	4.00248e+08	High	High	189.24	0	0	3		0
50	FALSE	High	Master Protein	P06684	Complement C5 OS=Mus musculus GN=C5 PE=1 SV=2	0	26	31	53	31	1	1680	188.8	6.81	31	0	1.454	0.575642	17.81	2.04333e+06	3.40315e+06	High	High	183.29	0	0	3		0
51	FALSE	High	Master Protein	G3X8Q5	Ceruloplasmin OS=Mus musculus GN=Cp PE=1 SV=1	0	30	24	51	24	1	1085	124.1	5.88	24	0	0.955	0.883838	18.1	3.90976e+06	4.10453e+06	High	High	180.77	0	0	3		0
52	FALSE	High	Master Protein	P49222	Erythrocyte membrane protein band 4.2 OS=Mus musculus GN=Epb42 PE=1 SV=3	0	46	25	49	25	1	691	76.7	7.31	25	0	0.197	0.456705	1.19	1.75643e+07	2.97862e+06	High	High	179.64	0	0	3		0
53	FALSE	High	Master Protein	P62631	Elongation factor 1-alpha 2 OS=Mus musculus GN=Eef1a2 PE=1 SV=1	0	66	21	56	21	1	463	50.4	9.03	21	0	0.251	0.682082	6.32	4.68801e+07	2.04792e+07	High	High	179.5	0	0	3		0
54	FALSE	High	Master Protein	P68372	Tubulin beta-4B chain OS=Mus musculus GN=Tubb4b PE=1 SV=1	0	53	17	43	17	1	445	49.8	4.89	17	0	0.446	0.970706	8.31	6.54707e+06	2.40676e+06	High	High	177.71	0	0	3		0
55	FALSE	High	Master Protein	Q07968	Coagulation factor XIII B chain OS=Mus musculus GN=F13b PE=1 SV=2	0	47	29	61	29	1	669	76.1	6.92	29	0	0.263	0.699203	1.87	2.10036e+07	4.66479e+06	High	High	175.34	0	0	3		0
56	FALSE	High	Master Protein	Q8VDN2	Sodium/potassium-transporting ATPase subunit alpha-1 OS=Mus musculus GN=Atp1a1 PE=1 SV=1	0	30	24	46	24	1	1023	112.9	5.45	24	0	0.572	0.996826	10.91	5.50773e+06	3.1021e+06	High	High	174.88	0	0	3		0
57	FALSE	High	Master Protein	Q06890	Clusterin OS=Mus musculus GN=Clu PE=1 SV=1	0	34	21	50	21	1	448	51.6	5.67	21	0	1.499	0.549531	13.52	4.14699e+07	5.9013e+07	High	High	174.11	0	0	3		0
58	FALSE	High	Master Protein	P17182	Alpha-enolase OS=Mus musculus GN=Eno1 PE=1 SV=3	0	74	27	56	27	1	434	47.1	6.8	27	0	0.839	0.916254	13.53	2.57859e+07	1.72337e+07	High	High	173.66	0	0	3		0
59	FALSE	High	Master Protein	A2A838	Protein 4.1 (Fragment) OS=Mus musculus GN=Epb41 PE=1 SV=1	0	45	30	56	30	1	667	75.1	6.27	30	0	0.169	0.329762	1.03	1.87466e+07	3.14651e+06	High	High	170.58	0	0	3		0
60	FALSE	High	Master Protein	P19221	Prothrombin OS=Mus musculus GN=F2 PE=1 SV=1	0	49	26	68	26	1	618	70.2	6.43	26	0	0.972	0.878882	27.24	2.17779e+07	2.13101e+07	High	High	166.93	0	0	3		0
61	FALSE	High	Master Protein	E9QQ18	Proteoglycan 4 OS=Mus musculus GN=Prg4 PE=1 SV=1	0	52	32	67	32	1	965	106.5	8.09	32	0	2.551	0.146676	17.31	1.08994e+07	3.102e+07	High	High	157.23	0	0	3		0
62	FALSE	High	Master Protein	Q91X72	Hemopexin OS=Mus musculus GN=Hpx PE=1 SV=2	0	58	26	62	26	1	460	51.3	7.8	26	0	1.686	0.427912	13.06	3.53666e+07	6.26623e+07	High	High	155.96	0	0	3		0
63	FALSE	High	Master Protein	P08249	Malate dehydrogenase, mitochondrial OS=Mus musculus GN=Mdh2 PE=1 SV=3	0	63	17	32	17	1	338	35.6	8.68	17	0	0.186	0.410173	0.74	8.02998e+06	1.21932e+06	High	High	154.36	0	0	3		0
64	FALSE	High	Master Protein	Q8VCU2	Glycosylphosphatidylinositol specific phospholipase D1 OS=Mus musculus GN=Gpld1 PE=1 SV=1	0	43	31	63	31	1	842	93.6	6.8	31	0	1.191	0.726496	21.05	8.88469e+06	1.15313e+07	High	High	150.29	0	0	3		0
65	FALSE	High	Master Protein	Q03265	ATP synthase subunit alpha, mitochondrial OS=Mus musculus GN=Atp5a1 PE=1 SV=1	0	51	26	53	26	1	553	59.7	9.19	26	0	0.328	0.878882	1.69	1.6997e+07	5.0845e+06	High	High	150.13	0	0	3		0
66	FALSE	High	Master Protein	P27773	Protein disulfide-isomerase A3 OS=Mus musculus GN=Pdia3 PE=1 SV=2	0	54	22	47	22	1	505	56.6	6.21	22	0	0.839	0.916254	22.73	5.79553e+06	4.05686e+06	High	High	148.67	0	0	3		0
67	FALSE	High	Master Protein	Q00623	Apolipoprotein A-I OS=Mus musculus GN=Apoa1 PE=1 SV=2	0	78	25	129	25	1	264	30.6	5.73	25	0	0.908	0.900136	17.97	8.09485e+08	7.38747e+08	High	High	148.3	0	0	3		0
68	FALSE	High	Master Protein	P47738	Aldehyde dehydrogenase, mitochondrial OS=Mus musculus GN=Aldh2 PE=1 SV=1	0	46	17	25	17	1	519	56.5	7.62	17	0	0.127	0.147928	0.42	5.75388e+06	760107	High	High	146.19	0	0	3		0
69	FALSE	High	Master Protein	E9Q616	Protein Ahnak OS=Mus musculus GN=Ahnak PE=1 SV=1	0	23	30	37	30	1	5656	603.9	6.3	30	0	0.521	0.988078	4.49	3.23713e+06	1.71116e+06	High	High	144.68	0	0	3		0
70	FALSE	High	Master Protein	P08113	Endoplasmin OS=Mus musculus GN=Hsp90b1 PE=1 SV=2	0	40	30	53	30	1	802	92.4	4.82	30	0	0.792	0.937427	17.37	4.67218e+06	3.83439e+06	High	High	144.51	0	0	3		0
71	FALSE	High	Master Protein	P63017	Heat shock cognate 71 kDa protein OS=Mus musculus GN=Hspa8 PE=1 SV=1	0	44	23	42	23	1	646	70.8	5.52	23	0	0.447	0.970706	4.62	9.16502e+06	3.09329e+06	High	High	143.79	0	0	3		0
72	FALSE	High	Master Protein	G3X977	Inter-alpha trypsin inhibitor, heavy chain 2 OS=Mus musculus GN=Itih2 PE=1 SV=1	0	30	23	46	23	1	950	106.3	7.4	23	0	1.01	0.858318	28.55	1.15424e+07	1.29115e+07	High	High	142.77	0	0	3		0
73	FALSE	High	Master Protein	Q61704	Inter-alpha-trypsin inhibitor heavy chain H3 OS=Mus musculus GN=Itih3 PE=1 SV=3	0	29	20	39	20	1	889	99.3	6.05	20	0	3.278	0.0577466	45.4	2.5667e+06	8.61512e+06	High	High	139.4	0	0	3		0
74	FALSE	High	Master Protein	P55065	Phospholipid transfer protein OS=Mus musculus GN=Pltp PE=1 SV=1	0	34	13	29	13	1	493	54.4	6.62	13	0	1.15	0.762546	46.66	4.16579e+06	4.34181e+06	High	High	139.11	0	0	3		0
75	FALSE	High	Master Protein	P29788	Vitronectin OS=Mus musculus GN=Vtn PE=1 SV=2	0	38	18	46	18	1	478	54.8	5.88	18	0	1.421	0.595647	19.03	1.9202e+07	2.76942e+07	High	High	137.83	0	0	3		0
76	FALSE	High	Master Protein	Q99KI0	Aconitate hydratase, mitochondrial OS=Mus musculus GN=Aco2 PE=1 SV=1	0	37	19	29	19	1	780	85.4	7.93	19	0	0.224	0.587243	1.12	4.05967e+06	612140	High	High	137.46	0	0	3		0
77	FALSE	High	Master Protein	Q8CG16	Complement C1r-A subcomponent OS=Mus musculus GN=C1ra PE=1 SV=1	0	41	19	43	19	1	707	80	5.66	19	0	0.881	0.908016	15.9	4.44076e+06	3.56232e+06	High	High	134.48	0	0	3		0
78	FALSE	High	Master Protein	P52480	Pyruvate kinase PKM OS=Mus musculus GN=Pkm PE=1 SV=4	0	50	21	42	21	1	531	57.8	7.47	21	0	0.711	0.970706	8.68	3.34973e+06	1.83123e+06	High	High	133.69	0	0	3		0
79	FALSE	High	Master Protein	Q64727	Vinculin OS=Mus musculus GN=Vcl PE=1 SV=4	0	40	32	34	32	1	1066	116.6	6	32	0	0.248	0.676019	1.3	3.04269e+06	340170	High	High	126.07	0	0	3		0
80	FALSE	High	Master Protein	Q60932	Voltage-dependent anion-selective channel protein 1 OS=Mus musculus GN=Vdac1 PE=1 SV=3	0	70	18	33	18	1	296	32.3	8.43	18	0	0.247	0.674963	0.97	1.07069e+07	2.38319e+06	High	High	125.71	0	0	3		0
81	FALSE	High	Master Protein	P10126	Elongation factor 1-alpha 1 OS=Mus musculus GN=Eef1a1 PE=1 SV=3	0	26	12	35	12	1	462	50.1	9.01	12	0	0.765	0.946927	20.11	1.7309e+07	1.3789e+07	High	High	125.49	0	0	3		0
82	FALSE	High	Master Protein	Q01339	Beta-2-glycoprotein 1 OS=Mus musculus GN=Apoh PE=1 SV=1	0	53	20	45	20	1	345	38.6	8.22	20	0	0.719	0.970706	6.63	3.42269e+07	2.69559e+07	High	High	124.97	0	0	3		0
83	FALSE	High	Master Protein	Q5SX40	Myosin-1 OS=Mus musculus GN=Myh1 PE=1 SV=1	0	15	24	32	24	1	1942	223.2	5.76	24	0	0.454	0.970706	13.09	1.99831e+06	220617	High	High	124.93	0	0	3		0
84	FALSE	High	Master Protein	P05064	Fructose-bisphosphate aldolase A OS=Mus musculus GN=Aldoa PE=1 SV=2	0	74	21	41	21	1	364	39.3	8.09	21	0	0.295	0.806851	2.84	6.87589e+06	1.96408e+06	High	High	123.89	0	0	3		0
85	FALSE	High	Master Protein	A2AQ07	Tubulin beta-1 chain OS=Mus musculus GN=Tubb1 PE=1 SV=1	0	44	13	17	13	1	451	50.4	5.07	13	0	0.158	0.275778	0.57	3.3081e+06	285995	High	High	121.79	0	0	3		0
86	FALSE	High	Master Protein	P05213	Tubulin alpha-1B chain OS=Mus musculus GN=Tuba1b PE=1 SV=2	0	45	15	32	15	1	451	50.1	5.06	15	0	0.388	0.922296	8.21	6.17963e+06	2.43197e+06	High	High	121.19	0	0	3		0
87	FALSE	High	Master Protein	Q8BGD9	Eukaryotic translation initiation factor 4B OS=Mus musculus GN=Eif4b PE=1 SV=1	0	35	18	31	18	1	611	68.8	5.67	18	0	0.362	0.904933	4.5	3.74728e+06	1.69958e+06	High	High	120.59	0	0	3		0
88	FALSE	High	Master Protein	P61979	Heterogeneous nuclear ribonucleoprotein K OS=Mus musculus GN=Hnrnpk PE=1 SV=1	0	41	14	25	14	1	463	50.9	5.54	14	0	0.655	0.973849	8.48	1.11626e+06	556527	High	High	118.36	0	0	3		0
89	FALSE	High	Master Protein	Q91Y47	Coagulation factor XI OS=Mus musculus GN=F11 PE=2 SV=2	0	39	22	49	22	1	624	69.7	8.25	22	0	1.761	0.395659	23.18	6.60885e+06	1.14884e+07	High	High	117.54	0	0	3		0
90	FALSE	High	Master Protein	B2RPV6	Multimerin-1 OS=Mus musculus GN=Mmrn1 PE=1 SV=2	0	23	24	32	24	1	1210	136	7.71	24	0	0.222	0.575642	1.13	5.42226e+06	915287	High	High	116.81	0	0	3		0
91	FALSE	High	Master Protein	P70290	55 kDa erythrocyte membrane protein OS=Mus musculus GN=Mpp1 PE=1 SV=1	0	60	22	35	22	1	466	52.2	7.2	22	0	0.219	0.568232	0.98	7.86798e+06	995806	High	High	115.56	0	0	3		0
92	FALSE	High	Master Protein	P26041	Moesin OS=Mus musculus GN=Msn PE=1 SV=3	0	54	28	54	28	1	577	67.7	6.6	28	0	0.615	0.989091	12.41	7.27129e+06	5.02892e+06	High	High	115.46	0	0	3		0
93	FALSE	High	Master Protein	Q7TPR4	Alpha-actinin-1 OS=Mus musculus GN=Actn1 PE=1 SV=1	0	26	17	21	17	1	892	103	5.38	17	0	0.167	0.324858	1.29	1.67914e+06	415494	High	Peak Found	114.81	0	0	3		0
94	FALSE	High	Master Protein	P21550	Beta-enolase OS=Mus musculus GN=Eno3 PE=1 SV=3	0	53	22	48	22	1	434	47	7.18	22	0	0.289	0.79412	2.06	3.36497e+07	9.01386e+06	High	High	114.81	0	0	3		0
95	FALSE	High	Master Protein	P51125	Calpastatin OS=Mus musculus GN=Cast PE=1 SV=2	0	28	15	21	15	1	788	84.9	5.52	15	0	0.485	0.973849	6.45	1.71117e+06	1.00073e+06	High	High	113.85	0	0	3		0
96	FALSE	High	Master Protein	F8WI14	Extracellular matrix protein 1 OS=Mus musculus GN=Ecm1 PE=1 SV=1	0	43	21	37	21	1	558	62.7	6.89	21	0	0.887	0.908016	10.5	7.94907e+06	7.09319e+06	High	High	112.91	0	0	3		0
97	FALSE	High	Master Protein	O55143	Sarcoplasmic/endoplasmic reticulum calcium ATPase 2 OS=Mus musculus GN=Atp2a2 PE=1 SV=2	0	22	18	34	17	1	1044	114.8	5.34	18	0	0.818	0.928324	12.06	2.39759e+06	1.77901e+06	High	High	111.9	0	0	3	Acetyl [N-Term]	0
98	FALSE	High	Master Protein	P97298	Pigment epithelium-derived factor OS=Mus musculus GN=Serpinf1 PE=1 SV=2	0	45	17	30	17	1	417	46.2	6.98	17	0	1.166	0.742323	13.42	1.74735e+07	2.08511e+07	High	High	111.15	0	0	3		0
99	FALSE	High	Master Protein	Q61129	Complement factor I OS=Mus musculus GN=Cfi PE=1 SV=3	0	38	21	38	21	1	603	67.2	7.46	21	0	1.443	0.582471	20	2.56121e+06	4.56784e+06	High	High	111.02	0	0	3		0
100	FALSE	High	Master Protein	P07356	Annexin A2 OS=Mus musculus GN=Anxa2 PE=1 SV=2	0	68	23	43	23	1	339	38.7	7.69	23	0	0.612	0.991557	9.57	1.04586e+07	6.62536e+06	High	High	110.1	0	0	3	Acetyl [N-Term]	0
101	FALSE	High	Master Protein	P22599	Alpha-1-antitrypsin 1-2 OS=Mus musculus GN=Serpina1b PE=1 SV=2	0	40	14	39	14	1	413	45.9	5.54	14	0	0.521	0.988078	5.88	2.29951e+07	1.53175e+07	High	High	109.79	0	0	3		0
102	FALSE	High	Master Protein	A0A0R4J032	Complement component 9 OS=Mus musculus GN=C9 PE=1 SV=1	0	39	19	27	19	1	561	63.4	6.16	19	0	1.876	0.34026	16.92	1.16097e+06	3.05676e+06	High	High	109.79	0	0	3		0
103	FALSE	High	Master Protein	P54116	Erythrocyte band 7 integral membrane protein OS=Mus musculus GN=Stom PE=1 SV=3	0	49	10	27	10	1	284	31.4	6.93	10	0	0.228	0.605252	1.81	7.40287e+06	1.38923e+06	High	High	109.14	0	0	3		0
104	FALSE	High	Master Protein	Q91WP6	Serine protease inhibitor A3N OS=Mus musculus GN=Serpina3n PE=1 SV=1	0	40	17	41	17	1	418	46.7	5.82	17	0	2.394	0.179065	31.09	2.05514e+07	4.7733e+07	High	High	107.22	0	0	3		0
105	FALSE	High	Master Protein	A2AEX8	Four and a half LIM domains 1, isoform CRA_b OS=Mus musculus GN=Fhl1 PE=1 SV=1	0	72	22	45	22	1	296	33.5	8.46	22	0	0.218	0.559858	1.92	2.77695e+07	4.683e+06	High	High	103.32	0	0	3		0
106	FALSE	High	Master Protein	P47857	ATP-dependent 6-phosphofructokinase, muscle type OS=Mus musculus GN=Pfkm PE=1 SV=3	0	29	18	29	18	1	780	85.2	8	18	0	0.237	0.643402	1.29	2.90092e+06	329819	High	High	102.94	0	0	3		0
107	FALSE	High	Master Protein	Q6P8J7	Creatine kinase S-type, mitochondrial OS=Mus musculus GN=Ckmt2 PE=1 SV=1	0	37	12	27	12	1	419	47.4	8.4	12	0	0.343	0.887491	0.71	2.06681e+06	417404	High	High	102.26	0	0	3		0
108	FALSE	High	Master Protein	F8WGR0	Alpha-adducin OS=Mus musculus GN=Add1 PE=1 SV=1	0	32	16	19	16	1	663	73.2	6.58	16	0	0.211	0.529841	0.76	2.37496e+06	153519	High	High	102.1	0	0	3		0
109	FALSE	High	Master Protein	P24549	Retinal dehydrogenase 1 OS=Mus musculus GN=Aldh1a1 PE=1 SV=5	0	43	14	27	14	1	501	54.4	7.8	14	0	0.793	0.937427	11.8	2.42411e+06	1.94767e+06	High	High	101.49	0	0	3	Acetyl [N-Term]	0
110	FALSE	High	Master Protein	A0A075B5P4	Ig gamma-1 chain C region secreted form (Fragment) OS=Mus musculus GN=Ighg1 PE=1 SV=1	0	40	9	29	9	1	324	35.7	7.4	9	0	0.336	0.883583	2.62	9.77287e+06	2.91174e+06	High	High	100.98	0	0	3		0
111	FALSE	High	Master Protein	P23953	Carboxylesterase 1C OS=Mus musculus GN=Ces1c PE=1 SV=4	0	25	13	32	13	1	554	61	5.06	13	0	0.55	0.991557	6.51	2.00151e+07	1.13506e+07	High	High	99.21	0	0	3		0
112	FALSE	High	Master Protein	Q9QWK4	CD5 antigen-like OS=Mus musculus GN=Cd5l PE=1 SV=3	0	57	21	44	21	1	352	38.8	5.16	21	0	0.688	0.970706	5.24	2.10136e+07	1.49381e+07	High	High	98.5	0	0	3		0
113	FALSE	High	Master Protein	Q9CZ13	Cytochrome b-c1 complex subunit 1, mitochondrial OS=Mus musculus GN=Uqcrc1 PE=1 SV=2	0	33	11	21	11	1	480	52.8	6.21	11	0	0.318	0.858318	2.82	3.17576e+06	495574	High	High	98.23	0	0	3		0
114	FALSE	High	Master Protein	Q9DBB9	Carboxypeptidase N subunit 2 OS=Mus musculus GN=Cpn2 PE=1 SV=2	0	37	16	34	16	1	547	60.4	5.88	16	0	1.007	0.860272	27.94	3.71137e+06	4.97945e+06	High	High	96.69	0	0	3		0
115	FALSE	High	Master Protein	Q8BH35	Complement component C8 beta chain OS=Mus musculus GN=C8b PE=1 SV=1	0	31	13	17	13	1	589	66.2	7.77	13	0	1.399	0.613682	34.08	729723	1.18584e+06	High	High	94.76	0	0	3		0
116	FALSE	High	Master Protein	P26645	Myristoylated alanine-rich C-kinase substrate OS=Mus musculus GN=Marcks PE=1 SV=2	0	55	8	16	8	1	309	29.6	4.34	8	0	0.955	0.883838	28.01	1.22679e+06	1.14446e+06	High	High	94.22	0	0	3		0
117	FALSE	High	Master Protein	P47877	Insulin-like growth factor-binding protein 2 OS=Mus musculus GN=Igfbp2 PE=2 SV=2	0	56	12	28	12	1	305	32.8	7.64	12	0	0.943	0.887491	16.99	3.8247e+06	3.40073e+06	High	High	94.01	0	0	3		0
118	FALSE	High	Master Protein	Q61646	Haptoglobin OS=Mus musculus GN=Hp PE=1 SV=1	0	44	16	39	16	1	347	38.7	6.29	16	0	2.604	0.136495	15.12	8.64511e+06	2.41203e+07	High	High	92.78	0	0	3		0
119	FALSE	High	Master Protein	P02088	Hemoglobin subunit beta-1 OS=Mus musculus GN=Hbb-b1 PE=1 SV=2	0	82	10	92	10	1	147	15.8	7.65	10	0	0.828	0.923005	7.55	5.82626e+08	5.12374e+08	High	High	92.55	0	0	3		0
120	FALSE	High	Master Protein	Q8C7G5	Apolipoprotein A-V OS=Mus musculus GN=Apoa5 PE=1 SV=1	0	45	13	26	13	1	368	41.2	6.01	13	0	1.757	0.395659	41.59	1.13225e+06	2.16275e+06	High	High	91.28	0	0	3		0
121	FALSE	High	Master Protein	P14211	Calreticulin OS=Mus musculus GN=Calr PE=1 SV=1	0	47	16	30	16	1	416	48	4.49	16	0	0.632	0.978959	12.24	3.52009e+06	2.21503e+06	High	High	90.67	0	0	3		0
122	FALSE	High	Master Protein	Q8BND5	Sulfhydryl oxidase 1 OS=Mus musculus GN=Qsox1 PE=1 SV=1	0	25	16	32	16	1	748	82.7	7.17	16	0	1.539	0.523723	15.56	1.85357e+06	3.01179e+06	High	High	90.55	0	0	3		0
123	FALSE	High	Master Protein	P01865	Ig gamma-2A chain C region, membrane-bound form OS=Mus musculus GN=Igh-1a PE=1 SV=3	0	34	9	26	9	1	398	43.9	6.29	9	0	0.287	0.790262	2.53	1.90225e+07	6.62263e+06	High	High	89.66	0	0	3		0
124	FALSE	High	Master Protein	Q07235	Glia-derived nexin OS=Mus musculus GN=Serpine2 PE=1 SV=2	0	42	13	24	13	1	397	44.2	9.85	13	0	0.55	0.991557	5.6	1.96831e+06	1.39606e+06	High	High	89.47	0	0	3		0
125	FALSE	High	Master Protein	P27656	Hepatic triacylglycerol lipase OS=Mus musculus GN=Lipc PE=2 SV=2	0	31	14	34	14	1	510	57.4	8.09	14	0	1.059	0.837657	38.88	4.81231e+06	5.24781e+06	High	High	88.13	0	0	3		0
126	FALSE	High	Master Protein	P09055	Integrin beta-1 OS=Mus musculus GN=Itgb1 PE=1 SV=1	0	27	16	21	16	1	798	88.2	5.94	16	0	0.313	0.854406	1.57	3.79967e+06	899992	High	High	87.63	0	0	3		0
127	FALSE	High	Master Protein	Q8K182	Complement component C8 alpha chain OS=Mus musculus GN=C8a PE=1 SV=1	0	30	13	24	13	1	587	66	6.54	13	0	1.275	0.687371	51.35	718119	1.46098e+06	High	High	87.33	0	0	3		0
128	FALSE	High	Master Protein	E9Q6C2	Protein C1s1 OS=Mus musculus GN=C1s1 PE=1 SV=1	0	27	11	20	11	1	694	77.5	5.12	11	0	0.884	0.908016	25.96	1.31964e+06	1.11712e+06	High	High	86.87	0	0	3		0
129	FALSE	High	Master Protein	Q9DBD0	Inhibitor of carbonic anhydrase OS=Mus musculus GN=Ica PE=1 SV=1	0	33	19	27	19	1	700	76.7	7.25	19	0	1.363	0.640679	33.05	1.32469e+06	2.02085e+06	High	High	86.61	0	0	3		0
130	FALSE	High	Master Protein	E9Q3X0	Major vault protein OS=Mus musculus GN=Mvp PE=1 SV=1	0	28	20	28	20	1	870	96.8	5.64	20	0	0.503	0.973849	10.79	1.10215e+06	615472	High	High	86.37	0	0	3		0
131	FALSE	High	Master Protein	Q64518	Sarcoplasmic/endoplasmic reticulum calcium ATPase 3 OS=Mus musculus GN=Atp2a3 PE=1 SV=3	0	18	16	20	15	1	1038	113.6	5.85	16	0	0.155	0.264547	0	1.59806e+06	27462.9	High	Peak Found	86.32	0	0	3	Acetyl [N-Term]	0
132	FALSE	High	Master Protein	Q8HWB2	Protein H2-Q4 OS=Mus musculus GN=H2-Q4 PE=1 SV=1	0	27	10	25	10	1	354	39.6	6.62	10	0	0.872	0.908016	8.9	7.04685e+06	5.88224e+06	High	High	85.7	0	0	3		0
133	FALSE	High	Master Protein	P52430	Serum paraoxonase/arylesterase 1 OS=Mus musculus GN=Pon1 PE=1 SV=2	0	48	15	30	15	1	355	39.5	5.22	15	0	0.824	0.923834	20.03	1.62665e+07	1.51108e+07	High	High	85.65	0	0	3		0
134	FALSE	High	Master Protein	Q9QYB8	Beta-adducin OS=Mus musculus GN=Add2 PE=1 SV=4	0	31	17	20	17	1	725	80.6	6.21	17	0	0.252	0.687371	2.79	2405040	576443	High	High	84.54	0	0	3	Acetyl [N-Term]	0
135	FALSE	High	Master Protein	P01942	Hemoglobin subunit alpha OS=Mus musculus GN=Hba PE=1 SV=2	0	92	11	83	11	1	142	15.1	8.22	11	0	0.767	0.946927	7.58	5.5973e+08	4.46508e+08	High	High	82.53	0	0	3		0
136	FALSE	High	Master Protein	Q3THE2	Myosin regulatory light chain 12B OS=Mus musculus GN=Myl12b PE=1 SV=2	0	62	9	16	9	1	172	19.8	4.84	9	0	0.12	0.123507	0.43	3.91098e+06	421796	High	High	82.13	0	0	3		0
137	FALSE	High	Master Protein	A0A075B5P3	Protein Ighg2b (Fragment) OS=Mus musculus GN=Ighg2b PE=1 SV=1	0	38	9	19	9	1	336	36.7	7.36	9	0	0.451	0.970706	3.56	9.69432e+06	4.73833e+06	High	High	81.74	0	0	3		0
138	FALSE	High	Master Protein	Q07456	Protein AMBP OS=Mus musculus GN=Ambp PE=1 SV=2	0	37	10	21	10	1	349	39	6.32	10	0	1.856	0.350886	26.94	3.23067e+06	7.00901e+06	High	High	81.63	0	0	3		0
139	FALSE	High	Master Protein	P47878	Insulin-like growth factor-binding protein 3 OS=Mus musculus GN=Igfbp3 PE=2 SV=2	0	51	17	31	17	1	292	31.7	8.38	17	0	1.241	0.693107	6.9	6.26508e+06	8.1885e+06	High	High	81.58	0	0	3		0
140	FALSE	High	Master Protein	Q8K558	Trem-like transcript 1 protein OS=Mus musculus GN=Treml1 PE=1 SV=2	0	39	7	9	7	1	317	33.5	5.25	7	0	0.071	0.0148663	0.11	2.72518e+06	41111.9	High	Peak Found	81.12	0	0	3		0
141	FALSE	High	Master Protein	P62874	Guanine nucleotide-binding protein G(I)/G(S)/G(T) subunit beta-1 OS=Mus musculus GN=Gnb1 PE=1 SV=3	0	36	8	17	8	1	340	37.4	6	8	0	0.467	0.970706	1.54	2.51419e+06	1.37618e+06	High	High	80.73	0	0	3	Acetyl [N-Term]	0
142	FALSE	High	Master Protein	P29699	Alpha-2-HS-glycoprotein OS=Mus musculus GN=Ahsg PE=1 SV=1	0	53	14	51	14	1	345	37.3	6.51	14	0	0.978	0.878882	18.95	8.55278e+07	9.11853e+07	High	High	80.45	0	0	3		0
143	FALSE	High	Master Protein	Q61406	Complement factor H-related 1 OS=Mus musculus GN=Cfhr1 PE=1 SV=1	0	42	12	25	12	1	343	38.4	7.93	12	0	1.141	0.773007	7.63	1.27064e+07	1.37572e+07	High	High	79.94	0	0	3		0
144	FALSE	High	Master Protein	Q07079	Insulin-like growth factor-binding protein 5 OS=Mus musculus GN=Igfbp5 PE=1 SV=1	0	55	14	34	14	1	271	30.4	8.12	14	0	1.75	0.399214	19.89	1.69153e+06	4.2821e+06	High	High	79.83	0	0	3		0
145	FALSE	High	Master Protein	Q61171	Peroxiredoxin-2 OS=Mus musculus GN=Prdx2 PE=1 SV=3	0	61	13	24	13	1	198	21.8	5.41	13	0	0.642	0.973849	3.91	8.56747e+06	4.77812e+06	High	High	79.81	0	0	3	Acetyl [N-Term]	0
146	FALSE	High	Master Protein	Q61739	Integrin alpha-6 OS=Mus musculus GN=Itga6 PE=1 SV=3	0	14	11	16	11	1	1091	122.1	7.03	11	0	0.256	0.693107	0.06	1.03395e+06	84958.3	High	High	79.62	0	0	3		0
147	FALSE	High	Master Protein	Q8K0D2	Hyaluronan-binding protein 2 OS=Mus musculus GN=Habp2 PE=1 SV=2	0	34	14	23	14	1	558	62.3	6.37	14	0	1.024	0.854406	18.34	1.75231e+06	2.01068e+06	High	High	79.1	0	0	3		0
148	FALSE	High	Master Protein	P32261	Antithrombin-III OS=Mus musculus GN=Serpinc1 PE=1 SV=1	0	41	16	31	16	1	465	52	6.46	16	0	0.764	0.946927	9.52	4.27033e+06	3.81688e+06	High	High	78.66	0	0	3		0
149	FALSE	High	Master Protein	P28843	Dipeptidyl peptidase 4 OS=Mus musculus GN=Dpp4 PE=1 SV=3	0	26	17	28	17	1	760	87.4	6.42	17	0	0.663	0.973849	7.76	2.80413e+06	1.55003e+06	High	High	77.87	0	0	3		0
150	FALSE	High	Master Protein	Q60864	Stress-induced-phosphoprotein 1 OS=Mus musculus GN=Stip1 PE=1 SV=1	0	38	19	35	19	1	543	62.5	6.8	19	0	0.616	0.989091	11.08	3.52331e+06	2.38981e+06	High	High	77.8	0	0	3		0
151	FALSE	High	Master Protein	Q61781	Keratin, type I cytoskeletal 14 OS=Mus musculus GN=Krt14 PE=1 SV=2	0	33	17	38	17	1	484	52.8	5.17	17	0	0.464	0.970706	7.81	2.33032e+07	1.37978e+07	High	High	77.43	0	0	3		0
152	FALSE	High	Master Protein	P63038	60 kDa heat shock protein, mitochondrial OS=Mus musculus GN=Hspd1 PE=1 SV=1	0	38	16	23	16	1	573	60.9	6.18	16	0	0.263	0.700243	1.44	1.69168e+06	936461	High	High	77.13	0	0	3		0
153	FALSE	High	Master Protein	Q8VCT4	Carboxylesterase 1D OS=Mus musculus GN=Ces1d PE=1 SV=1	0	22	10	14	10	1	565	61.7	6.61	10	0	1.886	0.338039	54.16	315317	1.3367e+06	High	High	76.65	0	0	3		0
154	FALSE	High	Master Protein	Q8BWT1	3-ketoacyl-CoA thiolase, mitochondrial OS=Mus musculus GN=Acaa2 PE=1 SV=3	0	44	11	12	11	1	397	41.8	8.09	11	0	0.229	0.609658	1.78	1.07955e+06	180504	High	High	76.57	0	0	3		0
155	FALSE	High	Master Protein	Q922U2	Keratin, type II cytoskeletal 5 OS=Mus musculus GN=Krt5 PE=1 SV=1	0	25	23	43	23	1	580	61.7	7.75	23	0	0.5	0.973849	8.16	2.6665e+07	1.57498e+07	High	High	76.3	0	0	3		0
156	FALSE	High	Master Protein	Q9Z1Q5	Chloride intracellular channel protein 1 OS=Mus musculus GN=Clic1 PE=1 SV=3	0	61	10	22	10	1	241	27	5.17	10	0	0.543	0.991557	3.86	1.79809e+06	812338	High	High	75.94	0	0	3	Acetyl [N-Term]	0
157	FALSE	High	Master Protein	P09103	Protein disulfide-isomerase OS=Mus musculus GN=P4hb PE=1 SV=2	0	42	20	33	20	1	509	57	4.88	20	0	1.081	0.816414	26.5	1.78961e+06	2.42495e+06	High	High	75.58	0	0	3		0
158	FALSE	High	Master Protein	Q01853	Transitional endoplasmic reticulum ATPase OS=Mus musculus GN=Vcp PE=1 SV=4	0	21	11	17	11	1	806	89.3	5.26	11	0	0.517	0.987539	5.18	1.17513e+06	393044	High	High	74.68	0	0	3		0
159	FALSE	High	Master Protein	P63101	14-3-3 protein zeta/delta OS=Mus musculus GN=Ywhaz PE=1 SV=1	0	58	12	22	12	1	245	27.8	4.79	12	0	0.26	0.693107	1.54	5.8167e+06	1.38576e+06	High	High	74.32	0	0	3		0
160	FALSE	High	Master Protein	Q8BMS1	Trifunctional enzyme subunit alpha, mitochondrial OS=Mus musculus GN=Hadha PE=1 SV=1	0	20	11	19	11	1	763	82.6	9.14	11	0	0.51	0.979194	7.38	1.27561e+06	784012	High	High	74.17	0	0	3		0
161	FALSE	High	Master Protein	Q9DCT8	Cysteine-rich protein 2 OS=Mus musculus GN=Crip2 PE=1 SV=1	0	61	10	20	10	1	208	22.7	8.63	10	0	0.728	0.96601	5.16	3.66284e+06	3.2491e+06	High	High	73.9	0	0	3		0
162	FALSE	High	Master Protein	Q80YC5	Coagulation factor XII OS=Mus musculus GN=F12 PE=1 SV=2	0	22	10	28	10	1	597	65.7	6.84	10	0	1.052	0.843637	11.23	5.89736e+06	5.85787e+06	High	High	73.81	0	0	3		0
163	FALSE	High	Master Protein	P43025	Tetranectin OS=Mus musculus GN=Clec3b PE=1 SV=2	0	48	8	25	8	1	202	22.2	5.66	8	0	0.744	0.952883	18.01	1.36823e+07	1.05625e+07	High	High	73.47	0	0	3		0
164	FALSE	High	Master Protein	Q60930	Voltage-dependent anion-selective channel protein 2 OS=Mus musculus GN=Vdac2 PE=1 SV=2	0	60	12	17	12	1	295	31.7	7.49	12	0	0.23	0.613682	0.54	2.71002e+06	602596	High	High	73.41	0	0	3		0
165	FALSE	High	Master Protein	P58252	Elongation factor 2 OS=Mus musculus GN=Eef2 PE=1 SV=2	0	22	15	25	15	1	858	95.3	6.83	15	0	0.82	0.925718	19.11	1.35533e+06	1.13424e+06	High	High	73.25	0	0	3		0
166	FALSE	High	Master Protein	O89020	Afamin OS=Mus musculus GN=Afm PE=1 SV=2	0	25	14	25	14	1	608	69.3	5.78	14	0	0.58	0.993401	1.35	1.62765e+06	463385	High	High	71.62	0	0	3		0
167	FALSE	High	Master Protein	P41317	Mannose-binding protein C OS=Mus musculus GN=Mbl2 PE=1 SV=2	0	53	10	19	10	1	244	25.9	5.06	10	0	0.731	0.964126	21.57	1.17411e+07	9.83123e+06	High	High	71.41	0	0	3		0
168	FALSE	High	Master Protein	Q9JHH6	Carboxypeptidase B2 OS=Mus musculus GN=Cpb2 PE=1 SV=1	0	36	15	30	15	1	422	48.8	7.97	15	0	1.136	0.776368	23.89	8.53283e+06	10936903	High	High	71.1	0	0	3		0
169	FALSE	High	Master Protein	Q6Q477	Plasma membrane calcium-transporting ATPase 4 OS=Mus musculus GN=Atp2b4 PE=1 SV=1	0	14	10	12	10	1	1205	133	6.13	10	0	0.762	0.946927	0	2.35131e+06	1.35621e+06	High	High	70.89	0	0	3		0
170	FALSE	High	Master Protein	P48962	ADP/ATP translocase 1 OS=Mus musculus GN=Slc25a4 PE=1 SV=4	0	56	17	30	17	1	298	32.9	9.72	17	0	0.331	0.878882	1.3	1.19584e+07	4.1711e+06	High	High	70.81	0	0	3	Acetyl [N-Term]	0
171	FALSE	High	Master Protein	P11680	Properdin OS=Mus musculus GN=Cfp PE=2 SV=2	0	36	14	30	14	1	464	50.3	7.84	14	0	0.772	0.94623	19.89	3.36056e+06	2.47336e+06	High	High	70.57	0	0	3		0
172	FALSE	High	Master Protein	P40124	Adenylyl cyclase-associated protein 1 OS=Mus musculus GN=Cap1 PE=1 SV=4	0	36	13	19	13	1	474	51.5	7.52	13	0	0.491	0.973849	10.1	1.07093e+06	402533	High	High	70.57	0	0	3		0
173	FALSE	High	Master Protein	Q62261	Spectrin beta chain, non-erythrocytic 1 OS=Mus musculus GN=Sptbn1 PE=1 SV=2	0	7	12	12	12	1	2363	274.1	5.58	12	0	0.642	0.973849	0	958593	205032	High	High	70.43	0	0	3		0
174	FALSE	High	Master Protein	P11499	Heat shock protein HSP 90-beta OS=Mus musculus GN=Hsp90ab1 PE=1 SV=3	0	30	18	31	18	1	724	83.2	5.03	18	0	0.72	0.970706	10.72	2.55012e+06	1.92665e+06	High	High	70.18	0	0	3		0
175	FALSE	High	Master Protein	P35564	Calnexin OS=Mus musculus GN=Canx PE=1 SV=1	0	28	16	29	16	1	591	67.2	4.64	16	0	0.49	0.973849	6.65	3.09291e+06	1.50175e+06	High	High	70.07	0	0	3		0
176	FALSE	High	Master Protein	P39876	Metalloproteinase inhibitor 3 OS=Mus musculus GN=Timp3 PE=1 SV=1	0	53	10	28	10	1	211	24.2	8.76	10	0	0.535	0.991557	3.9	4.13714e+06	2.52439e+06	High	High	69.2	0	0	3		0
177	FALSE	High	Master Protein	P08752	Guanine nucleotide-binding protein G(i) subunit alpha-2 OS=Mus musculus GN=Gnai2 PE=1 SV=5	0	41	14	25	14	1	355	40.5	5.45	14	0	0.527	0.991557	6.23	3.59998e+06	1.77822e+06	High	High	69.12	0	0	3		0
178	FALSE	High	Master Protein	Q61247	Alpha-2-antiplasmin OS=Mus musculus GN=Serpinf2 PE=1 SV=1	0	31	13	28	13	1	491	54.9	6.3	13	0	1.081	0.816414	14.01	6.2506e+06	7.01024e+06	High	High	68.59	0	0	3		0
179	FALSE	High	Master Protein	P01878	Ig alpha chain C region OS=Mus musculus PE=1 SV=1	0	42	9	17	9	1	344	36.9	5.06	9	0	0.467	0.970706	2.61	6.56845e+06	3.39841e+06	High	High	68.08	0	0	3		0
180	FALSE	High	Master Protein	P18572	Basigin OS=Mus musculus GN=Bsg PE=1 SV=2	0	28	12	23	12	1	389	42.4	5.85	12	0	0.312	0.852747	1.83	7.82594e+06	2.51521e+06	High	High	68.02	0	0	3		0
181	FALSE	High	Master Protein	A0A0G2JE99	Protein Iglc1 (Fragment) OS=Mus musculus GN=Iglc1 PE=4 SV=1	0	80	5	16	5	1	106	11.7	6.27	5	0	0.743	0.952883	12.19	2.91526e+06	2.51893e+06	High	High	67.62	0	0	3		0
182	FALSE	High	Master Protein	Q60605	Myosin light polypeptide 6 OS=Mus musculus GN=Myl6 PE=1 SV=3	0	66	9	20	8	1	151	16.9	4.65	9	2	0.102	0.0682352	0.3	1.12909e+07	809928	High	High	67.07	0	0	3	Acetyl [N-Term]	0
183	FALSE	High	Master Protein	P01592	Immunoglobulin J chain OS=Mus musculus GN=Jchain PE=1 SV=4	0	59	6	21	6	1	159	18	4.89	6	0	0.564	0.996826	5.73	6.14193e+06	3.42437e+06	High	High	66.48	0	0	3		0
184	FALSE	High	Master Protein	Q99JI6	Ras-related protein Rap-1b OS=Mus musculus GN=Rap1b PE=1 SV=2	0	51	10	18	10	1	184	20.8	5.78	10	0	0.367	0.908016	1.64	5.78778e+06	1.91157e+06	High	High	65.87	0	0	3		0
185	FALSE	High	Master Protein	Q8BPB5	EGF-containing fibulin-like extracellular matrix protein 1 OS=Mus musculus GN=Efemp1 PE=1 SV=1	0	25	6	16	6	1	493	54.9	5.14	6	0	0.668	0.970706	14.88	476546	166971	High	High	64.78	0	0	3		0
186	FALSE	High	Master Protein	P53986	Monocarboxylate transporter 1 OS=Mus musculus GN=Slc16a1 PE=1 SV=1	0	15	9	22	9	1	493	53.2	7.47	9	0	0.298	0.816414	2.49	4.17732e+06	1.2503e+06	High	High	64.58	0	0	3		0
187	FALSE	High	Master Protein	P10107	Annexin A1 OS=Mus musculus GN=Anxa1 PE=1 SV=2	0	38	10	14	10	1	346	38.7	7.37	10	0	0.63	0.979521	2.44	866410	317351	High	High	64.5	0	0	3		0
188	FALSE	High	Master Protein	P11835	Integrin beta-2 OS=Mus musculus GN=Itgb2 PE=1 SV=2	0	26	15	20	15	1	771	85	7.12	15	0	0.433	0.952883	7.86	571317	267028	High	High	64.13	0	0	3		0
189	FALSE	High	Master Protein	P50580	Proliferation-associated protein 2G4 OS=Mus musculus GN=Pa2g4 PE=1 SV=3	0	38	12	22	12	1	394	43.7	6.86	12	0	0.523	0.989091	8.77	1.66686e+06	873407	High	High	63.77	0	0	3	Acetyl [N-Term]	0
190	FALSE	High	Master Protein	P03987	Ig gamma-3 chain C region OS=Mus musculus PE=1 SV=2	0	30	9	18	9	1	398	43.9	7.14	9	0	0.66	0.973849	9.33	4.34361e+06	2.65358e+06	High	High	63.66	0	0	3		0
191	FALSE	High	Master Protein	Q8K1B8	Fermitin family homolog 3 OS=Mus musculus GN=Fermt3 PE=1 SV=1	0	20	10	17	10	1	665	75.6	7.05	10	0	0.477	0.973849	8.69	2.48225e+06	1.12215e+06	High	High	63.41	0	0	3		0
192	FALSE	High	Master Protein	P17742	Peptidyl-prolyl cis-trans isomerase A OS=Mus musculus GN=Ppia PE=1 SV=2	0	62	8	19	8	1	164	18	7.9	8	0	0.492	0.973849	4.44	3.38445e+06	1.20583e+06	High	High	63.12	0	0	3		0
193	FALSE	High	Master Protein	E9Q7Q3	Tropomyosin alpha-3 chain OS=Mus musculus GN=Tpm3 PE=1 SV=1	0	58	20	26	20	1	248	28.7	4.72	20	0	0.097	0.0548083	0.25	6.9711e+06	530505	High	High	62.47	0	0	3	Acetyl [N-Term]	0
194	FALSE	High	Master Protein	Q61805	Lipopolysaccharide-binding protein OS=Mus musculus GN=Lbp PE=1 SV=2	0	28	12	30	12	1	481	53	8.5	12	0	1.882	0.33925	35.45	3.51691e+06	7.60651e+06	High	High	61.54	0	0	3		0
195	FALSE	High	Master Protein	P38647	Stress-70 protein, mitochondrial OS=Mus musculus GN=Hspa9 PE=1 SV=3	0	20	11	12	11	1	679	73.4	6.07	11	0	0.275	0.741453	2.49	1.01364e+06	65031.7	High	Peak Found	61.06	0	0	3		0
196	FALSE	High	Master Protein	P02089	Hemoglobin subunit beta-2 OS=Mus musculus GN=Hbb-b2 PE=1 SV=2	0	50	7	46	7	1	147	15.9	8.05	7	0	0.834	0.919311	1.84	2.52761e+08	2.09965e+08	High	High	60.79	0	0	3		0
197	FALSE	High	Master Protein	P54071	Isocitrate dehydrogenase [NADP], mitochondrial OS=Mus musculus GN=Idh2 PE=1 SV=3	0	31	12	16	12	1	452	50.9	8.69	12	0	0.239	0.643402	1.96	1.38333e+06	235725	High	High	60.72	0	0	3		0
198	FALSE	High	Master Protein	S4R270	Bridging integrator 2 OS=Mus musculus GN=Bin2 PE=1 SV=1	0	29	10	12	10	1	505	54.7	4.81	10	0	0.196	0.455229	0.69	1.50823e+06	117682	High	High	60.54	0	0	3		0
199	FALSE	High	Master Protein	Q7TQ48	Sarcalumenin OS=Mus musculus GN=Srl PE=1 SV=1	0	17	11	13	11	1	910	99.1	4.46	11	0	0.344	0.887491	1	912490	132494	High	High	60.15	0	0	3		0
200	FALSE	High	Master Protein	O55042	Alpha-synuclein OS=Mus musculus GN=Snca PE=1 SV=2	0	75	6	15	6	1	140	14.5	4.77	6	0	0.332	0.878882	2.31	4.92343e+06	1.56692e+06	High	High	59.7	0	0	3		0
201	FALSE	High	Master Protein	F8WGL3	Cofilin-1 OS=Mus musculus GN=Cfl1 PE=1 SV=1	0	51	11	23	11	1	227	24.6	8.03	11	0	0.593	0.991557	8.92	6.92897e+06	3.3873e+06	High	High	59.57	0	0	3	Acetyl [N-Term]	0
202	FALSE	High	Master Protein	Q8QZT1	Acetyl-CoA acetyltransferase, mitochondrial OS=Mus musculus GN=Acat1 PE=1 SV=1	0	24	7	12	7	1	424	44.8	8.51	7	0	0.399	0.937427	2.68	450727	168614	High	High	59.41	0	0	3		0
203	FALSE	High	Master Protein	P01898	H-2 class I histocompatibility antigen, Q10 alpha chain OS=Mus musculus GN=H2-Q10 PE=1 SV=3	0	30	8	14	8	1	325	37.2	5.25	8	0	0.697	0.970706	13.87	4.44649e+06	3.58461e+06	High	High	59.38	0	0	3		0
204	FALSE	High	Master Protein	Q9R182	Angiopoietin-related protein 3 OS=Mus musculus GN=Angptl3 PE=1 SV=1	0	29	10	17	10	1	455	52.5	6.65	10	0	1.237	0.693107	25.36	821969	1.22953e+06	High	High	58.91	0	0	3		0
205	FALSE	High	Master Protein	Q60963	Platelet-activating factor acetylhydrolase OS=Mus musculus GN=Pla2g7 PE=2 SV=2	0	32	12	22	12	1	440	49.2	7.12	12	0	1.616	0.470584	34.58	608072	2.2421e+06	High	High	58.77	0	0	3		0
206	FALSE	High	Master Protein	Q9DB77	Cytochrome b-c1 complex subunit 2, mitochondrial OS=Mus musculus GN=Uqcrc2 PE=1 SV=1	0	32	11	18	11	1	453	48.2	9.25	11	0	0.39	0.923005	3.59	2.3911e+06	639297	High	High	58.7	0	0	3		0
207	FALSE	High	Master Protein	P31532	Serum amyloid A-4 protein OS=Mus musculus GN=Saa4 PE=1 SV=2	0	78	13	32	13	1	130	15.1	9.26	13	0	1.27	0.690004	14.61	7.67431e+07	90779212	High	High	58.65	0	0	3		0
208	FALSE	High	Master Protein	P26040	Ezrin OS=Mus musculus GN=Ezr PE=1 SV=3	0	28	17	28	17	1	586	69.4	6.1	17	0	0.679	0.973849	11.87	1.84933e+06	1.13239e+06	High	High	57.09	0	0	3		0
209	FALSE	High	Master Protein	Q3TLP8	RAS-related C3 botulinum substrate 1, isoform CRA_a OS=Mus musculus GN=Rac1 PE=1 SV=1	0	37	8	18	8	1	211	23.4	8.69	8	0	0.47	0.970706	9.25	4.38079e+06	1.99606e+06	High	High	56.99	0	0	3		0
210	FALSE	High	Master Protein	P16460	Argininosuccinate synthase OS=Mus musculus GN=Ass1 PE=1 SV=1	0	37	16	17	16	1	412	46.6	8.22	16	0	7.439	0.00118387	52.01	97172.2	2.23724e+06	Peak Found	High	56.61	0	0	3		0
211	FALSE	High	Master Protein	Q08761	Vitamin K-dependent protein S OS=Mus musculus GN=Pros1 PE=2 SV=1	0	21	15	23	15	1	675	74.9	5.82	15	0	1.117	0.792189	34.51	941161	1.83366e+06	High	High	56.49	0	0	3		0
212	FALSE	High	Master Protein	Q6S9I0	Kng2 protein OS=Mus musculus GN=Kng2 PE=1 SV=1	0	27	8	10	8	1	433	47.9	6.16	8	0	1.493	0.552459	23.2	2.37139e+06	3.12356e+06	High	High	56.45	0	0	3		0
213	FALSE	High	Master Protein	P01787	Ig heavy chain V regions TEPC 15/S107/HPCM1/HPCM2/HPCM3 OS=Mus musculus PE=1 SV=1	0	45	4	8	4	1	123	13.8	6.62	4	0	0.585	0.991557	6.69	6.0241e+06	3.5207e+06	High	High	55.98	0	0	3		0
214	FALSE	High	Master Protein	P97290	Plasma protease C1 inhibitor OS=Mus musculus GN=Serping1 PE=1 SV=3	0	23	10	20	10	1	504	55.5	6.29	10	0	1.355	0.643402	26.54	1.57654e+06	1.87854e+06	High	High	55.15	0	0	3		0
215	FALSE	High	Master Protein	Q99P72	Reticulon-4 OS=Mus musculus GN=Rtn4 PE=1 SV=2	0	11	6	11	6	1	1162	126.5	4.54	6	0	0.376	0.913957	0	883166	29388.9	High	High	55.09	0	0	3		0
216	FALSE	High	Master Protein	P49813	Tropomodulin-1 OS=Mus musculus GN=Tmod1 PE=1 SV=2	0	34	8	10	8	1	359	40.4	5.1	8	0	0.175	0.395659	0.07	705714	47628.4	High	High	54.82	0	0	3		0
217	FALSE	High	Master Protein	Q07797	Galectin-3-binding protein OS=Mus musculus GN=Lgals3bp PE=1 SV=1	0	23	8	11	8	1	577	64.5	5.14	8	0	0.17	0.335426	0.96	872615	68906.8	High	High	54.61	0	0	3		0
218	FALSE	High	Master Protein	P01644	Ig kappa chain V-V region HP R16.7 OS=Mus musculus PE=1 SV=1	0	56	6	13	6	1	108	11.9	7.97	6	0	0.503	0.973849	9.63	2.64304e+06	1.17179e+06	High	High	54.43	0	0	3		0
219	FALSE	High	Master Protein	P68510	14-3-3 protein eta OS=Mus musculus GN=Ywhah PE=1 SV=2	0	39	9	14	9	1	246	28.2	4.89	9	0	0.231	0.613682	0.67	3.01089e+06	472856	High	High	54.39	0	0	3	Acetyl [N-Term]	0
220	FALSE	High	Master Protein	P20152	Vimentin OS=Mus musculus GN=Vim PE=1 SV=3	0	28	11	13	11	1	466	53.7	5.12	11	0	0.213	0.529841	0	357927	31723.1	High	High	54.08	0	0	3		0
221	FALSE	High	Master Protein	P70274	Selenoprotein P OS=Mus musculus GN=Sepp1 PE=1 SV=3	0	27	11	23	11	1	380	42.7	7.09	11	0	1.395	0.613682	39.08	5.24577e+06	8.09564e+06	High	High	53.89	0	0	3		0
222	FALSE	High	Master Protein	Q9D2G2	Dihydrolipoyllysine-residue succinyltransferase component of 2-oxoglutarate dehydrogenase complex, mitochondrial OS=Mus musculus GN=Dlst PE=1 SV=1	0	24	8	10	8	1	454	49	8.95	8	0	0.423	0.947087	5.79	1.05019e+06	181266	High	High	53.8	0	0	3		0
223	FALSE	High	Master Protein	B7ZN28	Papilin OS=Mus musculus GN=Papln PE=1 SV=1	0	10	8	11	8	1	1302	141.3	7.81	8	0	0.944	0.858318	29.38	290810	240193	High	High	53.48	0	0	3		0
224	FALSE	High	Master Protein	Q02013	Aquaporin-1 OS=Mus musculus GN=Aqp1 PE=1 SV=3	0	16	4	11	4	1	269	28.8	7.43	4	0	0.336	0.883583	2.52	6.48719e+06	2.05381e+06	High	High	53.34	0	0	3		0
225	FALSE	High	Master Protein	Q9D832	DnaJ homolog subfamily B member 4 OS=Mus musculus GN=Dnajb4 PE=1 SV=1	0	25	7	11	7	1	337	37.8	8.59	7	0	0.437	0.959914	1.49	640534	160858	High	High	53.21	0	0	3		0
226	FALSE	High	Master Protein	Q99K41	EMILIN-1 OS=Mus musculus GN=Emilin1 PE=1 SV=1	0	14	9	11	9	1	1017	107.5	5.3	9	0	0.01	6.31915e-17		668981		High	Not Found	51.63	0	0	3		0
227	FALSE	High	Master Protein	Q64726	Zinc-alpha-2-glycoprotein OS=Mus musculus GN=Azgp1 PE=1 SV=2	0	35	8	14	8	1	307	35.3	6.18	8	0	0.939	0.887491	46.85	563717	908722	High	High	51.6	0	0	3		0
228	FALSE	High	Master Protein	Q923D2	Flavin reductase (NADPH) OS=Mus musculus GN=Blvrb PE=1 SV=3	0	56	8	14	8	1	206	22.2	7.01	8	0	0.895	0.900136	3.29	700229	553807	High	High	51.46	0	0	3		0
229	FALSE	High	Master Protein	P98086	Complement C1q subcomponent subunit A OS=Mus musculus GN=C1qa PE=1 SV=2	0	27	7	16	7	1	245	26	9.11	7	0	0.577	0.994152	12.21	1.51721e+07	9.9583e+06	High	High	51.24	0	0	3		0
230	FALSE	High	Master Protein	A3KGU9	Spectrin alpha chain, non-erythrocytic 1 OS=Mus musculus GN=Sptan1 PE=1 SV=2	0	8	18	19	18	1	2498	287.4	5.35	18	0	0.36	0.900136	0	774912	12168.6	High	Peak Found	51.16	0	0	3		0
231	FALSE	High	Master Protein	A0A0R4J0S2	Insulin-like growth factor-binding protein complex acid labile subunit OS=Mus musculus GN=Igfals PE=1 SV=1	0	18	8	11	8	1	603	66.9	6.6	8	0	1.118	0.741453	16.01	164415	477491	High	High	50.9	0	0	3		0
232	FALSE	High	Master Protein	Q6ZPJ3	(E3-independent) E2 ubiquitin-conjugating enzyme UBE2O OS=Mus musculus GN=Ube2o PE=1 SV=3	0	9	8	10	8	1	1288	140.7	5.06	8	0	0.01	6.31915e-17		268504		High	High	50.77	0	0	3		0
233	FALSE	High	Master Protein	Q6IRU2	Tropomyosin alpha-4 chain OS=Mus musculus GN=Tpm4 PE=1 SV=3	0	41	11	12	11	1	248	28.5	4.68	11	0	0.071	0.014783	0.5	3.69616e+06	59558.7	High	Peak Found	50.76	0	0	3		0
234	FALSE	High	Master Protein	P46638	Ras-related protein Rab-11B OS=Mus musculus GN=Rab11b PE=1 SV=3	0	57	12	19	12	1	218	24.5	5.94	12	0	0.237	0.643402	1.19	4.01031e+06	958725	High	High	50.75	0	0	3	Acetyl [N-Term]	0
235	FALSE	High	Master Protein	P35700	Peroxiredoxin-1 OS=Mus musculus GN=Prdx1 PE=1 SV=1	0	45	11	20	11	1	199	22.2	8.12	11	0	0.918	0.893105	7.36	3.4667e+06	3.37924e+06	High	High	50.59	0	0	3		0
236	FALSE	High	Master Protein	A0A0A0MQA3	Alpha-1-antitrypsin 1-1 OS=Mus musculus GN=Serpina1a PE=1 SV=1	0	13	6	19	6	1	436	48.8	6.43	6	0	0.841	0.916254	6.4	1.15682e+07	1.0602e+07	High	High	50.12	0	0	3		0
237	FALSE	High	Master Protein	Q922B1	O-acetyl-ADP-ribose deacetylase MACROD1 OS=Mus musculus GN=Macrod1 PE=1 SV=2	0	36	9	14	9	1	323	35.3	8.85	9	0	0.266	0.712207	2.55	2.40464e+06	582206	High	High	49.98	0	0	3		0
238	FALSE	High	Master Protein	Q91XV3	Brain acid soluble protein 1 OS=Mus musculus GN=Basp1 PE=1 SV=3	0	48	6	10	6	1	226	22.1	4.51	6	0	0.645	0.973849	10.08	216892	300479	High	High	49.91	0	0	3		0
239	FALSE	High	Master Protein	A0A075B5P2	Protein Igkc (Fragment) OS=Mus musculus GN=Igkc PE=1 SV=1	0	56	6	23	6	1	107	11.9	5.41	6	0	0.52	0.988078	3.93	6.75155e+07	3.93501e+07	High	High	49.79	0	0	3		0
240	FALSE	High	Master Protein	P16045	Galectin-1 OS=Mus musculus GN=Lgals1 PE=1 SV=3	0	60	7	18	7	1	135	14.9	5.49	7	0	0.639	0.973849	8.57	3.3829e+06	1.98989e+06	High	High	49.66	0	0	3	Acetyl [N-Term]	0
241	FALSE	High	Master Protein	A0A075B5T3	Protein Ighv6-6 (Fragment) OS=Mus musculus GN=Ighv6-6 PE=4 SV=1	0	50	5	12	5	1	119	13.3	7.08	5	0	0.599	0.991557	6.92	1.94864e+06	1.24097e+06	High	High	49.65	0	0	3		0
242	FALSE	High	Master Protein	E9QA16	Protein Cald1 OS=Mus musculus GN=Cald1 PE=1 SV=1	0	17	7	10	7	1	536	61.8	6.93	7	0	0.318	0.858318	2.77	800200	237265	High	High	49.62	0	0	3		0
243	FALSE	High	Master Protein	P07309	Transthyretin OS=Mus musculus GN=Ttr PE=1 SV=1	0	71	8	15	8	1	147	15.8	6.16	8	0	0.44	0.964126	2.15	1.18495e+07	5.18337e+06	High	High	49.61	0	0	3		0
244	FALSE	High	Master Protein	O88968	Transcobalamin-2 OS=Mus musculus GN=Tcn2 PE=1 SV=1	0	27	9	14	9	1	430	47.6	6.33	9	0	1.089	0.807922	19.95	885398	1.08118e+06	High	High	49.51	0	0	3		0
245	FALSE	High	Master Protein	P46412	Glutathione peroxidase 3 OS=Mus musculus GN=Gpx3 PE=1 SV=2	0	48	10	30	10	1	226	25.4	8.22	10	0	0.857	0.912856	39.8	8.47587e+06	7.02474e+06	High	High	49.49	0	0	3		0
246	FALSE	High	Master Protein	P07743	BPI fold-containing family A member 2 OS=Mus musculus GN=Bpifa2 PE=1 SV=1	0	37	6	13	6	1	235	24.7	5.01	6	0	0.592	0.991557	1.29	1.90555e+06	1.05165e+06	High	High	49.31	0	0	3		0
247	FALSE	High	Master Protein	O54724	Polymerase I and transcript release factor OS=Mus musculus GN=Ptrf PE=1 SV=1	0	23	7	12	7	1	392	43.9	5.52	7	0	0.74	0.956928	9.3	1.08025e+06	834958	High	High	49.17	0	0	3	Acetyl [N-Term]	0
248	FALSE	High	Master Protein	P01900	H-2 class I histocompatibility antigen, D-D alpha chain OS=Mus musculus GN=H2-D1 PE=1 SV=1	0	27	8	12	8	1	365	41.1	6.65	8	0	0.595	0.991557	8.24	1.07728e+06	442163	High	High	48.95	0	0	3		0
249	FALSE	High	Master Protein	P05017	Insulin-like growth factor I OS=Mus musculus GN=Igf1 PE=1 SV=2	0	31	7	19	7	1	153	17.1	9.38	7	0	1.47	0.567212	8.93	3.33705e+06	5.01214e+06	High	High	48.84	0	0	3		0
250	FALSE	High	Master Protein	Q99LC5	Electron transfer flavoprotein subunit alpha, mitochondrial OS=Mus musculus GN=Etfa PE=1 SV=2	0	35	9	13	9	1	333	35	8.38	9	0	0.345	0.890863	4.05	1149795	391798	High	High	47.94	0	0	3		0
251	FALSE	High	Master Protein	O35601	FYN-binding protein OS=Mus musculus GN=Fyb PE=1 SV=2	0	14	9	9	9	1	819	90	6.98	9	0	0.28	0.762229	2.98	834827	49562.3	High	Peak Found	47.87	0	0	3		0
252	FALSE	High	Master Protein	P70670	Nascent polypeptide-associated complex subunit alpha, muscle-specific form OS=Mus musculus GN=Naca PE=1 SV=2	0	5	8	10	8	1	2187	220.4	9.35	8	0	0.01	6.31915e-17		158480		High	High	47.74	0	0	3		0
253	FALSE	High	Master Protein	Q06770	Corticosteroid-binding globulin OS=Mus musculus GN=Serpina6 PE=1 SV=1	0	21	7	13	7	1	397	44.7	5.24	7	0	0.364	0.908016	2.73	2.34977e+06	651019	High	High	47.39	0	0	3		0
254	FALSE	High	Master Protein	A0A075B5N4	Protein Igkv8-27 OS=Mus musculus GN=Igkv8-27 PE=4 SV=1	0	30	2	5	2	1	100	11	7.96	2	0	0.315	0.854526	1.85	1.21896e+06	368969	High	High	47.12	0	0	3		0
255	FALSE	High	Master Protein	P98064	Mannan-binding lectin serine protease 1 OS=Mus musculus GN=Masp1 PE=1 SV=2	0	16	7	13	7	1	704	79.9	5.55	7	0	0.8	0.936009	10	665515	706143	High	High	46.93	0	0	3		0
256	FALSE	High	Master Protein	Q9QXC1	Fetuin-B OS=Mus musculus GN=Fetub PE=1 SV=1	0	24	5	11	5	1	388	42.7	6.61	5	0	1.306	0.674963	25.77	819244	1.08642e+06	High	High	46.89	0	0	3		0
257	FALSE	High	Master Protein	P24369	Peptidyl-prolyl cis-trans isomerase B OS=Mus musculus GN=Ppib PE=1 SV=2	0	48	10	20	10	1	216	23.7	9.55	10	0	0.611	0.991557	6.18	2.63124e+06	1.55951e+06	High	High	46.82	0	0	3		0
258	FALSE	High	Master Protein	P16301	Phosphatidylcholine-sterol acyltransferase OS=Mus musculus GN=Lcat PE=1 SV=2	0	18	6	10	6	1	438	49.7	6.43	6	0	2.126	0.24974	14.84	667796	1.40261e+06	High	High	46.8	0	0	3		0
259	FALSE	High	Master Protein	Q05421	Cytochrome P450 2E1 OS=Mus musculus GN=Cyp2e1 PE=1 SV=1	0	22	11	12	11	1	493	56.8	8.4	11	0	100	6.31915e-17			1.05108e+06	Not Found	High	46.41	0	0	3		0
260	FALSE	High	Master Protein	Q6PIE5	Sodium/potassium-transporting ATPase subunit alpha-2 OS=Mus musculus GN=Atp1a2 PE=1 SV=1	0	12	11	15	11	1	1020	112.1	5.55	11	0	0.369	0.908016	1.02	2.25678e+06	717203	High	High	46.4	0	0	3		0
261	FALSE	High	Master Protein	Q922R8	Protein disulfide-isomerase A6 OS=Mus musculus GN=Pdia6 PE=1 SV=3	0	22	7	12	7	1	440	48.1	5.14	7	0	0.702	0.970706	3.76	576061	374547	High	High	46.27	0	0	3		0
262	FALSE	High	Master Protein	P17751	Triosephosphate isomerase OS=Mus musculus GN=Tpi1 PE=1 SV=4	0	36	9	17	9	1	299	32.2	5.74	9	0	0.402	0.936009	4.6	1.94724e+06	855279	High	High	46.18	0	0	3		0
263	FALSE	High	Master Protein	Q60790	Ras GTPase-activating protein 3 OS=Mus musculus GN=Rasa3 PE=1 SV=2	0	11	6	7	6	1	834	95.9	7.34	6	0	0.01	6.31915e-17		195149		High	Not Found	45.89	0	0	3		0
264	FALSE	High	Master Protein	P14106	Complement C1q subcomponent subunit B OS=Mus musculus GN=C1qb PE=1 SV=2	0	33	6	12	6	1	253	26.7	8.15	6	0	0.686	0.970706	15.66	1.87277e+07	1.41438e+07	High	High	45.85	0	0	3		0
265	FALSE	High	Master Protein	P62821	Ras-related protein Rab-1A OS=Mus musculus GN=Rab1A PE=1 SV=3	0	53	9	15	8	1	205	22.7	6.21	9	1	0.344	0.887491	1.2	2.61187e+06	804391	High	High	45.79	0	0	3		0
266	FALSE	High	Master Protein	O35930	Platelet glycoprotein Ib alpha chain OS=Mus musculus GN=Gp1ba PE=1 SV=2	0	19	9	10	9	1	734	80	5.87	9	0	0.099	0.0586104	0.04	1.71932e+06	140280	High	Peak Found	45.63	0	0	3		0
267	FALSE	High	Master Protein	P05977	Myosin light chain 1/3, skeletal muscle isoform OS=Mus musculus GN=Myl1 PE=1 SV=2	0	40	6	10	5	1	188	20.6	5.03	6	0	0.352	0.897329	2.38	629288	202879	High	High	45.62	0	0	3		0
268	FALSE	High	Master Protein	A0A075B5R6	Protein Ighv11-1 (Fragment) OS=Mus musculus GN=Ighv11-1 PE=4 SV=1	0	38	3	8	3	1	117	13.2	4.72	3	0	1.203	0.72062	3.32	711681	968259	High	High	45.57	0	0	3		0
269	FALSE	High	Master Protein	P62259	14-3-3 protein epsilon OS=Mus musculus GN=Ywhae PE=1 SV=1	0	33	6	8	6	1	255	29.2	4.74	6	0				149630	135324	High	High	45.46	0	0	3		0
270	FALSE	High	Master Protein	P82198	Transforming growth factor-beta-induced protein ig-h3 OS=Mus musculus GN=Tgfbi PE=1 SV=1	0	13	5	9	5	1	683	74.6	7.06	5	0	0.905	0.878882	28.83	231708	212495	High	High	45.42	0	0	3		0
271	FALSE	High	Master Protein	P11352	Glutathione peroxidase 1 OS=Mus musculus GN=Gpx1 PE=1 SV=2	0	57	9	14	9	1	201	22.3	7.21	9	0	0.77	0.94623	8.52	644106	396015	High	High	45.42	0	0	3		0
272	FALSE	High	Master Protein	Q3UGC7	Eukaryotic translation initiation factor 3 subunit J-A OS=Mus musculus GN=Eif3j1 PE=2 SV=1	0	44	7	15	7	1	261	29.3	4.81	7	0	0.458	0.970706	10.53	1.75877e+06	634800	High	High	45.4	0	0	3	Acetyl [N-Term]	0
273	FALSE	High	Master Protein	P48036	Annexin A5 OS=Mus musculus GN=Anxa5 PE=1 SV=1	0	35	11	17	11	1	319	35.7	4.96	11	0	0.735	0.959914	21.77	1.63501e+06	856113	High	High	45.39	0	0	3		0
274	FALSE	High	Master Protein	Q9DCX2	ATP synthase subunit d, mitochondrial OS=Mus musculus GN=Atp5h PE=1 SV=3	0	65	9	14	9	1	161	18.7	5.69	9	0	0.343	0.887491	3.26	2.70664e+06	960274	High	High	45.1	0	0	3		0
275	FALSE	High	Master Protein	P50462	Cysteine and glycine-rich protein 3 OS=Mus musculus GN=Csrp3 PE=1 SV=1	0	41	5	12	5	1	194	20.9	8.54	5	0	0.567	0.999973	4.06	950496	784504	High	High	45.06	0	0	3		0
276	FALSE	High	Master Protein	Q9Z1R3	Apolipoprotein M OS=Mus musculus GN=Apom PE=1 SV=1	0	36	9	21	9	1	190	21.3	6.52	9	0	0.93	0.89204	7.28	8.61331e+06	7.83452e+06	High	High	44.78	0	0	3		0
277	FALSE	High	Master Protein	Q9Z2K1	Keratin, type I cytoskeletal 16 OS=Mus musculus GN=Krt16 PE=1 SV=3	0	12	4	8	4	1	469	51.6	5.2	4	0	0.4	0.931812	0	1.45524e+06	499839	High	High	44.58	0	0	3		0
278	FALSE	High	Master Protein	P08607	C4b-binding protein OS=Mus musculus GN=C4bpa PE=1 SV=3	0	24	8	15	8	1	469	51.5	7.15	8	0	1.329	0.658931	29.42	582455	799319	High	High	43.99	0	0	3		0
279	FALSE	High	Master Protein	A0A140T8M3	Protein Igkv8-30 (Fragment) OS=Mus musculus GN=Igkv8-30 PE=4 SV=2	0	50	7	13	7	1	121	13.3	6.49	7	0	0.425	0.950574	3.66	4.54493e+06	1.40065e+06	High	High	43.9	0	0	3		0
280	FALSE	High	Master Protein	A0A0A6YWC7	Protein Ighv5-15 (Fragment) OS=Mus musculus GN=Ighv5-15 PE=4 SV=1	0	32	3	7	3	1	117	13	8.28	3	0	0.649	0.973849	16.24	1.19211e+06	668241	High	High	43.83	0	0	3		0
281	FALSE	High	Master Protein	P97371	Proteasome activator complex subunit 1 OS=Mus musculus GN=Psme1 PE=1 SV=2	0	39	9	15	9	1	249	28.7	5.97	9	0	0.947	0.887491	12.6	717645	856397	High	High	43.8	0	0	3		0
282	FALSE	High	Master Protein	P51910	Apolipoprotein D OS=Mus musculus GN=Apod PE=1 SV=1	0	40	7	13	7	1	189	21.5	4.91	7	0	2.084	0.264077	14.71	2.5252e+06	5.35196e+06	High	High	43.4	0	0	3		0
283	FALSE	High	Master Protein	Q08857	Platelet glycoprotein 4 OS=Mus musculus GN=Cd36 PE=1 SV=2	0	19	7	13	7	1	472	52.7	8.35	7	0	0.555	0.993401	2.28	1.60468e+06	831262	High	High	43.28	0	0	3		0
284	FALSE	High	Master Protein	Q8VCS0	N-acetylmuramoyl-L-alanine amidase OS=Mus musculus GN=Pglyrp2 PE=1 SV=1	0	18	7	9	7	1	530	57.7	6.98	7	0	1.391	0.591252	31.95	262053	416888	High	High	43.21	0	0	3		0
285	FALSE	High	Master Protein	P61205	ADP-ribosylation factor 3 OS=Mus musculus GN=Arf3 PE=2 SV=2	0	54	9	18	9	1	181	20.6	7.43	9	0	0.52	0.988078	3.52	1.42771e+06	823238	High	High	43.08	0	0	3		0
286	FALSE	High	Master Protein	P62962	Profilin-1 OS=Mus musculus GN=Pfn1 PE=1 SV=2	0	64	6	9	6	1	140	14.9	8.28	6	0	0.298	0.816802	0.87	1.44091e+06	332733	High	High	42.78	0	0	3	Acetyl [N-Term]	0
287	FALSE	High	Master Protein	P01902	H-2 class I histocompatibility antigen, K-D alpha chain OS=Mus musculus GN=H2-K1 PE=1 SV=1	0	32	10	16	10	1	368	41.5	6.62	10	0	0.548	0.991557	4.87	913871	365672	High	High	42.62	0	0	3		0
288	FALSE	High	Master Protein	P26928	Hepatocyte growth factor-like protein OS=Mus musculus GN=Mst1 PE=2 SV=2	0	15	8	12	8	1	716	80.6	7.56	8	0	1.432	0.587741	38.6	264573	487148	High	High	42.58	0	0	3		0
289	FALSE	High	Master Protein	P04247	Myoglobin OS=Mus musculus GN=Mb PE=1 SV=3	0	43	7	12	7	1	154	17.1	7.62	7	0	0.675	0.973849	5.28	1.74218e+06	1.06968e+06	High	High	42.48	0	0	3		0
290	FALSE	High	Master Protein	Q3U3V1	Coagulation factor X OS=Mus musculus GN=F10 PE=1 SV=1	0	19	10	17	10	1	493	55.2	5.64	10	0	1.228	0.695786	15.89	936077	1.31914e+06	High	High	42.41	0	0	3		0
291	FALSE	High	Master Protein	Q63918	Serum deprivation-response protein OS=Mus musculus GN=Sdpr PE=1 SV=3	0	34	9	15	9	1	418	46.7	5.21	9	0	0.291	0.801753	2.59	1.17343e+06	363336	High	High	42.41	0	0	3		0
292	FALSE	High	Master Protein	P19783	Cytochrome c oxidase subunit 4 isoform 1, mitochondrial OS=Mus musculus GN=Cox4i1 PE=1 SV=2	0	46	7	17	7	1	169	19.5	9.23	7	0	0.344	0.887491	3.44	1.75465e+06	594946	High	High	42.41	0	0	3		0
293	FALSE	High	Master Protein	P56395	Cytochrome b5 OS=Mus musculus GN=Cyb5a PE=1 SV=2	0	46	6	9	6	1	134	15.2	5.07	6	0	2.521	0.150123	18.94	1.77811e+06	2.6239e+06	High	High	42.13	0	0	3		0
294	FALSE	High	Master Protein	Q9JJN5	Carboxypeptidase N catalytic chain OS=Mus musculus GN=Cpn1 PE=1 SV=1	0	23	10	18	10	1	457	51.8	8.28	10	0	0.899	0.900136	15.46	971876	1.5947e+06	High	High	42.07	0	0	3		0
295	FALSE	High	Master Protein	A0A075B5K0	Protein Igkv14-126 (Fragment) OS=Mus musculus GN=Igkv14-126 PE=4 SV=7	0	34	3	8	3	1	117	13	7.08	3	0	1.145	0.769437	20.13	786966	1.23247e+06	High	High	41.94	0	0	3		0
296	FALSE	High	Master Protein	P62827	GTP-binding nuclear protein Ran OS=Mus musculus GN=Ran PE=1 SV=3	0	43	10	21	10	1	216	24.4	7.49	10	0	0.414	0.94623	8.2	6.47007e+06	2.12702e+06	High	High	41.92	0	0	3	Acetyl [N-Term]	0
297	FALSE	High	Master Protein	P51885	Lumican OS=Mus musculus GN=Lum PE=1 SV=2	0	22	5	8	5	1	338	38.2	6.43	5	0	1	0.868176	14.03	615142	745160	High	High	41.64	0	0	3		0
298	FALSE	High	Master Protein	A0A0B4J1H6	Protein Igkv2-137 (Fragment) OS=Mus musculus GN=Igkv2-137 PE=4 SV=1	0	20	3	8	3	1	120	13.1	7.24	3	0	0.85	0.916254	1.53	646674	642188	High	High	41.57	0	0	3		0
299	FALSE	High	Master Protein	A0A0B4J1H7	Protein Igkv1-135 (Fragment) OS=Mus musculus GN=Igkv1-135 PE=4 SV=1	0	46	6	10	6	1	120	13.3	7.12	6	0	0.236	0.640679	1.09	4.65394e+06	941770	High	High	41.26	0	0	3		0
300	FALSE	High	Master Protein	P51437	Cathelicidin antimicrobial peptide OS=Mus musculus GN=Camp PE=1 SV=2	0	52	7	11	7	1	172	19.4	8.68	7	0	1.203	0.72062	5.53	981176	2.21915e+06	High	High	41.17	0	0	3		0
301	FALSE	High	Master Protein	Q8BH64	EH domain-containing protein 2 OS=Mus musculus GN=Ehd2 PE=1 SV=1	0	19	8	18	8	1	543	61.1	6.51	8	0	0.644	0.973849	2.08	1.61679e+06	2.04408e+06	High	High	41.16	0	0	3		0
302	FALSE	High	Master Protein	Q61735	Leukocyte surface antigen CD47 OS=Mus musculus GN=Cd47 PE=1 SV=2	0	15	5	11	5	1	303	33.1	8.63	5	0	0.285	0.786531	0.03	2.0251e+06	298061	High	High	40.9	0	0	3		0
303	FALSE	High	Master Protein	P09411	Phosphoglycerate kinase 1 OS=Mus musculus GN=Pgk1 PE=1 SV=4	0	22	7	10	7	1	417	44.5	7.9	7	0	0.42	0.946927	4.56	986153	149636	High	High	40.9	0	0	3		0
304	FALSE	High	Master Protein	P32848	Parvalbumin alpha OS=Mus musculus GN=Pvalb PE=1 SV=3	0	70	7	11	7	1	110	11.9	5.19	7	0	0.149	0.239937	0.29	2.34701e+06	235786	High	High	40.77	0	0	3	Acetyl [N-Term]	0
305	FALSE	High	Master Protein	P00405	Cytochrome c oxidase subunit 2 OS=Mus musculus GN=Mtco2 PE=1 SV=1	0	23	4	13	4	1	227	26	4.73	4	0	0.453	0.970706	1.58	2.09601e+06	749269	High	High	40.62	0	0	3		0
306	FALSE	High	Master Protein	Q8CG19	Latent-transforming growth factor beta-binding protein 1 OS=Mus musculus GN=Ltbp1 PE=1 SV=2	0	5	6	6	6	1	1712	186.6	6.02	6	0	0.01	6.31915e-17		381772		High	Not Found	40.54	0	0	3		0
307	FALSE	High	Master Protein	A0A0R4J0Z1	Protein disulfide-isomerase A4 OS=Mus musculus GN=Pdia4 PE=1 SV=1	0	13	6	7	6	1	641	72.3	5.22	6	0	1.536	0.360881	0	52671.6	313406	High	High	40.08	0	0	3		0
308	FALSE	High	Master Protein	Q9QYB1	Chloride intracellular channel protein 4 OS=Mus musculus GN=Clic4 PE=1 SV=3	0	30	6	12	6	1	253	28.7	5.59	6	0	0.817	0.916254	11.26	298589	353693	High	High	39.78	0	0	3		0
309	FALSE	High	Master Protein	P01807	Ig heavy chain V region X44 OS=Mus musculus PE=1 SV=1	0	50	5	8	5	1	119	13.2	7.94	5	0	0.475	0.973849	0	1.67865e+06	542770	High	High	39.71	0	0	3		0
310	FALSE	High	Master Protein	P97315	Cysteine and glycine-rich protein 1 OS=Mus musculus GN=Csrp1 PE=1 SV=3	0	38	5	9	5	1	193	20.6	8.57	5	0	0.456	0.970706	5.47	1.22285e+06	751878	High	High	39.33	0	0	3		0
311	FALSE	High	Master Protein	P70441	Na(+)/H(+) exchange regulatory cofactor NHE-RF1 OS=Mus musculus GN=Slc9a3r1 PE=1 SV=3	0	30	8	15	8	1	355	38.6	5.9	8	0	0.616	0.989091	6.8	817381	402834	High	High	39.32	0	0	3	Acetyl [N-Term]	0
312	FALSE	High	Master Protein	P33434	72 kDa type IV collagenase OS=Mus musculus GN=Mmp2 PE=1 SV=1	0	14	7	10	7	1	662	74.1	5.53	7	0	0.799	0.923648	25.28	358559	290263	High	High	39.27	0	0	3		0
313	FALSE	High	Master Protein	O55222	Integrin-linked protein kinase OS=Mus musculus GN=Ilk PE=1 SV=2	0	15	6	8	6	1	452	51.3	8.07	6	0	0.364	0.908016	2.01	544030	127797	High	Peak Found	38.89	0	0	3		0
314	FALSE	High	Master Protein	Q02105	Complement C1q subcomponent subunit C OS=Mus musculus GN=C1qc PE=1 SV=2	0	21	4	17	4	1	246	26	8.54	4	0	0.589	0.991557	6.16	1.54316e+07	9.42384e+06	High	High	38.89	0	0	3		0
315	FALSE	High	Master Protein	A0A0A6YYE7	Protein Igkv4-57 (Fragment) OS=Mus musculus GN=Igkv4-57 PE=4 SV=2	0	56	4	9	4	1	117	12.7	8.91	4	0	0.331	0.878882	3.14	3.13257e+06	1.12466e+06	High	High	38.87	0	0	3		0
316	FALSE	High	Master Protein	P05202	Aspartate aminotransferase, mitochondrial OS=Mus musculus GN=Got2 PE=1 SV=1	0	27	10	14	10	1	430	47.4	9	10	0	0.19	0.42534	0	1.52103e+06	36872.1	High	High	38.81	0	0	3		0
317	FALSE	High	Master Protein	Q9R0P5	Destrin OS=Mus musculus GN=Dstn PE=1 SV=3	0	44	6	11	6	1	165	18.5	7.97	6	0	0.87	0.908016	3.82	495458	392648	High	High	38.67	0	0	3		0
318	FALSE	High	Master Protein	O88844	Isocitrate dehydrogenase [NADP] cytoplasmic OS=Mus musculus GN=Idh1 PE=1 SV=2	0	24	9	12	9	1	414	46.6	7.17	9	0	2.304	0.202307	2.31	238374	872961	High	High	38.39	0	0	3		0
319	FALSE	High	Master Protein	Q62523	Zyxin OS=Mus musculus GN=Zyx PE=1 SV=2	0	18	7	7	7	1	564	60.5	6.4	7	0	0.46	0.970706	0	766033	32714.2	High	High	38.3	0	0	3	Acetyl [N-Term]	0
320	FALSE	High	Master Protein	J3QMG3	Voltage-dependent anion-selective channel protein 3 OS=Mus musculus GN=Vdac3 PE=1 SV=1	0	33	7	10	7	1	284	30.8	8.79	7	0	0.25	0.682082	1.77	1.00811e+06	81094.8	High	High	38.14	0	0	3		0
321	FALSE	High	Master Protein	P09405	Nucleolin OS=Mus musculus GN=Ncl PE=1 SV=2	0	11	6	9	6	1	707	76.7	4.75	6	0	0.693	0.946927	9.36	164855	190507	High	High	37.98	0	0	3		0
322	FALSE	High	Master Protein	Q3TTY5	Keratin, type II cytoskeletal 2 epidermal OS=Mus musculus GN=Krt2 PE=1 SV=1	0	6	7	21	7	1	707	70.9	8.06	7	0	0.55	0.991557	12.34	1.19656e+07	7.3037e+06	High	High	37.88	0	0	3		0
323	FALSE	High	Master Protein	Q9D1B1	Cystatin OS=Mus musculus GN=Cst6 PE=1 SV=1	0	39	4	9	4	1	149	16.8	8.07	4	0	1.246	0.693107	32.76	366155	576646	High	High	37.84	0	0	3		0
324	FALSE	High	Master Protein	O88451	Retinol dehydrogenase 7 OS=Mus musculus GN=Rdh7 PE=1 SV=1	0	28	8	8	8	1	316	35.6	8.09	8	0	100	6.31915e-17			617634	Not Found	High	37.73	0	0	3		0
325	FALSE	High	Master Protein	P51150	Ras-related protein Rab-7a OS=Mus musculus GN=Rab7a PE=1 SV=2	0	40	7	9	7	1	207	23.5	6.7	7	0	0.542	0.991557	1.97	635663	306880	High	High	37.58	0	0	3		0
326	FALSE	High	Master Protein	P02535	Keratin, type I cytoskeletal 10 OS=Mus musculus GN=Krt10 PE=1 SV=3	0	14	9	15	9	1	570	57.7	5.11	9	0	0.706	0.970706	3.14	1.39543e+07	1.09707e+07	High	High	37.55	0	0	3		0
327	FALSE	High	Master Protein	Q9WVK4	EH domain-containing protein 1 OS=Mus musculus GN=Ehd1 PE=1 SV=1	0	18	5	7	5	1	534	60.6	6.83	5	0	0.627	0.973849	0	94141.9	137668	High	High	37.54	0	0	3		0
328	FALSE	High	Master Protein	P47879	Insulin-like growth factor-binding protein 4 OS=Mus musculus GN=Igfbp4 PE=1 SV=2	0	44	9	19	9	1	254	27.8	7.17	9	0	1.07	0.827439	26.3	3.94842e+06	4.23961e+06	High	High	37.45	0	0	3		0
329	FALSE	High	Master Protein	O08539	Myc box-dependent-interacting protein 1 OS=Mus musculus GN=Bin1 PE=1 SV=1	0	21	8	12	8	1	588	64.4	5.03	8	0	0.148	0.234037	0	1.56687e+06	173975	High	High	37.4	0	0	3		0
330	FALSE	High	Master Protein	P01632	Ig kappa chain V-I region S107A OS=Mus musculus GN=Igkv7-33 PE=2 SV=1	0	42	4	8	4	1	114	12.7	8.98	4	0	0.647	0.973849	3.24	1114638	507206	High	High	37.17	0	0	3		0
331	FALSE	High	Master Protein	A0A0U1RP81	MICOS complex subunit MIC60 OS=Mus musculus GN=Immt PE=1 SV=1	0	21	9	13	9	1	488	53.7	8.66	9	0	0.333	0.887491	0.44	358185	92415.2	High	High	37.13	0	0	3		0
332	FALSE	High	Master Protein	A0A0R4J0Q4	Lysyl oxidase homolog 1 OS=Mus musculus GN=Loxl1 PE=1 SV=1	0	20	7	9	7	1	607	66.5	7.33	7	0	0.962	0.827439	0	54822.1	154207	High	High	36.71	0	0	3		0
333	FALSE	High	Master Protein	P24270	Catalase OS=Mus musculus GN=Cat PE=1 SV=4	0	21	9	16	9	1	527	59.8	7.88	9	0	0.548	0.991557	4.64	799787	470670	High	High	36.28	0	0	3	Acetyl [N-Term]	0
334	FALSE	High	Master Protein	P14824	Annexin A6 OS=Mus musculus GN=Anxa6 PE=1 SV=3	0	16	8	10	8	1	673	75.8	5.5	8	0	0.343	0.887491	0	120203	69249.5	High	High	36.19	0	0	3		0
335	FALSE	High	Master Protein	P14869	60S acidic ribosomal protein P0 OS=Mus musculus GN=Rplp0 PE=1 SV=3	0	24	4	10	4	1	317	34.2	6.25	4	0	0.362	0.908016	5.34	577641	96588.2	High	High	35.93	0	0	3		0
336	FALSE	High	Master Protein	P03976	Ig kappa chain V-II region 17S29.1 OS=Mus musculus PE=1 SV=1	0	31	2	7	2	1	113	12.4	7.99	2	0	1.764	0.306287	31.2	173201	266307	High	High	35.35	0	0	3		0
337	FALSE	High	Master Protein	Q9DCW4	Electron transfer flavoprotein subunit beta OS=Mus musculus GN=Etfb PE=1 SV=3	0	26	6	9	6	1	255	27.6	8.1	6	0	0.334	0.878882	3.02	909111	208634	High	High	35.32	0	0	3		0
338	FALSE	High	Master Protein	Q61598	Rab GDP dissociation inhibitor beta OS=Mus musculus GN=Gdi2 PE=1 SV=1	0	15	5	6	5	1	445	50.5	6.25	5	0	0.01	6.31915e-17		130200		High	High	35.25	0	0	3		0
339	FALSE	High	Master Protein	P60766	Cell division control protein 42 homolog OS=Mus musculus GN=Cdc42 PE=1 SV=2	0	37	7	13	7	1	191	21.2	6.55	7	0	0.47	0.970706	3.58	2.12719e+06	919462	High	High	35.23	0	0	3		0
340	FALSE	High	Master Protein	Q01730	Ras suppressor protein 1 OS=Mus musculus GN=Rsu1 PE=1 SV=3	0	40	8	13	8	1	277	31.5	8.88	8	0	0.469	0.970706	0.84	955906	363611	High	High	35.19	0	0	3		0
341	FALSE	High	Master Protein	Q9R0Y5	Adenylate kinase isoenzyme 1 OS=Mus musculus GN=Ak1 PE=1 SV=1	0	38	6	8	6	1	194	21.5	5.81	6	0	0.617	0.988601	10.37	705996	243141	High	High	35.15	0	0	3		0
342	FALSE	High	Master Protein	Q78HU7	Glycophorin-C OS=Mus musculus GN=Gypc PE=1 SV=2	0	38	3	9	3	1	95	10.3	5.35	3	0	0.438	0.959914	7.56	699748	197318	High	High	35.11	0	0	3		0
343	FALSE	High	Master Protein	Z4YKE7	Troponin T, fast skeletal muscle OS=Mus musculus GN=Tnnt3 PE=1 SV=1	0	24	7	14	7	1	262	31	5.41	7	0	0.122	0.128454	0.44	3333904	511433	High	High	35	0	0	3		0
344	FALSE	High	Master Protein	P16015	Carbonic anhydrase 3 OS=Mus musculus GN=Ca3 PE=1 SV=3	0	25	4	9	4	1	260	29.3	7.37	4	0	0.355	0.900136	2.06	697023	256080	High	High	34.67	0	0	3		0
345	FALSE	High	Master Protein	P59383	Leucine-rich repeat neuronal protein 4 OS=Mus musculus GN=Lrrn4 PE=1 SV=2	0	15	7	10	7	1	733	80.4	6.79	7	0	0.59	0.991557	5.26	720777	465142	High	High	34.61	0	0	3		0
346	FALSE	High	Master Protein	P23927	Alpha-crystallin B chain OS=Mus musculus GN=Cryab PE=1 SV=2	0	59	8	10	8	1	175	20.1	7.33	8	0	0.467	0.970706	3.5	1.16482e+06	430062	High	High	34.43	0	0	3	Acetyl [N-Term]	0
347	FALSE	High	Master Protein	O08749	Dihydrolipoyl dehydrogenase, mitochondrial OS=Mus musculus GN=Dld PE=1 SV=2	0	15	6	6	6	1	509	54.2	7.9	6	0	0.324	0.878882	3.56	622298	106435	High	Peak Found	34.34	0	0	3		0
348	FALSE	High	Master Protein	Q9CRB6	Tubulin polymerization-promoting protein family member 3 OS=Mus musculus GN=Tppp3 PE=1 SV=1	0	39	7	11	7	1	176	19	9.11	7	0	0.346	0.89144	4.22	1.91747e+06	472580	High	High	34.2	0	0	3	Acetyl [N-Term]	0
349	FALSE	High	Master Protein	Q99JY0	Trifunctional enzyme subunit beta, mitochondrial OS=Mus musculus GN=Hadhb PE=1 SV=1	0	19	7	10	7	1	475	51.4	9.38	7	0	0.395	0.929225	1.81	1.23454e+06	363855	High	High	34.14	0	0	3		0
350	FALSE	High	Master Protein	A6X935	Inter alpha-trypsin inhibitor, heavy chain 4 OS=Mus musculus GN=Itih4 PE=1 SV=2	0	2	1	4	1	1	942	104.6	6.4	1	0	5.357	0.00694754	0	236515	1.38719e+06	High	High	33.66	0	0	3		0
351	FALSE	High	Master Protein	Q9WVA4	Transgelin-2 OS=Mus musculus GN=Tagln2 PE=1 SV=4	0	42	7	9	7	1	199	22.4	8.24	7	0	0.548	0.991557	3.47	779408	428379	High	High	33.66	0	0	3	Acetyl [N-Term]	0
352	FALSE	High	Master Protein	Q61753	D-3-phosphoglycerate dehydrogenase OS=Mus musculus GN=Phgdh PE=1 SV=3	0	11	5	6	5	1	533	56.5	6.54	5	0	0.784	0.937427	6.98	489561	389431	High	High	33.49	0	0	3		0
353	FALSE	High	Master Protein	Q99JY9	Actin-related protein 3 OS=Mus musculus GN=Actr3 PE=1 SV=3	0	20	5	7	5	1	418	47.3	5.88	5	0	0.295	0.827439	0	378078	22999.1	High	High	33.49	0	0	3		0
354	FALSE	High	Master Protein	Q9CQV8	14-3-3 protein beta/alpha OS=Mus musculus GN=Ywhab PE=1 SV=3	0	20	4	7	4	1	246	28.1	4.83	4	0	0.348	0.892801	4.31	1.28658e+06	806732	High	High	33.47	0	0	3		0
355	FALSE	High	Master Protein	Q91VD9	NADH-ubiquinone oxidoreductase 75 kDa subunit, mitochondrial OS=Mus musculus GN=Ndufs1 PE=1 SV=2	0	13	7	9	7	1	727	79.7	5.72	7	0	0.316	0.854526	1.09	662175	155498	High	High	33.43	0	0	3		0
356	FALSE	High	Master Protein	A2AMW0	Capping protein (Actin filament) muscle Z-line, beta, isoform CRA_a OS=Mus musculus GN=Capzb PE=1 SV=1	0	32	7	9	7	1	260	29.3	6.92	7	0	0.497	0.973849	3.86	786707	194786	High	High	33.41	0	0	3		0
357	FALSE	High	Master Protein	Q3U9N9	Monocarboxylate transporter 10 OS=Mus musculus GN=Slc16a10 PE=1 SV=1	0	14	3	4	3	1	512	55.3	8.06	3	0	0.01	6.31915e-17		293157		High	Not Found	33.32	0	0	3	Acetyl [N-Term]	0
358	FALSE	High	Master Protein	Q61599	Rho GDP-dissociation inhibitor 2 OS=Mus musculus GN=Arhgdib PE=1 SV=3	0	35	4	8	4	1	200	22.8	5.11	4	0	0.692	0.961095	0	92392.6	63945.6	High	High	33.28	0	0	3		0
359	FALSE	High	Master Protein	A0A075B5T6	Protein Ighv10-3 (Fragment) OS=Mus musculus GN=Ighv10-3 PE=4 SV=1	0	34	4	9	4	1	119	13.5	8.87	4	0	0.866	0.908016	27.89	528118	525179	High	High	33.07	0	0	3		0
360	FALSE	High	Master Protein	Q5XKE0	Myosin-binding protein C, fast-type OS=Mus musculus GN=Mybpc2 PE=1 SV=1	0	7	4	5	4	1	1136	127.3	6.35	4	0	0.01	6.31915e-17		170359		High	Not Found	33.04	0	0	3		0
361	FALSE	High	Master Protein	P04117	Fatty acid-binding protein, adipocyte OS=Mus musculus GN=Fabp4 PE=1 SV=3	0	55	7	14	7	1	132	14.6	8.4	7	0	0.834	0.919311	9.84	1.5654e+06	1.24169e+06	High	High	32.81	0	0	3	Acetyl [N-Term]	0
362	FALSE	High	Master Protein	Q9DB20	ATP synthase subunit O, mitochondrial OS=Mus musculus GN=Atp5o PE=1 SV=1	0	31	8	12	8	1	213	23.3	9.99	8	0	0.381	0.916254	5.64	2.62878e+06	1.07266e+06	High	High	32.66	0	0	3		0
363	FALSE	High	Master Protein	A0A140T8M2	Protein Igkv12-44 (Fragment) OS=Mus musculus GN=Igkv12-44 PE=4 SV=2	0	41	4	6	4	1	115	12.5	7.87	4	0	0.354	0.900136	2.56	2.94749e+06	692621	High	High	32.46	0	0	3		0
364	FALSE	High	Master Protein	P61028	Ras-related protein Rab-8B OS=Mus musculus GN=Rab8b PE=1 SV=1	0	33	7	11	5	1	207	23.6	9.07	7	1	0.25	0.682082	1.3	1.20291e+06	278042	High	High	32.41	0	0	3		0
365	FALSE	High	Master Protein	Q9CQJ6	Density-regulated protein OS=Mus musculus GN=Denr PE=1 SV=1	0	32	5	11	5	1	198	22.2	5.3	5	0	0.465	0.973849	0	341464	64620.9	High	High	32.14	0	0	3	Acetyl [N-Term]	0
366	FALSE	High	Master Protein	Q91XH5	Sepiapterin reductase OS=Mus musculus GN=Spr PE=1 SV=1	0	17	3	3	3	1	262	27.9	6.21	3	0	0.907	0.854526	3.33	172313	155629	Peak Found	High	31.94	0	0	3		0
367	FALSE	High	Master Protein	D3YVN7	Elongation factor Tu OS=Mus musculus GN=Gm9755 PE=3 SV=1	0	15	6	6	6	1	452	49.5	7.56	6	0	0.302	0.851595	1.99	314101	74663.2	High	Peak Found	31.93	0	0	3		0
368	FALSE	High	Master Protein	O89053	Coronin-1A OS=Mus musculus GN=Coro1a PE=1 SV=5	0	18	7	11	7	1	461	51	6.48	7	0	0.27	0.726496	1.27	1.03742e+06	233068	High	High	31.83	0	0	3		0
369	FALSE	High	Master Protein	D3Z5G7	Carboxylic ester hydrolase OS=Mus musculus GN=Ces1b PE=1 SV=1	0	10	4	6	4	1	567	62.2	5.22	4	0	0.493	0.973849	6.43	2.5131e+06	1.04658e+06	High	High	31.79	0	0	3		0
370	FALSE	High	Master Protein	P00687	Alpha-amylase 1 OS=Mus musculus GN=Amy1 PE=1 SV=2	0	16	6	10	6	1	511	57.6	6.96	6	0	0.01	6.31915e-17		438694		High	High	31.66	0	0	3		0
371	FALSE	High	Master Protein	Q61166	Microtubule-associated protein RP/EB family member 1 OS=Mus musculus GN=Mapre1 PE=1 SV=3	0	32	7	12	7	1	268	30	5.22	7	0	0.703	0.970706	32.22	895473	431271	High	High	31.64	0	0	3	Acetyl [N-Term]	0
372	FALSE	High	Master Protein	Q8VCG4	Complement component C8 gamma chain OS=Mus musculus GN=C8g PE=1 SV=1	0	38	5	6	5	1	202	22.5	9.25	5	0	1.463	0.573508	17.55	303013	476471	High	High	31.6	0	0	3		0
373	FALSE	High	Master Protein	Q9EQI5	Chemokine (C-X-C motif) ligand 7, isoform CRA_b OS=Mus musculus GN=Ppbp PE=1 SV=1	0	33	3	8	3	1	113	12.2	8.72	3	0	0.683	0.970942	4.66	2.34033e+07	1.68964e+07	High	High	31.58	0	0	3		0
374	FALSE	High	Master Protein	A0A075B5L2	Protein Igkv4-91 (Fragment) OS=Mus musculus GN=Igkv4-91 PE=4 SV=2	0	62	4	7	4	1	119	12.7	7.12	4	0	0.806	0.931698	1.25	5.78375e+06	4.69352e+06	High	High	31.57	0	0	3		0
375	FALSE	High	Master Protein	Q9Z0N1	Eukaryotic translation initiation factor 2 subunit 3, X-linked OS=Mus musculus GN=Eif2s3x PE=1 SV=2	0	17	5	9	5	1	472	51	8.4	5	0	0.336	0.887491	10.13	561254	59485.7	High	High	31.47	0	0	3	Acetyl [N-Term]	0
376	FALSE	High	Master Protein	F8WH23	Insulin-like growth factor-binding protein 7 OS=Mus musculus GN=Igfbp7 PE=1 SV=1	0	21	4	7	4	1	282	29.1	8.31	4	0	0.815	0.908016	20.17	302408	252452	High	High	31.45	0	0	3		0
377	FALSE	High	Master Protein	Q3UTR7	Angiotensinogen OS=Mus musculus GN=Agt PE=1 SV=1	0	13	4	4	4	1	482	52.6	5.54	4	0	1.395	0.475597	0	38530.2	109372	Peak Found	High	31.35	0	0	3		0
378	FALSE	High	Master Protein	Q5RKN9	Capping protein (Actin filament) muscle Z-line, alpha 1 OS=Mus musculus GN=Capza1 PE=1 SV=1	0	27	5	5	5	1	286	32.9	5.55	5	0	0.298	0.832981	3.42	426042	111499	High	Peak Found	31.21	0	0	3		0
379	FALSE	High	Master Protein	P99027	60S acidic ribosomal protein P2 OS=Mus musculus GN=Rplp2 PE=1 SV=3	0	59	3	7	3	1	115	11.6	4.54	3	0	0.255	0.693107	0	330374	67972.6	High	High	30.97	0	0	3		0
380	FALSE	High	Master Protein	A0A075B5K2	Protein Igkv9-124 OS=Mus musculus GN=Igkv9-124 PE=1 SV=7	0	35	2	5	2	1	95	10.4	5.01	2	0	0.589	0.991557	0	254746	394243	High	High	30.89	0	0	3		0
381	FALSE	High	Master Protein	P62806	Histone H4 OS=Mus musculus GN=Hist1h4a PE=1 SV=2	0	40	4	10	4	1	103	11.4	11.36	4	0	0.085	0.0323451	0.15	4.80383e+06	292869	High	High	30.63	0	0	3		0
382	FALSE	High	Master Protein	O35350	Calpain-1 catalytic subunit OS=Mus musculus GN=Capn1 PE=1 SV=1	0	12	7	9	7	1	713	82.1	5.87	7	0	0.787	0.923005	0.18	282056	305523	High	High	30.61	0	0	3		0
383	FALSE	High	Master Protein	P49182	Heparin cofactor 2 OS=Mus musculus GN=Serpind1 PE=1 SV=1	0	29	11	17	11	1	478	54.5	7.34	11	0	0.993	0.874133	34.84	1.1006e+06	1.04832e+06	High	High	30.47	0	0	3		0
384	FALSE	High	Master Protein	P62960	Nuclease-sensitive element-binding protein 1 OS=Mus musculus GN=Ybx1 PE=1 SV=3	0	14	3	6	3	1	322	35.7	9.88	3	0	0.376	0.916254	0	34526.6	12987.8	High	High	30.45	0	0	3		0
385	FALSE	High	Master Protein	P24668	Cation-dependent mannose-6-phosphate receptor OS=Mus musculus GN=M6pr PE=1 SV=1	0	18	4	6	4	1	278	31.2	5.39	4	0	0.445	0.970706	1.29	357852	123146	High	High	30.44	0	0	3		0
386	FALSE	High	Master Protein	F8WIV5	Dynamin-2 OS=Mus musculus GN=Dnm2 PE=1 SV=2	0	7	4	9	4	1	870	98	7.64	4	0	0.697	0.946927	7.56	225909	95316.3	High	High	30.21	0	0	3		0
387	FALSE	High	Master Protein	Q9DD06	Retinoic acid receptor responder protein 2 OS=Mus musculus GN=Rarres2 PE=1 SV=1	0	55	8	15	8	1	162	18.3	9.2	8	0	0.863	0.908016	6.41	1.76726e+06	1.1872e+06	High	High	30.02	0	0	3		0
388	FALSE	High	Master Protein	Q6NXH9	Keratin, type II cytoskeletal 73 OS=Mus musculus GN=Krt73 PE=1 SV=1	0	8	5	13	5	1	539	58.9	8.09	5	0	0.641	0.973849	11.96	2.04273e+07	1.49067e+07	High	High	29.94	0	0	3		0
389	FALSE	High	Master Protein	Q99JC1	Ig lambda-2 chain C region (Fragment) OS=Mus musculus GN=Iglc2 PE=1 SV=1	0	49	3	7	3	1	105	11.3	6.27	3	0	0.925	0.892801	3.77	1.33187e+06	1.01213e+06	High	High	29.82	0	0	3		0
390	FALSE	High	Master Protein	Q8BMF4	Dihydrolipoyllysine-residue acetyltransferase component of pyruvate dehydrogenase complex, mitochondrial OS=Mus musculus GN=Dlat PE=1 SV=2	0	11	5	5	5	1	642	67.9	8.57	5	0	0.34	0.887491	1.44	476513	76014.1	High	Peak Found	29.66	0	0	3		0
391	FALSE	High	Master Protein	Q99P58	Ras-related protein Rab-27B OS=Mus musculus GN=Rab27b PE=1 SV=3	0	26	5	6	5	1	218	24.5	5.54	5	0	0.105	0.0757177	0.5	1.4015e+06	60618.4	High	High	29.61	0	0	3		0
392	FALSE	High	Master Protein	P01631	Ig kappa chain V-II region 26-10 OS=Mus musculus PE=1 SV=1	0	39	3	6	3	1	113	12.3	8.88	3	0	0.679	0.973849	0.88	6.48161e+06	4.41165e+06	High	High	29.6	0	0	3		0
393	FALSE	High	Master Protein	D3Z041	Long-chain-fatty-acid--CoA ligase 1 OS=Mus musculus GN=Acsl1 PE=1 SV=1	0	12	7	11	7	1	699	78	7.47	7	0	0.961	0.878882	5.62	306242	418250	High	High	29.55	0	0	3		0
394	FALSE	High	Master Protein	O09165	Calsequestrin-1 OS=Mus musculus GN=Casq1 PE=1 SV=3	0	18	6	8	6	1	405	46.3	4.12	6	0	0.155	0.264547	0.21	2.2156e+06	319695	High	High	29.48	0	0	3		0
395	FALSE	High	Master Protein	Q9WTI7	Unconventional myosin-Ic OS=Mus musculus GN=Myo1c PE=1 SV=2	0	6	5	7	5	1	1063	121.9	9.35	5	0	0.62	0.973849	15.55	378521	140403	High	High	29.47	0	0	3		0
396	FALSE	High	Master Protein	P17897	Lysozyme C-1 OS=Mus musculus GN=Lyz1 PE=1 SV=1	0	47	5	8	5	1	148	16.8	9.41	5	0	0.788	0.937427	24.58	543907	616583	High	High	29.37	0	0	3		0
397	FALSE	High	Master Protein	P01887	Beta-2-microglobulin OS=Mus musculus GN=B2m PE=1 SV=2	0	41	4	12	4	1	119	13.8	8.44	4	0	0.827	0.923005	5.05	5.35736e+06	4.89722e+06	High	High	29.32	0	0	3		0
398	FALSE	High	Master Protein	A0A0R4J0M6	Collectin-11 OS=Mus musculus GN=Colec11 PE=1 SV=1	0	15	4	7	4	1	272	29	5.12	4	0	0.64	0.973849	3	487743	474989	High	High	29.24	0	0	3		0
399	FALSE	High	Master Protein	G3X9T7	Galectin OS=Mus musculus GN=Lgals9 PE=1 SV=1	0	19	5	7	5	1	353	40	9.31	5	0	0.48	0.973849	1.71	513499	219752	High	High	28.95	0	0	3		0
400	FALSE	High	Master Protein	P59325	Eukaryotic translation initiation factor 5 OS=Mus musculus GN=Eif5 PE=1 SV=1	0	24	12	21	12	1	429	48.9	5.52	12	0	0.575	0.996062	7.95	1.77778e+06	588266	High	High	28.88	0	0	3		0
401	FALSE	High	Master Protein	E9Q6D8	Protein C6 OS=Mus musculus GN=C6 PE=1 SV=1	0	11	7	8	7	1	931	104.4	6.25	7	0	0.864	0.878882	17.58	107954	240394	High	High	28.78	0	0	3		0
402	FALSE	High	Master Protein	Q9Z2I9	Succinate--CoA ligase [ADP-forming] subunit beta, mitochondrial OS=Mus musculus GN=Sucla2 PE=1 SV=2	0	16	4	4	4	1	463	50.1	7.01	4	0	0.01	6.31915e-17		372205		High	Not Found	28.62	0	0	3		0
403	FALSE	High	Master Protein	Q9D0K2	Succinyl-CoA:3-ketoacid coenzyme A transferase 1, mitochondrial OS=Mus musculus GN=Oxct1 PE=1 SV=1	0	12	3	4	3	1	520	56	8.53	3	0	0.01	6.31915e-17		215839		High	Not Found	28.56	0	0	3		0
404	FALSE	High	Master Protein	Q91YN9	BAG family molecular chaperone regulator 2 OS=Mus musculus GN=Bag2 PE=1 SV=1	0	31	6	9	6	1	210	23.5	6.42	6	0	0.331	0.878882	6.86	561968	379583	High	High	28.49	0	0	3		0
405	FALSE	High	Master Protein	O35129	Prohibitin-2 OS=Mus musculus GN=Phb2 PE=1 SV=1	0	22	5	8	5	1	299	33.3	9.83	5	0	0.28	0.795286	1.56	557932	164626	High	High	28.45	0	0	3		0
406	FALSE	High	Master Protein	P62880	Guanine nucleotide-binding protein G(I)/G(S)/G(T) subunit beta-2 OS=Mus musculus GN=Gnb2 PE=1 SV=3	0	19	4	7	4	1	340	37.3	6	4	0	0.544	0.991557	2.58	689533	373527	High	High	28.44	0	0	3	Acetyl [N-Term]	0
407	FALSE	High	Master Protein	Q62009	Periostin OS=Mus musculus GN=Postn PE=1 SV=2	0	10	5	8	5	1	838	93.1	7.53	5	0	0.971	0.842111	3.93	248871	226110	High	High	28.39	0	0	3		0
408	FALSE	High	Master Protein	P01728	Ig lambda-2 chain V region OS=Mus musculus PE=3 SV=1	0	34	4	8	4	1	117	12.2	5.74	4	0	0.705	0.970706	6.2	1.10838e+06	702623	High	High	28.36	0	0	3		0
409	FALSE	High	Master Protein	P39655	Arachidonate 12-lipoxygenase, 12S-type OS=Mus musculus GN=Alox12 PE=1 SV=4	0	10	5	5	5	1	663	75.3	6.19	5	0	0.01	6.31915e-17		243772		High	Not Found	28.21	0	0	3		0
410	FALSE	High	Master Protein	Q9CZU6	Citrate synthase, mitochondrial OS=Mus musculus GN=Cs PE=1 SV=1	0	21	9	10	9	1	464	51.7	8.57	9	0	0.292	0.804436	1.06	1.33045e+06	341256	High	High	28.15	0	0	3		0
411	FALSE	High	Master Protein	P97449	Aminopeptidase N OS=Mus musculus GN=Anpep PE=1 SV=4	0	5	3	6	3	1	966	109.6	5.9	3	0	0.95	0.868176	8.09	304402	281089	High	High	27.99	0	0	3		0
412	FALSE	High	Master Protein	Q6IFX2	Keratin, type I cytoskeletal 42 OS=Mus musculus GN=Krt42 PE=1 SV=1	0	15	9	11	9	1	452	50.1	5.16	9	0	0.437	0.959914	1.14	3.19346e+06	860399	High	High	27.9	0	0	3		0
413	FALSE	High	Master Protein	Q8K2B3	Succinate dehydrogenase [ubiquinone] flavoprotein subunit, mitochondrial OS=Mus musculus GN=Sdha PE=1 SV=1	0	15	8	8	8	1	664	72.5	7.37	8	0	0.256	0.693107	1.85	860317	125071	High	High	27.77	0	0	3		0
414	FALSE	High	Master Protein	P13412	Troponin I, fast skeletal muscle OS=Mus musculus GN=Tnni2 PE=2 SV=2	0	40	7	12	7	1	182	21.3	8.5	7	0	0.168	0.328509	0.45	2.67507e+06	265709	High	High	27.64	0	0	3		0
415	FALSE	High	Master Protein	Q9WV69	Dematin OS=Mus musculus GN=Dmtn PE=1 SV=1	0	23	8	9	8	1	405	45.4	8.41	8	0	0.144	0.217448	0.82	1.92855e+06	259778	High	High	27.63	0	0	3		0
416	FALSE	High	Master Protein	Q9WUM4	Coronin-1C OS=Mus musculus GN=Coro1c PE=1 SV=2	0	12	4	7	4	1	474	53.1	7.08	4	0	0.406	0.94623	1.61	217810	62666.1	High	High	27.59	0	0	3		0
417	FALSE	High	Master Protein	Q8C266	Ras-related protein Rab-5C OS=Mus musculus GN=Rab5c PE=1 SV=1	0	23	4	5	4	1	234	25.3	8.16	4	0	0.396	0.929225	6.47	643657	268795	High	High	27.58	0	0	3		0
418	FALSE	High	Master Protein	Q9QUI0	Transforming protein RhoA OS=Mus musculus GN=Rhoa PE=1 SV=1	0	46	10	19	10	1	193	21.8	6.1	10	0	0.383	0.916254	4.26	2.57286e+06	1.19699e+06	High	High	27.49	0	0	3		0
419	FALSE	High	Master Protein	P63024	Vesicle-associated membrane protein 3 OS=Mus musculus GN=Vamp3 PE=1 SV=1	0	55	3	6	3	1	103	11.5	8.5	3	0	0.442	0.96601	0.51	733490	325101	High	High	27.41	0	0	3	Acetyl [N-Term]	0
420	FALSE	High	Master Protein	Q9CQQ7	ATP synthase F(0) complex subunit B1, mitochondrial OS=Mus musculus GN=Atp5f1 PE=1 SV=1	0	21	5	7	5	1	256	28.9	9.06	5	0	0.535	0.993401	23.54	381679	162001	High	High	27.34	0	0	3		0
421	FALSE	High	Master Protein	P01660	Ig kappa chain V-III region PC 3741/TEPC 111 OS=Mus musculus PE=1 SV=1	0	55	5	10	5	1	111	12.1	5.38	5	0	0.364	0.908016	2.87	2.16221e+06	779823	High	High	27.29	0	0	3		0
422	FALSE	High	Master Protein	P97370	Sodium/potassium-transporting ATPase subunit beta-3 OS=Mus musculus GN=Atp1b3 PE=1 SV=1	0	19	4	7	4	1	278	31.8	8.51	4	0	0.837	0.892801	25.72	125894	160761	High	High	27.28	0	0	3		0
423	FALSE	High	Master Protein	Q62469	Integrin alpha-2 OS=Mus musculus GN=Itga2 PE=1 SV=2	0	8	5	7	5	1	1178	128.9	5.21	5	0	0.01	6.31915e-17		314959		High	Not Found	27.1	0	0	3		0
424	FALSE	High	Master Protein	G3X8X3	Large neutral amino acids transporter small subunit 3 OS=Mus musculus GN=Slc43a1 PE=1 SV=1	0	7	3	6	3	1	607	67.2	8.76	3	0	0.177	0.393329	0.51	653211	110703	High	High	27.05	0	0	3		0
425	FALSE	High	Master Protein	O88456	Calpain small subunit 1 OS=Mus musculus GN=Capns1 PE=1 SV=1	0	27	3	6	3	1	269	28.4	5.63	3	0	0.666	0.970706	3.16	374000	248427	High	High	27	0	0	3		0
426	FALSE	High	Master Protein	P21956	Lactadherin OS=Mus musculus GN=Mfge8 PE=1 SV=3	0	15	5	8	5	1	463	51.2	6.52	5	0	1.163	0.645336	0	129405	243372	High	High	26.96	0	0	3		0
427	FALSE	High	Master Protein	P14602	Heat shock protein beta-1 OS=Mus musculus GN=Hspb1 PE=1 SV=3	0	35	4	6	4	1	209	23	6.55	4	0	0.746	0.94623	3.59	395690	224220	High	High	26.9	0	0	3		0
428	FALSE	High	Master Protein	Q64458	Cytochrome P450 2C29 OS=Mus musculus GN=Cyp2c29 PE=1 SV=2	0	19	8	9	8	1	490	55.7	8.29	8	0	1.506	0.543905	145.05	463446	1.10832e+06	High	High	26.89	0	0	3		0
429	FALSE	High	Master Protein	Q8BFQ1	Prosaposin OS=Mus musculus GN=Psap PE=1 SV=1	0	15	8	11	8	1	554	61	5.24	8	0	1.238	0.693107	5.52	422243	879361	High	High	26.82	0	0	3		0
430	FALSE	High	Master Protein	A0A075B6A7	Protein Ighv2-6 (Fragment) OS=Mus musculus GN=Ighv2-6 PE=4 SV=1	0	19	2	8	2	1	116	12.6	8.48	2	0	1.285	0.682082	52.73	1.85619e+06	2.35001e+06	High	High	26.59	0	0	3		0
431	FALSE	High	Master Protein	O88792	Junctional adhesion molecule A OS=Mus musculus GN=F11r PE=1 SV=2	0	21	4	6	4	1	300	32.4	6.77	4	0	0.01	6.31915e-17		80071.2		High	High	26.55	0	0	3		0
432	FALSE	High	Master Protein	P17710	Hexokinase-1 OS=Mus musculus GN=Hk1 PE=1 SV=3	0	8	6	6	6	1	974	108.2	6.8	6	0						High	Peak Found	26.35	0	0	3		0
433	FALSE	High	Master Protein	P61982	14-3-3 protein gamma OS=Mus musculus GN=Ywhag PE=1 SV=2	0	26	6	10	6	1	247	28.3	4.89	6	0	0.323	0.871088	1.99	907620	147995	High	High	26.24	0	0	3	Acetyl [N-Term]	0
434	FALSE	High	Master Protein	Q9Z121	C-C motif chemokine 8 OS=Mus musculus GN=Ccl8 PE=3 SV=1	0	53	4	7	4	1	97	11	8.35	4	0	0.689	0.952883	15.61	252585	163755	High	High	26.19	0	0	3		0
435	FALSE	High	Master Protein	P50285	Dimethylaniline monooxygenase [N-oxide-forming] 1 OS=Mus musculus GN=Fmo1 PE=1 SV=1	0	14	6	7	6	1	532	59.9	8.47	6	0	5.883	0.00428695	0	111637	1.08486e+06	Peak Found	High	25.97	0	0	3		0
436	FALSE	High	Master Protein	P50446	Keratin, type II cytoskeletal 6A OS=Mus musculus GN=Krt6a PE=1 SV=3	0	12	7	10	7	1	553	59.3	7.94	7	0	0.232	0.618777	3.24	2.03792e+06	319912	High	High	25.76	0	0	3		0
437	FALSE	High	Master Protein	E9PYD5	Transcription elongation factor A protein 1 OS=Mus musculus GN=Tcea1 PE=1 SV=1	0	12	3	5	3	1	312	35	7.78	3	0	0.394	0.931698	0	85568.8	33720.6	High	High	25.66	0	0	3		0
438	FALSE	High	Master Protein	P40240	CD9 antigen OS=Mus musculus GN=Cd9 PE=1 SV=2	0	28	5	8	5	1	226	25.2	7.23	5	0	0.379	0.916254	2.43	3.71339e+06	1.10189e+06	High	High	25.54	0	0	3		0
439	FALSE	High	Master Protein	P14206	40S ribosomal protein SA OS=Mus musculus GN=Rpsa PE=1 SV=4	0	14	2	4	2	1	295	32.8	4.87	2	0	1.109	0.691289	0	134671	167096	High	High	25.51	0	0	3		0
440	FALSE	High	Master Protein	Q61398	Procollagen C-endopeptidase enhancer 1 OS=Mus musculus GN=Pcolce PE=1 SV=2	0	10	4	7	4	1	468	50.1	8.41	4	0	1.339	0.643402	0	408875	278714	High	High	25.48	0	0	3		0
441	FALSE	High	Master Protein	A0A140T8M4	Protein Igkv8-19 OS=Mus musculus GN=Igkv8-19 PE=1 SV=2	0	39	3	7	3	1	101	11.1	5.25	3	0	0.55	0.991557	20.84	891370	274481	High	High	25.47	0	0	3		0
442	FALSE	High	Master Protein	P62137	Serine/threonine-protein phosphatase PP1-alpha catalytic subunit OS=Mus musculus GN=Ppp1ca PE=1 SV=1	0	17	4	6	4	1	330	37.5	6.33	4	0	0.382	0.917031	1.97	167967	64393.9	High	High	25.26	0	0	3		0
443	FALSE	High	Master Protein	D3YU50	Protein Mybpc1 OS=Mus musculus GN=Mybpc1 PE=1 SV=1	0	5	4	4	4	1	1127	126.5	5.88	4	0	0.01	6.31915e-17		185799		High	Not Found	25.18	0	0	3		0
444	FALSE	High	Master Protein	Q9WUB3	Glycogen phosphorylase, muscle form OS=Mus musculus GN=Pygm PE=1 SV=3	0	11	8	10	8	1	842	97.2	7.11	8	0	0.357	0.900136	2.33	738994	212453	High	High	25.17	0	0	3	Acetyl [N-Term]	0
445	FALSE	High	Master Protein	P14847	C-reactive protein OS=Mus musculus GN=Crp PE=1 SV=2	0	28	5	8	5	1	225	25.3	6.2	5	0	1.905	0.330687	32.95	788952	1.42918e+06	High	High	25.15	0	0	3		0
446	FALSE	High	Master Protein	P26443	Glutamate dehydrogenase 1, mitochondrial OS=Mus musculus GN=Glud1 PE=1 SV=1	0	13	5	6	5	1	558	61.3	8	5	0	0.01	6.31915e-17		333838		High	High	25.05	0	0	3		0
447	FALSE	High	Master Protein	P21981	Protein-glutamine gamma-glutamyltransferase 2 OS=Mus musculus GN=Tgm2 PE=1 SV=4	0	10	6	9	6	1	686	77	5.1	6	0	0.702	0.94623	0.42	147377	253174	High	High	25.01	0	0	3		0
448	FALSE	High	Master Protein	P00329	Alcohol dehydrogenase 1 OS=Mus musculus GN=Adh1 PE=1 SV=2	0	13	4	4	4	1	375	39.7	8.1	4	0	2.558	0.0697388	0	38348.8	279850	Peak Found	High	24.98	0	0	3		0
449	FALSE	High	Master Protein	P63260	Actin, cytoplasmic 2 OS=Mus musculus GN=Actg1 PE=1 SV=1	0	5	1	3	1	1	375	41.8	5.48	1	0	0.222	0.577222	0	694946	154249	High	High	24.97	0	0	3	Acetyl [N-Term]	0
450	FALSE	High	Master Protein	Q62446	Peptidyl-prolyl cis-trans isomerase FKBP3 OS=Mus musculus GN=Fkbp3 PE=1 SV=2	0	27	5	6	5	1	224	25.1	9.28	5	0	0.339	0.887491	0.97	940482	186932	High	High	24.95	0	0	3		0
451	FALSE	High	Master Protein	Q8K1I3	Secreted phosphoprotein 24 OS=Mus musculus GN=Spp2 PE=1 SV=2	0	20	4	8	4	1	203	23.1	8.37	4	0	0.82	0.925718	1.98	822165	942061	High	High	24.85	0	0	3		0
452	FALSE	High	Master Protein	A0A075B5T4	Protein Ighv1-4 (Fragment) OS=Mus musculus GN=Ighv1-4 PE=4 SV=1	0	26	2	3	2	1	117	13.1	9.23	2	0	0.238	0.643402	0	1.92751e+06	533539	High	High	24.83	0	0	3		0
453	FALSE	High	Master Protein	Q9D6R2	Isocitrate dehydrogenase [NAD] subunit alpha, mitochondrial OS=Mus musculus GN=Idh3a PE=1 SV=1	0	13	4	5	4	1	366	39.6	6.73	4	0	0.174	0.330687	0.89	436652	83470.2	High	Peak Found	24.81	0	0	3		0
454	FALSE	High	Master Protein	Q91V41	Ras-related protein Rab-14 OS=Mus musculus GN=Rab14 PE=1 SV=3	0	43	8	10	8	1	215	23.9	6.21	8	0	0.38	0.916254	22.39	687886	308908	High	High	24.68	0	0	3	Acetyl [N-Term]	0
455	FALSE	High	Master Protein	Q9D3L3	Synaptosomal-associated protein OS=Mus musculus GN=Snap23 PE=1 SV=1	0	14	2	3	2	1	221	24.5	4.94	2	0						High	High	24.67	0	0	3		0
456	FALSE	High	Master Protein	Q6P5F9	Exportin-1 OS=Mus musculus GN=Xpo1 PE=1 SV=1	0	7	4	6	4	1	1071	123	6.07	4	0	0.01	6.31915e-17		43799.8		High	High	24.64	0	0	3		0
457	FALSE	High	Master Protein	P55258	Ras-related protein Rab-8A OS=Mus musculus GN=Rab8a PE=1 SV=2	0	24	4	7	3	1	207	23.7	9.07	4	0	0.34	0.897329	2.52	242418	85895.8	High	High	24.56	0	0	3		0
458	FALSE	High	Master Protein	Q61268	Apolipoprotein C-IV OS=Mus musculus GN=Apoc4 PE=1 SV=1	0	22	3	11	3	1	124	14.3	9.52	3	0	0.613	0.991557	12.48	1.14765e+07	8.41976e+06	High	High	24.4	0	0	3		0
459	FALSE	High	Master Protein	E9QP56	Apolipoprotein C-III OS=Mus musculus GN=Apoc3 PE=1 SV=1	0	34	3	17	3	1	137	15.2	5.57	3	0	0.662	0.973849	15.53	3.00411e+07	2.20985e+07	High	High	24.32	0	0	3		0
460	FALSE	High	Master Protein	Q61635	GTP-binding protein OS=Mus musculus GN=Ifi47 PE=1 SV=1	0	18	5	6	5	1	420	46.8	6.74	5	0	0.514	0.991557	3.8	332375	162123	High	High	24.14	0	0	3		0
461	FALSE	High	Master Protein	P51881	ADP/ATP translocase 2 OS=Mus musculus GN=Slc25a5 PE=1 SV=3	0	20	6	7	6	1	298	32.9	9.73	6	0	0.262	0.695786	0.41	1.43181e+06	254009	High	High	24.07	0	0	3	Acetyl [N-Term]	0
462	FALSE	High	Master Protein	A0A0R4J190	ADP-ribosyl cyclase/cyclic ADP-ribose hydrolase 2 OS=Mus musculus GN=Bst1 PE=1 SV=1	0	16	4	6	4	1	311	34.5	5.63	4	0	0.676	0.952883	5.28	219534	151161	High	High	23.97	0	0	3		0
463	FALSE	High	Master Protein	A0A075B5M1	Protein Igkv4-63 OS=Mus musculus GN=Igkv4-63 PE=1 SV=1	0	40	2	3	2	1	95	10.2	5.87	2	0	0.559	0.991843	11.4	357293	136643	High	Peak Found	23.83	0	0	3		0
464	FALSE	High	Master Protein	Q9JKF1	Ras GTPase-activating-like protein IQGAP1 OS=Mus musculus GN=Iqgap1 PE=1 SV=2	0	6	7	8	7	1	1657	188.6	6.48	7	0	0.391	0.924883	0	50602.5	127583	High	High	23.77	0	0	3		0
465	FALSE	High	Master Protein	G3UXL2	Protein Prps1l3 OS=Mus musculus GN=Prps1l3 PE=3 SV=1	0	20	6	8	6	1	318	34.8	6.98	6	0	0.551	0.994152	9.93	145918	73883.8	High	High	23.75	0	0	3		0
466	FALSE	High	Master Protein	O55022	Membrane-associated progesterone receptor component 1 OS=Mus musculus GN=Pgrmc1 PE=1 SV=4	0	28	4	7	4	1	195	21.7	4.7	4	0	1.723	0.412937	31.31	289559	591099	High	High	23.71	0	0	3		0
467	FALSE	High	Master Protein	O70475	UDP-glucose 6-dehydrogenase OS=Mus musculus GN=Ugdh PE=1 SV=1	0	13	4	4	4	1	493	54.8	7.56	4	0	0.927	0.851595	27.17	139699	133533	High	High	23.68	0	0	3		0
468	FALSE	High	Master Protein	Q08879	Fibulin-1 OS=Mus musculus GN=Fbln1 PE=1 SV=2	0	7	4	5	4	1	705	78	5.16	4	0	1.183	0.682082	32.11	184014	316502	High	High	23.68	0	0	3		0
469	FALSE	High	Master Protein	Q9DB27	Malignant T-cell-amplified sequence 1 OS=Mus musculus GN=Mcts1 PE=1 SV=1	0	32	5	6	5	1	181	20.5	8.82	5	0	0.298	0.816802	0.65	631010	207274	High	High	23.58	0	0	3		0
470	FALSE	High	Master Protein	P97300	Neuroplastin OS=Mus musculus GN=Nptn PE=1 SV=3	0	15	5	7	5	1	397	44.3	7.74	5	0	0.256	0.693107	0	599569	31432.5	High	High	23.58	0	0	3		0
471	FALSE	High	Master Protein	Q9R098	Hepatocyte growth factor activator OS=Mus musculus GN=Hgfac PE=1 SV=1	0	9	4	6	4	1	653	70.5	7.03	4	0	1.298	0.5323	0	90697.9	177706	High	High	23.51	0	0	3		0
472	FALSE	High	Master Protein	P11152	Lipoprotein lipase OS=Mus musculus GN=Lpl PE=1 SV=3	0	19	7	10	7	1	474	53.1	7.87	7	0	0.748	0.925299	0	220431	95244.6	High	High	23.49	0	0	3		0
473	FALSE	High	Master Protein	P63158	High mobility group protein B1 OS=Mus musculus GN=Hmgb1 PE=1 SV=2	0	31	5	12	5	1	215	24.9	5.74	5	0	0.566	0.998618	7.52	629721	361443	High	High	23.48	0	0	3		0
474	FALSE	High	Master Protein	Q9ES97	Reticulon-3 OS=Mus musculus GN=Rtn3 PE=1 SV=2	0	6	3	4	3	1	964	103.8	4.92	3	0	0.46	0.973849	0	297442	81612.4	High	High	23.45	0	0	3	Acetyl [N-Term]	0
475	FALSE	High	Master Protein	P24456	Cytochrome P450 2D10 OS=Mus musculus GN=Cyp2d10 PE=1 SV=2	0	12	6	6	6	1	504	57.2	6.61	6	0	5.198	0.00333446	0	23715.7	515082	Peak Found	High	23.42	0	0	3		0
476	FALSE	High	Master Protein	P05366	Serum amyloid A-1 protein OS=Mus musculus GN=Saa1 PE=1 SV=2	0	53	8	10	8	1	122	13.8	7.03	8	0	8.008	0.00077688	38.53	226408	4.27879e+06	High	High	23.16	0	0	3		0
477	FALSE	High	Master Protein	Q61475	Complement decay-accelerating factor, GPI-anchored OS=Mus musculus GN=Cd55 PE=1 SV=2	0	18	3	3	3	1	390	42.6	8.4	3	0	0.21	0.468086	0	202510	34329.6	High	High	23.06	0	0	3		0
478	FALSE	High	Master Protein	Q99P87	Resistin OS=Mus musculus GN=Retn PE=1 SV=1	0	48	4	9	4	1	114	12.5	7.75	4	0	0.584	0.991979	10.8	993157	575640	High	High	23.05	0	0	3		0
479	FALSE	High	Master Protein	E9Q4S7	Receptor-type tyrosine-protein phosphatase eta OS=Mus musculus GN=Ptprj PE=1 SV=2	0	5	4	4	4	1	1350	148.5	7.17	4	0	0.264	0.693107	0	268076	26841.6	High	Peak Found	23.05	0	0	3		0
480	FALSE	High	Master Protein	P22752	Histone H2A type 1 OS=Mus musculus GN=Hist1h2ab PE=1 SV=3	0	32	5	8	5	1	130	14.1	11.05	5	0	0.072	0.0158313	0.1	1.24133e+07	737512	High	High	22.83	0	0	3		0
481	FALSE	High	Master Protein	P47955	60S acidic ribosomal protein P1 OS=Mus musculus GN=Rplp1 PE=1 SV=1	0	52	2	4	2	1	114	11.5	4.32	2	0	0.01	6.31915e-17		286551		High	High	22.81	0	0	3		0
482	FALSE	High	Master Protein	Q05DV1	NADPH--cytochrome P450 reductase OS=Mus musculus GN=Por PE=1 SV=1	0	11	6	6	6	1	649	72.9	5.58	6	0	1.637	0.324858	0	35098.8	220137	Peak Found	High	22.77	0	0	3		0
483	FALSE	High	Master Protein	Q62465	Synaptic vesicle membrane protein VAT-1 homolog OS=Mus musculus GN=Vat1 PE=1 SV=3	0	18	5	9	5	1	406	43.1	6.37	5	0	1.272	0.618777	4.32	257583	261942	High	High	22.77	0	0	3		0
484	FALSE	High	Master Protein	P09813	Apolipoprotein A-II OS=Mus musculus GN=Apoa2 PE=1 SV=2	0	28	2	6	2	1	102	11.3	7.18	2	0	0.747	0.952883	12.64	2.75527e+07	2.34963e+07	High	High	22.71	0	0	3		0
485	FALSE	High	Master Protein	P03953	Complement factor D OS=Mus musculus GN=Cfd PE=1 SV=1	0	25	5	7	5	1	259	28	6.67	5	0	0.568	0.991557	7.03	420247	208340	High	High	22.62	0	0	3		0
486	FALSE	High	Master Protein	Q64314	Hematopoietic progenitor cell antigen CD34 OS=Mus musculus GN=Cd34 PE=1 SV=1	0	13	4	7	4	1	382	41	5.3	4	0	0.594	0.991557	2.69	680954	506789	High	High	22.6	0	0	3		0
487	FALSE	High	Master Protein	O88186	Platelet glycoprotein IX OS=Mus musculus GN=Gp9 PE=1 SV=1	0	20	2	4	2	1	177	19.7	5.96	2	0	0.107	0.0810035	0	904677	73857.4	High	High	22.43	0	0	3		0
488	FALSE	High	Master Protein	A2AVA0	Sushi, von Willebrand factor type A, EGF and pentraxin domain-containing protein 1 OS=Mus musculus GN=Svep1 PE=1 SV=1	0	2	3	3	3	1	3567	387.2	5.57	3	0						Not Found	High	22.42	0	0	3		0
489	FALSE	High	Master Protein	P14094	Sodium/potassium-transporting ATPase subunit beta-1 OS=Mus musculus GN=Atp1b1 PE=1 SV=1	0	20	5	7	5	1	304	35.2	8.65	5	0	0.526	0.991557	8.51	1.28887e+06	499743	High	High	22.35	0	0	3		0
490	FALSE	High	Master Protein	Q4VAA2	Protein CDV3 OS=Mus musculus GN=Cdv3 PE=1 SV=2	0	15	2	5	2	1	281	29.7	6.1	2	0	100	6.31915e-17			56616.6	High	High	22.27	0	0	3		0
491	FALSE	High	Master Protein	P32037	Solute carrier family 2, facilitated glucose transporter member 3 OS=Mus musculus GN=Slc2a3 PE=1 SV=1	0	11	5	7	5	1	493	53.4	4.98	5	0	0.093	0.0466776	0	781393	25501.9	High	High	22.2	0	0	3		0
492	FALSE	High	Master Protein	A0A0A0MQA5	Tubulin alpha chain (Fragment) OS=Mus musculus GN=Tuba4a PE=1 SV=1	0	9	3	7	3	1	477	52.9	5.19	3	0	0.127	0.147928	0	824899	142351	High	High	22.2	0	0	3		0
493	FALSE	High	Master Protein	P01670	Ig kappa chain V-III region PC 6684 OS=Mus musculus PE=1 SV=1	0	42	2	2	2	1	111	12	8	2	0	0.271	0.693107	0	60902.8	16522.9	High	Peak Found	22.14	0	0	3		0
494	FALSE	High	Master Protein	Q64433	10 kDa heat shock protein, mitochondrial OS=Mus musculus GN=Hspe1 PE=1 SV=2	0	55	6	6	6	1	102	11	8.35	6	0	0.344	0.887491	0	956071	45887.5	High	Peak Found	22.13	0	0	3		0
495	FALSE	High	Master Protein	O70439	Syntaxin-7 OS=Mus musculus GN=Stx7 PE=1 SV=3	0	21	4	5	4	1	261	29.8	5.78	4	0	0.238	0.643402	0	340423	57687.9	High	High	22.1	0	0	3	Acetyl [N-Term]	0
496	FALSE	High	Master Protein	Q60841	Reelin OS=Mus musculus GN=Reln PE=1 SV=3	0	2	6	6	6	1	3461	387.2	5.73	6	0	0.95	0.851595	0	40570.1	142891	Peak Found	High	22.06	0	0	3		0
497	FALSE	High	Master Protein	E9QJS7	Protein Adgre5 OS=Mus musculus GN=Adgre5 PE=1 SV=1	0	5	3	4	3	1	818	90.4	7.3	3	0	1.84	0.211041	0	23630.6	85457.5	High	High	22.06	0	0	3		0
498	FALSE	High	Master Protein	A0A1B0GSX0	L-lactate dehydrogenase A chain OS=Mus musculus GN=Ldha PE=1 SV=1	0	21	8	11	8	1	361	39.7	8.35	8	0	0.41	0.937427	4.96	1.35227e+06	541347	High	High	22.04	0	0	3		0
499	FALSE	High	Master Protein	Q9DC29	ATP-binding cassette sub-family B member 6, mitochondrial OS=Mus musculus GN=Abcb6 PE=1 SV=1	0	7	2	2	2	1	842	93.7	8.05	2	0	0.01	6.31915e-17		59816.4		High	Not Found	21.95	0	0	3		0
500	FALSE	High	Master Protein	P50544	Very long-chain specific acyl-CoA dehydrogenase, mitochondrial OS=Mus musculus GN=Acadvl PE=1 SV=3	0	6	2	2	2	1	656	70.8	8.75	2	0						High	Not Found	21.93	0	0	3		0
501	FALSE	High	Master Protein	P67778	Prohibitin OS=Mus musculus GN=Phb PE=1 SV=1	0	29	7	8	7	1	272	29.8	5.76	7	0	0.333	0.882454	1.14	464665	123668	High	High	21.91	0	0	3		0
502	FALSE	High	Master Protein	Q9QYJ0	DnaJ homolog subfamily A member 2 OS=Mus musculus GN=Dnaja2 PE=1 SV=1	0	15	5	7	5	1	412	45.7	6.48	5	0	0.347	0.900136	7.71	551918	128897	High	High	21.88	0	0	3		0
503	FALSE	High	Master Protein	A0A0R4J0B6	ATP-binding cassette sub-family G member 2 OS=Mus musculus GN=Abcg2 PE=1 SV=1	0	5	3	3	3	1	657	73	8.54	3	0	0.01	6.31915e-17		347689		High	Not Found	21.88	0	0	3		0
504	FALSE	High	Master Protein	Q9D8N0	Elongation factor 1-gamma OS=Mus musculus GN=Eef1g PE=1 SV=3	0	16	7	11	7	1	437	50	6.74	7	0	0.628	0.981316	0.76	937397	633865	High	High	21.82	0	0	3		0
505	FALSE	High	Master Protein	Q9D0M3	Cytochrome c1, heme protein, mitochondrial OS=Mus musculus GN=Cyc1 PE=1 SV=1	0	19	5	6	5	1	325	35.3	9.16	5	0	0.3	0.851159	0.49	303641	91898.4	High	High	21.78	0	0	3		0
506	FALSE	High	Master Protein	P43277	Histone H1.3 OS=Mus musculus GN=Hist1h1d PE=1 SV=2	0	22	4	5	4	1	221	22.1	11.03	4	0	0.01	6.31915e-17		1.05181e+06		High	High	21.78	0	0	3	Acetyl [N-Term]	0
507	FALSE	High	Master Protein	P68037	Ubiquitin-conjugating enzyme E2 L3 OS=Mus musculus GN=Ube2l3 PE=1 SV=1	0	41	4	8	4	1	154	17.9	8.51	4	0	0.718	0.970706	3.44	585348	421488	High	High	21.7	0	0	3		0
508	FALSE	High	Master Protein	Q3U0B3	Dehydrogenase/reductase SDR family member 11 OS=Mus musculus GN=Dhrs11 PE=1 SV=1	0	13	2	3	2	1	260	28.3	6.34	2	0	1.08	0.726496	0	125057	55044.6	High	High	21.64	0	0	3		0
509	FALSE	High	Master Protein	Q9DBG6	Dolichyl-diphosphooligosaccharide--protein glycosyltransferase subunit 2 OS=Mus musculus GN=Rpn2 PE=1 SV=1	0	7	3	6	3	1	631	69	5.81	3	0	0.59	0.984152	0.67	181010	72757.3	High	High	21.61	0	0	3		0
510	FALSE	High	Master Protein	P00920	Carbonic anhydrase 2 OS=Mus musculus GN=Ca2 PE=1 SV=4	0	25	6	10	6	1	260	29	7.01	6	0	0.495	0.973849	0	781514	452731	High	High	21.54	0	0	3	Acetyl [N-Term]	0
511	FALSE	High	Master Protein	Q99MQ4	Asporin OS=Mus musculus GN=Aspn PE=1 SV=1	0	25	8	10	8	1	373	42.5	8.57	8	0	0.873	0.908016	21.32	657182	599300	High	High	21.47	0	0	3		0
512	FALSE	High	Master Protein	A0A0G2JEK2	Cysteine-rich protein 1 OS=Mus musculus GN=Crip1 PE=1 SV=1	0	41	6	15	6	1	128	13.6	8.09	6	0	0.785	0.937427	35.45	6.00394e+06	4.50935e+06	High	High	21.46	0	0	3		0
513	FALSE	High	Master Protein	A0A0R4J0M4	Apolipoprotein F OS=Mus musculus GN=Apof PE=1 SV=1	0	16	4	9	4	1	326	35.4	5.64	4	0	1.249	0.693107	47.71	324783	1.01413e+06	High	High	21.42	0	0	3		0
514	FALSE	High	Master Protein	O08582	GTP-binding protein 1 OS=Mus musculus GN=Gtpbp1 PE=1 SV=2	0	8	2	2	2	1	668	72.3	8.29	2	0						High	Not Found	21.39	0	0	3		0
515	FALSE	High	Master Protein	P19157	Glutathione S-transferase P 1 OS=Mus musculus GN=Gstp1 PE=1 SV=2	0	25	5	7	5	1	210	23.6	7.87	5	0	0.852	0.916254	15.58	682332	638421	High	High	21.32	0	0	3		0
516	FALSE	High	Master Protein	E9PVP0	PCTP-like protein OS=Mus musculus GN=Stard10 PE=1 SV=1	0	12	3	4	3	1	364	40.1	8.95	3	0	0.698	0.970706	0	280717	373372	High	High	21.31	0	0	3		0
517	FALSE	High	Master Protein	P62204	Calmodulin OS=Mus musculus GN=Calm1 PE=1 SV=2	0	36	6	10	6	1	149	16.8	4.22	6	0	0.578	0.994152	10.1	1.58044e+06	830646	High	High	21.25	0	0	3	Acetyl [N-Term]	0
518	FALSE	High	Master Protein	Q61768	Kinesin-1 heavy chain OS=Mus musculus GN=Kif5b PE=1 SV=3	0	4	3	3	3	1	963	109.5	6.44	3	0	0.01	6.31915e-17		84388.5		High	Not Found	21.24	0	0	3		0
519	FALSE	High	Master Protein	P62983	Ubiquitin-40S ribosomal protein S27a OS=Mus musculus GN=Rps27a PE=1 SV=2	0	35	6	11	6	1	156	17.9	9.64	6	0	0.462	0.970706	1.14	6.35413e+06	2.98695e+06	High	High	21.21	0	0	3		0
520	FALSE	High	Master Protein	O88492	Perilipin-4 OS=Mus musculus GN=Plin4 PE=1 SV=2	0	15	3	3	3	1	1403	139.3	8.59	3	0	0.01	6.31915e-17		64260.1		High	Peak Found	21.21	0	0	3		0
521	FALSE	High	Master Protein	P0C8K7	Small integral membrane protein 1 OS=Mus musculus GN=Smim1 PE=1 SV=1	0	23	2	6	2	1	78	8.8	8.66	2	0	0.245	0.66728	0.25	906410	218378	High	High	21.13	0	0	3	Acetyl [N-Term]	0
522	FALSE	High	Master Protein	Q01279	Epidermal growth factor receptor OS=Mus musculus GN=Egfr PE=1 SV=1	0	6	6	6	6	1	1210	134.8	6.86	6	0	0.837	0.917031	18.98	3.7566e+07	2.63624e+07	Peak Found	High	21.05	0	0	3		0
523	FALSE	High	Master Protein	O70251	Elongation factor 1-beta OS=Mus musculus GN=Eef1b PE=1 SV=5	0	29	4	6	4	1	225	24.7	4.69	4	0	0.487	0.978369	5.61	188370	94539.7	High	High	21.01	0	0	3		0
524	FALSE	High	Master Protein	Q9QZU3	Platelet glycoprotein V (Fragment) OS=Mus musculus GN=Gp5 PE=1 SV=1	0	10	5	7	5	1	567	63.3	8.84	5	0	0.01	6.31915e-17		994929		High	Not Found	20.9	0	0	3		0
525	FALSE	High	Master Protein	P32921	Tryptophan--tRNA ligase, cytoplasmic OS=Mus musculus GN=Wars PE=1 SV=2	0	10	3	5	3	1	481	54.3	6.89	3	0	1.26	0.575642	0	199407	58096.4	High	High	20.86	0	0	3		0
526	FALSE	High	Master Protein	Q6P9R2	Serine/threonine-protein kinase OSR1 OS=Mus musculus GN=Oxsr1 PE=1 SV=1	0	8	4	4	4	1	527	58.2	6.43	4	0	0.498	0.984272	5.82	140975	68886.1	High	High	20.85	0	0	3		0
527	FALSE	High	Master Protein	P46460	Vesicle-fusing ATPase OS=Mus musculus GN=Nsf PE=1 SV=2	0	10	7	9	7	1	744	82.6	6.95	7	0	0.494	0.978369	13.08	415798	143644	High	High	20.78	0	0	3		0
528	FALSE	High	Master Protein	Q9D051	Pyruvate dehydrogenase E1 component subunit beta, mitochondrial OS=Mus musculus GN=Pdhb PE=1 SV=1	0	18	4	5	4	1	359	38.9	6.87	4	0	0.513	0.991557	26.1	499647	193976	High	High	20.7	0	0	3		0
529	FALSE	High	Master Protein	Q9Z126	Platelet factor 4 OS=Mus musculus GN=Pf4 PE=1 SV=1	0	34	4	10	4	1	105	11.2	9.29	4	0	0.429	0.952883	4.79	7.18244e+07	34883377	High	High	20.68	0	0	3		0
530	FALSE	High	Master Protein	A0A075B5V1	Protein Ighv1-31 OS=Mus musculus GN=Ighv1-31 PE=4 SV=1	0	38	3	3	3	1	98	11	8.73	3	0	0.493	0.973849	0.36	2.65101e+06	1.48172e+06	High	High	20.67	0	0	3		0
531	FALSE	High	Master Protein	A0A075B5Q0	Protein Ighv5-6 (Fragment) OS=Mus musculus GN=Ighv5-6 PE=4 SV=1	0	9	1	3	1	1	117	12.9	8.6	1	0	0.48	0.973849	8.9	477916	235552	High	High	20.58	0	0	3		0
532	FALSE	High	Master Protein	Q91YT0	NADH dehydrogenase [ubiquinone] flavoprotein 1, mitochondrial OS=Mus musculus GN=Ndufv1 PE=1 SV=1	0	9	3	4	3	1	464	50.8	8.21	3	0	0.296	0.804436	0	218681	47876.6	High	High	20.56	0	0	3		0
533	FALSE	High	Master Protein	Q8CIT9	Suprabasin OS=Mus musculus GN=Sbsn PE=2 SV=1	0	24	4	5	4	1	700	72.3	7.31	4	0	1.06	0.739746	2.53	75244.8	106900	High	High	20.53	0	0	3		0
534	FALSE	High	Master Protein	P42208	Septin-2 OS=Mus musculus GN=Sept2 PE=1 SV=2	0	11	3	3	3	1	361	41.5	6.55	3	0	0.487	0.973849	0	61107.3	29784.9	High	High	20.52	0	0	3		0
535	FALSE	High	Master Protein	P60335	Poly(rC)-binding protein 1 OS=Mus musculus GN=Pcbp1 PE=1 SV=1	0	13	4	4	4	1	356	37.5	7.09	4	0	0.611	0.984152	2.52	332011	343554	High	High	20.42	0	0	3		0
536	FALSE	High	Master Protein	A0A140T8N2	Protein Igkv5-48 (Fragment) OS=Mus musculus GN=Igkv5-48 PE=1 SV=2	0	29	3	5	3	1	115	12.6	5.94	3	0	0.319	0.858318	1.44	765558	237750	High	High	20.41	0	0	3		0
537	FALSE	High	Master Protein	Q3UHX2	28 kDa heat- and acid-stable phosphoprotein OS=Mus musculus GN=Pdap1 PE=1 SV=1	0	18	3	4	3	1	181	20.6	7.39	3	0	0.541	0.996826	0	118057	63859.9	High	High	20.41	0	0	3		0
538	FALSE	High	Master Protein	Q9EQF2	Kell blood group glycoprotein homolog OS=Mus musculus GN=Kel PE=1 SV=1	0	11	6	6	6	1	713	80.8	6.32	6	0	0.366	0.908016	2.18	737216	103995	High	Peak Found	20.27	0	0	3		0
539	FALSE	High	Master Protein	P12246	Serum amyloid P-component OS=Mus musculus GN=Apcs PE=1 SV=2	0	19	4	7	4	1	224	26.2	6.35	4	0	2.478	0.15883	9.4	651107	1.62804e+06	High	High	20.06	0	0	3		0
540	FALSE	High	Master Protein	G5E902	MCG10343, isoform CRA_b OS=Mus musculus GN=Slc25a3 PE=1 SV=1	0	22	8	13	8	1	358	39.7	9.29	8	0	0.325	0.874289	0.58	1.59276e+06	567338	High	High	20.04	0	0	3		0
541	FALSE	High	Master Protein	O08553	Dihydropyrimidinase-related protein 2 OS=Mus musculus GN=Dpysl2 PE=1 SV=2	0	5	2	3	2	1	572	62.2	6.38	2	0	0.575	0.990067	10.49	176511	99915.9	High	High	20	0	0	3		0
542	FALSE	High	Master Protein	P45376	Aldose reductase OS=Mus musculus GN=Akr1b1 PE=1 SV=3	0	12	3	4	3	1	316	35.7	7.18	3	0	0.795	0.902243	10.27	189690	149525	High	High	19.94	0	0	3		0
543	FALSE	High	Master Protein	Q63886	UDP-glucuronosyltransferase 1-1 OS=Mus musculus GN=Ugt1a1 PE=1 SV=2	0	12	6	8	6	1	535	60	8.62	6	0	1.759	0.395659	100.07	456221	685992	High	High	19.83	0	0	3		0
544	FALSE	High	Master Protein	Q9WVJ3	Carboxypeptidase Q OS=Mus musculus GN=Cpq PE=1 SV=1	0	13	5	6	5	1	470	51.8	6.21	5	0	1.363	0.479915	20.13	131672	247259	High	High	19.81	0	0	3		0
545	FALSE	High	Master Protein	Q99PT1	Rho GDP-dissociation inhibitor 1 OS=Mus musculus GN=Arhgdia PE=1 SV=3	0	30	5	8	5	1	204	23.4	5.2	5	0	0.517	0.991557	0.44	364663	322739	High	High	19.8	0	0	3	Acetyl [N-Term]	0
546	FALSE	High	Master Protein	Q9D1D4	Transmembrane emp24 domain-containing protein 10 OS=Mus musculus GN=Tmed10 PE=1 SV=1	0	19	3	7	3	1	219	24.9	6.7	3	0	0.888	0.858318	2.45	190976	170637	High	High	19.8	0	0	3		0
547	FALSE	High	Master Protein	F2Z456	NADH-cytochrome b5 reductase OS=Mus musculus GN=Cyb5r3 PE=1 SV=1	0	15	4	5	4	1	313	34.9	9.1	4	0	0.744	0.924883	0	175859	172256	High	High	19.74	0	0	3		0
548	FALSE	High	Master Protein	P10854	Histone H2B type 1-M OS=Mus musculus GN=Hist1h2bm PE=1 SV=2	0	42	6	14	6	1	126	13.9	10.32	6	0	0.065	0.0100524	0.22	6.9273e+06	463117	High	High	19.72	0	0	3		0
549	FALSE	High	Master Protein	P97807	Fumarate hydratase, mitochondrial OS=Mus musculus GN=Fh PE=1 SV=3	0	12	4	4	4	1	507	54.3	9.04	4	0	0.01	6.31915e-17		217081		High	Not Found	19.69	0	0	3		0
550	FALSE	High	Master Protein	P05367	Serum amyloid A-2 protein OS=Mus musculus GN=Saa2 PE=1 SV=1	0	18	2	3	2	1	122	13.6	6.93	2	0	8.753	0.000137501	0	25482.1	441307	Peak Found	High	19.46	0	0	3		0
551	FALSE	High	Master Protein	P70663	SPARC-like protein 1 OS=Mus musculus GN=Sparcl1 PE=1 SV=3	0	13	7	10	7	1	650	72.2	4.6	7	0	1.255	0.636198	3.29	231888	253149	Peak Found	High	19.29	0	0	3		0
552	FALSE	High	Master Protein	P63242	Eukaryotic translation initiation factor 5A-1 OS=Mus musculus GN=Eif5a PE=1 SV=2	0	17	2	5	2	1	154	16.8	5.24	2	0	1.116	0.792189	11.03	765571	909216	High	High	19.29	0	0	3		0
553	FALSE	High	Master Protein	P01831	Thy-1 membrane glycoprotein OS=Mus musculus GN=Thy1 PE=1 SV=1	0	22	3	5	3	1	162	18.1	8.97	3	0	0.413	0.946927	0	301846	243307	High	High	19.22	0	0	3		0
554	FALSE	High	Master Protein	A0A0R4J0S8	Uroplakin-3b OS=Mus musculus GN=Upk3b PE=1 SV=1	0	13	2	3	2	1	276	30.3	6.52	2	0						High	High	19.19	0	0	3		0
555	FALSE	High	Master Protein	E9QPX3	NADH dehydrogenase [ubiquinone] iron-sulfur protein 4, mitochondrial OS=Mus musculus GN=Ndufs4 PE=1 SV=1	0	15	2	4	2	1	175	19.8	9.99	2	0	0.01	6.31915e-17		30211.8		High	High	19.15	0	0	3		0
556	FALSE	High	Master Protein	P80318	T-complex protein 1 subunit gamma OS=Mus musculus GN=Cct3 PE=1 SV=1	0	14	7	8	7	1	545	60.6	6.7	7	0	0.412	0.94623	7.34	170114	61918.2	High	High	18.95	0	0	3		0
557	FALSE	High	Master Protein	Q61233	Plastin-2 OS=Mus musculus GN=Lcp1 PE=1 SV=4	0	8	3	5	3	1	627	70.1	5.33	3	0	1.115	0.658854	0	31195.2	34768	High	High	18.9	0	0	3		0
558	FALSE	High	Master Protein	Q91YQ5	Dolichyl-diphosphooligosaccharide--protein glycosyltransferase subunit 1 OS=Mus musculus GN=Rpn1 PE=1 SV=1	0	14	8	11	8	1	608	68.5	6.46	8	0	0.4	0.931812	7.71	842937	257682	High	High	18.87	0	0	3		0
559	FALSE	High	Master Protein	Q9DCT2	NADH dehydrogenase [ubiquinone] iron-sulfur protein 3, mitochondrial OS=Mus musculus GN=Ndufs3 PE=1 SV=2	0	15	3	4	3	1	263	30.1	7.17	3	0	0.37	0.92002	0	329053	37068.7	High	High	18.85	0	0	3		0
560	FALSE	High	Master Protein	Q9CZ30	Obg-like ATPase 1 OS=Mus musculus GN=Ola1 PE=1 SV=1	0	12	4	5	4	1	396	44.7	7.81	4	0	0.757	0.929225	32.93	264070	176700	High	High	18.81	0	0	3		0
561	FALSE	High	Master Protein	O88569	Heterogeneous nuclear ribonucleoproteins A2/B1 OS=Mus musculus GN=Hnrnpa2b1 PE=1 SV=2	0	12	4	5	4	1	353	37.4	8.95	4	0	0.931	0.878882	0	312117	329783	High	High	18.74	0	0	3		0
562	FALSE	High	Master Protein	Q3U125	Redox-regulatory protein FAM213A OS=Mus musculus GN=Fam213a PE=1 SV=1	0	22	3	5	3	1	229	25.7	9.03	3	0	0.397	0.937427	3.85	206276	81772.7	High	High	18.62	0	0	3		0
563	FALSE	High	Master Protein	P45952	Medium-chain specific acyl-CoA dehydrogenase, mitochondrial OS=Mus musculus GN=Acadm PE=1 SV=1	0	11	3	3	3	1	421	46.5	8.37	3	0	0.419	0.952883	0	248333	48912.2	High	Peak Found	18.59	0	0	3		0
564	FALSE	High	Master Protein	A0A075B5R2	Protein Ighv7-3 (Fragment) OS=Mus musculus GN=Ighv7-3 PE=4 SV=2	0	20	2	3	2	1	120	13.4	8.6	2	0	0.501	0.973849	0	588332	203706	High	Peak Found	18.55	0	0	3		0
565	FALSE	High	Master Protein	O08692	Neutrophilic granule protein OS=Mus musculus GN=Ngp PE=1 SV=1	0	24	3	6	3	1	167	19.3	5.31	3	0	0.766	0.929225	14.39	275925	226018	High	High	18.51	0	0	3		0
566	FALSE	High	Master Protein	Q8K426	Myeloid cysteine-rich protein OS=Mus musculus GN=Retnlg PE=1 SV=1	0	23	2	3	2	1	117	12.5	7.39	2	0	1.597	0.395659	0	93600.8	429627	High	High	18.48	0	0	3		0
567	FALSE	High	Master Protein	P61222	ATP-binding cassette sub-family E member 1 OS=Mus musculus GN=Abce1 PE=1 SV=1	0	9	3	4	3	1	599	67.3	8.34	3	0	0.476	0.973849	7.46	193618	85464.8	High	High	18.18	0	0	3		0
568	FALSE	High	Master Protein	A0A140T8N9	Protein Igkv6-32 (Fragment) OS=Mus musculus GN=Igkv6-32 PE=4 SV=2	0	29	3	4	3	1	115	12.6	7.85	3	0	0.261	0.695786	1.69	871576	166619	High	High	18.09	0	0	3		0
569	FALSE	High	Master Protein	J3QN31	Adenylosuccinate synthetase isozyme 1 OS=Mus musculus GN=Adssl1 PE=1 SV=1	0	7	3	4	3	1	480	52.7	8.19	3	0	0.01	6.31915e-17		78486.6		High	High	18.02	0	0	3		0
570	FALSE	High	Master Protein	P99024	Tubulin beta-5 chain OS=Mus musculus GN=Tubb5 PE=1 SV=1	0	6	2	4	2	1	444	49.6	4.89	2	0	0.591	0.991557	0	349645	339737	High	High	17.97	0	0	3		0
571	FALSE	High	Master Protein	Q8CGC7	Bifunctional glutamate/proline--tRNA ligase OS=Mus musculus GN=Eprs PE=1 SV=4	0	5	6	8	6	1	1512	170	7.66	6	0	0.27	0.726496	6.27	1.22606e+06	221278	High	High	17.94	0	0	3		0
572	FALSE	High	Master Protein	P55264	Adenosine kinase OS=Mus musculus GN=Adk PE=1 SV=2	0	26	7	8	7	1	361	40.1	6.21	7	0	1.464	0.555939	49.82	196876	504215	High	High	17.92	0	0	3	Acetyl [N-Term]	0
573	FALSE	High	Master Protein	Q78IK2	Up-regulated during skeletal muscle growth protein 5 OS=Mus musculus GN=Usmg5 PE=1 SV=1	0	43	2	4	2	1	58	6.4	9.83	2	0	0.357	0.900136	2.14	721184	268974	High	High	17.89	0	0	3		0
574	FALSE	High	Master Protein	P33587	Vitamin K-dependent protein C OS=Mus musculus GN=Proc PE=1 SV=2	0	16	8	11	8	1	460	51.8	6.35	8	0	1.3	0.676019	6.23	311831	636986	High	High	17.71	0	0	3		0
575	FALSE	High	Master Protein	A0A0A6YX91	Protein Ighv7-2 (Fragment) OS=Mus musculus GN=Ighv7-2 PE=4 SV=1	0	13	1	2	1	1	119	13.4	7.74	1	0	0.654	0.970706	0	227891	92149.4	High	Peak Found	17.68	0	0	3		0
576	FALSE	High	Master Protein	Q7TMM9	Tubulin beta-2A chain OS=Mus musculus GN=Tubb2a PE=1 SV=1	0	10	2	4	2	1	445	49.9	4.89	2	0						High	High	17.68	0	0	3		0
577	FALSE	High	Master Protein	O88803	Leukocyte cell-derived chemotaxin-2 OS=Mus musculus GN=Lect2 PE=1 SV=1	0	36	4	7	4	1	151	16.4	9.1	4	0	0.756	0.950574	11.57	659047	493274	High	High	17.66	0	0	3		0
578	FALSE	High	Master Protein	Q9CQJ8	NADH dehydrogenase [ubiquinone] 1 beta subcomplex subunit 9 OS=Mus musculus GN=Ndufb9 PE=1 SV=3	0	16	1	3	1	1	179	22	7.8	1	0	0.01	6.31915e-17		103684		High	High	17.59	0	0	3		0
579	FALSE	High	Master Protein	Q9JL99	C-type lectin domain family 1 member B OS=Mus musculus GN=Clec1b PE=1 SV=1	0	17	4	5	4	1	229	26.2	8.72	4	0	0.182	0.395659	0	860863	36477	High	High	17.58	0	0	3		0
580	FALSE	High	Master Protein	Q9DD20	Methyltransferase-like protein 7B OS=Mus musculus GN=Mettl7b PE=1 SV=2	0	25	4	5	4	1	244	28	8.59	4	0	5.872	0.000875027	0	38464.7	268367	Peak Found	High	17.54	0	0	3		0
581	FALSE	High	Master Protein	P01727	Ig lambda-1 chain V region S43 OS=Mus musculus PE=1 SV=1	0	31	3	5	3	1	129	13.5	5.78	3	0	0.651	0.973849	0	800608	356563	High	High	17.47	0	0	3		0
582	FALSE	High	Master Protein	Q9CQW3	Vitamin K-dependent protein Z OS=Mus musculus GN=Proz PE=1 SV=1	0	13	3	3	3	1	399	44.3	5.9	3	0	100	6.31915e-17			130534	Not Found	High	17.37	0	0	3		0
583	FALSE	High	Master Protein	P56391	Cytochrome c oxidase subunit 6B1 OS=Mus musculus GN=Cox6b1 PE=1 SV=2	0	59	5	6	5	1	86	10.1	8.72	5	0	0.211	0.529841	0.96	1.58495e+06	91888.9	High	High	17.29	0	0	3		0
584	FALSE	High	Master Protein	O35643	AP-1 complex subunit beta-1 OS=Mus musculus GN=Ap1b1 PE=1 SV=2	0	6	5	6	5	1	943	103.9	5.17	5	0	0.288	0.804436	3.73	300152	61363	High	High	17.24	0	0	3		0
585	FALSE	High	Master Protein	Q9DCJ5	NADH dehydrogenase [ubiquinone] 1 alpha subcomplex subunit 8 OS=Mus musculus GN=Ndufa8 PE=1 SV=3	0	23	3	5	3	1	172	20	8.46	3	0				242976	36279.5	High	High	17.22	0	0	3		0
586	FALSE	High	Master Protein	E9QP62	LIM and senescent cell antigen-like-containing domain protein 1 OS=Mus musculus GN=Lims1 PE=1 SV=1	0	16	6	9	6	1	387	44.3	7.88	6	0	0.304	0.851595	1.05	413107	71026.7	High	High	17.21	0	0	3		0
587	FALSE	High	Master Protein	O54962	Barrier-to-autointegration factor OS=Mus musculus GN=Banf1 PE=1 SV=1	0	45	4	10	4	1	89	10.1	6.09	4	0	0.243	0.661471	1.92	4.79556e+06	1.5806e+06	High	High	17.18	0	0	3		0
588	FALSE	High	Master Protein	Q61316	Heat shock 70 kDa protein 4 OS=Mus musculus GN=Hspa4 PE=1 SV=1	0	6	3	3	3	1	841	94.1	5.24	3	0	100	6.31915e-17			225258	High	High	17.13	0	0	3		0
589	FALSE	High	Master Protein	F7DBB3	Protein Ahnak2 (Fragment) OS=Mus musculus GN=Ahnak2 PE=1 SV=1	0	3	2	2	2	1	1576	166.4	5.78	2	0	1.083	0.726496	0	43844	135660	Peak Found	High	17.09	0	0	3		0
590	FALSE	High	Master Protein	P47963	60S ribosomal protein L13 OS=Mus musculus GN=Rpl13 PE=1 SV=3	0	23	5	5	5	1	211	24.3	11.55	5	0	0.289	0.794194	0	1.92044e+06	637952	High	High	17.05	0	0	3		0
591	FALSE	High	Master Protein	Q8VDM4	26S proteasome non-ATPase regulatory subunit 2 OS=Mus musculus GN=Psmd2 PE=1 SV=1	0	4	2	3	2	1	908	100.1	5.17	2	0	0.333	0.875944	0	76952	25604.4	High	Peak Found	17.04	0	0	3		0
592	FALSE	High	Master Protein	Q9WUK2	Eukaryotic translation initiation factor 4H OS=Mus musculus GN=Eif4h PE=1 SV=3	0	12	1	2	1	1	248	27.3	7.23	1	0						High	Not Found	16.95	0	0	3		0
593	FALSE	High	Master Protein	A0A075B5R7	Protein Ighv14-2 (Fragment) OS=Mus musculus GN=Ighv14-2 PE=4 SV=1	0	36	2	5	2	1	117	13	6.04	2	0	0.359	0.900136	1.73	1.09415e+06	423795	High	High	16.94	0	0	3		0
594	FALSE	High	Master Protein	Q922D8	C-1-tetrahydrofolate synthase, cytoplasmic OS=Mus musculus GN=Mthfd1 PE=1 SV=4	0	4	3	5	3	1	935	101.1	7.14	3	0	0.52	0.991557	10.06	329284	107128	High	High	16.78	0	0	3		0
595	FALSE	High	Master Protein	Q8VI78	Phospholipase A1 member A OS=Mus musculus GN=Pla1a PE=2 SV=3	0	9	2	4	2	1	456	50	7.4	2	0	0.01	6.31915e-17		36960.9		High	High	16.73	0	0	3		0
596	FALSE	High	Master Protein	A0A0R4J0A2	Blood group Rh(D) polypeptide OS=Mus musculus GN=Rhd PE=1 SV=1	0	9	3	4	3	1	418	45.9	9.26	3	0	0.116	0.108757	0.74	1.13376e+06	175472	High	High	16.69	0	0	3		0
597	FALSE	High	Master Protein	B2RR03	Glycoprotein Ib, beta polypeptide OS=Mus musculus GN=Gp1bb PE=1 SV=1	0	22	4	5	4	1	214	22.5	10.02	4	0	0.097	0.0549783	0	2.67586e+06	82449.2	High	High	16.6	0	0	3		0
598	FALSE	High	Master Protein	A0A140T8Q1	Protein Igkv12-41 (Fragment) OS=Mus musculus GN=Igkv12-41 PE=1 SV=2	0	24	2	4	2	1	115	12.6	8.31	2	0	0.691	0.970706	17.38	1.13124e+06	967439	High	High	16.54	0	0	3		0
599	FALSE	High	Master Protein	P42125	Enoyl-CoA delta isomerase 1, mitochondrial OS=Mus musculus GN=Eci1 PE=1 SV=2	0	11	2	2	2	1	289	32.2	8.98	2	0						High	Not Found	16.48	0	0	3		0
600	FALSE	High	Master Protein	G3X9D6	Apolipoprotein N, isoform CRA_a OS=Mus musculus GN=Apon PE=1 SV=1	0	14	4	9	4	1	251	27.9	5.69	4	0	1.673	0.433229	22.27	5.88371e+06	8.05646e+06	High	High	16.44	0	0	3		0
601	FALSE	High	Master Protein	F6VW30	14-3-3 protein theta (Fragment) OS=Mus musculus GN=Ywhaq PE=1 SV=1	0	11	2	3	2	1	303	34.3	6.38	2	0	0.525	0.991557	0	318632	167382	High	High	16.42	0	0	3		0
602	FALSE	High	Master Protein	E9PWQ3	Protein Col6a3 OS=Mus musculus GN=Col6a3 PE=1 SV=2	0	2	4	6	4	1	3284	353.7	6.93	4	0	0.658	0.970706	5.26	255444	176463	High	High	16.34	0	0	3		0
603	FALSE	High	Master Protein	Q9JMA1	Ubiquitin carboxyl-terminal hydrolase 14 OS=Mus musculus GN=Usp14 PE=1 SV=3	0	10	4	5	4	1	493	56	5.24	4	0	1.106	0.794194	24.28	405893	351617	High	High	16.34	0	0	3		0
604	FALSE	High	Master Protein	E9PUW7	Exportin-7 OS=Mus musculus GN=Xpo7 PE=1 SV=1	0	3	3	4	3	1	1088	123.8	6.38	3	0	0.01	6.31915e-17		215450		High	High	16.34	0	0	3		0
605	FALSE	High	Master Protein	Q64735	Complement component receptor 1-like protein OS=Mus musculus GN=Cr1l PE=1 SV=1	0	6	3	6	3	1	483	53.7	6.65	3	0	0.437	0.970706	3.44	394293	126853	High	High	16.3	0	0	3		0
606	FALSE	High	Master Protein	P61164	Alpha-centractin OS=Mus musculus GN=Actr1a PE=1 SV=1	0	7	2	4	2	1	376	42.6	6.64	2	0	0.01	6.31915e-17		213796		High	High	16.14	0	0	3		0
607	FALSE	High	Master Protein	P10639	Thioredoxin OS=Mus musculus GN=Txn PE=1 SV=3	0	30	3	5	3	1	105	11.7	4.92	3	0	0.567	0.999973	3.6	895652	492631	High	High	16.09	0	0	3		0
608	FALSE	High	Master Protein	A0A0B4J1J2	Protein Igkv5-43 (Fragment) OS=Mus musculus GN=Igkv5-43 PE=1 SV=1	0	23	2	4	2	1	115	12.6	6.51	2	0	0.47	0.970706	0	865730	306821	High	High	16.01	0	0	3		0
609	FALSE	High	Master Protein	Q6ZWX6	Eukaryotic translation initiation factor 2 subunit 1 OS=Mus musculus GN=Eif2s1 PE=1 SV=3	0	13	4	6	4	1	315	36.1	5.08	4	0	0.17	0.27826	0	251703	29814.6	High	High	16.01	0	0	3		0
610	FALSE	High	Master Protein	Q91Z25	Actin-related protein 2/3 complex subunit 1B OS=Mus musculus GN=Arpc1b PE=1 SV=1	0	7	2	2	2	1	376	41.5	8.35	2	0						High	High	15.9	0	0	3	Acetyl [N-Term]	0
611	FALSE	High	Master Protein	K3W4T3	V-type proton ATPase subunit a OS=Mus musculus GN=Atp6v0a1 PE=1 SV=1	0	5	4	6	4	1	838	96.4	6.84	4	0	0.375	0.91103	0	138273	1.15949e+06	High	High	15.85	0	0	3		0
612	FALSE	High	Master Protein	P18242	Cathepsin D OS=Mus musculus GN=Ctsd PE=1 SV=1	0	4	1	3	1	1	410	44.9	7.15	1	0				122663	73980.8	High	High	15.81	0	0	3		0
613	FALSE	High	Master Protein	P04202	Transforming growth factor beta-1 OS=Mus musculus GN=Tgfb1 PE=1 SV=1	0	7	3	4	3	1	390	44.3	8.62	3	0	0.192	0.371519	0	102342	19654.9	High	High	15.78	0	0	3		0
614	FALSE	High	Master Protein	F7A8H6	Glutathione peroxidase OS=Mus musculus GN=Gpx4 PE=1 SV=1	0	17	4	6	4	1	253	29.1	10.15	4	0	0.743	0.937427	9.97	331348	226599	High	High	15.71	0	0	3		0
615	FALSE	High	Master Protein	Q9DBH5	Vesicular integral-membrane protein VIP36 OS=Mus musculus GN=Lman2 PE=1 SV=2	0	7	1	2	1	1	358	40.4	6.95	1	0	0.521	0.991557	0	113119	58924.4	High	High	15.7	0	0	3		0
616	FALSE	High	Master Protein	A0A075B5N9	Protein Igkv3-7 OS=Mus musculus GN=Igkv3-7 PE=4 SV=7	0	31	2	3	2	1	99	10.8	6.25	2	0	0.382	0.916254	10.77	633469	329526	High	High	15.69	0	0	3		0
617	FALSE	High	Master Protein	P01639	Ig kappa chain V-V region MOPC 41 OS=Mus musculus GN=Gm5571 PE=1 SV=1	0	28	2	4	2	1	130	14.3	5.48	2	0	1.246	0.693107	6.28	450571	572138	High	High	15.62	0	0	3		0
618	FALSE	High	Master Protein	P70460	Vasodilator-stimulated phosphoprotein OS=Mus musculus GN=Vasp PE=1 SV=4	0	7	1	2	1	1	375	39.6	8.53	1	0	0.01	6.31915e-17		66152.6		High	Not Found	15.48	0	0	3		0
619	FALSE	High	Master Protein	A0A140T8P5	Protein Igkv8-24 (Fragment) OS=Mus musculus GN=Igkv8-24 PE=4 SV=2	0	17	2	4	2	1	121	13.3	5.94	2	0	0.645	0.973849	0	901490	473289	High	High	15.47	0	0	3		0
620	FALSE	High	Master Protein	Q62425	Cytochrome c oxidase subunit NDUFA4 OS=Mus musculus GN=Ndufa4 PE=1 SV=2	0	56	6	9	6	1	82	9.3	9.52	6	0	0.377	0.916165	6.04	1.34135e+06	604409	High	High	15.41	0	0	3		0
621	FALSE	High	Master Protein	P49817	Caveolin-1 OS=Mus musculus GN=Cav1 PE=1 SV=1	0	31	5	8	5	1	178	20.5	6.02	5	0	0.654	0.973849	6.41	1.67241e+06	1.13735e+06	High	High	15.39	0	0	3		0
622	FALSE	High	Master Protein	Q9CR68	Cytochrome b-c1 complex subunit Rieske, mitochondrial OS=Mus musculus GN=Uqcrfs1 PE=1 SV=1	0	33	5	8	5	1	274	29.3	8.7	5	0	0.252	0.682082	0.8	433162	122361	High	High	15.38	0	0	3		0
623	FALSE	High	Master Protein	Q3U7R1	Extended synaptotagmin-1 OS=Mus musculus GN=Esyt1 PE=1 SV=2	0	6	4	4	4	1	1092	121.5	5.95	4	0	0.901	0.854526	0	204611	153207	High	Peak Found	15.37	0	0	3		0
624	FALSE	High	Master Protein	P11438	Lysosome-associated membrane glycoprotein 1 OS=Mus musculus GN=Lamp1 PE=1 SV=2	0	6	2	3	2	1	406	43.8	8.4	2	0	0.302	0.851595	0	365730	110613	High	High	15.23	0	0	3		0
625	FALSE	High	Master Protein	P39039	Mannose-binding protein A OS=Mus musculus GN=Mbl1 PE=1 SV=1	0	17	4	7	4	1	239	25.4	7.61	4	0	1.241	0.693107	3.54	262343	531359	High	High	15.22	0	0	3		0
626	FALSE	High	Master Protein	Q9ES46	Beta-parvin OS=Mus musculus GN=Parvb PE=1 SV=1	0	12	3	4	3	1	365	41.6	6.33	3	0	0.01	6.31915e-17		184832		High	Not Found	15.19	0	0	3		0
627	FALSE	High	Master Protein	P26043	Radixin OS=Mus musculus GN=Rdx PE=1 SV=3	0	13	7	9	7	1	583	68.5	6.2	7	0	0.866	0.878882	7.84	225774	156590	High	High	15.15	0	0	3		0
628	FALSE	High	Master Protein	E9Q450	Tropomyosin alpha-1 chain OS=Mus musculus GN=Tpm1 PE=1 SV=1	0	13	5	7	5	1	284	32.8	4.78	5	0	0.267	0.693107	0	147552	66096	High	High	15.09	0	0	3		0
629	FALSE	High	Master Protein	Q99KC8	von Willebrand factor A domain-containing protein 5A OS=Mus musculus GN=Vwa5a PE=1 SV=2	0	5	3	4	3	1	793	87.1	6.58	3	0	100	6.31915e-17			19210.1	High	High	15.08	0	0	3		0
630	FALSE	High	Master Protein	Q9JHK5	Pleckstrin OS=Mus musculus GN=Plek PE=1 SV=1	0	18	7	9	7	1	350	39.9	8.34	7	0	0.466	0.970706	1.09	1.15244e+06	514521	High	High	15.04	0	0	3		0
631	FALSE	High	Master Protein	Q4LDF6	Protein Cfhr2 OS=Mus musculus GN=Cfhr2 PE=1 SV=1	0	10	1	3	1	1	332	37.9	7.69	1	0	1.711	0.270456	0	49415.5	84572.1	High	High	15.01	0	0	3		0
632	FALSE	High	Master Protein	A0A0R4J0I9	Low density lipoprotein receptor-related protein 1 OS=Mus musculus GN=Lrp1 PE=1 SV=1	0	1	3	3	3	1	4545	504.4	5.36	3	0	0.806	0.931698	0	495944	425593	High	High	14.97	0	0	3		0
633	FALSE	High	Master Protein	Q9ER72	Cysteine--tRNA ligase, cytoplasmic OS=Mus musculus GN=Cars PE=1 SV=2	0	7	5	5	5	1	831	94.8	6.76	5	0	0.01	6.31915e-17		183569		High	High	14.97	0	0	3		0
634	FALSE	High	Master Protein	O70400	PDZ and LIM domain protein 1 OS=Mus musculus GN=Pdlim1 PE=1 SV=4	0	11	2	2	2	1	327	35.8	6.84	2	0						High	High	14.94	0	0	3		0
635	FALSE	High	Master Protein	A0A140T8N5	Protein Igkv6-23 (Fragment) OS=Mus musculus GN=Igkv6-23 PE=4 SV=2	0	32	4	9	4	1	115	12.8	5.73	4	0	0.752	0.952883	12.65	1.29476e+06	1.19199e+06	High	High	14.93	0	0	3		0
636	FALSE	High	Master Protein	P61027	Ras-related protein Rab-10 OS=Mus musculus GN=Rab10 PE=1 SV=1	0	22	4	6	3	1	200	22.5	8.38	4	0	0.344	0.900136	1.12	530532	190767	High	High	14.92	0	0	3		0
637	FALSE	High	Master Protein	Q9R0Q3	Transmembrane emp24 domain-containing protein 2 OS=Mus musculus GN=Tmed2 PE=1 SV=1	0	14	3	7	3	1	201	22.7	5.17	3	0	0.568	0.991557	0	348852	88559.3	High	High	14.9	0	0	3		0
638	FALSE	High	Master Protein	P06745	Glucose-6-phosphate isomerase OS=Mus musculus GN=Gpi PE=1 SV=4	0	5	2	4	2	1	558	62.7	8.13	2	0	0.571	0.991557	0	85807.7	122833	High	High	14.79	0	0	3		0
639	FALSE	High	Master Protein	Q8C7E4	Ribonuclease 4 OS=Mus musculus GN=Rnase4 PE=1 SV=1	0	41	5	6	5	1	148	17	8.85	5	0	1.875	0.264077	43.91	162988	368609	High	High	14.62	0	0	3		0
640	FALSE	High	Master Protein	P19324	Serpin H1 OS=Mus musculus GN=Serpinh1 PE=1 SV=3	0	9	3	5	3	1	417	46.5	8.82	3	0	0.868	0.882411	0	125932	155785	High	High	14.59	0	0	3		0
641	FALSE	High	Master Protein	Q9DBS1	Transmembrane protein 43 OS=Mus musculus GN=Tmem43 PE=1 SV=1	0	7	1	1	1	1	400	44.8	7.36	1	0						High	Not Found	14.56	0	0	3		0
642	FALSE	High	Master Protein	P51863	V-type proton ATPase subunit d 1 OS=Mus musculus GN=Atp6v0d1 PE=1 SV=2	0	13	3	3	3	1	351	40.3	5	3	0	0.203	0.418051	0	108848	22080.4	High	Peak Found	14.54	0	0	3		0
643	FALSE	High	Master Protein	A0A140T8Q3	Protein Igkv6-17 (Fragment) OS=Mus musculus GN=Igkv6-17 PE=1 SV=2	0	27	3	7	3	1	115	12.8	5.81	3	0	0.657	0.973849	0.57	605990	345859	High	High	14.54	0	0	3		0
644	FALSE	High	Master Protein	P45700	Mannosyl-oligosaccharide 1,2-alpha-mannosidase IA OS=Mus musculus GN=Man1a1 PE=1 SV=1	0	13	8	12	8	1	655	73.2	6.81	8	0	1.351	0.643402	27.83	449854	771477	High	High	14.54	0	0	3		0
645	FALSE	High	Master Protein	P03930	ATP synthase protein 8 OS=Mus musculus GN=Mtatp8 PE=1 SV=1	0	43	3	5	3	1	67	7.8	9.88	3	0	0.491	0.973849	2.64	813907	427369	High	High	14.49	0	0	3		0
646	FALSE	High	Master Protein	Q9CPQ8	ATP synthase subunit g, mitochondrial OS=Mus musculus GN=Atp5l PE=1 SV=1	0	39	3	5	3	1	103	11.4	9.74	3	0	0.384	0.919311	0.69	576676	189521	High	High	14.43	0	0	3		0
647	FALSE	High	Master Protein	P32883	GTPase KRas OS=Mus musculus GN=Kras PE=1 SV=1	0	14	2	3	2	1	189	21.6	6.77	2	0	0.36	0.91103	0	255661	72520.4	High	High	14.4	0	0	3		0
648	FALSE	High	Master Protein	Q9JJK2	LanC-like protein 2 OS=Mus musculus GN=Lancl2 PE=1 SV=1	0	6	2	2	2	1	450	50.7	7.28	2	0	0.398	0.929225	0	65318.4	26026	High	Peak Found	14.33	0	0	3		0
649	FALSE	High	Master Protein	P14152	Malate dehydrogenase, cytoplasmic OS=Mus musculus GN=Mdh1 PE=1 SV=3	0	10	3	5	3	1	334	36.5	6.58	3	0	0.757	0.946927	0	562980	168741	High	High	14.26	0	0	3		0
650	FALSE	High	Master Protein	P08228	Superoxide dismutase [Cu-Zn] OS=Mus musculus GN=Sod1 PE=1 SV=2	0	26	4	5	4	1	154	15.9	6.51	4	0	0.378	0.916254	4.17	417339	163841	High	High	14.25	0	0	3		0
651	FALSE	High	Master Protein	Q8CJG0	Protein argonaute-2 OS=Mus musculus GN=Ago2 PE=1 SV=3	0	4	1	2	1	1	860	97.2	9.19	1	0	0.01	6.31915e-17		79253.7		High	Not Found	14.23	0	0	3	Acetyl [N-Term]	0
652	FALSE	High	Master Protein	P01675	Ig kappa chain V-VI region XRPC 44 OS=Mus musculus PE=1 SV=1	0	24	2	4	2	1	107	11.6	8.44	2	0	0.929	0.852747	0	117210	108905	High	High	14.22	0	0	3		0
653	FALSE	High	Master Protein	Q9D819	Inorganic pyrophosphatase OS=Mus musculus GN=Ppa1 PE=1 SV=1	0	16	3	3	3	1	289	32.6	5.6	3	0	1.167	0.741453	47.72	524720	404148	High	High	14.18	0	0	3		0
654	FALSE	High	Master Protein	P55284	Cadherin-5 OS=Mus musculus GN=Cdh5 PE=1 SV=2	0	6	4	6	4	1	784	87.8	5.3	4	0	1.144	0.661471	30.89	160371	207968	High	High	14.17	0	0	3		0
655	FALSE	High	Master Protein	Q91VR2	ATP synthase subunit gamma, mitochondrial OS=Mus musculus GN=Atp5c1 PE=1 SV=1	0	12	4	6	4	1	298	32.9	9.01	4	0	0.258	0.693107	1.92	809786	179827	High	High	14.16	0	0	3		0
656	FALSE	High	Master Protein	Q9R1P4	Proteasome subunit alpha type-1 OS=Mus musculus GN=Psma1 PE=1 SV=1	0	20	5	6	5	1	263	29.5	6.46	5	0	0.536	0.991557	17.6	436553	205274	High	High	14.11	0	0	3		0
657	FALSE	High	Master Protein	Q99KR7	Peptidyl-prolyl cis-trans isomerase F, mitochondrial OS=Mus musculus GN=Ppif PE=1 SV=1	0	33	7	9	7	1	206	21.7	9.16	7	0	0.243	0.661236	16.48	819841	130663	High	High	14.06	0	0	3		0
658	FALSE	High	Master Protein	Q9WVH9	Fibulin-5 OS=Mus musculus GN=Fbln5 PE=1 SV=1	0	8	1	1	1	1	448	50.2	4.7	1	0						High	Not Found	13.94	0	0	3		0
659	FALSE	High	Master Protein	P01801	Ig heavy chain V-III region J606 OS=Mus musculus PE=1 SV=1	0	21	2	3	2	1	115	12.8	7.12	2	0	0.404	0.937427	0.51	423710	171194	High	High	13.93	0	0	3		0
660	FALSE	High	Master Protein	Q61425	Hydroxyacyl-coenzyme A dehydrogenase, mitochondrial OS=Mus musculus GN=Hadh PE=1 SV=2	0	21	4	5	4	1	314	34.4	8.65	4	0	0.01	6.31915e-17		143127		High	High	13.91	0	0	3		0
661	FALSE	High	Master Protein	A0A140LHG8	Signal peptidase complex subunit 2 OS=Mus musculus GN=Spcs2 PE=1 SV=1	0	8	1	3	1	1	260	28.4	8.38	1	0						High	Not Found	13.89	0	0	3		0
662	FALSE	High	Master Protein	Q8R3G9	Tetraspanin-8 OS=Mus musculus GN=Tspan8 PE=1 SV=1	0	9	1	2	1	1	235	25.6	5.16	1	0						High	Not Found	13.87	0	0	3		0
663	FALSE	High	Master Protein	A0A075B697	Protein Ighv2-9-1 (Fragment) OS=Mus musculus GN=Ighv2-9-1 PE=4 SV=1	0	9	1	3	1	1	116	12.5	9.04	1	0	1.985	0.298297	0	271211	538287	High	High	13.86	0	0	3		0
664	FALSE	High	Master Protein	Q9ERK4	Exportin-2 OS=Mus musculus GN=Cse1l PE=1 SV=1	0	5	4	4	4	1	971	110.4	5.77	4	0	0.356	0.892801	0	99972.2	35622.8	High	High	13.85	0	0	3	Acetyl [N-Term]	0
665	FALSE	High	Master Protein	Q9D6J6	NADH dehydrogenase [ubiquinone] flavoprotein 2, mitochondrial OS=Mus musculus GN=Ndufv2 PE=1 SV=2	0	15	2	2	2	1	248	27.3	7.4	2	0	0.235	0.587741	0	171609	19371.8	High	Peak Found	13.83	0	0	3		0
666	FALSE	High	Master Protein	D7PDD4	ITIM-receptor G6b-B OS=Mus musculus GN=G6b PE=1 SV=1	0	13	3	3	3	1	242	26	9.57	3	0	0.544	0.991557	30.19	507995	295644	High	Peak Found	13.7	0	0	3		0
667	FALSE	High	Master Protein	Q8VHL0	Urea transporter 1 OS=Mus musculus GN=Slc14a1 PE=1 SV=2	0	11	5	6	5	1	384	42.1	7.9	5	0	0.17	0.332643	0.68	2.59397e+06	283416	High	Peak Found	13.67	0	0	3		0
668	FALSE	High	Master Protein	Q9QUT0	Ammonium transporter Rh type A OS=Mus musculus GN=Rhag PE=1 SV=1	0	8	3	5	3	1	438	47.8	6.47	3	0	0.186	0.408322	0.41	3.73363e+06	734231	High	High	13.65	0	0	3		0
669	FALSE	High	Master Protein	Q9D3D9	ATP synthase subunit delta, mitochondrial OS=Mus musculus GN=Atp5d PE=1 SV=1	0	14	2	5	2	1	168	17.6	5.08	2	0	0.437	0.959914	0	1.05255e+06	262695	High	High	13.63	0	0	3		0
670	FALSE	High	Master Protein	P42703	Leukemia inhibitory factor receptor OS=Mus musculus GN=Lifr PE=1 SV=1	0	3	3	4	3	1	1092	122.5	6.04	3	0	0.971	0.807632	38.08	140859	148402	High	High	13.61	0	0	3		0
671	FALSE	High	Master Protein	P13609	Serglycin OS=Mus musculus GN=Srgn PE=1 SV=1	0	18	1	2	1	1	152	16.7	4.41	1	0	0.01	6.31915e-17		100692		High	Not Found	13.6	0	0	3		0
672	FALSE	High	Master Protein	P52503	NADH dehydrogenase [ubiquinone] iron-sulfur protein 6, mitochondrial OS=Mus musculus GN=Ndufs6 PE=1 SV=2	0	19	1	3	1	1	116	13	8.65	1	0	0.385	0.916254	0	101268	38944.1	High	High	13.58	0	0	3		0
673	FALSE	High	Master Protein	O88200	C-type lectin domain family 11 member A OS=Mus musculus GN=Clec11a PE=2 SV=1	0	11	2	3	2	1	328	36.4	5	2	0						High	High	13.54	0	0	3		0
674	FALSE	High	Master Protein	P34884	Macrophage migration inhibitory factor OS=Mus musculus GN=Mif PE=1 SV=2	0	18	1	1	1	1	115	12.5	7.34	1	0	0.01	6.31915e-17		44828.1		High	Not Found	13.54	0	0	3		0
675	FALSE	High	Master Protein	A0A075B5L1	Protein Igkv10-94 (Fragment) OS=Mus musculus GN=Igkv10-94 PE=4 SV=7	0	23	1	2	1	1	115	12.6	5.9	1	0	0.737	0.937427	0	97125.2	71569.1	High	High	13.5	0	0	3		0
676	FALSE	High	Master Protein	P62835	Ras-related protein Rap-1A OS=Mus musculus GN=Rap1a PE=1 SV=1	0	28	3	3	3	1	184	21	6.67	3	0	0.267	0.726496	4.61	308591	89513.8	High	High	13.49	0	0	3		0
677	FALSE	High	Master Protein	G3X8W2	Resistin like alpha OS=Mus musculus GN=Retnla PE=1 SV=1	0	17	2	4	2	1	138	15.1	7.66	2	0	1.02	0.854406	0	296832	457511	High	High	13.48	0	0	3		0
678	FALSE	High	Master Protein	A0A0R4J1E2	Elongation factor 1-delta OS=Mus musculus GN=Eef1d PE=1 SV=1	0	4	2	2	2	1	660	72.9	6.51	2	0	0.01	6.31915e-17		101088		High	Not Found	13.44	0	0	3		0
679	FALSE	High	Master Protein	Q9CQW2	ADP-ribosylation factor-like protein 8B OS=Mus musculus GN=Arl8b PE=1 SV=1	0	18	3	4	3	1	186	21.5	8.43	3	0	0.353	0.908016	0.27	317129	87154.9	High	High	13.41	0	0	3		0
680	FALSE	High	Master Protein	P62737	Actin, aortic smooth muscle OS=Mus musculus GN=Acta2 PE=1 SV=1	0	12	3	10	3	1	377	42	5.39	3	0	0.183	0.395659	1.94	2.12637e+07	3.65368e+06	High	High	13.41	0	0	3		0
681	FALSE	High	Master Protein	A2APM2	CD44 antigen OS=Mus musculus GN=Cd44 PE=1 SV=1	0	6	4	4	4	1	780	85.8	5.02	4	0						High	High	13.39	0	0	3		0
682	FALSE	High	Master Protein	G3X8R0	Receptor expression-enhancing protein OS=Mus musculus GN=Reep5 PE=1 SV=1	0	19	4	5	4	1	189	21.4	8.12	4	0	0.242	0.674963	0	222089	222111	High	High	13.37	0	0	3		0
683	FALSE	High	Master Protein	Q6PHN9	Ras-related protein Rab-35 OS=Mus musculus GN=Rab35 PE=1 SV=1	0	10	2	4	2	1	201	23	8.29	2	0	0.369	0.912856	0	169283	109955	High	High	13.37	0	0	3		0
684	FALSE	High	Master Protein	P97450	ATP synthase-coupling factor 6, mitochondrial OS=Mus musculus GN=Atp5j PE=1 SV=1	0	38	3	4	3	1	108	12.5	9.36	3	0	0.387	0.928324	6.79	435872	132466	High	Peak Found	13.34	0	0	3		0
685	FALSE	High	Master Protein	Q60857	Sodium-dependent serotonin transporter OS=Mus musculus GN=Slc6a4 PE=1 SV=4	0	4	2	5	2	1	630	70	6.18	2	0	0.234	0.614141	2.46	406823	102776	High	High	13.32	0	0	3		0
686	FALSE	High	Master Protein	A0A075B5N3	Protein Igkv8-28 OS=Mus musculus GN=Igkv8-28 PE=1 SV=7	0	27	2	2	2	1	101	10.9	5.94	2	0	0.01	6.31915e-17		168658		High	Not Found	13.32	0	0	3		0
687	FALSE	High	Master Protein	P12787	Cytochrome c oxidase subunit 5A, mitochondrial OS=Mus musculus GN=Cox5a PE=1 SV=2	0	26	5	8	5	1	146	16.1	6.54	5	0	0.379	0.916254	2.14	2.4544e+06	643936	High	High	13.26	0	0	3		0
688	FALSE	High	Master Protein	Q9D881	Cytochrome c oxidase subunit 5B, mitochondrial OS=Mus musculus GN=Cox5b PE=1 SV=1	0	37	5	9	5	1	129	13.8	8.12	5	0	0.342	0.887491	1.52	1.37254e+06	442785	High	High	13.25	0	0	3		0
689	FALSE	High	Master Protein	H3BJQ7	Peroxiredoxin-5, mitochondrial OS=Mus musculus GN=Prdx5 PE=1 SV=1	0	23	4	4	4	1	213	22.7	7.27	4	0	0.25	0.693107	0	431492	31646	High	Peak Found	13.19	0	0	3		0
690	FALSE	High	Master Protein	Q9ERN0	Secretory carrier-associated membrane protein 2 OS=Mus musculus GN=Scamp2 PE=1 SV=1	0	9	2	3	2	1	329	36.4	6.32	2	0	0.368	0.916254	0.26	235126	86924.5	High	High	13.18	0	0	3		0
691	FALSE	High	Master Protein	P51859	Hepatoma-derived growth factor OS=Mus musculus GN=Hdgf PE=1 SV=2	0	19	3	4	3	1	237	26.3	4.83	3	0	0.872	0.878882	12.6	128214	151789	High	High	13.18	0	0	3		0
692	FALSE	High	Master Protein	P16330	2',3'-cyclic-nucleotide 3'-phosphodiesterase OS=Mus musculus GN=Cnp PE=1 SV=3	0	9	3	3	3	1	420	47.1	8.97	3	0	0.01	6.31915e-17		72236.3		High	Not Found	13.13	0	0	3		0
693	FALSE	High	Master Protein	P00186	Cytochrome P450 1A2 OS=Mus musculus GN=Cyp1a2 PE=1 SV=1	0	8	3	3	3	1	513	58.1	8.76	3	0	2.882	0.0284985	0	13897.2	65366.4	Peak Found	High	13.11	0	0	3		0
694	FALSE	High	Master Protein	P99028	Cytochrome b-c1 complex subunit 6, mitochondrial OS=Mus musculus GN=Uqcrh PE=1 SV=2	0	29	2	4	2	1	89	10.4	4.87	2	0	0.3	0.830252	1.72	604103	180400	High	High	13.1	0	0	3		0
695	FALSE	High	Master Protein	A0A0G2JFC6	Protein Igkv4-53 (Fragment) OS=Mus musculus GN=Igkv4-53 PE=1 SV=1	0	13	1	2	1	1	119	12.8	5.15	1	0	0.468	0.973849	0	184804	86545.1	High	High	13.02	0	0	3		0
696	FALSE	High	Master Protein	A0A075B666	Protein Igkv13-85 (Fragment) OS=Mus musculus GN=Igkv13-85 PE=4 SV=5	0	14	1	2	1	1	115	12.7	8.29	1	0	0.41	0.94623	0	443875	182145	High	High	13	0	0	3		0
697	FALSE	High	Master Protein	Q9CQW9	Interferon-induced transmembrane protein 3 OS=Mus musculus GN=Ifitm3 PE=1 SV=1	0	12	1	2	1	1	137	14.9	7.4	1	0	0.406	0.947979	0	310819	126217	High	High	13	0	0	3		0
698	FALSE	High	Master Protein	P25911	Tyrosine-protein kinase Lyn OS=Mus musculus GN=Lyn PE=1 SV=4	0	7	4	5	4	1	512	58.8	7.15	4	0	0.409	0.950574	8.37	285405	124325	High	High	12.99	0	0	3		0
699	FALSE	High	Master Protein	P18528	Ig heavy chain V region 6.96 OS=Mus musculus PE=4 SV=1	0	13	1	2	1	1	98	11	7.93	1	0	0.67	0.970706	0	380013	254608	High	High	12.99	0	0	3		0
700	FALSE	High	Master Protein	P47754	F-actin-capping protein subunit alpha-2 OS=Mus musculus GN=Capza2 PE=1 SV=3	0	12	2	3	2	1	286	32.9	5.85	2	0	0.46	0.970706	0	105676	48636.7	High	High	12.98	0	0	3		0
701	FALSE	High	Master Protein	Q9D1G1	Ras-related protein Rab-1B OS=Mus musculus GN=Rab1b PE=1 SV=1	0	19	3	5	3	1	201	22.2	5.73	3	0	0.245	0.635659	0	157648	38635.2	High	High	12.89	0	0	3		0
702	FALSE	High	Master Protein	P18532	Ig heavy chain V region 1B43 OS=Mus musculus PE=1 SV=1	0	19	1	2	1	1	116	13.2	8.29	1	0	0.01	6.31915e-17		65583.8		High	High	12.88	0	0	3		0
703	FALSE	High	Master Protein	Q91YH6	ATPase, H+ transporting, lysosomal V1 subunit B1 OS=Mus musculus GN=Atp6v1b1 PE=1 SV=1	0	4	1	1	1	1	513	56.8	5.34	1	0	0.01	6.31915e-17		62722.2		High	Not Found	12.85	0	0	3		0
704	FALSE	High	Master Protein	P80315	T-complex protein 1 subunit delta OS=Mus musculus GN=Cct4 PE=1 SV=3	0	5	2	3	2	1	539	58	8.02	2	0	0.468	0.973849	0	191612	44125.8	High	High	12.83	0	0	3		0
705	FALSE	High	Master Protein	P50172	Corticosteroid 11-beta-dehydrogenase isozyme 1 OS=Mus musculus GN=Hsd11b1 PE=1 SV=3	0	12	3	5	3	1	292	32.3	8.46	3	0	100	6.31915e-17			266147	Not Found	High	12.83	0	0	3		0
706	FALSE	High	Master Protein	Q8R2Q8	Bone marrow stromal antigen 2 OS=Mus musculus GN=Bst2 PE=1 SV=1	0	10	2	5	2	1	172	19.1	7.34	2	0	0.79	0.937427	14.49	819858	699468	High	High	12.82	0	0	3		0
707	FALSE	High	Master Protein	Q9QWL7	Keratin, type I cytoskeletal 17 OS=Mus musculus GN=Krt17 PE=1 SV=3	0	7	2	2	2	1	433	48.1	5.06	2	0	0.216	0.475237	0	110507	23831.3	High	Peak Found	12.8	0	0	3		0
708	FALSE	High	Master Protein	Q3U9N4	Granulins OS=Mus musculus GN=Grn PE=1 SV=1	0	4	2	4	2	1	602	65	6.99	2	0	0.427	0.952883	0	119700	51088.9	High	High	12.73	0	0	3		0
709	FALSE	High	Master Protein	Q9CQA3	Succinate dehydrogenase [ubiquinone] iron-sulfur subunit, mitochondrial OS=Mus musculus GN=Sdhb PE=1 SV=1	0	24	5	7	5	1	282	31.8	8.68	5	0	1.034	0.852747	316.94	402341	613598	High	High	12.68	0	0	3		0
710	FALSE	High	Master Protein	P62242	40S ribosomal protein S8 OS=Mus musculus GN=Rps8 PE=1 SV=2	0	12	2	4	2	1	208	24.2	10.32	2	0	0.493	0.973849	0	98527.6	48540.4	High	High	12.64	0	0	3		0
711	FALSE	High	Master Protein	A0A0R4J083	Long-chain-specific acyl-CoA dehydrogenase, mitochondrial OS=Mus musculus GN=Acadl PE=1 SV=1	0	8	3	3	3	1	430	47.9	8.15	3	0	0.01	6.31915e-17		346936		High	Not Found	12.62	0	0	3		0
712	FALSE	High	Master Protein	Q9D172	ES1 protein homolog, mitochondrial OS=Mus musculus GN=D10Jhu81e PE=1 SV=1	0	19	3	3	3	1	266	28.1	8.78	3	0	0.01	6.31915e-17		96172.2		High	Peak Found	12.62	0	0	3		0
713	FALSE	High	Master Protein	A0A140T8M5	Protein Igkv6-15 (Fragment) OS=Mus musculus GN=Igkv6-15 PE=1 SV=2	0	18	2	5	2	1	115	12.7	4.96	2	0	0.455	0.970706	2.54	1.1111e+06	512722	High	High	12.6	0	0	3		0
714	FALSE	High	Master Protein	Q6ZWV3	60S ribosomal protein L10 OS=Mus musculus GN=Rpl10 PE=1 SV=3	0	19	2	4	2	1	214	24.6	10.08	2	0	0.561	0.991557	0	58299.1	32693.5	High	High	12.58	0	0	3		0
715	FALSE	High	Master Protein	P97351	40S ribosomal protein S3a OS=Mus musculus GN=Rps3a PE=1 SV=3	0	27	6	8	6	1	264	29.9	9.73	6	0	0.939	0.854406	0	87105.1	81830.1	High	High	12.55	0	0	3		0
716	FALSE	High	Master Protein	P14220	Glycophorin-A OS=Mus musculus GN=Gypa PE=1 SV=2	0	18	1	5	1	1	168	17.7	5.1	1	0	0.271	0.726496	0	4.75536e+06	1.28723e+06	High	High	12.55	0	0	3		0
717	FALSE	High	Master Protein	Q921G7	Electron transfer flavoprotein-ubiquinone oxidoreductase, mitochondrial OS=Mus musculus GN=Etfdh PE=1 SV=1	0	6	3	3	3	1	616	68	7.58	3	0	0.606	0.978369	0	104314	63235.9	High	Peak Found	12.54	0	0	3		0
718	FALSE	High	Master Protein	P31725	Protein S100-A9 OS=Mus musculus GN=S100a9 PE=1 SV=3	0	40	5	9	5	1	113	13	7.17	5	0	1.974	0.302498	6.8	419692	1.38441e+06	High	High	12.54	0	0	3		0
719	FALSE	High	Master Protein	P27005	Protein S100-A8 OS=Mus musculus GN=S100a8 PE=1 SV=3	0	22	1	2	1	1	89	10.3	5.68	1	0						High	High	12.54	0	0	3		0
720	FALSE	High	Master Protein	A2AFQ2	3-hydroxyacyl-CoA dehydrogenase type-2 OS=Mus musculus GN=Hsd17b10 PE=1 SV=1	0	16	2	2	2	1	271	28.4	8.76	2	0	0.01	6.31915e-17		54214.3		High	Not Found	12.5	0	0	3		0
721	FALSE	High	Master Protein	P57780	Alpha-actinin-4 OS=Mus musculus GN=Actn4 PE=1 SV=1	0	5	3	3	3	1	912	104.9	5.41	3	0	0.514	0.991557	0	194005	27863.4	High	Peak Found	12.38	0	0	3		0
722	FALSE	High	Master Protein	A0A0B4J1I1	Protein Igkv16-104 (Fragment) OS=Mus musculus GN=Igkv16-104 PE=4 SV=1	0	21	2	3	2	1	116	12.9	7.08	2	0	1.208	0.675238	0	184969	310832	High	High	12.33	0	0	3		0
723	FALSE	High	Master Protein	A2AIM4	Tropomyosin beta chain OS=Mus musculus GN=Tpm2 PE=1 SV=1	0	4	1	1	1	1	284	33	4.69	1	0	0.01	6.31915e-17		162666		High	Not Found	12.29	0	0	3		0
724	FALSE	High	Master Protein	P35802	Neuronal membrane glycoprotein M6-a OS=Mus musculus GN=Gpm6a PE=1 SV=1	0	12	4	6	4	1	278	31.1	5.27	4	0	0.53	0.991557	12.75	432955	168346	High	High	12.26	0	0	3		0
725	FALSE	High	Master Protein	Q08093	Calponin-2 OS=Mus musculus GN=Cnn2 PE=1 SV=1	0	8	2	2	2	1	305	33.1	7.62	2	0	0.01	6.31915e-17		158613		High	Not Found	12.25	0	0	3		0
726	FALSE	High	Master Protein	O88587	Catechol O-methyltransferase OS=Mus musculus GN=Comt PE=1 SV=2	0	11	2	3	2	1	265	29.5	5.83	2	0	100	6.31915e-17			78212	Not Found	High	12.24	0	0	3		0
727	FALSE	High	Master Protein	P62702	40S ribosomal protein S4, X isoform OS=Mus musculus GN=Rps4x PE=1 SV=2	0	15	3	4	3	1	263	29.6	10.15	3	0	0.01	6.31915e-17		149765		High	High	12.22	0	0	3		0
728	FALSE	High	Master Protein	Q80W04	Transmembrane and coiled-coil domains protein 2 OS=Mus musculus GN=Tmcc2 PE=1 SV=1	0	6	2	2	2	1	706	77	6.84	2	0	0.01	6.31915e-17		69120.5		High	Not Found	12.16	0	0	3		0
729	FALSE	High	Master Protein	Q3U1U4	Integrin alpha-M OS=Mus musculus GN=Itgam PE=1 SV=1	0	4	3	3	3	1	1232	135.9	8.21	3	0	0.822	0.900136	0	73408.8	113814	High	High	12.12	0	0	3		0
730	FALSE	High	Master Protein	Q61990	Poly(rC)-binding protein 2 OS=Mus musculus GN=Pcbp2 PE=1 SV=1	0	7	2	2	2	1	362	38.2	6.79	2	0	0.843	0.892801	0	72575.2	61183.8	High	High	12.11	0	0	3		0
731	FALSE	High	Master Protein	Q9QUM9	Proteasome subunit alpha type-6 OS=Mus musculus GN=Psma6 PE=1 SV=1	0	13	3	5	3	1	246	27.4	6.76	3	0	0.01	6.31915e-17		315126		High	High	12.06	0	0	3		0
732	FALSE	High	Master Protein	Q9D8B3	Charged multivesicular body protein 4b OS=Mus musculus GN=Chmp4b PE=1 SV=2	0	16	2	4	2	1	224	24.9	4.82	2	0	0.271	0.693107	0	88855.9	24116.9	High	High	12.05	0	0	3		0
733	FALSE	High	Master Protein	P01823	Ig heavy chain V region 36-60 OS=Mus musculus PE=1 SV=1	0	12	1	4	1	1	113	12.7	7.94	1	0	0.283	0.792189	0	388109	109871	High	High	12.03	0	0	3		0
734	FALSE	High	Master Protein	A0A0A0MQC1	Protein Ighv3-5 OS=Mus musculus GN=Ighv3-5 PE=1 SV=1	0	13	1	2	1	1	99	11.3	7.96	1	0	0.685	0.970706	0	1832225	1.25436e+06	High	High	12.02	0	0	3		0
735	FALSE	High	Master Protein	F6Q404	Protein disulfide-isomerase A3 (Fragment) OS=Mus musculus GN=Pdia3 PE=1 SV=1	0	11	1	2	1	1	124	13.6	7.8	1	0	0.752	0.937427	0	310139	233094	High	High	12.02	0	0	3		0
736	FALSE	High	Master Protein	A0A075B5S6	Protein Ighv3-1 (Fragment) OS=Mus musculus GN=Ighv3-1 PE=4 SV=1	0	14	1	2	1	1	116	13.1	8.02	1	0	0.437	0.970706	0	375702	164228	High	High	12	0	0	3		0
737	FALSE	High	Master Protein	Q61792	LIM and SH3 domain protein 1 OS=Mus musculus GN=Lasp1 PE=1 SV=1	0	21	5	5	5	1	263	30	7.05	5	0	0.963	0.833447	0	172555	73446.6	High	High	11.98	0	0	3		0
738	FALSE	High	Master Protein	Q8K4F0	CD226 antigen OS=Mus musculus GN=Cd226 PE=2 SV=1	0	9	2	2	2	1	333	38	9.03	2	0	0.224	0.529841	0	103372	23127.6	High	Peak Found	11.97	0	0	3		0
739	FALSE	High	Master Protein	Q8VED5	Keratin, type II cytoskeletal 79 OS=Mus musculus GN=Krt79 PE=1 SV=2	0	2	1	2	1	1	531	57.5	7.69	1	0	0.58	0.993401	0	1.69367e+06	982675	High	High	11.92	0	0	3		0
740	FALSE	High	Master Protein	Q9CQZ6	NADH dehydrogenase [ubiquinone] 1 beta subcomplex subunit 3 OS=Mus musculus GN=Ndufb3 PE=1 SV=1	0	27	2	3	2	1	104	11.7	9.04	2	0	0.43	0.965665	0	199146	85631.8	High	High	11.92	0	0	3		0
741	FALSE	High	Master Protein	Q3U367	4-trimethylaminobutyraldehyde dehydrogenase OS=Mus musculus GN=Aldh9a1 PE=1 SV=1	0	6	3	4	3	1	518	55.9	7.46	3	0	0.498	0.984272	0	108063	89412.2	High	High	11.88	0	0	3		0
742	FALSE	High	Master Protein	Q924X2	Carnitine O-palmitoyltransferase 1, muscle isoform OS=Mus musculus GN=Cpt1b PE=1 SV=1	0	3	3	3	3	1	772	88.2	8.38	3	0	0.01	6.31915e-17		128980		High	Not Found	11.85	0	0	3		0
743	FALSE	High	Master Protein	O09117	Synaptophysin-like protein 1 OS=Mus musculus GN=Sypl1 PE=1 SV=2	0	12	2	8	2	1	261	28.9	8.79	2	0	0.458	0.973849	0	265795	78253.5	High	High	11.82	0	0	3		0
744	FALSE	High	Master Protein	Q64152	Transcription factor BTF3 OS=Mus musculus GN=Btf3 PE=1 SV=3	0	23	2	3	2	1	204	22	9.52	2	0	100	6.31915e-17			32890.7	High	High	11.79	0	0	3		0
745	FALSE	High	Master Protein	P27661	Histone H2AX OS=Mus musculus GN=H2afx PE=1 SV=2	0	16	1	2	1	1	143	15.1	10.74	1	0	0.01	6.31915e-17		97688.4		High	Not Found	11.74	0	0	3		0
746	FALSE	High	Master Protein	Q9JHJ0	Tropomodulin-3 OS=Mus musculus GN=Tmod3 PE=1 SV=1	0	8	2	2	2	1	352	39.5	5.14	2	0	0.01	6.31915e-17		146835		High	Not Found	11.71	0	0	3		0
747	FALSE	High	Master Protein	O08538	Angiopoietin-1 OS=Mus musculus GN=Angpt1 PE=1 SV=2	0	5	2	2	2	1	498	57.5	6.76	2	0	0.01	6.31915e-17		70854.3		High	Not Found	11.7	0	0	3		0
748	FALSE	High	Master Protein	Q5SX39	Myosin-4 OS=Mus musculus GN=Myh4 PE=2 SV=1	0	1	2	2	2	1	1939	222.7	5.74	2	0	0.01	6.31915e-17		91699.2		High	Not Found	11.69	0	0	3		0
749	FALSE	High	Master Protein	P63323	40S ribosomal protein S12 OS=Mus musculus GN=Rps12 PE=1 SV=2	0	31	3	4	3	1	132	14.5	7.24	3	0	0.57	0.991557	0	440924	251384	High	High	11.69	0	0	3	Acetyl [N-Term]	0
750	FALSE	High	Master Protein	B1ARB3	Platelet endothelial cell adhesion molecule OS=Mus musculus GN=Pecam1 PE=1 SV=1	0	5	2	2	2	1	732	81.9	6.87	2	0						Not Found	High	11.66	0	0	3		0
751	FALSE	High	Master Protein	P01899	H-2 class I histocompatibility antigen, D-B alpha chain OS=Mus musculus GN=H2-D1 PE=1 SV=2	0	8	2	3	2	1	362	40.8	6.73	2	0	0.01	6.31915e-17		83032.3		High	Not Found	11.6	0	0	3		0
752	FALSE	High	Master Protein	A0A1B0GT68	Uncharacterized protein OS=Mus musculus PE=4 SV=1	0	12	1	1	1	1	152	16.7	6.29	1	0						High	Not Found	11.6	0	0	3		0
753	FALSE	High	Master Protein	Q9CZX8	40S ribosomal protein S19 OS=Mus musculus GN=Rps19 PE=1 SV=3	0	27	4	7	4	1	145	16.1	10.4	4	0	0.663	0.973849	8.03	486652	304412	High	High	11.6	0	0	3		0
754	FALSE	High	Master Protein	Q60597	2-oxoglutarate dehydrogenase, mitochondrial OS=Mus musculus GN=Ogdh PE=1 SV=3	0	4	3	3	3	1	1023	116.4	6.83	3	0	0.01	6.31915e-17		137060		High	Not Found	11.5	0	0	3		0
755	FALSE	High	Master Protein	P08905	Lysozyme C-2 OS=Mus musculus GN=Lyz2 PE=1 SV=2	0	17	1	1	1	1	148	16.7	8.81	1	0						High	Not Found	11.5	0	0	3		0
756	FALSE	High	Master Protein	Q8BH59	Calcium-binding mitochondrial carrier protein Aralar1 OS=Mus musculus GN=Slc25a12 PE=1 SV=1	0	6	3	3	3	1	677	74.5	8.25	3	0	0.717	0.970706	26.06	7.57459e+06	7.09517e+06	High	High	11.46	0	0	3		0
757	FALSE	High	Master Protein	Q8VCH0	3-ketoacyl-CoA thiolase B, peroxisomal OS=Mus musculus GN=Acaa1b PE=1 SV=1	0	6	1	1	1	1	424	44	8.51	1	0						Not Found	High	11.45	0	0	3		0
758	FALSE	High	Master Protein	Q9D379	Epoxide hydrolase 1 OS=Mus musculus GN=Ephx1 PE=1 SV=2	0	12	6	8	6	1	455	52.5	8.35	6	0	1.93	0.238297	0	68689.5	396442	High	High	11.45	0	0	3		0
759	FALSE	High	Master Protein	Q6PFA2	Clathrin light chain A OS=Mus musculus GN=Clta PE=1 SV=1	0	17	3	3	3	1	218	23.6	4.5	3	0	0.342	0.887491	0	1.20327e+06	270203	High	Peak Found	11.42	0	0	3		0
760	FALSE	High	Master Protein	P20852	Cytochrome P450 2A5 OS=Mus musculus GN=Cyp2a5 PE=2 SV=1	0	4	2	2	2	1	494	56.7	9.2	2	0						Peak Found	High	11.32	0	0	3		0
761	FALSE	High	Master Protein	A0A0G2JDE1	MCG116913 (Fragment) OS=Mus musculus GN=Ighv8-12 PE=4 SV=1	0	18	2	3	2	1	119	13.3	9.17	2	0	0.516	0.991557	8.87	410613	223399	High	High	11.3	0	0	3		0
762	FALSE	High	Master Protein	A0A0R4IZY2	Cytochrome P450 2D26 OS=Mus musculus GN=Cyp2d26 PE=1 SV=1	0	6	3	3	3	1	500	56.9	6.64	3	0	100	6.31915e-17			114198	Not Found	High	11.29	0	0	3		0
763	FALSE	High	Master Protein	P43274	Histone H1.4 OS=Mus musculus GN=Hist1h1e PE=1 SV=2	0	13	2	2	2	1	219	22	11.11	2	0	0.134	0.123929	0	188361	25234.8	High	Peak Found	11.27	0	0	3	Acetyl [N-Term]	0
764	FALSE	High	Master Protein	P49722	Proteasome subunit alpha type-2 OS=Mus musculus GN=Psma2 PE=1 SV=3	0	9	1	1	1	1	234	25.9	7.43	1	0						High	Not Found	11.23	0	0	3		0
765	FALSE	High	Master Protein	Q922I7	MCG13402, isoform CRA_c OS=Mus musculus GN=Ptbp1 PE=1 SV=1	0	5	2	3	2	1	555	59.3	9.16	2	0	0.567	0.991557	0	149148	56592.8	High	High	11.2	0	0	3		0
766	FALSE	High	Master Protein	P35762	CD81 antigen OS=Mus musculus GN=Cd81 PE=1 SV=2	0	19	2	3	2	1	236	25.8	5.83	2	0	0.457	0.973338	0	173774	79475.5	High	High	11.18	0	0	3		0
767	FALSE	High	Master Protein	E9Q9F5	Septin-7 OS=Mus musculus GN=Sept7 PE=1 SV=2	0	11	5	9	5	1	437	50.6	8.5	5	0	0.553	0.992858	12.37	458553	584140	High	High	11.18	0	0	3		0
768	FALSE	High	Master Protein	Q8QZR4	Out at first protein homolog OS=Mus musculus GN=Oaf PE=2 SV=1	0	17	3	3	3	1	282	31.5	7.37	3	0	1.149	0.675923	0	66867.8	76799.4	Peak Found	High	11.16	0	0	3		0
769	FALSE	High	Master Protein	O35598	Disintegrin and metalloproteinase domain-containing protein 10 OS=Mus musculus GN=Adam10 PE=1 SV=2	0	11	4	5	4	1	749	83.9	7.94	4	0	0.428	0.952883	10.54	3.08091e+06	1.82427e+06	High	High	11.09	0	0	3		0
770	FALSE	High	Master Protein	P01783	Ig heavy chain V region MOPC 21 (Fragment) OS=Mus musculus PE=1 SV=1	0	8	1	3	1	1	136	15.1	8.62	1	0	0.471	0.973849	0	106802	50286	High	High	11.04	0	0	3		0
771	FALSE	High	Master Protein	A0A0B4J1I7	Protein Igkv4-68 (Fragment) OS=Mus musculus GN=Igkv4-68 PE=4 SV=1	0	14	1	1	1	1	117	12.7	7.96	1	0						High	Not Found	11	0	0	3		0
772	FALSE	High	Master Protein	Q91W90	Thioredoxin domain-containing protein 5 OS=Mus musculus GN=Txndc5 PE=1 SV=2	0	4	1	3	1	1	417	46.4	5.78	1	0						High	High	11	0	0	3		0
773	FALSE	High	Master Protein	P53996	Cellular nucleic acid-binding protein OS=Mus musculus GN=Cnbp PE=1 SV=2	0	8	1	2	1	1	178	19.6	7.58	1	0	0.595	0.979521	0	77586	46134	High	High	10.99	0	0	3		0
774	FALSE	High	Master Protein	Q9CQ22	Ragulator complex protein LAMTOR1 OS=Mus musculus GN=Lamtor1 PE=1 SV=1	0	8	1	1	1	1	161	17.7	5.15	1	0	0.01	6.31915e-17		48577.9		High	Not Found	10.99	0	0	3		0
775	FALSE	High	Master Protein	Q9CY58	Plasminogen activator inhibitor 1 RNA-binding protein OS=Mus musculus GN=Serbp1 PE=1 SV=2	0	4	1	2	1	1	407	44.7	8.54	1	0	0.445	0.970706	0	52970.8	23564.4	High	High	10.98	0	0	3		0
776	FALSE	High	Master Protein	Q60770	Syntaxin-binding protein 3 OS=Mus musculus GN=Stxbp3 PE=1 SV=1	0	3	1	1	1	1	592	67.9	8.02	1	0	0.01	6.31915e-17		69709.3		High	Not Found	10.97	0	0	3		0
777	FALSE	High	Master Protein	Q05816	Fatty acid-binding protein, epidermal OS=Mus musculus GN=Fabp5 PE=1 SV=3	0	31	3	6	3	1	135	15.1	6.54	3	0	0.824	0.900136	10.15	232721	192811	High	High	10.94	0	0	3		0
778	FALSE	High	Master Protein	P34022	Ran-specific GTPase-activating protein OS=Mus musculus GN=Ranbp1 PE=1 SV=2	0	20	4	7	4	1	203	23.6	5.22	4	0	1.091	0.792189	28.35	329813	378844	High	High	10.85	0	0	3		0
779	FALSE	High	Master Protein	Q8CF98	Collectin-10 OS=Mus musculus GN=Colec10 PE=2 SV=1	0	11	3	5	3	1	277	30.5	7.33	3	0				142660	191544	High	High	10.83	0	0	3		0
780	FALSE	High	Master Protein	Q20BD0	Heterogeneous nuclear ribonucleoprotein A/B OS=Mus musculus GN=Hnrnpab PE=1 SV=1	0	4	1	1	1	1	332	36.2	6.95	1	0	100	6.31915e-17			154686	Not Found	High	10.76	0	0	3		0
781	FALSE	High	Master Protein	A0A087WNZ5	Lymphocyte antigen 6C1 OS=Mus musculus GN=Ly6c1 PE=1 SV=1	0	13	1	3	1	1	147	16	7.23	1	0	3.382	0.0133411	0	20174	68219.9	High	High	10.72	0	0	3		0
782	FALSE	High	Master Protein	P01655	Ig kappa chain V-III region PC 7132 OS=Mus musculus PE=1 SV=1	0	14	1	2	1	1	112	12	5.34	1	0	0.483	0.973849	0	163956	79167.9	High	High	10.7	0	0	3		0
783	FALSE	High	Master Protein	Q9R0H2	Endomucin OS=Mus musculus GN=Emcn PE=1 SV=1	0	5	1	1	1	1	261	27.7	6.39	1	0	100	6.31915e-17			33880.5	Not Found	High	10.69	0	0	3		0
784	FALSE	High	Master Protein	P36423	Thromboxane-A synthase OS=Mus musculus GN=Tbxas1 PE=1 SV=2	0	5	2	2	2	1	533	60.4	7.15	2	0	0.01	6.31915e-17		215733		High	Not Found	10.67	0	0	3		0
785	FALSE	High	Master Protein	P06880	Somatotropin OS=Mus musculus GN=Gh1 PE=2 SV=1	0	13	2	2	2	1	216	24.7	6.34	2	0	100	6.31915e-17			104733	Not Found	High	10.65	0	0	3		0
786	FALSE	High	Master Protein	Q7TMK9	Heterogeneous nuclear ribonucleoprotein Q OS=Mus musculus GN=Syncrip PE=1 SV=2	0	7	4	6	4	1	623	69.6	8.59	4	0	0.361	0.908016	8.51	322607	93690.2	High	High	10.62	0	0	3		0
787	FALSE	High	Master Protein	P16294	Coagulation factor IX OS=Mus musculus GN=F9 PE=2 SV=3	0	3	1	2	1	1	471	52.9	5.44	1	0						Not Found	High	10.61	0	0	3		0
788	FALSE	High	Master Protein	P28667	MARCKS-related protein OS=Mus musculus GN=Marcksl1 PE=1 SV=2	0	7	1	1	1	1	200	20.2	4.61	1	0	0.998	0.786694	0	150246	149922	Peak Found	High	10.6	0	0	3		0
789	FALSE	High	Master Protein	O08709	Peroxiredoxin-6 OS=Mus musculus GN=Prdx6 PE=1 SV=3	0	17	3	3	3	1	224	24.9	6.01	3	0	0.88	0.87875	0	49655.9	43673.6	High	High	10.56	0	0	3		0
790	FALSE	High	Master Protein	Q9DCE9	Protein Igtp OS=Mus musculus GN=Igtp PE=1 SV=1	0	5	2	3	2	1	423	48.5	7.77	2	0	0.725	0.937427	0	61896.2	44881.9	High	High	10.54	0	0	3		0
791	FALSE	High	Master Protein	P04104	Keratin, type II cytoskeletal 1 OS=Mus musculus GN=Krt1 PE=1 SV=4	0	2	3	4	3	1	637	65.6	8.15	3	0	0.748	0.952883	0	7.08091e+06	4.83717e+06	High	High	10.53	0	0	3		0
792	FALSE	High	Master Protein	E9PUM5	Protein Gm4788 OS=Mus musculus GN=Gm4788 PE=1 SV=1	0	3	1	3	1	1	808	91.4	7.37	1	0	1.732	0.26861	0	80855.5	140050	High	High	10.52	0	0	3		0
793	FALSE	High	Master Protein	Q91WP0	Mannan-binding lectin serine protease 2 OS=Mus musculus GN=Masp2 PE=1 SV=1	0	7	4	6	4	1	685	75.5	6.07	4	0	1.18	0.734404	65.51	1.11573e+06	856814	High	High	10.52	0	0	3		0
794	FALSE	High	Master Protein	A0A140T8P3	Protein Igkv15-103 (Fragment) OS=Mus musculus GN=Igkv15-103 PE=4 SV=2	0	10	1	2	1	1	115	12.5	7.8	1	0	0.188	0.424084	0	659700	124026	High	High	10.44	0	0	3		0
795	FALSE	High	Master Protein	Q8BQ46	Protein Taf15 OS=Mus musculus GN=Taf15 PE=1 SV=1	0	4	2	3	2	1	557	58.6	8.4	2	0	0.83	0.892801	0	53211.8	44145.9	High	High	10.43	0	0	3		0
796	FALSE	High	Master Protein	A0A140T8P9	Protein Igkv14-111 (Fragment) OS=Mus musculus GN=Igkv14-111 PE=4 SV=2	0	20	2	3	2	1	117	13.2	6.57	2	0	0.429	0.970706	1.19	321831	139346	High	High	10.3	0	0	3		0
797	FALSE	High	Master Protein	E9PW66	Nucleosome assembly protein 1-like 1 OS=Mus musculus GN=Nap1l1 PE=1 SV=1	0	7	2	2	2	1	418	48.5	4.48	2	0	0.601	0.978369	0	58007	34879.1	High	High	10.29	0	0	3		0
798	FALSE	High	Master Protein	F6YTZ4	Protein Gm6576 OS=Mus musculus GN=Gm6576 PE=3 SV=2	0	12	3	3	3	1	274	30.1	9.92	3	0	0.73	0.936009	9.36	182965	136940	High	High	10.25	0	0	3		0
799	FALSE	High	Master Protein	A0A0B4J1I9	Protein Igkv4-55 (Fragment) OS=Mus musculus GN=Igkv4-55 PE=1 SV=1	0	14	1	3	1	1	117	12.7	6.48	1	0	1.24	0.587741	0	84919.7	105268	High	High	10.24	0	0	3		0
800	FALSE	High	Master Protein	Q9ER00	Syntaxin-12 OS=Mus musculus GN=Stx12 PE=1 SV=1	0	9	2	2	2	1	274	31.2	5.44	2	0	0.309	0.835918	3.16	131884	41056.4	High	Peak Found	10.21	0	0	3		0
801	FALSE	High	Master Protein	P34928	Apolipoprotein C-I OS=Mus musculus GN=Apoc1 PE=1 SV=1	0	31	4	12	4	1	88	9.7	9.09	4	0	0.829	0.922837	11.91	8.96239e+07	8.15872e+07	High	High	10.19	0	0	3		0
802	FALSE	High	Master Protein	Q9EQP2	EH domain-containing protein 4 OS=Mus musculus GN=Ehd4 PE=1 SV=1	0	6	3	4	3	1	541	61.4	6.76	3	0	0.533	0.996062	0.44	302282	91319.9	High	High	10.13	0	0	3		0
803	FALSE	High	Master Protein	Q91XL1	Leucine-rich HEV glycoprotein OS=Mus musculus GN=Lrg1 PE=1 SV=1	0	12	5	6	5	1	342	37.4	6.61	5	0	1.641	0.359491	0	50515.1	401861	High	High	10.07	0	0	3		0
804	FALSE	High	Master Protein	E9Q0F0	Protein Krt78 OS=Mus musculus GN=Krt78 PE=1 SV=1	0	3	2	4	2	1	1068	112.2	7.97	2	0	0.775	0.94623	0	5.87905e+06	4556088	High	High	10.06	0	0	3		0
805	FALSE	High	Master Protein	A0A0N4SVS6	Cellular nucleic acid-binding protein OS=Mus musculus GN=Cnbp PE=1 SV=1	0	8	1	3	1	1	171	18.8	7.71	1	0	0.01	6.31915e-17		120210		High	High	10.03	0	0	3		0
806	FALSE	High	Master Protein	Q9CQN6	Transmembrane protein 14C OS=Mus musculus GN=Tmem14c PE=1 SV=1	0	10	1	2	1	1	114	11.6	9.7	1	0	0.4	0.936653	0	123334	49299.6	High	High	10.02	0	0	3		0
807	FALSE	High	Master Protein	A4QPC5	Chymase OS=Mus musculus GN=Cma1 PE=1 SV=1	0	6	1	2	1	1	260	29	9.63	1	0	0.159	0.211953	0	100841	16076.5	High	Peak Found	10.01	0	0	3		0
808	FALSE	High	Master Protein	O35639	Annexin A3 OS=Mus musculus GN=Anxa3 PE=1 SV=4	0	15	4	4	4	1	323	36.4	5.76	4	0	0.819	0.908016	0	66174.2	112147	High	High	10	0	0	3		0
809	FALSE	High	Master Protein	E9PZF0	Nucleoside diphosphate kinase OS=Mus musculus GN=Gm20390 PE=3 SV=1	0	27	4	7	4	1	267	30.2	8.72	4	0	0.333	0.878882	0	132043	118068	High	High	10	0	0	3		0
810	FALSE	High	Master Protein	E9QJW0	Microsomal glutathione S-transferase 1 OS=Mus musculus GN=Mgst1 PE=1 SV=1	0	6	1	2	1	1	229	25.8	9.91	1	0	3.659	0.0368361	0	408779	1.49579e+06	High	High	9.99	0	0	3		0
811	FALSE	High	Master Protein	P62071	Ras-related protein R-Ras2 OS=Mus musculus GN=Rras2 PE=1 SV=1	0	13	2	5	2	1	204	23.4	6.01	2	0	0.454	0.970706	0	70365.1	31972.1	High	High	9.95	0	0	3		0
812	FALSE	High	Master Protein	Q01102	P-selectin OS=Mus musculus GN=Selp PE=1 SV=1	0	4	2	2	2	1	768	83	5.99	2	0	0.01	6.31915e-17		288670		High	Not Found	9.89	0	0	3		0
813	FALSE	High	Master Protein	P10518	Delta-aminolevulinic acid dehydratase OS=Mus musculus GN=Alad PE=1 SV=1	0	6	1	1	1	1	330	36	6.79	1	0						Not Found	High	9.88	0	0	3		0
814	FALSE	High	Master Protein	A0A075B5M7	Protein Igkv5-39 OS=Mus musculus GN=Igkv5-39 PE=1 SV=7	0	19	1	1	1	1	95	10.3	6.25	1	0	0.88	0.87875	0	63633.9	56003.8	Peak Found	High	9.88	0	0	3		0
815	FALSE	High	Master Protein	Q9R111	Guanine deaminase OS=Mus musculus GN=Gda PE=1 SV=1	0	5	1	1	1	1	454	51	5.53	1	0	0.01	6.31915e-17		36491.1		High	Not Found	9.78	0	0	3		0
816	FALSE	High	Master Protein	O09172	Glutamate--cysteine ligase regulatory subunit OS=Mus musculus GN=Gclm PE=1 SV=1	0	16	4	7	4	1	274	30.5	5.52	4	0	0.706	0.94623	0	177805	125534	High	High	9.77	0	0	3		0
817	FALSE	High	Master Protein	P97429	Annexin A4 OS=Mus musculus GN=Anxa4 PE=1 SV=4	0	8	2	2	2	1	319	35.9	5.57	2	0	100	6.31915e-17			29447.8	Not Found	High	9.75	0	0	3		0
818	FALSE	High	Master Protein	P56654	Cytochrome P450 2C37 OS=Mus musculus GN=Cyp2c37 PE=1 SV=2	0	5	2	3	2	1	490	55.6	7.11	2	0	100	6.31915e-17			170486	Not Found	High	9.71	0	0	3		0
819	FALSE	High	Master Protein	A0A0B4J1J6	Protein Ighv10-1 (Fragment) OS=Mus musculus GN=Ighv10-1 PE=4 SV=1	0	11	1	2	1	1	119	13.5	8.59	1	0	0.876	0.908016	0	498592	436888	High	High	9.69	0	0	3		0
820	FALSE	High	Master Protein	E2JF22	Piezo-type mechanosensitive ion channel component 1 OS=Mus musculus GN=Piezo1 PE=1 SV=1	0	1	1	2	1	1	2547	291.8	7.5	1	0						High	Not Found	9.69	0	0	3		0
821	FALSE	High	Master Protein	Q6ZWQ9	MCG5400 OS=Mus musculus GN=Myl12a PE=1 SV=1	0	12	1	1	1	1	172	19.9	4.81	1	0	0.01	6.31915e-17		144887		High	Not Found	9.67	0	0	3		0
822	FALSE	High	Master Protein	Q9JJU8	SH3 domain-binding glutamic acid-rich-like protein OS=Mus musculus GN=Sh3bgrl PE=1 SV=1	0	11	1	1	1	1	114	12.8	4.92	1	0						High	Not Found	9.67	0	0	3		0
823	FALSE	High	Master Protein	Q8BJW6	Eukaryotic translation initiation factor 2A OS=Mus musculus GN=Eif2a PE=1 SV=2	0	2	1	1	1	1	581	64.4	8.91	1	0						High	Not Found	9.64	0	0	3		0
824	FALSE	High	Master Protein	Q60872	Eukaryotic translation initiation factor 1A OS=Mus musculus GN=Eif1a PE=2 SV=3	0	24	4	6	4	1	144	16.5	5.24	4	0	0.525	0.991557	10.6	438953	221540	High	High	9.62	0	0	3		0
825	FALSE	High	Master Protein	P10852	4F2 cell-surface antigen heavy chain OS=Mus musculus GN=Slc3a2 PE=1 SV=1	0	5	2	2	2	1	526	58.3	5.91	2	0	1.023	0.786694	0	79626.7	81473.4	High	High	9.6	0	0	3		0
826	FALSE	High	Master Protein	A0A0B4J1I3	Protein Igkv4-74 (Fragment) OS=Mus musculus GN=Igkv4-74 PE=4 SV=1	0	18	1	2	1	1	119	12.9	8.02	1	0	1.468	0.399214	0	50490.3	74103.6	High	High	9.6	0	0	3		0
827	FALSE	High	Master Protein	P01662	Ig kappa chain V-III region ABPC 22/PC 9245 OS=Mus musculus PE=1 SV=1	0	16	1	1	1	1	111	12	5.06	1	0	0.424	0.952883	0	88756.4	37657.2	High	Peak Found	9.54	0	0	3		0
828	FALSE	High	Master Protein	P70296	Phosphatidylethanolamine-binding protein 1 OS=Mus musculus GN=Pebp1 PE=1 SV=3	0	14	1	2	1	1	187	20.8	5.4	1	0	100	6.31915e-17			55540.6	Not Found	High	9.51	0	0	3		0
829	FALSE	High	Master Protein	Q9DB05	Alpha-soluble NSF attachment protein OS=Mus musculus GN=Napa PE=1 SV=1	0	8	2	2	2	1	295	33.2	5.45	2	0	0.01	6.31915e-17		123348		High	Not Found	9.46	0	0	3		0
830	FALSE	High	Master Protein	A0A0R4J275	NADH dehydrogenase [ubiquinone] 1 alpha subcomplex subunit 12 OS=Mus musculus GN=Ndufa12 PE=1 SV=1	0	26	3	4	3	1	149	17.6	9.5	3	0	0.01	6.31915e-17		69434		High	High	9.41	0	0	3		0
831	FALSE	High	Master Protein	Q99L45	Eukaryotic translation initiation factor 2 subunit 2 OS=Mus musculus GN=Eif2s2 PE=1 SV=1	0	7	2	3	2	1	331	38.1	5.8	2	0	0.53	0.992858	5.78	142353	71318.1	High	High	9.39	0	0	3		0
832	FALSE	High	Master Protein	P60867	40S ribosomal protein S20 OS=Mus musculus GN=Rps20 PE=1 SV=1	0	14	2	3	2	1	119	13.4	9.94	2	0	0.775	0.912856	6.72	151510	120736	High	High	9.38	0	0	3		0
833	FALSE	High	Master Protein	Q8VCF0	Mitochondrial antiviral-signaling protein OS=Mus musculus GN=Mavs PE=1 SV=1	0	5	2	3	2	1	503	53.4	6.37	2	0						High	Not Found	9.38	0	0	3		0
834	FALSE	High	Master Protein	A2A7S7	Tyrosine--tRNA ligase OS=Mus musculus GN=Yars PE=1 SV=1	0	5	3	4	3	1	564	63	8.44	3	0						High	High	9.37	0	0	3		0
835	FALSE	High	Master Protein	Q64339	Ubiquitin-like protein ISG15 OS=Mus musculus GN=Isg15 PE=1 SV=4	0	19	2	3	2	1	161	17.9	7.9	2	0	0.439	0.970706	0	172138	75583	High	High	9.36	0	0	3		0
836	FALSE	High	Master Protein	P56656	Cytochrome P450 2C39 OS=Mus musculus GN=Cyp2c39 PE=1 SV=2	0	4	2	2	2	1	490	55.8	7.93	2	0	100	6.31915e-17			90679.1	Not Found	High	9.36	0	0	3		0
837	FALSE	High	Master Protein	G3UWW2	Apolipoprotein E OS=Mus musculus GN=Apoe PE=4 SV=1	0	32	1	2	1	1	71	8.3	4.03	1	0						High	High	9.21	0	0	3		0
838	FALSE	High	Master Protein	P70694	Estradiol 17 beta-dehydrogenase 5 OS=Mus musculus GN=Akr1c6 PE=1 SV=1	0	11	4	4	4	1	323	37	8.28	4	0	1.135	0.682082	0	46608.1	143215	Peak Found	High	9.16	0	0	3		0
839	FALSE	High	Master Protein	O55026	Ectonucleoside triphosphate diphosphohydrolase 2 OS=Mus musculus GN=Entpd2 PE=1 SV=2	0	5	2	2	2	1	495	54.3	8.37	2	0	0.505	0.989091	0	68872.9	34800.5	Peak Found	High	9.12	0	0	3		0
840	FALSE	High	Master Protein	Q05144	Ras-related C3 botulinum toxin substrate 2 OS=Mus musculus GN=Rac2 PE=1 SV=1	0	7	1	2	1	1	192	21.4	7.61	1	0	0.671	0.96601	0	181268	121689	High	High	9.01	0	0	3		0
841	FALSE	High	Master Protein	Q9CQ19	Myosin regulatory light polypeptide 9 OS=Mus musculus GN=Myl9 PE=1 SV=3	0	17	2	3	2	1	172	19.8	4.92	2	0	0.01	6.31915e-17		815437		High	Not Found	9.01	0	0	3		0
842	FALSE	High	Master Protein	E9QN92	Metalloreductase STEAP3 OS=Mus musculus GN=Steap3 PE=1 SV=1	0	4	2	3	2	1	526	58.5	9.13	2	0	0.495	0.991557	0	321963	77328.5	High	High	9	0	0	3		0
843	FALSE	High	Master Protein	A0A140LIU4	Cytochrome c oxidase subunit 7A1, mitochondrial OS=Mus musculus GN=Cox7a1 PE=1 SV=1	0	15	1	2	1	1	89	9.8	8.94	1	0	0.406	0.94623	0	385271	156600	High	High	8.99	0	0	3		0
844	FALSE	High	Master Protein	Q3TL44	NLR family member X1 OS=Mus musculus GN=Nlrx1 PE=1 SV=1	0	2	1	1	1	1	975	107.8	7.37	1	0						High	Not Found	8.99	0	0	3		0
845	FALSE	High	Master Protein	Q8VEE1	LIM and cysteine-rich domains protein 1 OS=Mus musculus GN=Lmcd1 PE=1 SV=1	0	7	2	2	2	1	365	41	7.93	2	0	0.01	6.31915e-17		166557		High	Not Found	8.98	0	0	3		0
846	FALSE	High	Master Protein	Q9CQ88	Tetraspanin-31 OS=Mus musculus GN=Tspan31 PE=1 SV=1	0	6	1	2	1	1	210	22.7	8.44	1	0						High	High	8.97	0	0	3		0
847	FALSE	High	Master Protein	P63276	40S ribosomal protein S17 OS=Mus musculus GN=Rps17 PE=1 SV=2	0	21	2	3	2	1	135	15.5	9.85	2	0	0.397	0.931698	0	74845.1	29706.7	High	High	8.95	0	0	3		0
848	FALSE	High	Master Protein	O35488	Very long-chain acyl-CoA synthetase OS=Mus musculus GN=Slc27a2 PE=1 SV=2	0	3	1	1	1	1	620	70.4	8.9	1	0						Not Found	High	8.92	0	0	3		0
849	FALSE	High	Master Protein	Q8K0C5	Zymogen granule membrane protein 16 OS=Mus musculus GN=Zg16 PE=1 SV=1	0	11	1	1	1	1	167	18.2	9.23	1	0	100	6.31915e-17			56937.2	Not Found	High	8.89	0	0	3		0
850	FALSE	High	Master Protein	A0A0R4J0R1	Vesicle-associated membrane protein 8 OS=Mus musculus GN=Vamp8 PE=1 SV=1	0	21	2	5	2	1	101	11.4	8.19	2	0	0.01	6.31915e-17		481590		High	High	8.84	0	0	3		0
851	FALSE	High	Master Protein	A0A075B5W5	Protein Ighv1-54 (Fragment) OS=Mus musculus GN=Ighv1-54 PE=4 SV=1	0	21	1	1	1	1	117	12.7	8.84	1	0						Not Found	High	8.81	0	0	3		0
852	FALSE	High	Master Protein	Q925F2	Endothelial cell-selective adhesion molecule OS=Mus musculus GN=Esam PE=1 SV=1	0	5	2	3	2	1	394	41.8	9.26	2	0	0.849	0.916254	0	2.88833e+06	2.45212e+06	High	High	8.81	0	0	3		0
853	FALSE	High	Master Protein	Q8BG05	Heterogeneous nuclear ribonucleoprotein A3 OS=Mus musculus GN=Hnrnpa3 PE=1 SV=1	0	9	4	7	4	1	379	39.6	9.01	4	0	0.844	0.908016	14.2	329207	327233	High	High	8.78	0	0	3		0
854	FALSE	High	Master Protein	H3BKH6	S-formylglutathione hydrolase OS=Mus musculus GN=Esd PE=1 SV=1	0	10	2	2	2	1	295	32.8	7.83	2	0	100	6.31915e-17			55662.9	Not Found	High	8.72	0	0	3		0
855	FALSE	High	Master Protein	A2AE89	Glutathione S-transferase Mu 1 OS=Mus musculus GN=Gstm1 PE=1 SV=2	0	17	5	7	5	1	244	28.5	8.19	5	0	0.672	0.970706	9.52	514692	244268	High	High	8.64	0	0	3		0
856	FALSE	High	Master Protein	Q9CWH6	Proteasome subunit alpha type-7-like OS=Mus musculus GN=Psma8 PE=1 SV=1	0	6	1	1	1	1	250	27.8	8.69	1	0	0.01	6.31915e-17		110474		High	Not Found	8.52	0	0	3		0
857	FALSE	High	Master Protein	B8JK43	Major facilitator superfamily domain-containing protein 2B OS=Mus musculus GN=Mfsd2b PE=1 SV=1	0	3	1	1	1	1	494	52.8	7.88	1	0	0.01	6.31915e-17		58807.9		High	Not Found	8.51	0	0	3		0
858	FALSE	High	Master Protein	Q9JMG4	Sodium/potassium-transporting ATPase subunit beta-1-interacting protein 4 OS=Mus musculus GN=Nkain4 PE=1 SV=1	0	10	2	3	2	1	208	23	5.22	2	0	0.557	0.991557	0	239402	133443	High	High	8.48	0	0	3		0
859	FALSE	High	Master Protein	Q03734	Serine protease inhibitor A3M OS=Mus musculus GN=Serpina3m PE=1 SV=2	0	7	3	3	3	1	418	47	6.1	3	0	0.537	0.994152	0	246672	274877	High	High	8.45	0	0	3		0
860	FALSE	High	Master Protein	Q9QUM4	Signaling lymphocytic activation molecule OS=Mus musculus GN=Slamf1 PE=1 SV=1	0	6	2	2	2	1	343	38.1	7.02	2	0	0.191	0.420481	0	337733	37648.5	High	Peak Found	8.43	0	0	3		0
861	FALSE	High	Master Protein	Q922B2	Aspartate--tRNA ligase, cytoplasmic OS=Mus musculus GN=Dars PE=1 SV=2	0	7	3	6	3	1	501	57.1	6.49	3	0	0.597	0.991557	18.31	445317	387806	High	High	8.42	0	0	3		0
862	FALSE	High	Master Protein	P21279	Guanine nucleotide-binding protein G(q) subunit alpha OS=Mus musculus GN=Gnaq PE=1 SV=4	0	6	2	5	2	1	359	42.1	5.68	2	0	0.386	0.923005	0	86773.5	33494.7	High	High	8.39	0	0	3		0
863	FALSE	High	Master Protein	Q8K274	Ketosamine-3-kinase OS=Mus musculus GN=Fn3krp PE=1 SV=2	0	9	2	4	2	1	309	34.4	7.87	2	0	0.709	0.937427	0	198982	141170	High	High	8.36	0	0	3		0
864	FALSE	High	Master Protein	Q05020	Apolipoprotein C-II OS=Mus musculus GN=Apoc2 PE=2 SV=1	0	16	2	14	2	1	97	10.7	4.84	2	0	0.904	0.900136	31.41	1.21383e+07	1.13035e+07	High	High	8.3	0	0	3		0
865	FALSE	High	Master Protein	P05533	Lymphocyte antigen 6A-2/6E-1 OS=Mus musculus GN=Ly6a PE=1 SV=1	0	16	1	4	1	1	134	14.4	4.83	1	0	0.514	0.991557	0	144254	74134.8	High	High	8.26	0	0	3		0
866	FALSE	High	Master Protein	Q99LY9	NADH dehydrogenase [ubiquinone] iron-sulfur protein 5 OS=Mus musculus GN=Ndufs5 PE=1 SV=3	0	12	1	1	1	1	106	12.6	8.92	1	0						High	Not Found	8.25	0	0	3		0
867	FALSE	High	Master Protein	F6VSK8	Integrin alpha-6 (Fragment) OS=Mus musculus GN=Itga6 PE=1 SV=1	0	3	2	3	2	1	667	75	8.62	2	0	0.162	0.209057	0	75388.8	12231	High	High	8.23	0	0	3		0
868	FALSE	High	Master Protein	P01741	Ig heavy chain V region OS=Mus musculus PE=1 SV=1	0	11	1	2	1	1	114	12.5	5.06	1	0	0.479	0.973849	0	811074	388419	High	High	8.13	0	0	3		0
869	FALSE	High	Master Protein	Q8C165	N-fatty-acyl-amino acid synthase/hydrolase PM20D1 OS=Mus musculus GN=Pm20d1 PE=1 SV=1	0	4	2	2	2	1	503	55.6	6.43	2	0	1.152	0.66272	0	66956.9	196330	Peak Found	High	8.03	0	0	3		0
870	FALSE	High	Master Protein	Q8JZR0	Long-chain-fatty-acid--CoA ligase 5 OS=Mus musculus GN=Acsl5 PE=1 SV=1	0	2	1	1	1	1	683	76.2	7.09	1	0						Not Found	High	8.02	0	0	3		0
871	FALSE	High	Master Protein	Q9CXW3	Calcyclin-binding protein OS=Mus musculus GN=Cacybp PE=1 SV=1	0	10	2	3	2	1	229	26.5	7.87	2	0	0.859	0.88592	0	103818	89228.9	High	High	8.01	0	0	3		0
872	FALSE	High	Master Protein	A0A075B5N7	Protein Igkv6-13 OS=Mus musculus GN=Igkv6-13 PE=1 SV=7	0	9	1	4	1	1	95	10.4	6.51	1	0	0.647	0.973849	3.01	635654	403288	High	High	7.99	0	0	3		0
873	FALSE	High	Master Protein	Q9CQZ5	NADH dehydrogenase [ubiquinone] 1 alpha subcomplex subunit 6 OS=Mus musculus GN=Ndufa6 PE=1 SV=1	0	18	2	3	2	1	131	15.3	10.11	2	0	0.232	0.587741	0	199504	46299.2	High	High	7.97	0	0	3		0
874	FALSE	High	Master Protein	A0A140T8N1	Protein Igkv1-88 (Fragment) OS=Mus musculus GN=Igkv1-88 PE=4 SV=2	0	13	1	2	1	1	120	13.2	8.02	1	0	0.841	0.900136	0	97323.4	81860.7	High	High	7.94	0	0	3		0
875	FALSE	High	Master Protein	P15702	Leukosialin OS=Mus musculus GN=Spn PE=1 SV=1	0	4	1	1	1	1	395	40	4.96	1	0	0.216	0.507796	0	156535	33868.4	High	Peak Found	7.93	0	0	3		0
876	FALSE	High	Master Protein	Q61414	Keratin, type I cytoskeletal 15 OS=Mus musculus GN=Krt15 PE=1 SV=2	0	5	2	4	2	1	452	49.1	4.86	2	0	0.187	0.408135	0	537277	75673.8	High	High	7.89	0	0	3		0
877	FALSE	High	Master Protein	A0A0G2JDN5	Protein Igkv17-127 (Fragment) OS=Mus musculus GN=Igkv17-127 PE=4 SV=4	0	14	1	3	1	1	117	12.8	4.36	1	0	0.604	0.988078	0	412876	249380	High	High	7.88	0	0	3		0
878	FALSE	High	Master Protein	Q6IRU5	Clathrin light chain B OS=Mus musculus GN=Cltb PE=1 SV=1	0	13	3	6	3	1	229	25.2	4.63	3	0	0.522	0.993401	0	239679	68488.5	High	High	7.85	0	0	3		0
879	FALSE	High	Master Protein	Q8BKC5	Importin-5 OS=Mus musculus GN=Ipo5 PE=1 SV=3	0	1	1	1	1	1	1097	123.5	4.93	1	0						High	Not Found	7.85	0	0	3		0
880	FALSE	High	Master Protein	Q8R411	Myc target protein 1 OS=Mus musculus GN=Myct1 PE=1 SV=1	0	6	1	2	1	1	188	21.1	11	1	0	0.395	0.929225	0	71815.7	28331.8	High	Peak Found	7.83	0	0	3		0
881	FALSE	High	Master Protein	P30681	High mobility group protein B2 OS=Mus musculus GN=Hmgb2 PE=1 SV=3	0	6	1	2	1	1	210	24.1	7.31	1	0	0.271	0.695786	0	139488	37780.6	High	High	7.83	0	0	3		0
882	FALSE	High	Master Protein	A0A0B4J1I4	Protein Igkv4-72 (Fragment) OS=Mus musculus GN=Igkv4-72 PE=4 SV=1	0	14	1	1	1	1	117	12.6	8.48	1	0						Not Found	High	7.82	0	0	3		0
883	FALSE	High	Master Protein	G3UY93	Valine--tRNA ligase (Fragment) OS=Mus musculus GN=Vars PE=1 SV=1	0	2	2	2	2	1	1278	141.3	7.75	2	0						High	Not Found	7.81	0	0	3		0
884	FALSE	High	Master Protein	Q62219	Transforming growth factor beta-1-induced transcript 1 protein OS=Mus musculus GN=Tgfb1i1 PE=1 SV=2	0	3	1	1	1	1	461	50.1	6.73	1	0						High	Peak Found	7.76	0	0	3		0
885	FALSE	High	Master Protein	Q9CR21	Acyl carrier protein, mitochondrial OS=Mus musculus GN=Ndufab1 PE=1 SV=1	0	9	1	2	1	1	156	17.4	5.21	1	0	0.634	0.970706	0	70863.6	44926	High	Peak Found	7.75	0	0	3		0
886	FALSE	High	Master Protein	Q8K2T1	NmrA-like family domain-containing protein 1 OS=Mus musculus GN=Nmral1 PE=1 SV=1	0	10	2	2	2	1	309	34.4	6.86	2	0						High	Not Found	7.73	0	0	3		0
887	FALSE	High	Master Protein	Q6R0H7	Guanine nucleotide-binding protein G(s) subunit alpha isoforms XLas OS=Mus musculus GN=Gnas PE=1 SV=1	0	2	2	3	2	1	1133	121.4	4.81	2	0						High	High	7.64	0	0	3		0
888	FALSE	High	Master Protein	Q3U5V8	MCG49559 OS=Mus musculus GN=Stx11 PE=1 SV=1	0	7	2	3	2	1	287	33.4	7.12	2	0	0.334	0.87627	0	59367.9	19816.6	High	Peak Found	7.61	0	0	3		0
889	FALSE	High	Master Protein	E9QNL5	Sulfotransferase OS=Mus musculus GN=Sult1a1 PE=1 SV=1	0	9	2	2	2	1	291	33.9	8.1	2	0	100	6.31915e-17			91196.8	Not Found	High	7.59	0	0	3		0
890	FALSE	High	Master Protein	P48024	Eukaryotic translation initiation factor 1 OS=Mus musculus GN=Eif1 PE=1 SV=2	0	15	1	2	1	1	113	12.7	7.44	1	0	0.635	0.973849	0	74870.5	47558.3	High	Peak Found	7.58	0	0	3	Acetyl [N-Term]	0
891	FALSE	High	Master Protein	P35293	Ras-related protein Rab-18 OS=Mus musculus GN=Rab18 PE=1 SV=2	0	7	1	1	1	1	206	23	5.36	1	0	0.01	6.31915e-17		121699		High	Not Found	7.53	0	0	3		0
892	FALSE	High	Master Protein	Q9Z0X1	Apoptosis-inducing factor 1, mitochondrial OS=Mus musculus GN=Aifm1 PE=1 SV=1	0	4	2	2	2	1	612	66.7	9.17	2	0	0.01	6.31915e-17		78841.2		High	Not Found	7.5	0	0	3		0
893	FALSE	High	Master Protein	P68369	Tubulin alpha-1A chain OS=Mus musculus GN=Tuba1a PE=1 SV=1	0	3	1	1	1	1	451	50.1	5.06	1	0	0.265	0.682082	0	60054.4	15914.1	High	Peak Found	7.49	0	0	3		0
894	FALSE	High	Master Protein	A0A0G2JE26	Anthrax toxin receptor 2 OS=Mus musculus GN=Antxr2 PE=1 SV=1	0	8	3	3	3	1	517	56.9	8.43	3	0	0.839	0.916254	1.62	507858	341697	High	High	7.47	0	0	3		0
895	FALSE	High	Master Protein	Q9R1Q7	Proteolipid protein 2 OS=Mus musculus GN=Plp2 PE=1 SV=1	0	8	1	2	1	1	152	16.6	7.14	1	0	0.813	0.900136	0	142038	115544	High	High	7.41	0	0	3		0
896	FALSE	High	Master Protein	P30115	Glutathione S-transferase A3 OS=Mus musculus GN=Gsta3 PE=1 SV=2	0	19	5	9	5	1	221	25.3	8.73	5	0	1.528	0.529841	33.78	745776	1.01179e+06	High	High	7.38	0	0	3		0
897	FALSE	High	Master Protein	H7BWY6	Retinol-binding protein 4 OS=Mus musculus GN=Rbp4 PE=1 SV=1	0	8	2	2	2	1	245	28.4	8.02	2	0						High	High	7.31	0	0	3		0
898	FALSE	High	Master Protein	Q61941	NAD(P) transhydrogenase, mitochondrial OS=Mus musculus GN=Nnt PE=1 SV=2	0	4	4	5	4	1	1086	113.8	7.64	4	0						High	High	7.28	0	0	3		0
899	FALSE	High	Master Protein	O70172	Phosphatidylinositol 5-phosphate 4-kinase type-2 alpha OS=Mus musculus GN=Pip4k2a PE=1 SV=1	0	6	2	2	1	1	405	46.1	6.99	2	0						High	High	7.18	0	0	3		0
900	FALSE	High	Master Protein	S4R1W1	Glyceraldehyde-3-phosphate dehydrogenase OS=Mus musculus GN=Gm3839 PE=1 SV=1	0	5	1	6	1	1	333	35.8	8.03	1	0	0.425	0.950574	0	714412	303851	High	High	7.16	0	0	3		0
901	FALSE	High	Master Protein	Q80SZ7	Guanine nucleotide-binding protein G(I)/G(S)/G(O) subunit gamma-5 OS=Mus musculus GN=Gng5 PE=1 SV=2	0	47	4	6	4	1	68	7.3	9.85	4	0	0.538	0.991979	6.86	464775	224262	High	High	7.16	0	0	3	Acetyl [N-Term]	0
902	FALSE	High	Master Protein	A2AS37	Protein AI182371 OS=Mus musculus GN=AI182371 PE=1 SV=2	0	6	2	3	2	1	356	40.4	6.52	2	0	100	6.31915e-17			266814	High	High	6.91	0	0	3		0
903	FALSE	High	Master Protein	O70310	Glycylpeptide N-tetradecanoyltransferase 1 OS=Mus musculus GN=Nmt1 PE=1 SV=1	0	5	2	4	2	1	496	56.9	8	2	0	0.452	0.970706	0	1.05094e+06	474623	High	High	6.88	0	0	3		0
904	FALSE	High	Master Protein	O70443	Guanine nucleotide-binding protein G(z) subunit alpha OS=Mus musculus GN=Gnaz PE=1 SV=4	0	4	1	1	1	1	355	40.8	7.61	1	0						High	Not Found	6.86	0	0	3		0
905	FALSE	High	Master Protein	P01897	H-2 class I histocompatibility antigen, L-D alpha chain OS=Mus musculus GN=H2-L PE=1 SV=2	0	4	1	1	1	1	362	40.7	6.25	1	0	0.333	0.8813	0	199055	66244.9	Peak Found	High	6.86	0	0	3		0
906	FALSE	High	Master Protein	P30412	Peptidyl-prolyl cis-trans isomerase C OS=Mus musculus GN=Ppic PE=1 SV=1	0	6	1	2	1	1	212	22.8	7.5	1	0	0.01	6.31915e-17		76949.7		High	High	6.84	0	0	3		0
907	FALSE	High	Master Protein	P28352	DNA-(apurinic or apyrimidinic site) lyase OS=Mus musculus GN=Apex1 PE=1 SV=2	0	12	2	2	2	1	317	35.5	7.91	2	0						High	Not Found	6.81	0	0	3		0
908	FALSE	High	Master Protein	Q9CRB9	MICOS complex subunit Mic19 OS=Mus musculus GN=Chchd3 PE=1 SV=1	0	19	4	6	4	1	227	26.3	8.37	4	0	0.369	0.908016	0	94706.7	34930.1	High	High	6.72	0	0	3		0
909	FALSE	High	Master Protein	P70236	Dual specificity mitogen-activated protein kinase kinase 6 OS=Mus musculus GN=Map2k6 PE=1 SV=1	0	4	1	1	1	1	334	37.4	7.39	1	0						High	Not Found	6.71	0	0	3		0
910	FALSE	High	Master Protein	Q3UW66	Sulfurtransferase OS=Mus musculus GN=Mpst PE=1 SV=1	0	4	1	2	1	1	297	33.1	6.47	1	0	0.524	0.991557	0	56201.7	29448.3	High	High	6.66	0	0	3		0
911	FALSE	High	Master Protein	P01910	H-2 class II histocompatibility antigen, A-K alpha chain OS=Mus musculus GN=H2-Aa PE=1 SV=2	0	7	1	1	1	1	256	28.3	4.87	1	0						High	Not Found	6.66	0	0	3		0
912	FALSE	High	Master Protein	Q9QZI9	Serine incorporator 3 OS=Mus musculus GN=Serinc3 PE=1 SV=2	0	4	3	4	3	1	472	52.6	7.23	3	0	0.369	0.916254	0	368331	70422.9	High	High	6.64	0	0	3		0
913	FALSE	High	Master Protein	Q3TXS7	26S proteasome non-ATPase regulatory subunit 1 OS=Mus musculus GN=Psmd1 PE=1 SV=1	0	1	1	1	1	1	953	105.7	5.39	1	0						High	Not Found	6.62	0	0	3		0
914	FALSE	High	Master Protein	Q6ZQI3	Malectin OS=Mus musculus GN=Mlec PE=1 SV=2	0	9	2	2	2	1	291	32.3	6.05	2	0	0.01	6.31915e-17		92202.6		High	High	6.61	0	0	3		0
915	FALSE	High	Master Protein	A0A0R4J042	Resistin like beta OS=Mus musculus GN=Retnlb PE=4 SV=1	0	11	1	1	1	1	105	11.2	7.93	1	0	100	6.31915e-17			46773.5	Not Found	High	6.58	0	0	3		0
916	FALSE	High	Master Protein	P70375	Coagulation factor VII OS=Mus musculus GN=F7 PE=2 SV=1	0	7	3	3	3	1	446	50.2	6.64	3	0	1.988	0.185066	0	42478.8	143094	Peak Found	High	6.58	0	0	3		0
917	FALSE	High	Master Protein	P35979	60S ribosomal protein L12 OS=Mus musculus GN=Rpl12 PE=1 SV=2	0	10	1	2	1	1	165	17.8	9.42	1	0	100	6.31915e-17			62876.3	Not Found	High	6.57	0	0	3		0
918	FALSE	High	Master Protein	Q62433	Protein NDRG1 OS=Mus musculus GN=Ndrg1 PE=1 SV=1	0	8	3	3	3	1	394	43	6.1	3	0	1.045	0.729655	0	65075	217120	Peak Found	High	6.57	0	0	3		0
919	FALSE	High	Master Protein	A0A140T8M7	Protein Rpl23a-ps3 OS=Mus musculus GN=Rpl23a-ps3 PE=3 SV=1	0	15	2	2	2	1	156	17.7	10.42	2	0	0.755	0.916254	0	180795	176979	Peak Found	High	6.55	0	0	3		0
920	FALSE	High	Master Protein	Q9CQD1	Ras-related protein Rab-5A OS=Mus musculus GN=Rab5a PE=1 SV=1	0	7	1	1	1	1	215	23.6	8.15	1	0						High	Not Found	6.54	0	0	3		0
921	FALSE	High	Master Protein	Q6PGB6	N-alpha-acetyltransferase 50 OS=Mus musculus GN=Naa50 PE=1 SV=1	0	7	1	1	1	1	169	19.4	8.81	1	0	0.296	0.769672	0	71933.1	21297.5	High	Peak Found	6.53	0	0	3		0
922	FALSE	High	Master Protein	A2AMH4	Choline transporter-like protein 1 OS=Mus musculus GN=Slc44a1 PE=1 SV=1	0	2	1	1	1	1	718	80	8.22	1	0	0.404	0.937427	0	55902	22581.8	High	Peak Found	6.5	0	0	3		0
923	FALSE	High	Master Protein	O88342	WD repeat-containing protein 1 OS=Mus musculus GN=Wdr1 PE=1 SV=3	0	4	2	2	2	1	606	66.4	6.6	2	0	0.992	0.874289	0	440486	437007	High	High	6.48	0	0	3		0
924	FALSE	High	Master Protein	Q8BVQ9	26S protease regulatory subunit 7 OS=Mus musculus GN=Psmc2 PE=1 SV=1	0	3	1	1	1	1	475	52.8	6.28	1	0	0.01	6.31915e-17		76960		High	Not Found	6.45	0	0	3		0
925	FALSE	High	Master Protein	Q8R016	Bleomycin hydrolase OS=Mus musculus GN=Blmh PE=1 SV=1	0	4	2	2	2	1	455	52.5	6.48	2	0	0.975	0.79412	0	58899.6	57449.1	Peak Found	High	6.42	0	0	3		0
926	FALSE	High	Master Protein	Q99JA5	Ly6e protein OS=Mus musculus GN=Ly6e PE=1 SV=1	0	10	1	2	1	1	136	14.4	7.05	1	0	0.519	0.991557	0	372701	193422	High	High	6.4	0	0	3		0
927	FALSE	High	Master Protein	Q99J56	Derlin-1 OS=Mus musculus GN=Derl1 PE=1 SV=1	0	4	1	1	1	1	251	28.8	9.51	1	0						High	Not Found	6.39	0	0	3		0
928	FALSE	High	Master Protein	P15306	Thrombomodulin OS=Mus musculus GN=Thbd PE=1 SV=1	0	2	1	1	1	1	577	61.8	4.6	1	0						High	Not Found	6.38	0	0	3		0
929	FALSE	High	Master Protein	Q99LF4	tRNA-splicing ligase RtcB homolog OS=Mus musculus GN=Rtcb PE=1 SV=1	0	4	2	3	2	1	505	55.2	7.23	2	0	0.597	0.991557	0	573902	342474	High	High	6.37	0	0	3		0
930	FALSE	High	Master Protein	Q99J36	THUMP domain-containing protein 1 OS=Mus musculus GN=Thumpd1 PE=1 SV=1	0	6	2	2	2	1	350	38.9	6.07	2	0	0.459	0.970706	0	79707.7	64247.3	High	High	6.36	0	0	3	Acetyl [N-Term]	0
931	FALSE	High	Master Protein	Q8C196	Carbamoyl-phosphate synthase [ammonia], mitochondrial OS=Mus musculus GN=Cps1 PE=1 SV=2	0	2	2	2	2	1	1500	164.5	6.92	2	0						High	Not Found	6.35	0	0	3		0
932	FALSE	High	Master Protein	Q9JI48	Placenta-specific gene 8 protein OS=Mus musculus GN=Plac8 PE=1 SV=1	0	13	1	2	1	1	112	12.3	7.61	1	0	0.399	0.936009	0	146573	58414.7	High	High	6.33	0	0	3	Acetyl [N-Term]	0
933	FALSE	High	Master Protein	Q9CRC0	Vitamin K epoxide reductase complex subunit 1 OS=Mus musculus GN=Vkorc1 PE=1 SV=1	0	8	1	1	1	1	161	17.8	9.14	1	0	100	6.31915e-17			99772.2	Not Found	High	6.32	0	0	3		0
934	FALSE	High	Master Protein	Q9QZ06	Toll-interacting protein OS=Mus musculus GN=Tollip PE=1 SV=1	0	5	1	1	1	1	274	30.3	5.17	1	0						High	Not Found	6.3	0	0	3		0
935	FALSE	High	Master Protein	P97457	Myosin regulatory light chain 2, skeletal muscle isoform OS=Mus musculus GN=Mylpf PE=1 SV=3	0	24	3	3	3	1	169	18.9	4.92	3	0						High	High	6.23	0	0	3		0
936	FALSE	High	Master Protein	Q8VCC2	Liver carboxylesterase 1 OS=Mus musculus GN=Ces1 PE=1 SV=1	0	3	1	1	1	1	565	62.6	6	1	0	100	6.31915e-17			29434.4	Not Found	High	6.22	0	0	3		0
937	FALSE	High	Master Protein	Q544X6	Ferrochelatase OS=Mus musculus GN=Fech PE=1 SV=1	0	5	2	3	2	1	422	47.4	8.91	2	0	0.607	0.973849	20.49	249818	169571	High	High	6.2	0	0	3		0
938	FALSE	High	Master Protein	Q3TMX5	Arginine-rich, mutated in early stage tumors, isoform CRA_b OS=Mus musculus GN=Manf PE=1 SV=1	0	18	3	4	3	1	179	20.4	8.25	3	0	0.737	0.937427	0	118065	47133.3	High	High	6.19	0	0	3		0
939	FALSE	High	Master Protein	Q99KV1	DnaJ homolog subfamily B member 11 OS=Mus musculus GN=Dnajb11 PE=1 SV=1	0	15	4	4	4	1	358	40.5	6.32	4	0	0.808	0.902243	0	61367.2	49585.8	High	High	6.19	0	0	3		0
940	FALSE	High	Master Protein	P56135	ATP synthase subunit f, mitochondrial OS=Mus musculus GN=Atp5j2 PE=1 SV=3	0	14	1	2	1	1	88	10.3	9.95	1	0	0.356	0.908016	0	300654	107081	High	High	6.19	0	0	3		0
941	FALSE	High	Master Protein	Q9D6K8	FUN14 domain-containing protein 2 OS=Mus musculus GN=Fundc2 PE=1 SV=1	0	12	2	2	2	1	151	16.6	9.7	2	0	0.77	0.937427	0	406932	278456	High	Peak Found	6.13	0	0	3		0
942	FALSE	High	Master Protein	P62754	40S ribosomal protein S6 OS=Mus musculus GN=Rps6 PE=1 SV=1	0	8	2	3	2	1	249	28.7	10.84	2	0	0.668	0.970706	0	145672	97292.7	High	High	6.06	0	0	3		0
943	FALSE	High	Master Protein	Q8R2G4	Ecto-ADP-ribosyltransferase 3 OS=Mus musculus GN=Art3 PE=1 SV=2	0	5	1	1	1	1	371	42	6.02	1	0						High	Not Found	6.04	0	0	3		0
944	FALSE	High	Master Protein	P27659	60S ribosomal protein L3 OS=Mus musculus GN=Rpl3 PE=1 SV=3	0	8	2	2	2	1	403	46.1	10.21	2	0	0.408	0.94503	5.64	162220	74653.7	High	High	6.03	0	0	3		0
945	FALSE	High	Master Protein	P20108	Thioredoxin-dependent peroxide reductase, mitochondrial OS=Mus musculus GN=Prdx3 PE=1 SV=1	0	9	1	1	1	1	257	28.1	7.58	1	0	0.149	0.185066	0	202621	30281.4	High	Peak Found	6.02	0	0	3		0
946	FALSE	High	Master Protein	Q9R0Q1	Synaptotagmin-like protein 4 OS=Mus musculus GN=Sytl4 PE=1 SV=1	0	4	3	3	3	1	673	76	8.84	3	0	0.01	6.31915e-17		256006		High	Not Found	6	0	0	3		0
947	FALSE	High	Master Protein	Q8VE70	Programmed cell death protein 10 OS=Mus musculus GN=Pdcd10 PE=1 SV=1	0	5	1	1	1	1	212	24.7	8.19	1	0	0.526	0.991557	0	100793	53002.8	High	Peak Found	5.99	0	0	3		0
948	FALSE	High	Master Protein	Q9QYB5	Gamma-adducin OS=Mus musculus GN=Add3 PE=1 SV=2	0	3	1	1	1	1	706	78.7	5.95	1	0	0.01	6.31915e-17		48997.9		High	Not Found	5.98	0	0	3		0
949	FALSE	High	Master Protein	P07901	Heat shock protein HSP 90-alpha OS=Mus musculus GN=Hsp90aa1 PE=1 SV=4	0	3	2	3	2	1	733	84.7	5.01	2	0	100	6.31915e-17			84464.2	High	High	5.93	0	0	3		0
950	FALSE	High	Master Protein	P19639	Glutathione S-transferase Mu 3 OS=Mus musculus GN=Gstm3 PE=1 SV=2	0	5	1	2	1	1	218	25.7	7.77	1	0	0.705	0.946927	0	66965.4	47194.2	High	High	5.92	0	0	3		0
951	FALSE	High	Master Protein	Q9D1A2	Cytosolic non-specific dipeptidase OS=Mus musculus GN=Cndp2 PE=1 SV=1	0	6	2	2	2	1	475	52.7	5.66	2	0	100	6.31915e-17			38069	High	High	5.89	0	0	3		0
952	FALSE	High	Master Protein	P14231	Sodium/potassium-transporting ATPase subunit beta-2 OS=Mus musculus GN=Atp1b2 PE=1 SV=2	0	5	1	1	1	1	290	33.3	8.31	1	0						High	Not Found	5.83	0	0	3		0
953	FALSE	High	Master Protein	Q8BXC0	Prostacyclin synthase OS=Mus musculus GN=Ptgis PE=1 SV=1	0	2	1	2	1	1	509	57.7	8.65	1	0						High	High	5.8	0	0	3		0
954	FALSE	High	Master Protein	P70349	Histidine triad nucleotide-binding protein 1 OS=Mus musculus GN=Hint1 PE=1 SV=3	0	11	1	1	1	1	126	13.8	6.87	1	0	1.402	0.487328	0	71655.8	100490	Peak Found	High	5.78	0	0	3		0
955	FALSE	High	Master Protein	Q9R0H5	Keratin, type II cytoskeletal 71 OS=Mus musculus GN=Krt71 PE=1 SV=1	0	2	1	3	1	1	524	57.3	6.99	1	0	1.055	0.739746	0	78890.1	83240.6	High	High	5.76	0	0	3		0
956	FALSE	High	Master Protein	A0A075B5T5	Protein Ighv1-5 OS=Mus musculus GN=Ighv1-5 PE=4 SV=1	0	19	1	1	1	1	98	10.8	9.07	1	0						Not Found	High	5.76	0	0	3		0
957	FALSE	High	Master Protein	F6YVP7	Protein Gm10260 OS=Mus musculus GN=Gm10260 PE=3 SV=2	0	19	3	4	3	1	152	17.7	10.74	3	0	0.466	0.973849	12.57	208552	107168	High	High	5.75	0	0	3		0
958	FALSE	High	Master Protein	Q9JHI0	Matrix metalloproteinase-19 OS=Mus musculus GN=Mmp19 PE=2 SV=1	0	3	1	2	1	1	527	59.1	7.85	1	0	1.059	0.699203	0	43489.8	46075.3	High	High	5.75	0	0	3		0
959	FALSE	High	Master Protein	P31324	cAMP-dependent protein kinase type II-beta regulatory subunit OS=Mus musculus GN=Prkar2b PE=1 SV=3	0	3	1	1	1	1	416	46.1	4.98	1	0	0.01	6.31915e-17		32356.3		High	Not Found	5.75	0	0	3		0
960	FALSE	High	Master Protein	E9Q557	Desmoplakin OS=Mus musculus GN=Dsp PE=1 SV=1	0	1	3	4	3	1	2883	332.7	6.8	3	0	0.83	0.892801	66.43	143894	150578	High	High	5.71	0	0	3		0
961	FALSE	High	Master Protein	Q6ZQ38	Cullin-associated NEDD8-dissociated protein 1 OS=Mus musculus GN=Cand1 PE=1 SV=2	0	2	2	2	2	1	1230	136.2	5.78	2	0	0.501	0.981469	0	93336	46741.3	High	Peak Found	5.71	0	0	3	Acetyl [N-Term]	0
962	FALSE	High	Master Protein	O35566	CD151 antigen OS=Mus musculus GN=Cd151 PE=1 SV=2	0	13	3	4	3	1	253	28.2	7.47	3	0	0.01	6.31915e-17		111657		High	High	5.69	0	0	3		0
963	FALSE	High	Master Protein	Q9CR26	Vacuolar protein sorting-associated protein VTA1 homolog OS=Mus musculus GN=Vta1 PE=1 SV=1	0	5	1	1	1	1	309	33.9	6.13	1	0						Not Found	High	5.68	0	0	3	Acetyl [N-Term]	0
964	FALSE	High	Master Protein	Q9DBJ1	Phosphoglycerate mutase 1 OS=Mus musculus GN=Pgam1 PE=1 SV=3	0	14	2	2	2	1	254	28.8	7.18	2	0						High	High	5.64	0	0	3		0
965	FALSE	High	Master Protein	A0A0A6YXZ4	Protein Ighv1-62-2 (Fragment) OS=Mus musculus GN=Ighv1-62-2 PE=4 SV=1	0	11	1	1	1	1	119	13.4	7.88	1	0						High	Not Found	5.62	0	0	3		0
966	FALSE	High	Master Protein	Q9CPN9	Protein 2210010C04Rik OS=Mus musculus GN=2210010C04Rik PE=1 SV=1	0	7	2	3	2	1	247	26.4	7.93	2	0	1.158	0.687371	0.51	205709	238614	High	High	5.59	0	0	3		0
967	FALSE	High	Master Protein	Q02257	Junction plakoglobin OS=Mus musculus GN=Jup PE=1 SV=3	0	2	1	1	1	1	745	81.7	6.14	1	0	100	6.31915e-17			32090.4	Not Found	High	5.58	0	0	3		0
968	FALSE	High	Master Protein	Q91WU0	Carboxylesterase 1F OS=Mus musculus GN=Ces1f PE=1 SV=1	0	8	3	3	3	1	561	61.6	6.48	3	0	100	6.31915e-17			100801	Not Found	High	5.52	0	0	3		0
969	FALSE	High	Master Protein	P61089	Ubiquitin-conjugating enzyme E2 N OS=Mus musculus GN=Ube2n PE=1 SV=1	0	14	2	2	2	1	152	17.1	6.57	2	0	0.555	0.993401	0	118648	65851.4	High	Peak Found	5.5	0	0	3		0
970	FALSE	High	Master Protein	P0C191	Platelet glycoprotein VI OS=Mus musculus GN=Gp6 PE=1 SV=2	0	4	1	1	1	1	313	34.6	8.57	1	0	0.01	6.31915e-17		154164		High	Not Found	5.49	0	0	3		0
971	FALSE	High	Master Protein	Q9ET26	E3 ubiquitin-protein ligase RNF114 OS=Mus musculus GN=Rnf114 PE=1 SV=2	0	9	1	1	1	1	229	25.7	7.03	1	0	100	6.31915e-17			27675	Not Found	High	5.47	0	0	3		0
972	FALSE	High	Master Protein	Q8VEK3	Heterogeneous nuclear ribonucleoprotein U OS=Mus musculus GN=Hnrnpu PE=1 SV=1	0	2	1	1	1	1	800	87.9	6.24	1	0	0.679	0.952883	0	37040.1	25159.4	High	Peak Found	5.47	0	0	3		0
973	FALSE	High	Master Protein	Q91YH5	Atlastin-3 OS=Mus musculus GN=Atl3 PE=1 SV=1	0	5	2	2	2	1	541	60.5	6.1	2	0	0.01	6.31915e-17		258674		High	Not Found	5.46	0	0	3		0
974	FALSE	High	Master Protein	P10605	Cathepsin B OS=Mus musculus GN=Ctsb PE=1 SV=2	0	4	1	1	1	1	339	37.3	5.91	1	0	0.394	0.928787	0	71583.5	28200.7	High	Peak Found	5.33	0	0	3		0
975	FALSE	High	Master Protein	P09671	Superoxide dismutase [Mn], mitochondrial OS=Mus musculus GN=Sod2 PE=1 SV=3	0	7	1	1	1	1	222	24.6	8.62	1	0	0.209	0.442671	0	108746	22736.5	High	Peak Found	5.33	0	0	3		0
976	FALSE	High	Master Protein	Q8R5L1	Complement component 1 Q subcomponent-binding protein, mitochondrial OS=Mus musculus GN=C1qbp PE=1 SV=1	0	7	1	1	1	1	279	31	4.87	1	0	0.429	0.959914	0	139089	59728.4	High	Peak Found	5.33	0	0	3		0
977	FALSE	High	Master Protein	P47809	Dual specificity mitogen-activated protein kinase kinase 4 OS=Mus musculus GN=Map2k4 PE=1 SV=2	0	4	1	2	1	1	397	44.1	8.07	1	0	1.233	0.605396	0	61476.9	75772	High	High	5.26	0	0	3		0
978	FALSE	High	Master Protein	Q9CQB4	Cytochrome b-c1 complex subunit 7 OS=Mus musculus GN=Uqcrb PE=1 SV=1	0	46	5	6	5	1	111	13.6	9.11	5	0	0.317	0.857147	0.73	886217	219315	High	High	5.25	0	0	3		0
979	FALSE	High	Master Protein	Q9QYJ3	DnaJ homolog subfamily B member 1 OS=Mus musculus GN=Dnajb1 PE=1 SV=3	0	6	2	2	2	1	340	38.1	8.63	2	0	0.717	0.946927	0	115709	30214.9	High	Peak Found	5.1	0	0	3		0
980	FALSE	High	Master Protein	Q9CPU4	Microsomal glutathione S-transferase 3 OS=Mus musculus GN=Mgst3 PE=1 SV=1	0	14	1	1	1	1	153	16.9	9.5	1	0						High	Not Found	5.07	0	0	3		0
981	FALSE	High	Master Protein	Q8CI94	Glycogen phosphorylase, brain form OS=Mus musculus GN=Pygb PE=1 SV=3	0	2	1	1	1	1	843	96.7	6.73	1	0						Not Found	High	5.01	0	0	3		0
982	FALSE	High	Master Protein	P0C0S6	Histone H2A.Z OS=Mus musculus GN=H2afz PE=1 SV=2	0	11	1	1	1	1	128	13.5	10.58	1	0	0.01	6.31915e-17		112826		High	Not Found	5.01	0	0	3		0
983	FALSE	High	Master Protein	P80317	T-complex protein 1 subunit zeta OS=Mus musculus GN=Cct6a PE=1 SV=3	0	2	1	1	1	1	531	58	7.08	1	0	100	6.31915e-17			34185.3	Not Found	High	4.96	0	0	3		0
984	FALSE	High	Master Protein	J3QNN8	MCG49140 OS=Mus musculus GN=Gm10263 PE=3 SV=1	0	16	1	2	1	1	69	7.9	10.7	1	0	0.398	0.933871	0	35833	14262.3	High	Peak Found	4.95	0	0	3		0
985	FALSE	High	Master Protein	O70250	Phosphoglycerate mutase 2 OS=Mus musculus GN=Pgam2 PE=1 SV=3	0	17	4	4	4	1	253	28.8	8.5	4	0	0.3	0.804436	0	172054	33424.2	High	Peak Found	4.94	0	0	3		0
986	FALSE	High	Master Protein	Q9DC69	NADH dehydrogenase [ubiquinone] 1 alpha subcomplex subunit 9, mitochondrial OS=Mus musculus GN=Ndufa9 PE=1 SV=2	0	7	1	1	1	1	377	42.5	9.74	1	0	0.01	6.31915e-17		128865		High	Not Found	4.91	0	0	3		0
987	FALSE	High	Master Protein	Q61335	B-cell receptor-associated protein 31 OS=Mus musculus GN=Bcap31 PE=1 SV=4	0	13	4	6	4	1	245	27.9	8.7	4	0	0.657	0.973849	1.66	546183	328335	High	High	4.89	0	0	3		0
988	FALSE	High	Master Protein	P05132	cAMP-dependent protein kinase catalytic subunit alpha OS=Mus musculus GN=Prkaca PE=1 SV=3	0	5	2	4	2	1	351	40.5	8.79	2	0	0.489	0.973849	2.09	373454	184726	High	High	4.89	0	0	3		0
989	FALSE	High	Master Protein	Q9CPP6	NADH dehydrogenase [ubiquinone] 1 alpha subcomplex subunit 5 OS=Mus musculus GN=Ndufa5 PE=1 SV=3	0	8	1	1	1	1	116	13.4	8.1	1	0	0.356	0.900136	0	215030	76462.7	High	Peak Found	4.88	0	0	3		0
990	FALSE	High	Master Protein	Q9ESU7	Amino acid transporter OS=Mus musculus GN=Slc1a5 PE=1 SV=1	0	5	2	2	2	1	555	58.4	7.12	2	0	0.441	0.970706	0	87577.5	38600.6	High	High	4.86	0	0	3		0
991	FALSE	High	Master Protein	Q8K209	Adhesion G-protein coupled receptor G1 OS=Mus musculus GN=Adgrg1 PE=1 SV=1	0	4	2	2	2	1	687	77.2	8.59	2	0						High	High	4.84	0	0	3		0
992	FALSE	High	Master Protein	P62305	Small nuclear ribonucleoprotein E OS=Mus musculus GN=Snrpe PE=1 SV=1	0	12	1	2	1	1	92	10.8	9.44	1	0	0.545	0.996826	0	62337.6	34001.7	High	High	4.8	0	0	3		0
993	FALSE	High	Master Protein	P62918	60S ribosomal protein L8 OS=Mus musculus GN=Rpl8 PE=1 SV=2	0	6	1	2	1	1	257	28	11.03	1	0	0.786	0.908016	0	62091.6	48822.9	High	High	4.77	0	0	3		0
994	FALSE	High	Master Protein	Q60590	Alpha-1-acid glycoprotein 1 OS=Mus musculus GN=Orm1 PE=1 SV=1	0	18	4	5	4	1	207	23.9	5.85	4	0	1.993	0.296222	4.08	578333	1.13239e+06	High	High	4.76	0	0	3		0
995	FALSE	High	Master Protein	Q8R0Z6	Angiopoietin-related protein 6 OS=Mus musculus GN=Angptl6 PE=2 SV=1	0	4	2	3	2	1	457	51.1	9	2	0	0.366	0.908016	0	92940.6	34058.7	High	High	4.76	0	0	3		0
996	FALSE	High	Master Protein	O70578	Voltage-dependent calcium channel gamma-1 subunit OS=Mus musculus GN=Cacng1 PE=2 SV=1	0	5	1	2	1	1	223	25.1	6.67	1	0	0.01	6.31915e-17		41986.8		High	Not Found	4.75	0	0	3		0
997	FALSE	High	Master Protein	Q9CZB0	Succinate dehydrogenase cytochrome b560 subunit, mitochondrial OS=Mus musculus GN=Sdhc PE=1 SV=1	0	9	1	3	1	1	169	18.4	9.94	1	0	0.01	6.31915e-17		89300.7		High	High	4.73	0	0	3		0
998	FALSE	High	Master Protein	D6RFU9	Synaptophysin-like protein 1 OS=Mus musculus GN=Sypl PE=1 SV=1	0	14	1	2	1	1	79	8.9	9.29	1	0						High	High	4.72	1	0.000997009	2		0
999	FALSE	High	Master Protein	P09470	Angiotensin-converting enzyme OS=Mus musculus GN=Ace PE=1 SV=3	0	1	1	1	1	1	1312	150.8	6.55	1	0						Not Found	High	4.72	1	0.000996016	2		0
1000	FALSE	High	Master Protein	Q9R0X2	ADAM DEC1 OS=Mus musculus GN=Adamdec1 PE=2 SV=1	0	7	3	6	3	1	467	52.9	8.48	3	0	0.01	6.31915e-17		117708		High	High	4.72	1	0.000995025	2		0
1001	FALSE	High	Master Protein	O54901	OX-2 membrane glycoprotein OS=Mus musculus GN=Cd200 PE=1 SV=1	0	7	2	2	2	1	278	31.2	8.79	2	0	0.01	6.31915e-17		57735.3		High	High	4.7	1	0.000994036	2		0
1002	FALSE	High	Master Protein	A0A0N4SW28	Guanine nucleotide-binding protein subunit gamma OS=Mus musculus GN=Gng12 PE=1 SV=1	0	22	2	4	2	1	83	9.2	9.25	2	0	0.532	0.996826	3.86	308908	171731	High	High	4.69	1	0.000993049	2		0
1003	FALSE	High	Master Protein	Q8QZY6	Tetraspanin-14 OS=Mus musculus GN=Tspan14 PE=1 SV=1	0	4	1	1	1	1	270	30.7	6.51	1	0	0.275	0.695786	0	106642	29336.8	High	Peak Found	4.69	1	0.000992063	2		0
1004	FALSE	High	Master Protein	P14733	Lamin-B1 OS=Mus musculus GN=Lmnb1 PE=1 SV=3	0	2	1	1	1	1	588	66.7	5.16	1	0	0.629	0.973849	0	109613	68972.1	High	Peak Found	4.67	1	0.00099108	2		0
1005	FALSE	High	Master Protein	P17047	Lysosome-associated membrane glycoprotein 2 OS=Mus musculus GN=Lamp2 PE=1 SV=2	0	4	2	3	2	1	415	45.7	7.39	2	0	0.616	0.973849	0	144030	88690.5	High	High	4.67	1	0.000990099	2		0
1006	FALSE	High	Master Protein	P35279	Ras-related protein Rab-6A OS=Mus musculus GN=Rab6a PE=1 SV=4	0	16	3	3	2	1	208	23.6	5.54	3	0	0.178	0.314486	0	140721	25033.1	High	High	4.65	1	0.00098912	2	Acetyl [N-Term]	0
1007	FALSE	High	Master Protein	P02301	Histone H3.3C OS=Mus musculus GN=H3f3c PE=3 SV=3	0	18	4	7	4	1	136	15.3	11.14	4	0	0.087	0.0350903	0.3	4.53412e+06	365104	High	High	4.62	1	0.000988142	2		0
1008	FALSE	High	Master Protein	Q8CGN5	Perilipin-1 OS=Mus musculus GN=Plin1 PE=1 SV=2	0	5	2	2	2	1	517	55.6	7.01	2	0						High	Not Found	4.62	1	0.000987167	2		0
1009	FALSE	High	Master Protein	P14069	Protein S100-A6 OS=Mus musculus GN=S100a6 PE=1 SV=3	0	27	3	5	3	1	89	10	5.48	3	0	0.621	0.988078	1.97	1.97829e+06	1.1495e+06	High	High	4.61	1	0.000986193	2		0
1010	FALSE	High	Master Protein	Q9CPQ1	Cytochrome c oxidase subunit 6C OS=Mus musculus GN=Cox6c PE=1 SV=3	0	20	2	3	2	1	76	8.5	10.14	2	0	0.315	0.872202	0	303912	95598.7	High	High	4.59	1	0.000985222	2		0
1011	FALSE	High	Master Protein	P01867	Ig gamma-2B chain C region OS=Mus musculus GN=Igh-3 PE=1 SV=3	0	4	1	5	1	1	404	44.2	6.52	1	0	0.902	0.900136	0	851189	1.11594e+06	High	High	4.58	1	0.000984252	2		0
1012	FALSE	High	Master Protein	Q8K021	Secretory carrier-associated membrane protein 1 OS=Mus musculus GN=Scamp1 PE=1 SV=1	0	7	1	1	1	1	338	38	7.71	1	0						High	Not Found	4.57	1	0.000983284	2		0
1013	FALSE	High	Master Protein	E9PW43	Protein Gm10320 OS=Mus musculus GN=Gm10320 PE=4 SV=1	0	19	2	5	2	1	113	11.8	11.58	2	0	0.656	0.970706	0	71445.2	158683	High	High	4.57	1	0.000982318	2		0
1014	FALSE	High	Master Protein	Q06185	ATP synthase subunit e, mitochondrial OS=Mus musculus GN=Atp5i PE=1 SV=2	0	24	2	2	2	1	71	8.2	9.35	2	0	0.466	0.970706	2.2	718664	341275	High	High	4.57	1	0.000981354	2		0
1015	FALSE	High	Master Protein	P48787	Troponin I, cardiac muscle OS=Mus musculus GN=Tnni3 PE=1 SV=2	0	10	2	3	2	1	211	24.2	9.55	2	0	1.327	0.519052	0	60859.1	135187	High	High	4.52	1	0.000980392	2		0
1016	FALSE	High	Master Protein	Q91WS0	CDGSH iron-sulfur domain-containing protein 1 OS=Mus musculus GN=Cisd1 PE=1 SV=1	0	26	2	2	2	1	108	12.1	9.06	2	0	0.01	6.31915e-17		75067.6		High	Not Found	4.51	1	0.000979432	2		0
1017	FALSE	High	Master Protein	A2AUD5	Tumor protein D54 OS=Mus musculus GN=Tpd52l2 PE=1 SV=1	0	5	1	1	1	1	229	25.1	6.55	1	0						High	Peak Found	4.5	1	0.000978474	2		0
1018	FALSE	High	Master Protein	Q9WUM5	Succinate--CoA ligase [ADP/GDP-forming] subunit alpha, mitochondrial OS=Mus musculus GN=Suclg1 PE=1 SV=4	0	8	2	2	2	1	346	36.1	9.39	2	0	0.688	0.952883	0	218120	105121	High	Peak Found	4.49	1	0.000977517	2		0
1019	FALSE	High	Master Protein	Q8VE88	Protein FAM114A2 OS=Mus musculus GN=Fam114a2 PE=1 SV=2	0	5	1	1	1	1	497	54	4.93	1	0						High	Not Found	4.44	1	0.000976562	2		0
1020	FALSE	High	Master Protein	P97430	Antileukoproteinase OS=Mus musculus GN=Slpi PE=1 SV=1	0	18	3	4	3	1	131	14.3	8.79	3	0	0.684	0.970706	8.21	731046	431924	High	High	4.42	1	0.00097561	2		0
1021	FALSE	High	Master Protein	E9PZD8	Ceruloplasmin OS=Mus musculus GN=Cp PE=1 SV=1	0	1	1	1	1	1	1086	124.1	5.88	1	0						Not Found	High	4.41	1	0.000974659	2		0
1022	FALSE	High	Master Protein	P18524	Ig heavy chain V region RF OS=Mus musculus PE=1 SV=1	0	9	1	2	1	1	117	12.9	9.29	1	0	0.459	0.970706	0	447812	205479	High	High	4.41	1	0.00097371	2		0
1023	FALSE	High	Master Protein	A0A0G2JF08	Vesicle-trafficking protein SEC22b OS=Mus musculus GN=Sec22b PE=1 SV=1	0	16	1	1	1	1	62	6.9	5.19	1	0	0.287	0.739746	0	85004.6	24413.6	High	Peak Found	4.4	1	0.000972763	2		0
1024	FALSE	High	Master Protein	P84084	ADP-ribosylation factor 5 OS=Mus musculus GN=Arf5 PE=1 SV=2	0	6	1	2	1	1	180	20.5	6.79	1	0	0.469	0.973849	0	249738	117019	High	High	4.39	1	0.000971817	2		0
1025	FALSE	High	Master Protein	Q3UI33	Methionine aminopeptidase 2 OS=Mus musculus GN=Metap2 PE=1 SV=1	0	6	3	4	3	1	488	54.1	5.81	3	0	1.161	0.726496	158.79	280802	424527	High	High	4.37	1	0.000970874	2		0
1026	FALSE	High	Master Protein	P36536	GTP-binding protein SAR1a OS=Mus musculus GN=Sar1a PE=1 SV=1	0	6	1	2	1	1	198	22.4	6.93	1	0	0.389	0.931698	0	195010	75955	High	High	4.35	1	0.000969932	2		0
1027	FALSE	High	Master Protein	P43023	Cytochrome c oxidase subunit 6A2, mitochondrial OS=Mus musculus GN=Cox6a2 PE=1 SV=2	0	12	1	1	1	1	97	10.7	9.07	1	0	0.01	6.31915e-17		57495.3		High	Not Found	4.35	1	0.000968992	2		0
1028	FALSE	High	Master Protein	P52843	Bile salt sulfotransferase 1 OS=Mus musculus GN=Sult2a1 PE=1 SV=1	0	4	1	1	1	1	285	33.2	7.91	1	0	100	6.31915e-17			46135.1	Not Found	High	4.33	1	0.000968054	2		0
1029	FALSE	High	Master Protein	Q8BGZ7	Keratin, type II cytoskeletal 75 OS=Mus musculus GN=Krt75 PE=1 SV=1	0	2	1	3	1	1	551	59.7	8.31	1	0	0.614	0.979521	1.36	406065	249892	High	High	4.33	1	0.000967118	2		0
1030	FALSE	High	Master Protein	Q6IME9	Keratin, type II cytoskeletal 72 OS=Mus musculus GN=Krt72 PE=3 SV=1	0	2	1	2	1	1	520	56.7	7.4	1	0						High	High	4.31	1	0.000966184	2		0
1031	FALSE	High	Master Protein	P35486	Pyruvate dehydrogenase E1 component subunit alpha, somatic form, mitochondrial OS=Mus musculus GN=Pdha1 PE=1 SV=1	0	10	4	5	4	1	390	43.2	8.19	4	0	0.336	0.887491	2.16	419421	81133.5	High	High	4.3	1	0.000965251	2		0
1032	FALSE	High	Master Protein	Q9ERS2	NADH dehydrogenase [ubiquinone] 1 alpha subcomplex subunit 13 OS=Mus musculus GN=Ndufa13 PE=1 SV=3	0	15	2	2	2	1	144	16.8	9.48	2	0	0.01	6.31915e-17		74054.3		High	Not Found	4.29	1	0.00096432	2		0
1033	FALSE	High	Master Protein	Q8R121	Protein Z-dependent protease inhibitor OS=Mus musculus GN=Serpina10 PE=1 SV=1	0	5	2	2	2	1	448	51.8	5.67	2	0	2.018	0.158113	0	28682	110107	Peak Found	High	4.27	1	0.000963391	2		0
1034	FALSE	High	Master Protein	P97384	Annexin A11 OS=Mus musculus GN=Anxa11 PE=1 SV=2	0	2	1	2	1	1	503	54	7.66	1	0						High	High	4.25	1	0.000962464	2		0
1035	FALSE	High	Master Protein	P62852	40S ribosomal protein S25 OS=Mus musculus GN=Rps25 PE=1 SV=1	0	15	2	2	2	1	125	13.7	10.11	2	0	0.223	0.550256	0	226513	50519.3	High	High	4.2	1	0.000961538	2		0
1036	FALSE	High	Master Protein	Q99LC3	NADH dehydrogenase [ubiquinone] 1 alpha subcomplex subunit 10, mitochondrial OS=Mus musculus GN=Ndufa10 PE=1 SV=1	0	3	1	3	1	1	355	40.6	7.78	1	0	0.467	0.973849	0	279654	130516	High	High	4.16	1	0.000960615	2		0
1037	FALSE	High	Master Protein	Q9JKR6	Hypoxia up-regulated protein 1 OS=Mus musculus GN=Hyou1 PE=1 SV=1	0	2	1	1	1	1	999	111.1	5.19	1	0						Not Found	High	4.14	1	0.000959693	2		0
1038	FALSE	High	Master Protein	O19441	MCG68121, isoform CRA_b OS=Mus musculus GN=H2-Q1 PE=2 SV=1	0	2	1	2	1	1	368	41.3	6.99	1	0	1	0.868176	0	546802	546637	High	High	4.1	1	0.000958773	2		0
1039	FALSE	High	Master Protein	Q00612	Glucose-6-phosphate 1-dehydrogenase X OS=Mus musculus GN=G6pdx PE=1 SV=3	0	3	1	1	1	1	515	59.2	6.49	1	0						Not Found	High	4.08	1	0.000957854	2		0
1040	FALSE	High	Master Protein	P70168	Importin subunit beta-1 OS=Mus musculus GN=Kpnb1 PE=1 SV=2	0	3	2	3	2	1	876	97.1	4.78	2	0	0.559	0.993401	0	103666	57897.8	High	High	4.05	1	0.000956938	2		0
1041	FALSE	High	Master Protein	Q8BFZ3	Beta-actin-like protein 2 OS=Mus musculus GN=Actbl2 PE=1 SV=1	0	5	1	1	1	1	376	42	5.49	1	0	0.01	6.31915e-17		457083		High	Not Found	4.03	1	0.000956023	2		0
1042	FALSE	High	Master Protein	P58710	L-gulonolactone oxidase OS=Mus musculus GN=Gulo PE=1 SV=3	0	5	2	2	2	1	440	50.4	8.24	2	0	1.28	0.555939	0	55916.6	71546.2	Peak Found	High	4.02	1	0.00095511	2		0
1043	FALSE	High	Master Protein	Q91XE8	Transmembrane protein 205 OS=Mus musculus GN=Tmem205 PE=1 SV=1	0	10	1	1	1	1	189	21.2	9.42	1	0	100	6.31915e-17			47270.2	Not Found	High	4.01	1	0.000954198	2		0
1044	FALSE	High	Master Protein	B1ATI0	Aldehyde dehydrogenase OS=Mus musculus GN=Aldh3a2 PE=1 SV=1	0	5	1	1	1	1	532	59.2	8.13	1	0						Not Found	High	4.01	1	0.000953289	2		0
1045	FALSE	High	Master Protein	A2AVZ9	Solute carrier family 43 member 3 OS=Mus musculus GN=Slc43a3 PE=1 SV=1	0	6	1	3	1	1	502	56	8.56	1	0						High	High	4.01	1	0.000952381	2		0
1046	FALSE	High	Master Protein	P67984	60S ribosomal protein L22 OS=Mus musculus GN=Rpl22 PE=1 SV=2	0	10	1	1	1	1	128	14.8	9.19	1	0	100	6.31915e-17			135874	Not Found	High	4	1	0.000951475	2		0
1047	FALSE	High	Master Protein	Q9D0F3	Protein ERGIC-53 OS=Mus musculus GN=Lman1 PE=1 SV=1	0	9	5	6	5	1	517	57.8	6.34	5	0	0.851	0.900136	23.78	337941	256632	High	High	3.99	1	0.00095057	2		0
1048	FALSE	High	Master Protein	J3QQ13	Troponin T, cardiac muscle OS=Mus musculus GN=Tnnt2 PE=1 SV=1	0	4	1	1	1	1	302	35.9	5.01	1	0	1.338	0.496341	0	52183	69845	Peak Found	High	3.98	1	0.000949668	2		0
1049	FALSE	High	Master Protein	Q8CIN4	Serine/threonine-protein kinase PAK 2 OS=Mus musculus GN=Pak2 PE=1 SV=1	0	10	3	3	3	1	524	57.9	5.77	3	0	0.815	0.900136	0	52382.5	42689.2	Peak Found	High	3.98	1	0.000948767	2		0
1050	FALSE	High	Master Protein	Q60994	Adiponectin OS=Mus musculus GN=Adipoq PE=1 SV=2	0	10	2	3	2	1	247	26.8	5.57	2	0	0.335	0.878882	0	162388	54390.2	High	High	3.96	1	0.000947867	2		0
1051	FALSE	High	Master Protein	O35887	Calumenin OS=Mus musculus GN=Calu PE=1 SV=1	0	3	1	1	1	1	315	37	4.67	1	0						High	Not Found	3.96	1	0.00094697	2		0
1052	FALSE	High	Master Protein	Q9QYG0	Protein NDRG2 OS=Mus musculus GN=Ndrg2 PE=1 SV=1	0	3	1	2	1	1	371	40.8	5.4	1	0	0.01	6.31915e-17		70279.6		High	High	3.94	1	0.000946074	2		0
1053	FALSE	High	Master Protein	Q06194	Coagulation factor VIII OS=Mus musculus GN=F8 PE=2 SV=2	0	1	2	2	2	1	2319	266	7.34	2	0	0.597	0.973849	0	38908	23217.8	High	High	3.87	1	0.00094518	2		0
1054	FALSE	High	Master Protein	Q64471	Glutathione S-transferase theta-1 OS=Mus musculus GN=Gstt1 PE=1 SV=4	0	8	2	2	2	1	240	27.4	7.27	2	0	0.453	0.970706	0	199117	90260.3	High	High	3.85	1	0.000944287	2		0
1055	FALSE	High	Master Protein	B7ZW98	Ank1 protein OS=Mus musculus GN=Ank1 PE=1 SV=1	0	2	1	1	1	1	1852	202.8	6.61	1	0	0.01	6.31915e-17		55050.3		High	Not Found	3.81	1	0.000943396	2		0
1056	FALSE	High	Master Protein	E9PWY9	Phenylalanine--tRNA ligase alpha subunit OS=Mus musculus GN=Farsa PE=1 SV=1	0	2	1	1	1	1	507	57.4	8.02	1	0						High	Not Found	3.81	1	0.000942507	2		0
1057	FALSE	High	Master Protein	P19096	Fatty acid synthase OS=Mus musculus GN=Fasn PE=1 SV=2	0	0	1	1	1	1	2504	272.3	6.58	1	0						High	Not Found	3.8	1	0.00094162	2		0
1058	FALSE	High	Master Protein	Q9Z239	Phospholemman OS=Mus musculus GN=Fxyd1 PE=1 SV=1	0	13	1	1	1	1	92	10.3	8.54	1	0	0.01	6.31915e-17		141299		High	Not Found	3.77	1	0.000940734	2		0
1059	FALSE	High	Master Protein	P20491	High affinity immunoglobulin epsilon receptor subunit gamma OS=Mus musculus GN=Fcer1g PE=1 SV=1	0	13	1	1	1	1	86	9.6	7.97	1	0	0.324	0.878882	0	339176	109958	High	Peak Found	3.74	1	0.00093985	2		0
1060	FALSE	High	Master Protein	P14131	40S ribosomal protein S16 OS=Mus musculus GN=Rps16 PE=1 SV=4	0	6	1	1	1	1	146	16.4	10.21	1	0	100	6.31915e-17			39781.8	Not Found	High	3.73	1	0.000938967	2		0
1061	FALSE	High	Master Protein	P62264	40S ribosomal protein S14 OS=Mus musculus GN=Rps14 PE=1 SV=3	0	7	1	2	1	1	151	16.3	10.05	1	0	0.563	0.991557	0	204793	115255	High	High	3.71	1	0.000938086	2		0
1062	FALSE	High	Master Protein	A0A1B0GRA5	Stromal interaction molecule 1 OS=Mus musculus GN=Stim1 PE=1 SV=1	0	2	2	2	2	1	793	88.9	6.55	2	0	0.162	0.211953	0	58248.1	9442.92	High	Peak Found	3.71	1	0.000937207	2		0
1063	FALSE	High	Master Protein	P01921	H-2 class II histocompatibility antigen, A-D beta chain OS=Mus musculus GN=H2-Ab1 PE=1 SV=1	0	9	2	3	2	1	265	29.9	7.83	2	0						High	Not Found	3.69	1	0.00093633	2		0
1064	FALSE	High	Master Protein	Q63961	Endoglin OS=Mus musculus GN=Eng PE=1 SV=2	0	4	1	1	1	1	653	70	6.2	1	0	100	6.31915e-17			42372.2	Not Found	High	3.68	1	0.000935454	2		0
1065	FALSE	High	Master Protein	P02104	Hemoglobin subunit epsilon-Y2 OS=Mus musculus GN=Hbb-y PE=1 SV=2	0	12	2	4	2	1	147	16.1	8.18	2	0	0.566	0.989091	0	45296.9	318782	High	High	3.67	1	0.000934579	2		0
1066	FALSE	High	Master Protein	Q8BYH8	Chromodomain-helicase-DNA-binding protein 9 OS=Mus musculus GN=Chd9 PE=1 SV=2	0	1	3	3	3	1	2885	323.7	7.5	3	0	0.01	6.31915e-17		96263.7		High	Not Found	3.66	1	0.000933707	2		0
1067	FALSE	High	Master Protein	P22437	Prostaglandin G/H synthase 1 OS=Mus musculus GN=Ptgs1 PE=1 SV=1	0	2	1	1	1	1	602	69	6.83	1	0	0.01	6.31915e-17		68906.5		High	Not Found	3.59	2	0.00186567	2		0
1068	FALSE	High	Master Protein	Q8BWZ3	N-alpha-acetyltransferase 25, NatB auxiliary subunit OS=Mus musculus GN=Naa25 PE=1 SV=1	0	1	1	2	1	1	972	111.6	6.52	1	0	0.369	0.908016	0	1.92625e+06	711502	High	High	3.57	2	0.00186393	2		0
1069	FALSE	High	Master Protein	Q07076	Annexin A7 OS=Mus musculus GN=Anxa7 PE=1 SV=2	0	4	2	3	2	1	463	49.9	6.18	2	0	0.561	0.993401	6.14	100500	53711.8	High	High	3.57	2	0.0018622	2		0
1070	FALSE	High	Master Protein	Q9D1P4	Cysteine and histidine-rich domain-containing protein 1 OS=Mus musculus GN=Chordc1 PE=1 SV=1	0	5	1	1	1	1	331	37.3	7.9	1	0						Not Found	High	3.53	2	0.00186047	2		0
1071	FALSE	High	Master Protein	A0A0R4IZW5	Cadherin 1, isoform CRA_b OS=Mus musculus GN=Cdh1 PE=1 SV=1	0	1	1	2	1	1	884	98.2	4.84	1	0	0.834	0.892801	0	158336	132021	High	High	3.53	2	0.00185874	2		0
1072	FALSE	High	Master Protein	Q9CZE3	Ras-related protein Rab-32 OS=Mus musculus GN=Rab32 PE=1 SV=3	0	4	1	1	1	1	223	25.1	6.68	1	0	0.01	6.31915e-17		64791.1		High	Not Found	3.52	2	0.00185701	2		0
1073	FALSE	High	Master Protein	G3UW82	MCG140437, isoform CRA_d OS=Mus musculus GN=Myh2 PE=1 SV=1	0	2	3	3	3	1	1942	223.1	5.77	3	0	0.249	0.643402	0	141437	24343.2	High	High	3.5	2	0.00185529	2		0
1074	FALSE	High	Master Protein	Q02053	Ubiquitin-like modifier-activating enzyme 1 OS=Mus musculus GN=Uba1 PE=1 SV=1	0	3	3	3	3	1	1058	117.7	5.66	3	0	0.665	0.970706	15.99	366329	218730	High	High	3.47	2	0.00185357	2		0
1075	FALSE	High	Master Protein	Q9CQ62	2,4-dienoyl-CoA reductase, mitochondrial OS=Mus musculus GN=Decr1 PE=1 SV=1	0	3	1	1	1	1	335	36.2	8.95	1	0						High	Not Found	3.43	2	0.00185185	2		0
1076	FALSE	High	Master Protein	P15864	Histone H1.2 OS=Mus musculus GN=Hist1h1c PE=1 SV=2	0	8	1	1	1	1	212	21.3	11	1	0						High	Not Found	3.42	2	0.00184843	2	Acetyl [N-Term]	0
1077	FALSE	High	Master Protein	Q9D8U8	Sorting nexin-5 OS=Mus musculus GN=Snx5 PE=1 SV=1	0	5	2	4	2	1	404	46.8	6.62	2	0	100	6.31915e-17			28041.9	High	High	3.4	2	0.00184672	2		0
1078	FALSE	High	Master Protein	Q8R001	Microtubule-associated protein RP/EB family member 2 OS=Mus musculus GN=Mapre2 PE=1 SV=1	0	4	1	1	1	1	326	36.9	5.38	1	0						High	Not Found	3.39	2	0.00184502	2		0
1079	FALSE	High	Master Protein	P60904	DnaJ homolog subfamily C member 5 OS=Mus musculus GN=Dnajc5 PE=1 SV=1	0	13	3	3	3	1	198	22.1	5.07	3	0	0.246	0.645939	2.87	255666	34637.8	High	Peak Found	3.35	2	0.00184332	2		0
1080	FALSE	High	Master Protein	O08532	Voltage-dependent calcium channel subunit alpha-2/delta-1 OS=Mus musculus GN=Cacna2d1 PE=1 SV=1	0	1	1	1	1	1	1103	124.6	5.3	1	0	0.467	0.973849	0	76250.1	35630.6	High	Peak Found	3.32	2	0.00184162	2		0
1081	FALSE	High	Master Protein	P04918	Serum amyloid A-3 protein OS=Mus musculus GN=Saa3 PE=1 SV=1	0	16	2	2	2	1	122	13.8	9.88	2	0	0.934	0.842111	0	48384.5	45183.4	High	Peak Found	3.32	2	0.00183993	2		0
1082	FALSE	High	Master Protein	Q9QUG9	RAS guanyl-releasing protein 2 OS=Mus musculus GN=Rasgrp2 PE=1 SV=2	0	2	1	1	1	1	608	69.4	7.66	1	0						High	Not Found	3.29	3	0.00275735	2		0
1083	FALSE	High	Master Protein	Q9WVJ2	26S proteasome non-ATPase regulatory subunit 13 OS=Mus musculus GN=Psmd13 PE=1 SV=1	0	3	1	1	1	1	376	42.8	5.71	1	0						High	Not Found	3.29	3	0.00275482	2		0
1084	FALSE	High	Master Protein	A0A140T8M0	Protein Igkv1-117 (Fragment) OS=Mus musculus GN=Igkv1-117 PE=4 SV=2	0	17	1	2	1	1	119	13.1	8.48	1	0	100	6.31915e-17			62757	High	High	3.27	3	0.00275229	2		0
1085	FALSE	High	Master Protein	P62301	40S ribosomal protein S13 OS=Mus musculus GN=Rps13 PE=1 SV=2	0	6	1	2	1	1	151	17.2	10.54	1	0						High	High	3.27	3	0.00274977	2		0
1086	FALSE	High	Master Protein	Q60598	Src substrate cortactin OS=Mus musculus GN=Cttn PE=1 SV=2	0	3	2	3	2	1	546	61.2	5.4	2	0	0.342	0.887491	0	86814.9	29723.5	High	High	3.26	3	0.00274725	2		0
1087	FALSE	High	Master Protein	Q9DC11	Plexin domain-containing protein 2 OS=Mus musculus GN=Plxdc2 PE=1 SV=1	0	3	1	2	1	1	530	59.6	6.6	1	0						High	High	3.25	3	0.00274474	2		0
1088	FALSE	High	Master Protein	Q8BP47	Asparagine--tRNA ligase, cytoplasmic OS=Mus musculus GN=Nars PE=1 SV=2	0	4	2	2	2	1	559	64.2	5.86	2	0	0.01	6.31915e-17		57762		High	High	3.24	3	0.00274223	2		0
1089	FALSE	High	Master Protein	Q6NZJ6	Eukaryotic translation initiation factor 4 gamma 1 OS=Mus musculus GN=Eif4g1 PE=1 SV=1	0	3	3	4	3	1	1600	176	5.4	3	0	0.855	0.878882	29.21	227537	127998	High	High	3.23	3	0.00273973	2		0
1090	FALSE	High	Master Protein	P26350	Prothymosin alpha OS=Mus musculus GN=Ptma PE=1 SV=2	0	13	1	1	1	1	111	12.2	3.79	1	0						Not Found	High	3.21	3	0.00273723	2		0
1091	FALSE	High	Master Protein	P01193	Pro-opiomelanocortin OS=Mus musculus GN=Pomc PE=2 SV=1	0	4	1	1	1	1	235	26.7	8.06	1	0	100	6.31915e-17			44690.4	Not Found	High	3.18	3	0.00273473	2		0
1092	FALSE	High	Master Protein	A0A0A6YVW3	Protein Ighv1-23 (Fragment) OS=Mus musculus GN=Ighv1-23 PE=4 SV=1	0	12	1	1	1	1	117	12.9	6.51	1	0	0.01	6.31915e-17		91794		High	Not Found	3.17	3	0.00273224	2		0
1093	FALSE	High	Master Protein	O35728	Cytochrome P450 4A14 OS=Mus musculus GN=Cyp4a14 PE=1 SV=1	0	2	1	1	1	1	507	58.7	8.78	1	0						Not Found	High	3.17	3	0.00272975	2		0
1094	FALSE	High	Master Protein	P29341	Polyadenylate-binding protein 1 OS=Mus musculus GN=Pabpc1 PE=1 SV=2	0	2	1	1	1	1	636	70.6	9.5	1	0						Not Found	High	3.17	3	0.00272727	2		0
1095	FALSE	High	Master Protein	Q91V01	Lysophospholipid acyltransferase 5 OS=Mus musculus GN=Lpcat3 PE=1 SV=1	0	2	1	1	1	1	487	56.1	8.56	1	0						High	Not Found	3.13	3	0.0027248	2		0
1096	FALSE	High	Master Protein	Q8BK30	NADH dehydrogenase [ubiquinone] flavoprotein 3, mitochondrial OS=Mus musculus GN=Ndufv3 PE=1 SV=1	0	11	1	1	1	1	104	11.8	9.35	1	0	0.262	0.70913	0	341662	89386.3	Peak Found	High	3.13	3	0.00272232	2		0
1097	FALSE	High	Master Protein	G5E829	Plasma membrane calcium-transporting ATPase 1 OS=Mus musculus GN=Atp2b1 PE=1 SV=1	0	2	2	2	2	1	1220	134.7	5.91	2	0	100	6.31915e-17			43123.3	High	High	3.08	3	0.00271985	2		0
1098	FALSE	High	Master Protein	O55029	Coatomer subunit beta' OS=Mus musculus GN=Copb2 PE=1 SV=2	0	1	1	1	1	1	905	102.4	5.3	1	0	0.367	0.908016	0	36325.2	13333.8	High	Peak Found	3.06	3	0.00271739	2		0
1099	FALSE	High	Master Protein	Q8VCN6	CD99 antigen OS=Mus musculus GN=Cd99 PE=1 SV=1	0	13	1	1	1	1	175	16.8	5.33	1	0	1.155	0.676019	0	115411	133349	Peak Found	High	3.04	3	0.00271248	2		0
1100	FALSE	High	Master Protein	Q80XI4	Phosphatidylinositol 5-phosphate 4-kinase type-2 beta OS=Mus musculus GN=Pip4k2b PE=1 SV=1	0	4	2	2	1	1	416	47.3	7.33	2	0	0.01	6.31915e-17		59626		High	Not Found	3.03	3	0.00271003	2		0
1101	FALSE	High	Master Protein	Q9CPQ2	Growth hormone a1 OS=Mus musculus GN=Prl PE=1 SV=1	0	4	1	1	1	1	228	25.7	5.43	1	0						Not Found	High	2.99	3	0.00270758	2		0
1102	FALSE	High	Master Protein	P16125	L-lactate dehydrogenase B chain OS=Mus musculus GN=Ldhb PE=1 SV=2	0	5	1	1	1	1	334	36.5	6.05	1	0						Not Found	High	2.98	3	0.00270514	2		0
1103	FALSE	High	Master Protein	P97501	Dimethylaniline monooxygenase [N-oxide-forming] 3 OS=Mus musculus GN=Fmo3 PE=1 SV=1	0	2	1	1	1	1	534	60.5	8.37	1	0						Not Found	High	2.95	3	0.0027027	2		0
1104	FALSE	High	Master Protein	Q8BK48	Pyrethroid hydrolase Ces2e OS=Mus musculus GN=Ces2e PE=1 SV=1	0	3	2	2	2	1	559	62.3	6.16	2	0						Not Found	High	2.91	4	0.00359712	2		0
1105	FALSE	High	Master Protein	Q9Z0E6	Guanylate-binding protein 1 OS=Mus musculus GN=Gbp2 PE=1 SV=1	0	2	1	1	1	1	589	66.7	5.71	1	0						Not Found	High	2.89	4	0.00359389	2		0
1106	FALSE	High	Master Protein	P12815	Programmed cell death protein 6 OS=Mus musculus GN=Pdcd6 PE=1 SV=2	0	7	1	1	1	1	191	21.9	5.4	1	0						Not Found	High	2.89	4	0.00359066	2		0
1107	FALSE	High	Master Protein	Q8R084	UDP-glucuronosyltransferase OS=Mus musculus GN=Ugt2b1 PE=1 SV=1	0	3	2	3	2	1	529	60.1	8.37	2	0	100	6.31915e-17			27119.6	Not Found	High	2.89	4	0.00358744	2		0
1108	FALSE	High	Master Protein	A0A0B4J1J0	Protein Igkv4-50 (Fragment) OS=Mus musculus GN=Igkv4-50 PE=4 SV=1	0	12	1	1	1	1	117	12.8	5.19	1	0						Not Found	High	2.88	4	0.00358423	2		0
1109	FALSE	High	Master Protein	P62192	26S protease regulatory subunit 4 OS=Mus musculus GN=Psmc1 PE=1 SV=1	0	3	1	2	1	1	440	49.2	6.21	1	0	0.442	0.970706	0	129851	57428.8	High	High	2.85	5	0.00447628	2		0
1110	FALSE	High	Master Protein	Q9WV80	Sorting nexin-1 OS=Mus musculus GN=Snx1 PE=1 SV=1	0	2	1	1	1	1	522	58.9	5.22	1	0						Not Found	High	2.84	5	0.00447227	2		0
1111	FALSE	High	Master Protein	Q9CPU0	Lactoylglutathione lyase OS=Mus musculus GN=Glo1 PE=1 SV=3	0	14	2	3	2	1	184	20.8	5.47	2	0	0.891	0.873522	0	62307.1	244349	High	High	2.84	5	0.00446828	2		0
1112	FALSE	High	Master Protein	Q99L47	Hsc70-interacting protein OS=Mus musculus GN=St13 PE=1 SV=1	0	4	1	1	1	1	371	41.6	5.26	1	0	0.768	0.916254	0	65069.1	49954.5	Peak Found	High	2.83	5	0.0044603	2		0
1113	FALSE	High	Master Protein	Q3UGB5	DAZ associated protein 1, isoform CRA_b OS=Mus musculus GN=Dazap1 PE=1 SV=1	0	4	1	1	1	1	406	43.1	8.56	1	0	0.374	0.908016	0	65091.3	24350.5	High	Peak Found	2.82	5	0.00445633	2		0
1114	FALSE	High	Master Protein	P17717	UDP-glucuronosyltransferase 2B17 OS=Mus musculus GN=Ugt2b17 PE=1 SV=1	0	3	1	1	1	1	530	60.8	7.87	1	0						Not Found	High	2.76	5	0.00445236	2		0
1115	FALSE	High	Master Protein	P84099	60S ribosomal protein L19 OS=Mus musculus GN=Rpl19 PE=1 SV=1	0	5	1	1	1	1	196	23.5	11.47	1	0						High	Not Found	2.76	5	0.0044484	2		0
1116	FALSE	High	Master Protein	Q91YE6	Importin-9 OS=Mus musculus GN=Ipo9 PE=1 SV=3	0	1	1	2	1	1	1041	116	4.81	1	0	0.01	6.31915e-17		27146.3		High	High	2.75	5	0.00444444	2		0
1117	FALSE	High	Master Protein	A0A075B5X4	Protein Ighv8-11 (Fragment) OS=Mus musculus GN=Ighv8-11 PE=4 SV=2	0.001	8	1	1	1	1	119	13.1	8.48	1	0						High	Not Found	2.74	6	0.0053286	2		0
1118	FALSE	High	Master Protein	Q7TSF1	Desmoglein-1-beta OS=Mus musculus GN=Dsg1b PE=1 SV=1	0.001	1	1	1	1	1	1060	114.4	4.84	1	0						Not Found	High	2.74	6	0.00532387	2		0
1119	FALSE	High	Master Protein	P48771	Cytochrome c oxidase subunit 7A2, mitochondrial OS=Mus musculus GN=Cox7a2 PE=1 SV=2	0.001	12	1	2	1	1	83	9.3	10.27	1	0	0.279	0.776368	0	262564	73259.9	High	High	2.72	6	0.00531915	2		0
1120	FALSE	High	Master Protein	D3YZZ5	Protein Tmed7 OS=Mus musculus GN=Tmed7 PE=1 SV=1	0.001	8	2	3	2	1	224	25.2	6.89	2	0	0.01	6.31915e-17		102885		High	High	2.72	6	0.00531444	2		0
1121	FALSE	High	Master Protein	P08207	Protein S100-A10 OS=Mus musculus GN=S100a10 PE=1 SV=2	0.001	16	2	4	2	1	97	11.2	6.77	2	0	0.567	0.999973	6.48	681517	412337	High	High	2.71	6	0.00530973	2		0
1122	FALSE	High	Master Protein	D3Z2H9	Protein Tpm3-rs7 OS=Mus musculus GN=Tpm3-rs7 PE=3 SV=1	0.001	12	4	5	4	1	248	29	4.81	4	0	0.159	0.280282	0	1.11905e+06	85154.8	High	High	2.7	6	0.00530504	2		0
1123	FALSE	High	Master Protein	E9PV38	Carboxylic ester hydrolase OS=Mus musculus GN=Ces2g PE=1 SV=1	0.001	2	1	1	1	1	560	62.7	6.04	1	0						High	Not Found	2.68	6	0.00529568	2		0
1124	FALSE	High	Master Protein	A0A087WR34	Protein Gm20379 (Fragment) OS=Mus musculus GN=Gm20379 PE=4 SV=1	0.001	10	1	1	1	1	119	12.8	10.37	1	0						Not Found	High	2.68	6	0.00529101	2		0
1125	FALSE	High	Master Protein	P50543	Protein S100-A11 OS=Mus musculus GN=S100a11 PE=1 SV=1	0.001	16	2	3	2	1	98	11.1	5.45	2	0	0.737	0.931698	0	182359	134323	High	High	2.67	6	0.00528634	2		0
1126	FALSE	High	Master Protein	Q8BGQ7	Alanine--tRNA ligase, cytoplasmic OS=Mus musculus GN=Aars PE=1 SV=1	0.001	2	1	2	1	1	968	106.8	5.67	1	0	0.406	0.937427	0	91692.9	37186.7	High	High	2.66	6	0.00528169	2		0
1127	FALSE	High	Master Protein	P04370	Myelin basic protein OS=Mus musculus GN=Mbp PE=1 SV=2	0.001	10	3	3	3	1	250	27.2	9.58	3	0	0.303	0.809854	0	96893.6	29357.4	High	High	2.64	7	0.00615655	2		0
1128	FALSE	High	Master Protein	F6VUT6	Protein Gm8251 OS=Mus musculus GN=Gm8251 PE=4 SV=1	0.001	0	1	1	1	1	1994	225.8	9.74	1	0	0.607	0.973849	0	149834	90910.8	High	Peak Found	2.61	8	0.00702988	2		0
1129	FALSE	High	Master Protein	Q9CR86	Calcium-regulated heat stable protein 1 OS=Mus musculus GN=Carhsp1 PE=1 SV=1	0.001	30	3	3	3	1	148	16.1	8.21	3	0	0.01	6.31915e-17		72261.3		High	High	2.6	8	0.00702371	2	Acetyl [N-Term]	0
1130	FALSE	High	Master Protein	O70435	Proteasome subunit alpha type-3 OS=Mus musculus GN=Psma3 PE=1 SV=3	0.001	4	1	1	1	1	255	28.4	5.44	1	0	0.01	6.31915e-17		94420.5		High	Not Found	2.59	8	0.00701754	2		0
1131	FALSE	High	Master Protein	Q78IK4	MICOS complex subunit Mic27 OS=Mus musculus GN=Apool PE=1 SV=1	0.001	8	2	2	2	1	265	29.2	9.31	2	0						High	Not Found	2.57	8	0.00701139	2		0
1132	FALSE	High	Master Protein	Q9QXS1	Plectin OS=Mus musculus GN=Plec PE=1 SV=3	0.001	1	3	3	3	1	4691	533.9	5.96	3	0	0.92	0.892801	0.09	415551	382057	High	High	2.57	8	0.00700525	2		0
1133	FALSE	High	Master Protein	O08601	Microsomal triglyceride transfer protein large subunit OS=Mus musculus GN=Mttp PE=1 SV=2	0.001	1	1	1	1	1	894	99	7.62	1	0						Not Found	High	2.56	8	0.00699913	2		0
1134	FALSE	High	Master Protein	O55111	Desmoglein-2 OS=Mus musculus GN=Dsg2 PE=1 SV=3	0.001	1	1	1	1	1	1122	122.3	5.3	1	0						Not Found	High	2.55	8	0.00699301	2		0
1135	FALSE	High	Master Protein	Q9WTR5	Cadherin-13 OS=Mus musculus GN=Cdh13 PE=1 SV=2	0.001	2	1	1	1	1	714	78.1	5.12	1	0						Not Found	High	2.52	8	0.0069869	2		0
1136	FALSE	High	Master Protein	Q8CDV7	Ectonucleoside triphosphate diphosphohydrolase 1 OS=Mus musculus GN=Entpd1 PE=1 SV=1	0.001	5	2	2	2	1	539	60.6	6.4	2	0	1.145	0.687928	0	78390.9	89763.7	Peak Found	High	2.51	8	0.0069808	2		0
1137	FALSE	High	Master Protein	P15535	Beta-1,4-galactosyltransferase 1 OS=Mus musculus GN=B4galt1 PE=1 SV=1	0.001	3	1	1	1	1	399	44.4	9.38	1	0						Not Found	High	2.49	8	0.00697472	2		0
1138	FALSE	High	Master Protein	P61953	Guanine nucleotide-binding protein G(I)/G(S)/G(O) subunit gamma-11 OS=Mus musculus GN=Gng11 PE=1 SV=1	0.001	15	1	1	1	1	73	8.5	5.54	1	0	0.01	6.31915e-17		77498.3		High	Not Found	2.47	8	0.00696258	2		0
1139	FALSE	High	Master Protein	Q9DCS9	NADH dehydrogenase [ubiquinone] 1 beta subcomplex subunit 10 OS=Mus musculus GN=Ndufb10 PE=1 SV=3	0.001	5	1	2	1	1	176	21	8.03	1	0	0.353	0.900136	0	212534	75112.1	High	High	2.47	8	0.00695652	2		0
1140	FALSE	High	Master Protein	Q8K442	ATP-binding cassette sub-family A member 8-A OS=Mus musculus GN=Abca8a PE=1 SV=2	0.001	1	1	1	1	1	1620	184.1	7.28	1	0	0.497	0.98037	0	63022.8	31319.3	Peak Found	High	2.44	8	0.00695048	2		0
1141	FALSE	High	Master Protein	A0A0J9YUL3	Septin 11, isoform CRA_b OS=Mus musculus GN=Sept11 PE=1 SV=1	0.001	3	1	2	1	1	432	49.8	6.68	1	0						High	High	2.43	8	0.00694444	2	Acetyl [N-Term]	0
1142	FALSE	High	Master Protein	P01748	Ig heavy chain V region 23 OS=Mus musculus PE=4 SV=1	0.001	21	1	1	1	1	117	12.8	8.88	1	0	0.01	6.31915e-17		113840		High	Not Found	2.43	8	0.00693842	2		0
1143	FALSE	High	Master Protein	Q9Z1P6	NADH dehydrogenase [ubiquinone] 1 alpha subcomplex subunit 7 OS=Mus musculus GN=Ndufa7 PE=1 SV=3	0.001	15	2	2	2	1	113	12.6	10.17	2	0	0.01	6.31915e-17		176052		High	Not Found	2.42	8	0.00693241	2		0
1144	FALSE	High	Master Protein	Q8K3J1	NADH dehydrogenase [ubiquinone] iron-sulfur protein 8, mitochondrial OS=Mus musculus GN=Ndufs8 PE=1 SV=1	0.001	12	2	2	2	1	212	24	6.21	2	0	0.312	0.844761	0	91324.3	28482.5	High	Peak Found	2.41	8	0.00692641	2		0
1145	FALSE	High	Master Protein	Q3UUU2	Far upstream element-binding protein 1 OS=Mus musculus GN=Fubp1 PE=1 SV=1	0.001	5	2	2	2	1	700	74.4	7.74	2	0	0.487	0.973849	0	64488.5	31389.6	High	High	2.37	8	0.00692042	2		0
1146	FALSE	High	Master Protein	P56382	ATP synthase subunit epsilon, mitochondrial OS=Mus musculus GN=Atp5e PE=1 SV=2	0.001	13	1	1	1	1	52	5.8	10.01	1	0						High	Not Found	2.33	8	0.00691443	2		0
1147	FALSE	High	Master Protein	Q922Q8	Leucine-rich repeat-containing protein 59 OS=Mus musculus GN=Lrrc59 PE=1 SV=1	0.001	7	2	2	2	1	307	34.9	9.52	2	0	0.083	0.012451	0	97652	36711.3	High	High	2.32	8	0.00690846	2		0
1148	FALSE	High	Master Protein	P17665	Cytochrome c oxidase subunit 7C, mitochondrial OS=Mus musculus GN=Cox7c PE=1 SV=1	0.001	14	1	2	1	1	63	7.3	11	1	0	0.357	0.900136	0	629122	224849	High	High	2.32	8	0.0069025	2		0
1149	FALSE	High	Master Protein	Q3TVI8	Pre-B-cell leukemia transcription factor-interacting protein 1 OS=Mus musculus GN=Pbxip1 PE=1 SV=2	0.001	2	2	2	2	1	727	81.1	5.36	2	0	0.01	6.31915e-17		86030.8		High	Not Found	2.31	8	0.00689655	2		0
1150	FALSE	High	Master Protein	Q8K4Q8	Collectin-12 OS=Mus musculus GN=Colec12 PE=1 SV=1	0.001	2	1	1	1	1	742	81.3	5.49	1	0						High	Not Found	2.29	8	0.00688468	2		0
1151	FALSE	High	Master Protein	P28474	Alcohol dehydrogenase class-3 OS=Mus musculus GN=Adh5 PE=1 SV=3	0.002	5	2	3	2	1	374	39.5	7.25	2	0	100	6.31915e-17			53594.6	High	High	2.28	9	0.00773861	2		0
1152	FALSE	High	Master Protein	Q792Z1	MCG140784 OS=Mus musculus GN=Try10 PE=1 SV=1	0.002	8	2	3	2	1	246	26.2	5.83	2	0	0.621	0.973849	0	370222	230002	High	High	2.25	9	0.00772532	2		0
1153	FALSE	High	Master Protein	P63005	Platelet-activating factor acetylhydrolase IB subunit alpha OS=Mus musculus GN=Pafah1b1 PE=1 SV=2	0.002	4	1	1	1	1	410	46.6	7.37	1	0						High	Not Found	2.22	9	0.0077187	2		0
1154	FALSE	High	Master Protein	K3W4R2	Myosin-14 OS=Mus musculus GN=Myh14 PE=1 SV=1	0.002	1	2	2	1	1	2000	228.4	5.58	2	0	0.598	0.977505	0	271216	162252	High	High	2.22	9	0.00771208	2		0
1155	FALSE	High	Master Protein	P54869	Hydroxymethylglutaryl-CoA synthase, mitochondrial OS=Mus musculus GN=Hmgcs2 PE=1 SV=2	0.002	2	1	1	1	1	508	56.8	8.41	1	0	100	6.31915e-17			30197.8	Not Found	High	2.21	9	0.00770548	2		0
1156	FALSE	High	Master Protein	P62196	26S protease regulatory subunit 8 OS=Mus musculus GN=Psmc5 PE=1 SV=1	0.002	2	1	1	1	1	406	45.6	7.55	1	0						High	Not Found	2.18	9	0.00769889	2		0
1157	FALSE	High	Master Protein	Q64310	Surfeit locus protein 4 OS=Mus musculus GN=Surf4 PE=1 SV=1	0.002	12	2	2	2	1	269	30.4	7.78	2	0	0.545	0.996826	0	115833	63154.8	High	Peak Found	2.18	9	0.00769231	2		0
1158	FALSE	High	Master Protein	A0A140T8V1	Protein Fabp3-ps1 OS=Mus musculus GN=Fabp3-ps1 PE=3 SV=1	0.002	7	1	1	1	1	133	14.9	7.34	1	0	0.969	0.804436	0	48713	47187.2	Peak Found	High	2.18	9	0.00768574	2	Acetyl [N-Term]	0
1159	FALSE	High	Master Protein	P97443	Histone-lysine N-methyltransferase Smyd1 OS=Mus musculus GN=Smyd1 PE=1 SV=3	0.002	2	1	1	1	1	490	56.5	6.92	1	0						High	Not Found	2.17	9	0.00767918	2		0
1160	FALSE	High	Master Protein	A0A075B5Q1	Protein Ighv2-4 (Fragment) OS=Mus musculus GN=Ighv2-4 PE=4 SV=1	0.002	19	2	3	2	1	116	12.6	8.48	2	0	0.492	0.973849	12.4	587782	255571	High	High	2.09	9	0.00767263	2		0
1161	FALSE	High	Master Protein	Q9D8L3	Signal sequence receptor, delta OS=Mus musculus GN=Ssr4 PE=1 SV=1	0.002	6	1	1	1	1	173	19	5.78	1	0	0.354	0.892801	0	56647.8	20067.3	High	Peak Found	2.07	9	0.0076661	2		0
1162	FALSE	High	Master Protein	A0A1B0GS58	Glutaredoxin-3 OS=Mus musculus GN=Glrx3 PE=1 SV=1	0.002	3	1	1	1	1	374	41.7	6.54	1	0	100	6.31915e-17			190250	Not Found	High	2.05	9	0.00765957	2		0
1163	FALSE	High	Master Protein	Q9QZ85	Interferon-inducible GTPase 1 OS=Mus musculus GN=Iigp1 PE=1 SV=2	0.002	3	1	1	1	1	413	47.5	6.33	1	0	0.912	0.851595	0	30663.9	27955.5	Peak Found	High	2.03	9	0.00765306	2		0
1164	FALSE	High	Master Protein	Q9JIW9	Ras-related protein Ral-B OS=Mus musculus GN=Ralb PE=1 SV=1	0.002	4	1	2	1	1	206	23.3	6.62	1	0	0.601	0.973849	0	69475.1	41765.5	High	High	2.02	9	0.00764656	2		0
1165	FALSE	High	Master Protein	Q9CR62	Mitochondrial 2-oxoglutarate/malate carrier protein OS=Mus musculus GN=Slc25a11 PE=1 SV=3	0.002	11	2	2	2	1	314	34.1	9.94	2	0						High	Not Found	2	10	0.00848896	2		0
1166	FALSE	High	Master Protein	A2ASS6	Titin OS=Mus musculus GN=Ttn PE=1 SV=1	0.002	0	8	10	8	1	35213	3904.1	6.2	8	0	0.975	0.878882	17.12	911710	818489	High	High	2	10	0.00848176	2		0
1167	FALSE	High	Master Protein	E0CZ58	Proteoglycan 4 OS=Mus musculus GN=Prg4 PE=1 SV=1	0.002	3	1	1	1	1	1221	134.5	6.86	1	0	4.575	0.00797588	0	104330	477260	Peak Found	High	1.99	10	0.00847458	2		0
1168	FALSE	High	Master Protein	A0A075B5M4	Protein Igkv4-57-1 (Fragment) OS=Mus musculus GN=Igkv4-57-1 PE=4 SV=1	0.002	13	1	1	1	1	119	12.7	7.11	1	0	0.352	0.892801	0	122047	42989.6	High	Peak Found	1.92	10	0.0084674	2		0
1169	FALSE	High	Master Protein	Q3U0V1	Far upstream element-binding protein 2 OS=Mus musculus GN=Khsrp PE=1 SV=2	0.002	1	1	1	1	1	748	76.7	7.33	1	0	0.913	0.843368	0	23167.1	21154.7	Peak Found	High	1.89	10	0.00846024	2		0
1170	FALSE	High	Master Protein	A0A075B5S4	Protein Ighv3-3 OS=Mus musculus GN=Ighv3-3 PE=4 SV=1	0.002	13	1	2	1	1	98	11.2	6.51	1	0	0.766	0.916254	0	199587	152788	High	Peak Found	1.88	10	0.00845309	2		0
1171	FALSE	High	Master Protein	Q9D8M7	PHD finger protein 10 OS=Mus musculus GN=Phf10 PE=1 SV=4	0.002	1	1	1	1	1	497	55.8	6.61	1	0	0.306	0.804436	0	63236.8	19379.6	High	Peak Found	1.88	10	0.00844595	2		0
1172	FALSE	High	Master Protein	P32020	Non-specific lipid-transfer protein OS=Mus musculus GN=Scp2 PE=1 SV=3	0.002	5	3	3	3	1	547	59.1	7.44	3	0	1.431	0.429295	0	52308.6	74866.3	Peak Found	High	1.87	10	0.00843882	2		0
1173	FALSE	High	Master Protein	Q921M7	Protein FAM49B OS=Mus musculus GN=Fam49b PE=1 SV=1	0.002	3	1	1	1	1	324	36.8	6.06	1	0	0.442	0.970706	0	53954.8	23822.2	Peak Found	High	1.86	10	0.0084317	2		0
1174	FALSE	High	Master Protein	P62746	Rho-related GTP-binding protein RhoB OS=Mus musculus GN=Rhob PE=1 SV=1	0.002	12	1	1	1	1	196	22.1	5.24	1	0						High	Not Found	1.83	11	0.00926706	2		0
1175	FALSE	High	Master Protein	D3YXF5	Oxidation resistance protein 1 OS=Mus musculus GN=C7 PE=1 SV=2	0.002	1	1	1	1	1	845	93.3	6.38	1	0	0.801	0.908016	0	50045.2	40094.8	High	Peak Found	1.83	11	0.00925926	2		0
1176	FALSE	High	Master Protein	P62281	40S ribosomal protein S11 OS=Mus musculus GN=Rps11 PE=1 SV=3	0.002	6	1	3	1	1	158	18.4	10.3	1	0	0.598	0.978369	0	71263.9	42583.6	High	High	1.82	11	0.00925147	2		0
1177	FALSE	High	Master Protein	Q9DCJ9	N-acetylneuraminate lyase OS=Mus musculus GN=Npl PE=1 SV=1	0.002	7	1	1	1	1	320	35.1	8.03	1	0	1.142	0.661494	0	48528.1	55409.2	Peak Found	High	1.79	11	0.0092437	2		0
1178	FALSE	High	Master Protein	Q9D1Q6	Endoplasmic reticulum resident protein 44 OS=Mus musculus GN=Erp44 PE=1 SV=1	0.002	3	1	1	1	1	406	46.8	5.27	1	0	100	6.31915e-17			28595.5	Not Found	High	1.79	11	0.00923594	2		0
1179	FALSE	High	Master Protein	P56393	Cytochrome c oxidase subunit 7B, mitochondrial OS=Mus musculus GN=Cox7b PE=3 SV=1	0.002	10	1	1	1	1	80	9	10.27	1	0	0.01	6.31915e-17		560078		High	Not Found	1.79	11	0.00922819	2		0
1180	FALSE	High	Master Protein	G3UWH0	MCG7641, isoform CRA_b OS=Mus musculus GN=Sec61g PE=1 SV=1	0.002	13	1	2	1	1	100	11.5	11.24	1	0	0.631	0.973849	0	145839	91980.6	High	High	1.78	11	0.00922045	2		0
1181	FALSE	High	Master Protein	P42932	T-complex protein 1 subunit theta OS=Mus musculus GN=Cct8 PE=1 SV=3	0.002	2	1	1	1	1	548	59.5	5.62	1	0						High	Not Found	1.78	11	0.00921273	2		0
1182	FALSE	High	Master Protein	S4R1S4	Receptor-type tyrosine-protein phosphatase C OS=Mus musculus GN=Ptprc PE=1 SV=1	0.002	1	1	2	1	1	1293	144.7	5.94	1	0	0.205	0.427572	0	100603	20587.8	High	Peak Found	1.77	11	0.00920502	2		0
1183	FALSE	High	Master Protein	Q6PDI5	Proteasome-associated protein ECM29 homolog OS=Mus musculus GN=Ecm29 PE=1 SV=3	0.002	1	3	4	3	1	1840	203.6	7.06	3	0	0.865	0.908016	27.88	752564	551455	High	High	1.74	11	0.00919732	2		0
1184	FALSE	High	Master Protein	Q8K124	Pleckstrin homology domain-containing family O member 2 OS=Mus musculus GN=Plekho2 PE=1 SV=1	0.002	3	1	1	1	1	495	53.8	5.5	1	0	0.457	0.970706	0	58836.2	26902.2	High	Peak Found	1.74	11	0.00918964	2		0
1185	FALSE	High	Master Protein	P80314	T-complex protein 1 subunit beta OS=Mus musculus GN=Cct2 PE=1 SV=4	0.002	2	1	1	1	1	535	57.4	6.4	1	0						High	Not Found	1.72	11	0.00918197	2		0
1186	FALSE	High	Master Protein	D3Z2F8	Actin-related protein 2/3 complex subunit 3 OS=Mus musculus GN=Arpc3 PE=1 SV=1	0.002	5	1	2	1	1	163	18.9	8.79	1	0	0.01	6.31915e-17		93718.1		High	High	1.7	12	0.01	2		0
1187	FALSE	High	Master Protein	Q02111	Protein kinase C theta type OS=Mus musculus GN=Prkcq PE=1 SV=1	0.002	1	1	1	1	1	707	81.5	7.71	1	0						High	Not Found	1.7	12	0.00999167	2		0
1188	FALSE	High	Master Protein	A2ADB0	Msx2-interacting protein OS=Mus musculus GN=Spen PE=1 SV=1	0.002	1	1	2	1	1	3643	398.3	8.54	1	0						Not Found	High	1.69	12	0.00998336	2		0
1189	FALSE	High	Master Protein	E9PVG8	Protein 9530053A07Rik OS=Mus musculus GN=9530053A07Rik PE=1 SV=1	0.002	0	1	2	1	1	2581	280	6.18	1	0	0.527	0.991557	0	4927562	2.59648e+06	High	High	1.68	12	0.00997506	2		0
1190	FALSE	High	Master Protein	E9PX52	Arf-GAP with SH3 domain, ANK repeat and PH domain-containing protein 2 OS=Mus musculus GN=Asap2 PE=1 SV=1	0.002	1	1	2	1	1	1000	111.1	6.8	1	0	0.558	0.994152	0	8290717	4628698	High	High	1.64	12	0.00996678	2		0
1191	FALSE	High	Master Protein	Q91VZ6	Stromal membrane-associated protein 1 OS=Mus musculus GN=Smap1 PE=1 SV=1	0.002	2	1	1	1	1	440	47.6	8.51	1	0						High	Not Found	1.63	12	0.00995851	2		0
1192	FALSE	High	Master Protein	Q3UH59	Myosin-10 OS=Mus musculus GN=Myh10 PE=1 SV=1	0.003	0	1	1	1	1	2013	233.3	5.57	1	0						High	Not Found	1.61	13	0.0107794	1		0
1193	FALSE	High	Master Protein	Q61468	Mesothelin OS=Mus musculus GN=Msln PE=1 SV=1	0.003	2	1	2	1	1	625	69.4	7.59	1	0	0.735	0.938644	0	89709.6	65906.8	High	High	1.6	13	0.0107705	1		0
1194	FALSE	High	Master Protein	Q8C8R3	Ankyrin-2 OS=Mus musculus GN=Ank2 PE=1 SV=2	0.003	0	2	2	2	1	3898	426	5.17	2	0	0.565	0.998578	0	624265	352911	High	Peak Found	1.56	14	0.0115894	1		0
1195	FALSE	High	Master Protein	A0A0B4J1I8	Protein Igkv4-59 (Fragment) OS=Mus musculus GN=Igkv4-59 PE=4 SV=1	0.003	7	1	2	1	1	117	12.7	7.97	1	0	0.417	0.950574	0	537896	224237	High	High	1.52	15	0.0124069	1		0
1196	FALSE	High	Master Protein	Q9CQW1	Synaptobrevin homolog YKT6 OS=Mus musculus GN=Ykt6 PE=1 SV=1	0.003	5	1	1	1	1	198	22.3	6.35	1	0						Not Found	High	1.52	15	0.0123967	1		0
1197	FALSE	High	Master Protein	Q60952	Centrosome-associated protein CEP250 OS=Mus musculus GN=Cep250 PE=1 SV=4	0.003	0	1	1	1	1	2414	276.6	5.07	1	0						High	Peak Found	1.52	15	0.0123865	1		0
1198	FALSE	High	Master Protein	O08795	Glucosidase 2 subunit beta OS=Mus musculus GN=Prkcsh PE=1 SV=1	0.003	2	1	2	1	1	521	58.8	4.46	1	0	0.01	6.31915e-17		90695.1		High	High	1.51	15	0.0123762	1		0
1199	FALSE	High	Master Protein	Q5DTH5	Teashirt homolog 1 OS=Mus musculus GN=Tshz1 PE=1 SV=2	0.003	2	2	2	2	1	1084	118.5	7.23	2	0	0.26	0.693107	0	4.1764e+06	1.08544e+06	High	Peak Found	1.51	15	0.012366	1		0
1200	FALSE	High	Master Protein	H7BWZ9	Protein dopey-1 OS=Mus musculus GN=Dopey1 PE=1 SV=1	0.003	1	2	3	2	1	2462	276.5	6.42	2	0	0.634	0.973849	35	283573	136652	High	High	1.51	15	0.0123558	1		0
1201	FALSE	High	Master Protein	P56379	6.8 kDa mitochondrial proteolipid OS=Mus musculus GN=Mp68 PE=1 SV=1	0.003	14	1	2	1	1	58	6.7	9.99	1	0	100	6.31915e-17			77074.8	High	High	1.5	15	0.0123457	1		0
1202	FALSE	High	Master Protein	A6PWS5	Gelsolin (Fragment) OS=Mus musculus GN=Gsn PE=1 SV=1	0.004	4	1	1	1	1	251	28	7.02	1	0	0.01	6.31915e-17		103125		High	Not Found	1.49	16	0.0131579	1		0
1203	FALSE	High	Master Protein	Q9D023	Mitochondrial pyruvate carrier 2 OS=Mus musculus GN=Mpc2 PE=1 SV=1	0.004	9	1	2	1	1	127	14.3	10.61	1	0	0.421	0.949123	0	95373.8	40143.5	High	High	1.49	16	0.0131471	1		0
1204	FALSE	High	Master Protein	P62334	26S protease regulatory subunit 10B OS=Mus musculus GN=Psmc6 PE=1 SV=1	0.004	3	1	1	1	1	389	44.1	7.49	1	0	0.01	6.31915e-17		145076		High	Not Found	1.47	16	0.0131363	1		0
1205	FALSE	High	Master Protein	Q9EPK2	Protein XRP2 OS=Mus musculus GN=Rp2 PE=1 SV=3	0.005	2	1	1	1	1	347	39.4	5.24	1	0						High	Not Found	1.45	18	0.0147662	1		0
1206	FALSE	High	Master Protein	Q9DBR7	Protein phosphatase 1 regulatory subunit 12A OS=Mus musculus GN=Ppp1r12a PE=1 SV=2	0.005	1	1	1	1	1	1029	114.9	5.49	1	0						High	Not Found	1.41	18	0.014742	1		0
1207	FALSE	High	Master Protein	P55821	Stathmin-2 OS=Mus musculus GN=Stmn2 PE=1 SV=1	0.005	9	2	3	2	1	179	20.8	8.32	2	0	0.01	6.31915e-17		89818.6		High	High	1.41	18	0.01473	1		0
1208	FALSE	High	Master Protein	Q6ZWQ7	Signal peptidase complex subunit 3 OS=Mus musculus GN=Spcs3 PE=1 SV=1	0.005	5	1	1	1	1	180	20.3	8.62	1	0	0.896	0.900136	0	816009	730885	High	Peak Found	1.39	18	0.0147179	1		0
1209	FALSE	High	Master Protein	Q64459	Cytochrome P450 3A11 OS=Mus musculus GN=Cyp3a11 PE=1 SV=1	0.005	2	1	1	1	1	504	57.8	8.82	1	0						Peak Found	High	1.38	18	0.0147059	1		0
1210	FALSE	High	Master Protein	F8WI88	PEST proteolytic signal-containing nuclear protein OS=Mus musculus GN=Pcnp PE=1 SV=1	0.005	4	1	1	1	1	189	20.2	6.35	1	0	100	6.31915e-17			20430.9	Not Found	High	1.34	18	0.0146939	1		0
1211	FALSE	High	Master Protein	A0A0G2JFZ3	Protein Igkv19-93 (Fragment) OS=Mus musculus GN=Igkv19-93 PE=1 SV=4	0.005	7	1	1	1	1	115	12.8	8.29	1	0						High	Not Found	1.33	19	0.0154976	1		0

## Sheet: C. helleri_Plasma EV_Quant File
Supplementary Table S4B. Quant file produced from LC-MS
No.	Checked	Protein FDR Confidence: Combined	Master	Accession	Description	Exp. q-value: Combined	Sum PEP Score	Coverage [%]	# Peptides	# PSMs	# Unique Peptides	# AAs	MW [kDa]	calc. pI	Score Sequest HT: Sequest HT	# Peptides (by Search Engine): Sequest HT	Biological Process	Cellular Component	Molecular Function	Pfam IDs	Entrez Gene ID	Ensembl Gene ID	Gene Symbol	Chromosome	KEGG Pathways	Reactome Pathways	WikiPathways	# Protein Pathway Groups	# Razor Peptides	Abundance Ratio: (F1) / (F2)	Abundance Ratio Adj. P-Value: (F1) / (F2)	Abundances (Grouped): F2	Abundances (Grouped): F1	Found in Sample: [S2] F2: Sample	Found in Sample: [S1] F1: Sample	# Protein Groups	Modifications
1	FALSE	High	Master Protein	E9Q414	Apolipoprotein B-100 OS=Mus musculus OX=10090 GN=Apob PE=1 SV=1	0	712.002	29	108	367	108	4505	509.1	6.81	875.18	108	cell organization and biogenesis;cellular component movement;metabolic process;regulation of biological process;response to stimulus;transport	cytoplasm;cytosol;endoplasmic reticulum;extracellular;membrane;organelle lumen	protein binding;transporter activity	Pf01347, Pf06448, Pf09172, Pf12491	238055	ENSMUSG00000020609.14	Apob	12	Vitamin digestion and absorption; Fat digestion and absorption	Chylomicron clearance; Platelet sensitization by LDL; Cell surface interactions at the vascular wall; Post-translational protein phosphorylation; Scavenging by Class A Receptors; Chylomicron assembly; Signaling by GPCR; VLDL assembly; Scavenging by Class H Receptors; Chylomicron remodeling; Regulation of Insulin-like Growth Factor (IGF) transport and uptake by Insulin-like Growth Factor Binding P…		41	0	1.159	0.998833	7.81657e+08	9.05648e+08	High	High	1
2	FALSE	High	Master Protein	A0A087WSN6	Fibronectin OS=Mus musculus OX=10090 GN=Fn1 PE=1 SV=1	0	664.439	47	69	350	68	2296	252.9	6.07	1006.85	69	cell differentiation;cell organization and biogenesis;cellular component movement;defense response;metabolic process;regulation of biological process;response to stimulus	extracellular;membrane	enzyme regulator activity;metal ion binding;protein binding	Pf00039, Pf00040, Pf00041	14268	ENSMUSG00000026193.15	Fn1	1			Focal Adhesion-PI3K-Akt-mTOR-signaling pathway; Inflammatory Response Pathway; Regulation of Actin Cytoskeleton; Focal Adhesion	4	1	1.088	0.983332	9.86289e+08	1.07351e+09	High	High	1
3	FALSE	High	Master Protein	P01027	Complement C3 OS=Mus musculus OX=10090 GN=C3 PE=1 SV=3	0	595.708	49	71	645	71	1663	186.4	6.73	1610.83	71	cell organization and biogenesis;coagulation;defense response;metabolic process;regulation of biological process;response to stimulus	extracellular	enzyme regulator activity;protein binding	Pf00207, Pf01759, Pf01821, Pf01835, Pf07677, Pf07678, Pf07703, Pf10569, Pf11974	12266	ENSMUSG00000024164.15	C3	17	Staphylococcus aureus infection; Leishmaniasis; Phagosome; Herpes simplex infection; Legionellosis; Complement and coagulation cascades; Tuberculosis; Viral carcinogenesis; Chagas disease (American trypanosomiasis); Systemic lupus erythematosus; Pertussis	Regulation of Insulin-like Growth Factor (IGF) transport and uptake by Insulin-like Growth Factor Binding Proteins (IGFBPs); Regulation of Complement cascade; Peptide ligand-binding receptors; G alpha (i) signalling events; Activation of C3 and C5; Post-translational protein phosphorylation; Alternative complement activation; Neutrophil degranulation; Immunoregulatory interactions between a Lymph…	Complement Activation, Classical Pathway; TYROBP Causal Network; Complement and Coagulation Cascades	35	0	1.119	0.992002	4.13506e+09	4.62556e+09	High	High	1
4	FALSE	High	Master Protein	P28665	Murinoglobulin-1 OS=Mus musculus OX=10090 GN=Mug1 PE=1 SV=3	0	549.433	38	41	365	41	1476	165.2	6.42	1030.87	41	regulation of biological process	extracellular	enzyme regulator activity	Pf00207, Pf01835, Pf07677, Pf07678, Pf07703, Pf10569, Pf11974, Pf13249	17836	ENSMUSG00000059908.9	Mug1	6				0	0	0.684	0.906503	1.67221e+09	1.144e+09	High	High	1
5	FALSE	High	Master Protein	P07724	Serum albumin OS=Mus musculus OX=10090 GN=Alb PE=1 SV=3	0	507.225	70	38	827	38	608	68.6	6.07	2432.07	38	cell communication;regulation of biological process;response to stimulus;transport	cytoplasm;endoplasmic reticulum;extracellular;Golgi;nucleus	DNA binding;metal ion binding;protein binding	Pf00273	11657	ENSMUSG00000029368.10	Alb	5	Thyroid hormone synthesis	Regulation of Insulin-like Growth Factor (IGF) transport and uptake by Insulin-like Growth Factor Binding Proteins (IGFBPs); Post-translational protein phosphorylation; Recycling of bile acids and salts; Platelet degranulation ; Transport of organic anions; HDL remodeling; Scavenging of heme from plasma		24	0	0.515	0.778811	1.54292e+10	7.9525e+09	High	High	1
6	FALSE	High	Master Protein	Q8R429	Sarcoplasmic/endoplasmic reticulum calcium ATPase 1 OS=Mus musculus OX=10090 GN=Atp2a1 PE=1 SV=1	0	393.528	45	36	160	23	994	109.4	5.22	446.83	36	cell organization and biogenesis;cellular homeostasis;regulation of biological process;response to stimulus;transport	endoplasmic reticulum;membrane;mitochondrion	catalytic activity;metal ion binding;nucleotide binding;protein binding;transporter activity	Pf00122, Pf00689, Pf00690, Pf00702, Pf08282, Pf12710, Pf13246	11937	ENSMUSG00000030730.12	Atp2a1	7	Alzheimer's disease; cGMP-PKG signaling pathway; Calcium signaling pathway; Pancreatic secretion	Ion transport by P-type ATPases; Ion homeostasis; Reduction of cytosolic Ca++ levels	Alzheimers Disease	15	14	0.122	0.0461712	1.44969e+09	1.76298e+08	High	High	1
7	FALSE	High	Master Protein	P06909	Complement factor H OS=Mus musculus OX=10090 GN=Cfh PE=1 SV=2	0	355.806	42	36	149	35	1234	139	6.99	431.99	36	defense response;metabolic process;regulation of biological process;response to stimulus	cytoplasm;extracellular;membrane;nucleus	protein binding	Pf00084	12628	ENSMUSG00000026365.15	Cfh	1	Staphylococcus aureus infection; Complement and coagulation cascades	Regulation of Complement cascade	Complement and Coagulation Cascades	7	1	1.543	0.965372	3.84549e+08	5.93282e+08	High	High	1
8	FALSE	High	Master Protein	Q921I1	Serotransferrin OS=Mus musculus OX=10090 GN=Tf PE=1 SV=1	0	345.941	59	35	289	2	697	76.7	7.18	781.83	35	cell differentiation;cell organization and biogenesis;cellular homeostasis;metabolic process;regulation of biological process;response to stimulus;transport	cell surface;endosome;extracellular;membrane	metal ion binding;protein binding;transporter activity	Pf00405, Pf12974	22041	ENSMUSG00000032554.15	Trf	9	Mineral absorption; HIF-1 signaling pathway	Regulation of Insulin-like Growth Factor (IGF) transport and uptake by Insulin-like Growth Factor Binding Proteins (IGFBPs); Post-translational protein phosphorylation; Platelet degranulation ; Cargo recognition for clathrin-mediated endocytosis; Transferrin endocytosis and recycling	Iron Homeostasis	18	0	1.32	0.972564	99942282	1.31899e+08	High	High	1
9	FALSE	High	Master Protein	E9Q035	Predicted gene 20425 OS=Mus musculus OX=10090 GN=Gm20425 PE=4 SV=1	0	333.129	43	35	271	2	978	107.7	7.77	723.18	35	regulation of biological process;response to stimulus	extracellular;membrane	nucleotide binding	Pf00009, Pf00025, Pf00405, Pf01926, Pf09439, Pf12974		ENSMUSG00000090639.1		9		Regulation of Insulin-like Growth Factor (IGF) transport and uptake by Insulin-like Growth Factor Binding Proteins (IGFBPs); Post-translational protein phosphorylation; Platelet degranulation ; Cargo recognition for clathrin-mediated endocytosis; Transferrin endocytosis and recycling		15	35	0.896	0.965372	1.72354e+09	1.54453e+09	Not Found	High	1
10	FALSE	High	Master Protein	Q61838	Pregnancy zone protein OS=Mus musculus OX=10090 GN=Pzp PE=1 SV=3	0	327.889	39	40	202	40	1495	165.7	6.68	524.08	40	regulation of biological process	extracellular	enzyme regulator activity;protein binding	Pf00207, Pf01835, Pf07677, Pf07678, Pf07703, Pf10569, Pf11974, Pf13249	11287	ENSMUSG00000030359.14	Pzp	6				0	0	0.617	0.864342	8.97249e+08	5.53569e+08	High	High	1
11	FALSE	High	Master Protein	E9PVD2	Inter alpha-trypsin inhibitor, heavy chain 4 OS=Mus musculus OX=10090 GN=Itih4 PE=1 SV=1	0	280.746	37	30	327	1	941	104.5	6.4	896.02	30	defense response;metabolic process;regulation of biological process;response to stimulus	cytoplasm;extracellular;membrane	enzyme regulator activity;metal ion binding;protein binding	Pf00092, Pf06668, Pf08487, Pf13519, Pf13768	16427	ENSMUSG00000021922.15	Itih4	14				0	31	3.319	0.608538	9.76905e+08	3.24208e+09	High	High	1
12	FALSE	High	Master Protein	A6X935	Inter alpha-trypsin inhibitor, heavy chain 4 OS=Mus musculus OX=10090 GN=Itih4 PE=1 SV=2	0	278.782	37	30	318	1	942	104.6	6.4	873.69	30	defense response;metabolic process;regulation of biological process;response to stimulus	cytoplasm;extracellular;membrane	enzyme regulator activity;metal ion binding;protein binding	Pf00092, Pf06668, Pf08487, Pf13519, Pf13768	16427	ENSMUSG00000021922.15	Itih4	14		Platelet degranulation		4	0	2.697	0.756734	1.31657e+07	3.55013e+07	High	High	1
13	FALSE	High	Master Protein	P13020	Gelsolin OS=Mus musculus OX=10090 GN=Gsn PE=1 SV=3	0	265.834	35	22	182	22	780	85.9	6.18	503.61	22	cell death;cell organization and biogenesis;metabolic process;regulation of biological process;response to stimulus;transport	cytoplasm;cytoskeleton;cytosol;extracellular;membrane;nucleus	metal ion binding;protein binding	Pf00626	227753	ENSMUSG00000026879.14	Gsn	2	Fc gamma R-mediated phagocytosis; Viral carcinogenesis; Regulation of actin cytoskeleton	Neutrophil degranulation; Caspase-mediated cleavage of cytoskeletal proteins	Regulation of Actin Cytoskeleton	12	0	0.616	0.864342	1.2059e+09	7.42977e+08	High	High	1
14	FALSE	High	Master Protein	A0A0A0MQF6	Glyceraldehyde-3-phosphate dehydrogenase OS=Mus musculus OX=10090 GN=Gapdh PE=1 SV=1	0	258.791	53	16	296	1	359	38.6	8.97	844.68	16	cell death;cell organization and biogenesis;defense response;development;metabolic process;regulation of biological process;response to stimulus	cytoplasm;cytoskeleton;cytosol;membrane;mitochondrion;nucleus	catalytic activity;enzyme regulator activity;nucleotide binding;protein binding	Pf00044, Pf02800	14433	ENSMUSG00000057666.18	Gapdh	6			Glycolysis and Gluconeogenesis	1	23	0.48	0.738044	4.24713e+09	2.03912e+09	High	High	1
15	FALSE	High	Master Protein	S4R1W1	Glyceraldehyde-3-phosphate dehydrogenase OS=Mus musculus OX=10090 GN=Gm3839 PE=1 SV=1	0	248.384	57	16	289	1	333	35.8	8.03	809.03	16	metabolic process		catalytic activity;nucleotide binding	Pf00044, Pf02800		ENSMUSG00000097148.2		14				0	0	0.339	0.543306	2.85689e+06	967171	High	High	1
16	FALSE	High	Master Protein	P35441	Thrombospondin-1 OS=Mus musculus OX=10090 GN=Thbs1 PE=1 SV=1	0	242.964	37	36	104	36	1170	129.6	4.96	239.71	36	cell organization and biogenesis;cellular component movement;defense response;metabolic process;regulation of biological process;response to stimulus	cell surface;cytoplasm;endoplasmic reticulum;extracellular	metal ion binding;protein binding	Pf00090, Pf00093, Pf02210, Pf02412, Pf05735, Pf12947, Pf14828	21825		Thbs1	2			TGF Beta Signaling Pathway; Focal Adhesion-PI3K-Akt-mTOR-signaling pathway; Inflammatory Response Pathway; Focal Adhesion	4	0	0.484	0.743186	3.8618e+08	1.86931e+08	High	High	1
17	FALSE	High	Master Protein	P06728	Apolipoprotein A-IV OS=Mus musculus OX=10090 GN=Apoa4 PE=1 SV=3	0	219.988	48	18	271	18	395	45	5.47	703.89	18	cell organization and biogenesis;defense response;metabolic process;regulation of biological process;response to stimulus;transport	cell surface;cytosol;extracellular	antioxidant activity;catalytic activity;enzyme regulator activity;metal ion binding;protein binding;transporter activity	Pf01442, Pf07902	11808	ENSMUSG00000032080.6	Apoa4	9	Vitamin digestion and absorption; Fat digestion and absorption	Chylomicron remodeling; Chylomicron assembly; Signaling by GPCR; Retinoid metabolism and transport	Statin Pathway	16	0	0.931	0.965372	2.14106e+09	1.99342e+09	High	High	1
18	FALSE	High	Master Protein	P20918	Plasminogen OS=Mus musculus OX=10090 GN=Plg PE=1 SV=3	0	209.88	44	28	96	28	812	90.7	6.6	225.88	28	cell differentiation;cell organization and biogenesis;cellular component movement;cellular homeostasis;coagulation;metabolic process;regulation of biological process	cell surface;extracellular;membrane	catalytic activity;protein binding	Pf00024, Pf00051, Pf00089, Pf09342, Pf13365	18815	ENSMUSG00000059481.4	Plg	17	Complement and coagulation cascades; Influenza A; Staphylococcus aureus infection; Neuroactive ligand-receptor interaction	Regulation of Insulin-like Growth Factor (IGF) transport and uptake by Insulin-like Growth Factor Binding Proteins (IGFBPs); LDL remodeling; Plasma lipoprotein remodeling; Dissolution of Fibrin Clot; Platelet degranulation ; Signaling by PDGF; Activation of Matrix Metalloproteinases	Complement and Coagulation Cascades; Blood Clotting Cascade	23	0	0.918	0.965372	3.83429e+08	3.51838e+08	High	High	1
19	FALSE	High	Master Protein	P29699	Alpha-2-HS-glycoprotein OS=Mus musculus OX=10090 GN=Ahsg PE=1 SV=1	0	208.919	44	9	262	9	345	37.3	6.51	1150.74	9	cell organization and biogenesis;defense response;regulation of biological process;response to stimulus	extracellular;Golgi	enzyme regulator activity	Pf00031	11625	ENSMUSG00000022868.5	Ahsg	16		Regulation of Insulin-like Growth Factor (IGF) transport and uptake by Insulin-like Growth Factor Binding Proteins (IGFBPs); Platelet degranulation ; Neutrophil degranulation; Post-translational protein phosphorylation		11	0	1.642	0.95499	2.59596e+09	4.26128e+09	High	High	1
20	FALSE	High	Master Protein	P19221	Prothrombin OS=Mus musculus OX=10090 GN=F2 PE=1 SV=1	0	208.641	44	21	158	21	618	70.2	6.43	418.71	21	cellular homeostasis;coagulation;defense response;metabolic process;regulation of biological process;response to stimulus	extracellular	catalytic activity;metal ion binding;protein binding;receptor activity;signal transducer activity	Pf00051, Pf00089, Pf00594, Pf09342, Pf09396	14061	ENSMUSG00000027249.15	F2	2	Neuroactive ligand-receptor interaction; Complement and coagulation cascades; Regulation of actin cytoskeleton	Regulation of Complement cascade; Platelet Aggregation (Plug Formation); Cell surface interactions at the vascular wall; Common Pathway of Fibrin Clot Formation; Gastrin-CREB signalling pathway via PKC and MAPK; Regulation of Insulin-like Growth Factor (IGF) transport and uptake by Insulin-like Growth Factor Binding Proteins (IGFBPs); Peptide ligand-binding receptors; Removal of aminoterminal pro…	Complement and Coagulation Cascades; Blood Clotting Cascade; Regulation of Actin Cytoskeleton	34	0	0.723	0.912566	5.56384e+08	4.02072e+08	High	High	1
21	FALSE	High	Master Protein	P06684	Complement C5 OS=Mus musculus OX=10090 GN=C5 PE=1 SV=2	0	203.657	26	35	85	35	1680	188.8	6.81	192.97	35	defense response;metabolic process;regulation of biological process;response to stimulus	extracellular	enzyme regulator activity;protein binding	Pf00207, Pf01759, Pf01821, Pf01835, Pf07677, Pf07678, Pf07703, Pf11974	15139	ENSMUSG00000026874.10	Hc	2	Complement and coagulation cascades; Pertussis; Prion diseases; Herpes simplex infection; Systemic lupus erythematosus; Staphylococcus aureus infection	Regulation of Complement cascade; Peptide ligand-binding receptors; G alpha (i) signalling events; Activation of C3 and C5; Terminal pathway of complement	Oxidative Damage; Complement Activation, Classical Pathway; Complement and Coagulation Cascades	22	0	1.024	0.972564	1.67654e+08	1.71674e+08	High	High	1
22	FALSE	High	Master Protein	P60710	Actin, cytoplasmic 1 OS=Mus musculus OX=10090 GN=Actb PE=1 SV=1	0	200.138	56	14	139	8	375	41.7	5.48	398.73	14	cell organization and biogenesis;response to stimulus	cytoplasm;cytoskeleton;cytosol;membrane;nucleus	DNA binding;nucleotide binding;protein binding	Pf00022	11461	ENSMUSG00000029580.14	Actb	5	Dilated cardiomyopathy; Bacterial invasion of epithelial cells; Focal adhesion; Viral myocarditis; Hypertrophic cardiomyopathy (HCM); Thyroid hormone signaling pathway; Phagosome; Apoptosis; Platelet activation; Tight junction; Arrhythmogenic right ventricular cardiomyopathy (ARVC); Rap1 signaling pathway; Leukocyte transendothelial migration; Proteoglycans in cancer; Gastric acid secretion; Infl…	Interaction between L1 and Ankyrins; DNA Damage Recognition in GG-NER; VEGFA-VEGFR2 Pathway; Adherens junctions interactions; UCH proteinases; Regulation of actin dynamics for phagocytic cup formation; B-WICH complex positively regulates rRNA expression; RHO GTPases activate IQGAPs; Formation of annular gap junctions; RHO GTPases Activate Formins; Recycling pathway of L1; RHO GTPases Activate WAS…	Myometrial Relaxation and Contraction Pathways; Regulation of Actin Cytoskeleton; Focal Adhesion	68	9	0.733	0.912566	6.93028e+08	5.07749e+08	High	High	1
23	FALSE	High	Master Protein	Q06890	Clusterin OS=Mus musculus OX=10090 GN=Clu PE=1 SV=1	0	197.598	33	15	175	15	448	51.6	5.67	503.8	15	cell organization and biogenesis;cell proliferation;metabolic process;regulation of biological process;response to stimulus;transport	cell surface;cytoplasm;cytosol;endoplasmic reticulum;extracellular;membrane;mitochondrion;nucleus	catalytic activity;protein binding	Pf01093	12759	ENSMUSG00000022037.14	Clu	14	Complement and coagulation cascades	Regulation of Complement cascade; Platelet degranulation ; Terminal pathway of complement; Antimicrobial peptides		11	0	1.385	0.966254	1.34752e+09	1.86609e+09	High	High	1
24	FALSE	High	Master Protein	P07759	Serine protease inhibitor A3K OS=Mus musculus OX=10090 GN=Serpina3k PE=1 SV=2	0	185.809	39	15	164	5	418	46.9	5.16	561.86	15	regulation of biological process;response to stimulus	extracellular	enzyme regulator activity;protein binding	Pf00079	20714		Serpina3k	12				0	14	0.754	0.912566	6.01732e+08	4.5374e+08	High	High	1
25	FALSE	High	Master Protein	P01029	Complement C4-B OS=Mus musculus OX=10090 GN=C4b PE=1 SV=3	0	178.772	18	27	93	27	1738	192.8	7.53	247.96	27	defense response;metabolic process;regulation of biological process;response to stimulus	extracellular	enzyme regulator activity;protein binding	Pf00207, Pf01759, Pf01821, Pf01835, Pf07677, Pf07678, Pf07703, Pf10569, Pf11974, Pf13249	12268	ENSMUSG00000073418.4	C4b	17	Complement and coagulation cascades; Pertussis; Staphylococcus aureus infection; Systemic lupus erythematosus	Regulation of Complement cascade; Regulation of Insulin-like Growth Factor (IGF) transport and uptake by Insulin-like Growth Factor Binding Proteins (IGFBPs); Activation of C3 and C5; Post-translational protein phosphorylation; Initial triggering of complement	SIDS Susceptibility Pathways; Oxidative Damage; Complement Activation, Classical Pathway; Complement and Coagulation Cascades	18	0	1.136	0.992002	4.05311e+08	4.60425e+08	High	High	1
26	FALSE	High	Master Protein	P21614	Vitamin D-binding protein OS=Mus musculus OX=10090 GN=Gc PE=1 SV=2	0	174.938	46	15	53	15	476	53.6	5.5	159.57	15	metabolic process;transport	cytosol;extracellular	protein binding;transporter activity	Pf00273, Pf09164	14473	ENSMUSG00000035540.12	Gc	5		Vitamin D (calciferol) metabolism		4	0	0.895	0.965372	1.44358e+08	1.29209e+08	High	High	1
27	FALSE	High	Master Protein	P20029	Endoplasmic reticulum chaperone BiP OS=Mus musculus OX=10090 GN=Hspa5 PE=1 SV=3	0	172.654	44	23	108	21	655	72.4	5.16	294.31	23	cell communication;cell death;cell differentiation;cell organization and biogenesis;metabolic process;regulation of biological process;response to stimulus;transport	cell surface;cytoplasm;endoplasmic reticulum;extracellular;membrane;mitochondrion;nucleus;organelle lumen	catalytic activity;nucleotide binding;protein binding	Pf00012, Pf01968, Pf06723	14828	ENSMUSG00000026864.13	Hspa5	2	Prion diseases; Antigen processing and presentation; Protein processing in endoplasmic reticulum; Protein export; Thyroid hormone synthesis		MAPK signaling pathway	6	2	1.888	0.912566	1.66316e+08	3.14087e+08	High	High	1
28	FALSE	High	Master Protein	Q61702	Inter-alpha-trypsin inhibitor heavy chain H1 OS=Mus musculus OX=10090 GN=Itih1 PE=1 SV=2	0	168.535	28	20	93	20	907	101	6.96	277.13	20	metabolic process;regulation of biological process	extracellular	enzyme regulator activity	Pf00092, Pf06668, Pf08487, Pf13519, Pf13768	16424	ENSMUSG00000006529.14	Itih1	14				0	0	0.968	0.966254	1.51389e+08	1.46532e+08	High	High	1
29	FALSE	High	Master Protein	T1E6U1	SVMP-CohPH-3 OS=Crotalus oreganus helleri OX=8741 PE=2 SV=1	0	163.88	32	12	65	2	444	49.6	5.3	183.51	12	metabolic process		catalytic activity;metal ion binding	Pf00200, Pf01421, Pf08516, Pf13574, Pf13582, Pf13583, Pf13688								0	0	0.01	7.61111e-17	9241038		High	Not Found	1
30	FALSE	High	Master Protein	P01872	Immunoglobulin heavy constant mu OS=Mus musculus OX=10090 GN=Ighm PE=1 SV=2	0	163.637	38	15	194	15	454	49.9	7.01	545.34	15	cell organization and biogenesis;defense response;metabolic process;regulation of biological process;response to stimulus;transport	cell surface;cytosol;extracellular;membrane	protein binding;receptor activity;signal transducer activity	Pf07654, Pf07679	16019		Ighm	12				0	0	1.509	0.965372	1.13039e+09	1.70567e+09	High	High	1
31	FALSE	High	Master Protein	P17182	Alpha-enolase OS=Mus musculus OX=10090 GN=Eno1 PE=1 SV=3	0	162.85	55	19	101	7	434	47.1	6.8	253.14	19	metabolic process;regulation of biological process;response to stimulus	cell surface;cytoplasm;cytosol;membrane;nucleus	catalytic activity;DNA binding;metal ion binding;protein binding;RNA binding	Pf00113, Pf03952, Pf13378	13806; 433182	ENSMUSG00000059040.4; ENSMUSG00000063524.13	Eno1; Gm5506; Eno1b	4; 18	HIF-1 signaling pathway; Biosynthesis of amino acids; Metabolic pathways; Glycolysis / Gluconeogenesis; RNA degradation; Carbon metabolism	Gluconeogenesis; Glycolysis	Glycolysis and Gluconeogenesis	12	14	1.382	0.966254	2.31019e+08	3.19261e+08	High	High	1
32	FALSE	High	Master Protein	Q90282	Zinc metalloproteinase-disintegrin-like VAP2B OS=Crotalus atrox OX=8730 PE=1 SV=1	0	162.447	23	12	67	2	609	68.2	5.16	189.74	12	metabolic process	extracellular	catalytic activity;metal ion binding	Pf00200, Pf01421, Pf01562, Pf08516, Pf13574, Pf13582, Pf13583, Pf13688								0	12	0.054	0.00214357	1.13691e+09	6.10449e+07	High	Peak Found	1
33	FALSE	High	Master Protein	Q68FD5	Clathrin heavy chain 1 OS=Mus musculus OX=10090 GN=Cltc PE=1 SV=3	0	161.457	21	26	57	26	1675	191.4	5.69	123.64	26	cell differentiation;cell division;cell organization and biogenesis;metabolic process;regulation of biological process;transport	cytoplasm;cytoskeleton;cytosol;endosome;membrane;mitochondrion;vacuole	protein binding;RNA binding;structural molecule activity	Pf00637, Pf01394, Pf04053, Pf09268, Pf13838	67300	ENSMUSG00000047126.17	Cltc	11	Lysosome; Synaptic vesicle cycle; Endocytosis; Bacterial invasion of epithelial cells; Huntington's disease; Endocrine and other factor-regulated calcium reabsorption	WNT5A-dependent internalization of FZD4; Lysosome Vesicle Biogenesis; Golgi Associated Vesicle Biogenesis; VLDLR internalisation and degradation; Retrograde neurotrophin signalling; WNT5A-dependent internalization of FZD2, FZD5 and ROR2; Recycling pathway of L1; MHC class II antigen presentation; Cargo recognition for clathrin-mediated endocytosis; LDL clearance	IL-7 Signaling Pathway; Kit Receptor Signaling Pathway	38	0	1.423	0.965372	6.97822e+07	9.93106e+07	High	High	1
34	FALSE	High	Master Protein	Q8VCM7	Fibrinogen gamma chain OS=Mus musculus OX=10090 GN=Fgg PE=1 SV=1	0	157.865	65	20	103	20	436	49.4	5.86	214.1	20	cell organization and biogenesis;coagulation;defense response;metabolic process;regulation of biological process;response to stimulus;transport	cell surface;cytoplasm;extracellular	metal ion binding;protein binding;structural molecule activity	Pf00147, Pf08702	99571	ENSMUSG00000033860.13	Fgg	3	Platelet activation; Complement and coagulation cascades; Staphylococcus aureus infection	Regulation of Insulin-like Growth Factor (IGF) transport and uptake by Insulin-like Growth Factor Binding Proteins (IGFBPs); p130Cas linkage to MAPK signaling for integrins; Post-translational protein phosphorylation; Integrin cell surface interactions; Regulation of TLR by endogenous ligand; Common Pathway of Fibrin Clot Formation; GRB2:SOS provides linkage to MAPK signaling for Integrins ; Plat…	Blood Clotting Cascade	26	0	4.47	0.38087	2.5573e+08	1.14321e+09	High	High	1
35	FALSE	High	Master Protein	E9PV24	Fibrinogen alpha chain OS=Mus musculus OX=10090 GN=Fga PE=1 SV=1	0	157.616	30	20	148	20	789	87.4	6.11	398.71	20	cell organization and biogenesis;coagulation;defense response;metabolic process;regulation of biological process;response to stimulus	cell surface;cytoplasm;endoplasmic reticulum;extracellular	metal ion binding;protein binding;structural molecule activity	Pf00147, Pf08702, Pf12160	14161	ENSMUSG00000028001.16	Fga	3	Platelet activation; Complement and coagulation cascades	Regulation of Insulin-like Growth Factor (IGF) transport and uptake by Insulin-like Growth Factor Binding Proteins (IGFBPs); p130Cas linkage to MAPK signaling for integrins; Post-translational protein phosphorylation; Integrin cell surface interactions; Regulation of TLR by endogenous ligand; Common Pathway of Fibrin Clot Formation; GRB2:SOS provides linkage to MAPK signaling for Integrins ; Plat…	Blood Clotting Cascade	25	0	4.299	0.403692	3.97711e+08	1.70992e+09	High	High	1
36	FALSE	High	Master Protein	A0A0R4J038	Kininogen-1 OS=Mus musculus OX=10090 GN=Kng1 PE=1 SV=1	0	156.753	31	16	173	14	661	73.1	6.6	451.31	16	cellular homeostasis;coagulation;defense response;regulation of biological process;response to stimulus	extracellular	enzyme regulator activity;protein binding	Pf00031	16644	ENSMUSG00000022875.17	Kng1	16	Complement and coagulation cascades		ACE Inhibitor Pathway; Complement and Coagulation Cascades	3	2	1.779	0.912566	8.43059e+08	1.49959e+09	High	High	1
37	FALSE	High	Master Protein	Q61704	Inter-alpha-trypsin inhibitor heavy chain H3 OS=Mus musculus OX=10090 GN=Itih3 PE=1 SV=3	0	155.4	23	15	109	15	889	99.3	6.05	267.61	15	metabolic process;regulation of biological process	extracellular	enzyme regulator activity	Pf00092, Pf06668, Pf08487, Pf11443, Pf13519, Pf13768	16426	ENSMUSG00000006522.15	Itih3	14		Platelet degranulation		4	0	3.638	0.533913	1.28269e+08	4.66693e+08	High	High	1
38	FALSE	High	Master Protein	A0A0R4J0I1	MCG1051009 OS=Mus musculus OX=10090 GN=Serpina3k PE=1 SV=1	0	152.377	30	11	132	1	418	46.6	5.16	473.6	11	regulation of biological process;response to stimulus	extracellular	enzyme regulator activity;protein binding	Pf00079	20714	ENSMUSG00000058207.6	Serpina3k	12		Platelet degranulation ; Neutrophil degranulation		7	0	0.01	7.61111e-17	744646		High	Not Found	1
39	FALSE	High	Master Protein	P68372	Tubulin beta-4B chain OS=Mus musculus OX=10090 GN=Tubb4b PE=1 SV=1	0	151.763	51	17	87	1	445	49.8	4.89	212.68	17	cell organization and biogenesis	cytoplasm;cytoskeleton;nucleus	catalytic activity;nucleotide binding;RNA binding;structural molecule activity	Pf00091, Pf03953, Pf10644	227613	ENSMUSG00000036752.4	Tubb4b	2	Gap junction; Phagosome	Anchoring of the basal body to the plasma membrane; Intraflagellar transport; Hedgehog 'on' state; AURKA Activation by TPX2; Loss of Nlp from mitotic centrosomes; Recruitment of mitotic centrosome proteins and complexes; Hedgehog 'off' state; Regulation of PLK1 Activity at G2/M Transition; Neutrophil degranulation; Recruitment of NuMA to mitotic centrosomes		26	21	0.915	0.965372	1.67485e+08	1.53298e+08	High	High	1
40	FALSE	High	Master Protein	Q61703	Inter-alpha-trypsin inhibitor heavy chain H2 OS=Mus musculus OX=10090 GN=Itih2 PE=1 SV=1	0	149.879	22	15	77	15	946	105.9	7.27	189.92	15	metabolic process;regulation of biological process	extracellular	enzyme regulator activity	Pf00092, Pf06668, Pf08487, Pf10138, Pf13519, Pf13768	16425		Itih2	2				0	0	0.999	0.972564	2.89162e+08	2.88859e+08	High	High	1
41	FALSE	High	Master Protein	P29788	Vitronectin OS=Mus musculus OX=10090 GN=Vtn PE=1 SV=2	0	140.068	32	12	108	12	478	54.8	5.88	332.01	12	cell differentiation;cell organization and biogenesis;regulation of biological process;response to stimulus;transport	cytoplasm;endoplasmic reticulum;extracellular;organelle lumen	protein binding;receptor activity	Pf00045, Pf01033	22370	ENSMUSG00000017344.4	Vtn	11	Complement and coagulation cascades; ECM-receptor interaction; PI3K-Akt signaling pathway; Proteoglycans in cancer; Focal adhesion	Regulation of Complement cascade; ECM proteoglycans; Molecules associated with elastic fibres; Syndecan interactions; Integrin cell surface interactions	Primary Focal Segmental Glomerulosclerosis FSGS; Focal Adhesion-PI3K-Akt-mTOR-signaling pathway; Inflammatory Response Pathway; Focal Adhesion	20	0	1.877	0.912566	7.48186e+08	1.4043e+09	High	High	1
42	FALSE	High	Master Protein	P08032	Spectrin alpha chain, erythrocytic 1 OS=Mus musculus OX=10090 GN=Spta1 PE=1 SV=3	0	138.009	14	25	33	25	2415	279.7	5.03	71.71	25	cell organization and biogenesis;metabolic process;regulation of biological process	cytoplasm;cytoskeleton;membrane	metal ion binding;protein binding	Pf00018, Pf00435, Pf07653, Pf08726, Pf14604	20739	ENSMUSG00000026532.7	Spna1; Spta1	1	Apoptosis	RAF/MAP kinase cascade; NCAM signaling for neurite out-growth; Interaction between L1 and Ankyrins; COPI-mediated anterograde transport; Interleukin-20 family signaling		22	0	0.633	0.877456	7.90405e+07	5.0052e+07	High	High	1
43	FALSE	High	Master Protein	Q91X72	Hemopexin OS=Mus musculus OX=10090 GN=Hpx PE=1 SV=2	0	137.845	49	17	151	17	460	51.3	7.8	415.49	17	cellular homeostasis;metabolic process;regulation of biological process;transport	extracellular	metal ion binding;transporter activity	Pf00045	15458	ENSMUSG00000030895.9	Hpx	7		Scavenging of heme from plasma		3	0	2.873	0.723414	5.04335e+08	1.4491e+09	High	High	1
44	FALSE	High	Master Protein	P08113	Endoplasmin OS=Mus musculus OX=10090 GN=Hsp90b1 PE=1 SV=2	0	133.776	32	23	75	22	802	92.4	4.82	185.64	23	cell organization and biogenesis;metabolic process;regulation of biological process;response to stimulus;transport	cytosol;endoplasmic reticulum;extracellular;membrane;nucleus;organelle lumen	nucleotide binding;protein binding;RNA binding	Pf00183, Pf02518, Pf13589	22027	ENSMUSG00000020048.13	Hsp90b1	10	Pathways in cancer; Protein processing in endoplasmic reticulum; Thyroid hormone synthesis; Prostate cancer; PI3K-Akt signaling pathway; Estrogen signaling pathway	Regulation of Insulin-like Growth Factor (IGF) transport and uptake by Insulin-like Growth Factor Binding Proteins (IGFBPs); Post-translational protein phosphorylation; Scavenging by Class A Receptors; Trafficking and processing of endosomal TLR	Focal Adhesion-PI3K-Akt-mTOR-signaling pathway	18	1	1.646	0.954466	1.52072e+08	2.50357e+08	High	High	1
45	FALSE	High	Master Protein	P99024	Tubulin beta-5 chain OS=Mus musculus OX=10090 GN=Tubb5 PE=1 SV=1	0	132.304	51	17	84	3	444	49.6	4.89	207.32	17	cell organization and biogenesis	cytoplasm;cytoskeleton;cytosol;membrane;nucleus	catalytic activity;nucleotide binding;protein binding;structural molecule activity	Pf00091, Pf03953, Pf10644	22154	ENSMUSG00000001525.10	Tubb5	17	Phagosome; Gap junction	Anchoring of the basal body to the plasma membrane; AURKA Activation by TPX2; Loss of Nlp from mitotic centrosomes; Recruitment of mitotic centrosome proteins and complexes; Regulation of PLK1 Activity at G2/M Transition; Neutrophil degranulation; Recruitment of NuMA to mitotic centrosomes		21	1	1.567	0.962585	1.61358e+07	2.52898e+07	High	High	1
46	FALSE	High	Master Protein	P32261	Antithrombin-III OS=Mus musculus OX=10090 GN=Serpinc1 PE=1 SV=1	0	131.765	35	13	70	13	465	52	6.46	173.62	13	coagulation;defense response;regulation of biological process;response to stimulus;transport	extracellular	enzyme regulator activity;protein binding	Pf00079	11905	ENSMUSG00000026715.12	Serpinc1	1	Complement and coagulation cascades	Regulation of Insulin-like Growth Factor (IGF) transport and uptake by Insulin-like Growth Factor Binding Proteins (IGFBPs); Common Pathway of Fibrin Clot Formation; Intrinsic Pathway of Fibrin Clot Formation; Post-translational protein phosphorylation	Complement and Coagulation Cascades	10	0	0.638	0.880315	1.56956e+08	1.00084e+08	High	High	1
47	FALSE	High	Master Protein	P09103	Protein disulfide-isomerase OS=Mus musculus OX=10090 GN=P4hb PE=1 SV=2	0	129.249	36	16	73	16	509	57	4.88	142.82	16	cellular homeostasis;metabolic process;regulation of biological process;response to stimulus	endoplasmic reticulum;membrane;organelle lumen	catalytic activity;metal ion binding;protein binding;RNA binding	Pf00085, Pf01216, Pf13098, Pf13848, Pf13899, Pf13905	18453	ENSMUSG00000025130.11	P4hb	11	Protein processing in endoplasmic reticulum	Regulation of Insulin-like Growth Factor (IGF) transport and uptake by Insulin-like Growth Factor Binding Proteins (IGFBPs); Post-translational protein phosphorylation; Detoxification of Reactive Oxygen Species; Chylomicron assembly; Interleukin-12 family signaling; VLDL assembly; Hedgehog ligand biogenesis; Collagen biosynthesis and modifying enzymes		23	0	2.012	0.89871	1.97389e+08	3.97219e+08	High	High	1
48	FALSE	High	Master Protein	O55143	Sarcoplasmic/endoplasmic reticulum calcium ATPase 2 OS=Mus musculus OX=10090 GN=Atp2a2 PE=1 SV=2	0	126.453	24	22	58	9	1044	114.8	5.34	123.41	22	cell organization and biogenesis;cellular homeostasis;regulation of biological process;response to stimulus;transport	cytoplasm;endoplasmic reticulum;membrane	catalytic activity;metal ion binding;nucleotide binding;protein binding;transporter activity	Pf00122, Pf00689, Pf00690, Pf00702, Pf08282, Pf12710, Pf13246	11938	ENSMUSG00000029467.15	Atp2a2	5	cAMP signaling pathway; cGMP-PKG signaling pathway; Hypertrophic cardiomyopathy (HCM); Alzheimer's disease; Dilated cardiomyopathy; Adrenergic signaling in cardiomyocytes; Pancreatic secretion; Cardiac muscle contraction; Calcium signaling pathway; Thyroid hormone signaling pathway; Arrhythmogenic right ventricular cardiomyopathy (ARVC)	Ion transport by P-type ATPases; Ion homeostasis; Reduction of cytosolic Ca++ levels	Alzheimers Disease; Myometrial Relaxation and Contraction Pathways; Calcium Regulation in the Cardiac Cell	24	0	0.239	0.248271	128770468	3.07409e+07	High	High	1
49	FALSE	High	Master Protein	Q7TMM9	Tubulin beta-2A chain OS=Mus musculus OX=10090 GN=Tubb2a PE=1 SV=1	0	126.29	46	15	74	3	445	49.9	4.89	197.19	15	cell organization and biogenesis	cytoplasm;cytoskeleton;nucleus	catalytic activity;nucleotide binding;structural molecule activity	Pf00091, Pf03953, Pf10644	22151	ENSMUSG00000058672.6	Tubb2a	13	Gap junction; Phagosome	Intraflagellar transport; Hedgehog 'on' state; Hedgehog 'off' state		9	0	8.688	0.0918473	9.85543e+06	8.56212e+07	High	High	1
50	FALSE	High	Master Protein	Q8C196	Carbamoyl-phosphate synthase [ammonia], mitochondrial OS=Mus musculus OX=10090 GN=Cps1 PE=1 SV=2	0	124.967	16	20	43	20	1500	164.5	6.92	102.94	20	cell differentiation;metabolic process;response to stimulus	cytoplasm;membrane;mitochondrion;nucleus	catalytic activity;metal ion binding;nucleotide binding;protein binding	Pf00117, Pf00289, Pf00988, Pf02142, Pf02222, Pf02786, Pf02787, Pf07478, Pf13535, Pf15632	227231	ENSMUSG00000025991.8	Cps1	1	Biosynthesis of amino acids; Alanine, aspartate and glutamate metabolism; Metabolic pathways; Arginine biosynthesis; Carbon metabolism; Nitrogen metabolism	Urea cycle		10	0	1.632	0.95499	5.58652e+07	9.11499e+07	High	High	1
51	FALSE	High	Master Protein	P21550	Beta-enolase OS=Mus musculus OX=10090 GN=Eno3 PE=1 SV=3	0	124.695	47	17	53	12	434	47	7.18	146.44	17	metabolic process;response to stimulus	cytoplasm;cytosol;membrane	catalytic activity;metal ion binding;protein binding	Pf00113, Pf03952, Pf13378	13808	ENSMUSG00000060600.15	Eno3	11	Carbon metabolism; RNA degradation; Glycolysis / Gluconeogenesis; Metabolic pathways; HIF-1 signaling pathway; Biosynthesis of amino acids	Gluconeogenesis; Glycolysis	Glycolysis and Gluconeogenesis	12	0	0.307	0.398187	129683818	3.97568e+07	High	High	1
52	FALSE	High	Master Protein	P02088	Hemoglobin subunit beta-1 OS=Mus musculus OX=10090 GN=Hbb-b1 PE=1 SV=2	0	122.092	77	9	359	2	147	15.8	7.65	1103.09	9	regulation of biological process;transport		antioxidant activity;catalytic activity;metal ion binding;protein binding;transporter activity	Pf00042	15129; 100503605; 101488143		Hbb-b1; Beta-s; Hbb-bs; Hbb-bt	7	Malaria; African trypanosomiasis			2	3	0.845	0.958555	2.64302e+09	2.23355e+09	High	High	1
53	FALSE	High	Master Protein	Q00623	Apolipoprotein A-I OS=Mus musculus OX=10090 GN=Apoa1 PE=1 SV=2	0	121.289	49	15	334	15	264	30.6	5.73	494.72	15	cell organization and biogenesis;cell proliferation;cellular component movement;metabolic process;regulation of biological process;response to stimulus;transport	cell surface;cytosol;extracellular;nucleus	enzyme regulator activity;protein binding;transporter activity	Pf01442	11806	ENSMUSG00000032083.8	Apoa1	9	Fat digestion and absorption; PPAR signaling pathway; African trypanosomiasis; Vitamin digestion and absorption	Post-translational protein phosphorylation; Scavenging by Class A Receptors; Chylomicron assembly; Signaling by GPCR; ABC transporters in lipid homeostasis; HDL clearance; Chylomicron remodeling; Regulation of Insulin-like Growth Factor (IGF) transport and uptake by Insulin-like Growth Factor Binding Proteins (IGFBPs); Scavenging by Class B Receptors; HDL assembly; Retinoid metabolism and transpo…	Statin Pathway; PPAR signaling pathway	38	0	1.076	0.981923	7.34942e+09	7.90969e+09	High	High	1
54	FALSE	High	Master Protein	P08226	Apolipoprotein E OS=Mus musculus OX=10090 GN=Apoe PE=1 SV=2	0	118.993	45	15	118	15	311	35.8	5.68	293.03	15	cell organization and biogenesis;cellular homeostasis;metabolic process;regulation of biological process;response to stimulus;transport	cell surface;cytoplasm;cytosol;endoplasmic reticulum;endosome;extracellular;Golgi;membrane;nucleus;vacuole	antioxidant activity;catalytic activity;enzyme regulator activity;metal ion binding;protein binding;transporter activity	Pf01442, Pf02720	11816	ENSMUSG00000002985.16	Apoe	7	Alzheimer's disease	Regulation of Insulin-like Growth Factor (IGF) transport and uptake by Insulin-like Growth Factor Binding Proteins (IGFBPs); Chylomicron clearance; Post-translational protein phosphorylation; Scavenging by Class A Receptors; Chylomicron assembly; Signaling by GPCR; Retinoid metabolism and transport; HDL remodeling; Chylomicron remodeling	Statin Pathway; Alzheimers Disease; ApoE and miR-146 in inflammation and atherosclerosis	27	0	1.345	0.972564	1.40331e+09	1.88687e+09	High	High	1
55	FALSE	High	Master Protein	Q9D6F9	Tubulin beta-4A chain OS=Mus musculus OX=10090 GN=Tubb4a PE=1 SV=3	0	118.982	44	14	73	1	444	49.6	4.88	173.79	14	cell organization and biogenesis;regulation of biological process	cytoplasm;cytoskeleton;nucleus	catalytic activity;metal ion binding;nucleotide binding;structural molecule activity	Pf00091, Pf03953, Pf10644	22153	ENSMUSG00000062591.5	Tubb4a	17	Gap junction; Phagosome	Anchoring of the basal body to the plasma membrane; Intraflagellar transport; Hedgehog 'on' state; AURKA Activation by TPX2; Loss of Nlp from mitotic centrosomes; Recruitment of mitotic centrosome proteins and complexes; Hedgehog 'off' state; Regulation of PLK1 Activity at G2/M Transition; Recruitment of NuMA to mitotic centrosomes	Exercise-induced Circadian Regulation	24	0					High	Not Found	1
56	FALSE	High	Master Protein	Q8K0E8	Fibrinogen beta chain OS=Mus musculus OX=10090 GN=Fgb PE=1 SV=1	0	118.652	40	17	99	17	481	54.7	7.08	245.04	17	cell organization and biogenesis;coagulation;defense response;metabolic process;regulation of biological process;response to stimulus	cell surface;cytoplasm;extracellular	protein binding;structural molecule activity	Pf00147, Pf01920, Pf08702	110135	ENSMUSG00000033831.5	Fgb	3	Platelet activation; Complement and coagulation cascades	p130Cas linkage to MAPK signaling for integrins; Integrin cell surface interactions; Regulation of TLR by endogenous ligand; Common Pathway of Fibrin Clot Formation; GRB2:SOS provides linkage to MAPK signaling for Integrins ; Platelet degranulation	Complement and Coagulation Cascades; Blood Clotting Cascade	22	0	4.427	0.388083	2.23334e+08	9.88606e+08	High	High	1
57	FALSE	High	Master Protein	Q64458	Cytochrome P450 2C29 OS=Mus musculus OX=10090 GN=Cyp2c29 PE=1 SV=2	0	118.622	39	18	91	10	490	55.7	8.29	201.96	18	metabolic process	endoplasmic reticulum;membrane	catalytic activity;metal ion binding	Pf00067	13095	ENSMUSG00000003053.17	Cyp2c29	19	Chemical carcinogenesis; Retinol metabolism; Linoleic acid metabolism; Serotonergic synapse; Arachidonic acid metabolism; Metabolic pathways; Steroid hormone biosynthesis; Inflammatory mediator regulation of TRP channels			8	5	1.011	0.972564	1.42103e+08	1.43671e+08	High	High	1
58	FALSE	High	Master Protein	Q8VDD5	Myosin-9 OS=Mus musculus OX=10090 GN=Myh9 PE=1 SV=4	0	117.831	14	22	37	22	1960	226.2	5.66	94.58	22	cell differentiation;cell organization and biogenesis;cellular component movement;metabolic process;regulation of biological process;transport	cytoplasm;cytoskeleton;cytosol;extracellular;membrane;nucleus	catalytic activity;motor activity;nucleotide binding;protein binding;RNA binding;transporter activity	Pf00063, Pf01442, Pf01496, Pf01576, Pf01765, Pf02463, Pf02736, Pf03962, Pf04111, Pf04156, Pf05667, Pf05911, Pf06160, Pf06637, Pf07111, Pf07888, Pf08317, Pf09726, Pf09731, Pf10498, Pf11559, Pf11917, Pf12128, Pf13094, Pf13166	17886	ENSMUSG00000022443.16	Myh9	15	Regulation of actin cytoskeleton; Tight junction	RHO GTPases activate PAKs	Primary Focal Segmental Glomerulosclerosis FSGS	7	0	2.618	0.775527	1.12571e+07	2.94702e+07	High	High	1
59	FALSE	High	Master Protein	P26039	Talin-1 OS=Mus musculus OX=10090 GN=Tln1 PE=1 SV=2	0	113.89	14	23	33	23	2541	269.7	6.18	76.72	23	cell organization and biogenesis;regulation of biological process;response to stimulus	cell surface;cytoplasm;cytoskeleton;membrane	protein binding;structural molecule activity	Pf00373, Pf01608, Pf02174, Pf08913, Pf09141, Pf09379	21894	ENSMUSG00000028465.16	Tln1	4	Focal adhesion; HTLV-I infection; Rap1 signaling pathway; Platelet activation	p130Cas linkage to MAPK signaling for integrins; GRB2:SOS provides linkage to MAPK signaling for Integrins ; SEMA3A-Plexin repulsion signaling by inhibiting Integrin adhesion; Platelet degranulation ; Smooth Muscle Contraction	Primary Focal Segmental Glomerulosclerosis FSGS; Integrin-mediated Cell Adhesion; Focal Adhesion	23	0	0.691	0.912128	1.88577e+07	1.3039e+07	High	High	1
60	FALSE	High	Master Protein	P34182	Zinc metalloproteinase/disintegrin OS=Crotalus atrox OX=8730 PE=1 SV=1	0	112.067	15	6	26	3	478	53.6	5.6	79.99	6	metabolic process	extracellular	catalytic activity;metal ion binding	Pf00200, Pf00413, Pf01421, Pf01562, Pf13574, Pf13582, Pf13583, Pf13688								0	7	0.01	7.61111e-17	3.16149e+08	2.69459e+06	High	Not Found	1
61	FALSE	High	Master Protein	P01867	Ig gamma-2B chain C region OS=Mus musculus OX=10090 GN=Igh-3 PE=1 SV=3	0	110.901	35	10	40	10	404	44.2	6.52	108.03	10	cell organization and biogenesis;defense response;metabolic process;regulation of biological process;response to stimulus	extracellular;membrane	protein binding	Pf07654	16016		Ighg2b	12				0	0	0.547	0.798565	8.03914e+07	4.39982e+07	High	High	1
62	FALSE	High	Master Protein	O88783	Coagulation factor V OS=Mus musculus OX=10090 GN=F5 PE=1 SV=1	0	110.707	11	23	64	23	2183	247.1	6.05	126.24	23	coagulation;response to stimulus	endoplasmic reticulum;extracellular;Golgi;membrane	metal ion binding	Pf00754, Pf07732	14067	ENSMUSG00000026579.8	F5	1	Complement and coagulation cascades	Regulation of Insulin-like Growth Factor (IGF) transport and uptake by Insulin-like Growth Factor Binding Proteins (IGFBPs); Cargo concentration in the ER; Post-translational protein phosphorylation; COPII (Coat Protein 2) Mediated Vesicle Transport; Common Pathway of Fibrin Clot Formation; Platelet degranulation	Complement and Coagulation Cascades; Blood Clotting Cascade	20	0	2.783	0.738273	1.6977e+08	4.72502e+08	High	High	1
63	FALSE	High	Master Protein	B0QZL1	Alpha-enolase (Fragment) OS=Mus musculus OX=10090 GN=Eno1 PE=1 SV=1	0	109.551	58	10	60	1	221	23.9	7.96	160.01	10	metabolic process;response to stimulus	cell surface;cytoplasm;cytosol;membrane;nucleus	catalytic activity;DNA binding;metal ion binding;protein binding;RNA binding	Pf00113, Pf03952	13806	ENSMUSG00000063524.13	Eno1	4			Glycolysis and Gluconeogenesis	1	0					High	Not Found	1
64	FALSE	High	Master Protein	P55065	Phospholipid transfer protein OS=Mus musculus OX=10090 GN=Pltp PE=1 SV=1	0	108.427	33	13	58	13	493	54.4	6.62	151.74	13	cell organization and biogenesis;cellular component movement;metabolic process;regulation of biological process;transport	extracellular	transporter activity	Pf01273, Pf02886	18830	ENSMUSG00000017754.13	Pltp	2	PPAR signaling pathway	HDL remodeling	Statin Pathway; PPAR signaling pathway	7	0	0.873	0.965372	1.38697e+08	1.21084e+08	High	High	1
65	FALSE	High	Master Protein	Q8BTM8	Filamin-A OS=Mus musculus OX=10090 GN=Flna PE=1 SV=5	0	108.405	12	22	30	22	2647	281	6.04	68.19	22	cell organization and biogenesis;cellular component movement;metabolic process;regulation of biological process;response to stimulus;transport	cytoplasm;cytoskeleton;cytosol;membrane;nucleus	protein binding;RNA binding;signal transducer activity	Pf00307, Pf00630	192176	ENSMUSG00000031328.15	Flna	X		RHO GTPases activate PAKs; Cell-extracellular matrix interactions; Platelet degranulation ; GP1b-IX-V activation signalling	TNF-alpha NF-kB Signaling Pathway; MAPK signaling pathway; Focal Adhesion	15	0	1.289	0.972564	1.58641e+08	2.04464e+08	High	High	1
66	FALSE	High	Master Protein	Q8VDN2	Sodium/potassium-transporting ATPase subunit alpha-1 OS=Mus musculus OX=10090 GN=Atp1a1 PE=1 SV=1	0	108.301	27	22	37	11	1023	112.9	5.45	70.94	22	cellular homeostasis;metabolic process;regulation of biological process;response to stimulus;transport	endoplasmic reticulum;endosome;Golgi;membrane	catalytic activity;metal ion binding;nucleotide binding;protein binding;transporter activity	Pf00122, Pf00689, Pf00690, Pf00702, Pf08282, Pf12710, Pf13246	11928	ENSMUSG00000033161.10	Atp1a1	3	Mineral absorption; Insulin secretion; Bile secretion; Thyroid hormone synthesis; Pancreatic secretion; Aldosterone-regulated sodium reabsorption; cAMP signaling pathway; Proximal tubule bicarbonate reclamation; Protein digestion and absorption; Salivary secretion; Carbohydrate digestion and absorption; cGMP-PKG signaling pathway; Adrenergic signaling in cardiomyocytes; Thyroid hormone signaling …	Ion transport by P-type ATPases; Ion homeostasis	Calcium Regulation in the Cardiac Cell	24	8	0.382	0.564102	6.34376e+07	2.42134e+07	High	High	1
67	FALSE	High	Master Protein	B8JJN0	Predicted gene 20547 OS=Mus musculus OX=10090 GN=Gm20547 PE=3 SV=1	0	106.44	18	21	48	21	1276	142.2	7.36	108.35	21	cell proliferation;defense response;metabolic process;regulation of biological process;response to stimulus	extracellular	catalytic activity	Pf00084, Pf00089, Pf00092, Pf13519	14962	ENSMUSG00000092511.7	Cfb	17		Regulation of Complement cascade; Alternative complement activation; Activation of C3 and C5	mRNA processing; Complement and Coagulation Cascades	9	0	1.725	0.919882	1.70427e+08	2.93927e+08	High	High	1
68	FALSE	High	Master Protein	Q8VCU2	Glycosylphosphatidylinositol specific phospholipase D1 OS=Mus musculus OX=10090 GN=Gpld1 PE=1 SV=1	0	105.379	27	20	49	20	842	93.6	6.8	99.76	20	cell differentiation;cellular component movement;metabolic process;regulation of biological process;response to stimulus;transport	cytoplasm;extracellular;membrane	catalytic activity;protein binding	Pf00882, Pf01839, Pf13517	14756	ENSMUSG00000021340.12	Gpld1	13	Glycosylphosphatidylinositol (GPI)-anchor biosynthesis	Post-translational modification: synthesis of GPI-anchored proteins		4	0	0.669	0.89871	2.13262e+08	1.4264e+08	High	High	1
69	FALSE	High	Master Protein	A8DUK4	Beta-globin OS=Mus musculus OX=10090 GN=Hbb-bs PE=1 SV=1	0	103.188	63	7	284	1	147	15.7	7.69	910.77	7	regulation of biological process;transport		antioxidant activity;catalytic activity;metal ion binding;protein binding;transporter activity	Pf00042	100503605; 101488143; 15129	ENSMUSG00000073940.3; ENSMUSG00000052305.6	Beta-s; Hbb-bs; Hbb-bt; Hbb-b1	7	African trypanosomiasis; Malaria	Erythrocytes take up carbon dioxide and release oxygen; Neutrophil degranulation; Factors involved in megakaryocyte development and platelet production; Erythrocytes take up oxygen and release carbon dioxide; Scavenging of heme from plasma		14	0	100	7.61111e-17		5.59488e+06	Not Found	High	1
70	FALSE	High	Master Protein	D3YYN7	Sodium/potassium-transporting ATPase subunit alpha OS=Mus musculus OX=10090 GN=Atp1a2 PE=1 SV=1	0	102.94	27	20	32	9	947	103.5	5.44	70.24	20	cellular homeostasis;regulation of biological process;response to stimulus;transport	membrane	catalytic activity;metal ion binding;nucleotide binding;transporter activity	Pf00122, Pf00689, Pf00690, Pf00702, Pf08282, Pf12710, Pf13246		ENSMUSG00000007097.14		1			Calcium Regulation in the Cardiac Cell	1	0	0.243	0.258926	2.00385e+07	4.87278e+06	High	High	1
71	FALSE	High	Master Protein	Q8BND5	Sulfhydryl oxidase 1 OS=Mus musculus OX=10090 GN=Qsox1 PE=1 SV=1	0	102.937	30	19	86	19	748	82.7	7.17	125.52	19	cellular homeostasis;metabolic process;regulation of biological process	endoplasmic reticulum;extracellular;Golgi;membrane	catalytic activity	Pf00085, Pf04777, Pf13905	104009	ENSMUSG00000033684.14	Qsox1	1		Regulation of Insulin-like Growth Factor (IGF) transport and uptake by Insulin-like Growth Factor Binding Proteins (IGFBPs); Platelet degranulation ; Neutrophil degranulation; Post-translational protein phosphorylation		11	0	1.792	0.912566	1.27669e+08	2.2872e+08	High	High	1
72	FALSE	High	Master Protein	P58252	Elongation factor 2 OS=Mus musculus OX=10090 GN=Eef2 PE=1 SV=2	0	99.729	22	16	29	16	858	95.3	6.83	79.03	16	cell differentiation;cell proliferation;metabolic process;regulation of biological process;response to stimulus	cytoplasm;cytosol;membrane;nucleus;ribosome	catalytic activity;nucleotide binding;protein binding;RNA binding	Pf00009, Pf00679, Pf03144, Pf03764, Pf14492	13629	ENSMUSG00000034994.10	Eef2	10	Oxytocin signaling pathway; AMPK signaling pathway	Peptide chain elongation; Neutrophil degranulation; Protein methylation; Synthesis of diphthamide-EEF2	Translation Factors	14	0	1.573	0.961978	5.71121e+07	8.98608e+07	High	High	1
73	FALSE	High	Master Protein	Q6XVG2	Cytochrome P450 2C54 OS=Mus musculus OX=10090 GN=Cyp2c54 PE=1 SV=1	0	95.76	30	13	47	4	490	55.8	7.47	85.65	13	metabolic process	endoplasmic reticulum;membrane	catalytic activity;metal ion binding	Pf00067	404195	ENSMUSG00000067225.1	Cyp2c54	19	Steroid hormone biosynthesis; Inflammatory mediator regulation of TRP channels; Metabolic pathways; Chemical carcinogenesis; Linoleic acid metabolism; Retinol metabolism; Serotonergic synapse; Arachidonic acid metabolism			8	0	0.171	0.115433	1.53929e+07	2.62667e+06	High	High	1
74	FALSE	High	Master Protein	A0A0K8S030	Metalloproteinase (Type II) 4a OS=Crotalus horridus OX=35024 PE=3 SV=1	0	95.324	15	5	20	1	478	53.6	6.1	57.36	5	metabolic process		catalytic activity;metal ion binding	Pf00200, Pf01421, Pf01562, Pf13574, Pf13582, Pf13583, Pf13688								0	1	0.137	0.0666196	2.0165e+07	2.76592e+06	High	Peak Found	1
75	FALSE	High	Master Protein	P14211	Calreticulin OS=Mus musculus OX=10090 GN=Calr PE=1 SV=1	0	95.303	35	13	37	13	416	48	4.49	67.15	13	cell differentiation;cell organization and biogenesis;metabolic process;regulation of biological process;response to stimulus;transport	cell surface;cytoplasm;cytosol;endoplasmic reticulum;extracellular;Golgi;membrane;nucleus;organelle lumen	metal ion binding;protein binding;RNA binding	Pf00262	12317	ENSMUSG00000003814.8	Calr	8	Phagosome; Antigen processing and presentation; Chagas disease (American trypanosomiasis); Protein processing in endoplasmic reticulum; HTLV-I infection	Calnexin/calreticulin cycle; Scavenging by Class A Receptors; ER-Phagosome pathway; Antigen Presentation: Folding, assembly and peptide loading of class I MHC	Calcium Regulation in the Cardiac Cell	20	0	1.752	0.91376	1.02237e+08	1.79096e+08	High	High	1
76	FALSE	High	Master Protein	A0A0R4J0Z1	Protein disulfide-isomerase A4 OS=Mus musculus OX=10090 GN=Pdia4 PE=1 SV=1	0	94.354	35	18	26	18	641	72.3	5.22	65.71	18	cellular homeostasis;metabolic process;regulation of biological process;response to stimulus	cell surface;endoplasmic reticulum;organelle lumen	catalytic activity;metal ion binding;RNA binding	Pf00085, Pf01216, Pf13098, Pf13848, Pf13905	12304	ENSMUSG00000025823.9	Pdia4	6	Thyroid hormone synthesis; Protein processing in endoplasmic reticulum			2	0	1.8	0.912566	3.73919e+07	6.73042e+07	High	High	1
77	FALSE	High	Master Protein	P68369	Tubulin alpha-1A chain OS=Mus musculus OX=10090 GN=Tuba1a PE=1 SV=1	0	94.088	37	11	44	4	451	50.1	5.06	109.25	11	cell organization and biogenesis	cytoplasm;cytoskeleton;endosome;membrane;nucleus	catalytic activity;nucleotide binding;protein binding;structural molecule activity	Pf00091, Pf03953	22142	ENSMUSG00000072235.5	Tuba1a	15	Apoptosis; Phagosome; Gap junction	Anchoring of the basal body to the plasma membrane; Intraflagellar transport; Hedgehog 'on' state; AURKA Activation by TPX2; Loss of Nlp from mitotic centrosomes; Recruitment of mitotic centrosome proteins and complexes; Hedgehog 'off' state; Regulation of PLK1 Activity at G2/M Transition; Recruitment of NuMA to mitotic centrosomes		24	0	1.184	0.992002	3.02182e+07	3.5787e+07	High	High	1
78	FALSE	High	Master Protein	P27773	Protein disulfide-isomerase A3 OS=Mus musculus OX=10090 GN=Pdia3 PE=1 SV=2	0	93.493	39	16	45	16	505	56.6	6.21	78.38	16	cell communication;cellular homeostasis;metabolic process;regulation of biological process;response to stimulus	cell surface;cytoplasm;endoplasmic reticulum;extracellular;membrane;mitochondrion;nucleus;organelle lumen	catalytic activity;protein binding;RNA binding	Pf00085, Pf13098, Pf13848, Pf13899, Pf13905	14827	ENSMUSG00000027248.13	Pdia3	2	Antigen processing and presentation; Protein processing in endoplasmic reticulum	Antigen Presentation: Folding, assembly and peptide loading of class I MHC; Calnexin/calreticulin cycle; ER-Phagosome pathway		13	0	1.919	0.912566	7.09739e+07	1.36181e+08	High	High	1
79	FALSE	High	Master Protein	G3X8Q5	Ceruloplasmin OS=Mus musculus OX=10090 GN=Cp PE=1 SV=1	0	92.39	19	17	37	17	1085	124.1	5.88	69.77	17	cellular homeostasis;metabolic process;response to stimulus;transport	extracellular;membrane	catalytic activity;metal ion binding;protein binding	Pf00394, Pf07731, Pf07732	12870	ENSMUSG00000003617.16	Cp	3				0	0	1.007	0.972564	5.59254e+07	5.63031e+07	High	High	1
80	FALSE	High	Master Protein	P63017	Heat shock cognate 71 kDa protein OS=Mus musculus OX=10090 GN=Hspa8 PE=1 SV=1	0	91.322	29	13	30	11	646	70.8	5.52	85.26	13	cell organization and biogenesis;metabolic process;regulation of biological process;transport	cell surface;cytoplasm;cytosol;endosome;membrane;nucleus;spliceosomal complex;vacuole	catalytic activity;nucleotide binding;protein binding;RNA binding	Pf00012, Pf02463, Pf06723	15481	ENSMUSG00000015656.17	Hspa8	9	Legionellosis; MAPK signaling pathway; Protein processing in endoplasmic reticulum; Epstein-Barr virus infection; Measles; Influenza A; Spliceosome; Longevity regulating pathway - multiple species; Toxoplasmosis; Estrogen signaling pathway; Endocytosis; Antigen processing and presentation	Regulation of HSF1-mediated heat shock response; Golgi Associated Vesicle Biogenesis; mRNA Splicing - Major Pathway; Attenuation phase; Neutrophil degranulation; AUF1 (hnRNP D0) binds and destabilizes mRNA; GABA synthesis, release, reuptake and degradation; HSP90 chaperone cycle for steroid hormone receptors (SHR); Protein methylation; Clathrin-mediated endocytosis	Exercise-induced Circadian Regulation; MAPK signaling pathway; Exercise-induced Circadian Regulation	44	0	1.094	0.983332	4.42651e+07	4.84142e+07	High	High	1
81	FALSE	High	Master Protein	P04919	Band 3 anion transport protein OS=Mus musculus OX=10090 GN=Slc4a1 PE=1 SV=1	0	91.221	17	11	41	11	929	103.1	5.45	112.41	11	cell organization and biogenesis;cellular homeostasis;regulation of biological process;response to stimulus;transport	cell surface;cytoskeleton;membrane	protein binding;transporter activity	Pf00955, Pf07565	20533	ENSMUSG00000006574.15	Slc4a1	11	Collecting duct acid secretion	Erythrocytes take up carbon dioxide and release oxygen; Erythrocytes take up oxygen and release carbon dioxide; Bicarbonate transporters		8	0	0.388	0.578253	1.78645e+08	6.93932e+07	High	High	1
82	FALSE	High	Master Protein	A0A0A0MQA5	Tubulin alpha chain (Fragment) OS=Mus musculus OX=10090 GN=Tuba4a PE=1 SV=1	0	91.133	35	11	43	4	477	52.9	5.19	97.77	11	cell organization and biogenesis		catalytic activity;nucleotide binding;protein binding;structural molecule activity	Pf00091, Pf03953		ENSMUSG00000026202.13		1				0	5	0.768	0.915125	6.02028e+07	4.62243e+07	High	High	1
83	FALSE	High	Master Protein	Q8VCT4	Carboxylesterase 1D OS=Mus musculus OX=10090 GN=Ces1d PE=1 SV=1	0	90.639	29	14	68	11	565	61.7	6.61	135.97	14	cell differentiation;cell organization and biogenesis;metabolic process;response to stimulus	cytoplasm;cytosol;endoplasmic reticulum;organelle lumen	catalytic activity	Pf00135, Pf00326, Pf00756, Pf07859, Pf12695	104158	ENSMUSG00000056973.6	Ces1d	8	Metabolic pathways; Drug metabolism - other enzymes	Phase I - Functionalization of compounds	Irinotecan Pathway	6	2	0.98	0.969592	3.3981e+08	3.32968e+08	High	High	1
84	FALSE	High	Master Protein	P02089	Hemoglobin subunit beta-2 OS=Mus musculus OX=10090 GN=Hbb-b2 PE=1 SV=2	0	90.255	73	9	284	4	147	15.9	8.05	737.01	9	regulation of biological process;response to stimulus;transport	membrane	metal ion binding;transporter activity	Pf00042	15130		Hbb-b2	7	African trypanosomiasis; Malaria			2	5	0.576	0.840479	4.25541e+09	2.45066e+09	High	High	1
85	FALSE	High	Master Protein	Q05DV1	NADPH--cytochrome P450 reductase OS=Mus musculus OX=10090 GN=Por PE=1 SV=1	0	89.712	24	15	36	15	649	72.9	5.58	79.84	15	metabolic process;regulation of biological process	endoplasmic reticulum;membrane;mitochondrion	catalytic activity;nucleotide binding;protein binding	Pf00175, Pf00258, Pf00667	18984	ENSMUSG00000005514.14	Por	5			Oxidation by Cytochrome P450	1	0	2.119	0.877456	6.6257e+07	1.40386e+08	High	High	1
86	FALSE	High	Master Protein	Q922U2	Keratin, type II cytoskeletal 5 OS=Mus musculus OX=10090 GN=Krt5 PE=1 SV=1	0	89.078	21	17	80	8	580	61.7	7.75	175.28	17	metabolic process	cytoplasm;membrane;mitochondrion;nucleus	catalytic activity;motor activity;protein binding;structural molecule activity	Pf00038, Pf01576, Pf03961, Pf04111, Pf05957	110308	ENSMUSG00000061527.6	Krt5	15		Type I hemidesmosome assembly; Formation of the cornified envelope		6	9	1.859	0.912566	4.81461e+08	8.94947e+08	High	High	1
87	FALSE	High	Master Protein	Q03734	Serine protease inhibitor A3M OS=Mus musculus OX=10090 GN=Serpina3m PE=1 SV=2	0	88.731	25	10	52	5	418	47	6.1	129.55	10	regulation of biological process;response to stimulus	extracellular	enzyme regulator activity	Pf00079	20717	ENSMUSG00000079012.11	Serpina3m	12		Platelet degranulation ; Neutrophil degranulation		7	1	1.852	0.912566	1.31759e+07	2.43969e+07	High	High	1
88	FALSE	High	Master Protein	P56654	Cytochrome P450 2C37 OS=Mus musculus OX=10090 GN=Cyp2c37 PE=1 SV=2	0	86.495	29	12	35	2	490	55.6	7.11	74.01	12	metabolic process	endoplasmic reticulum;membrane	catalytic activity;metal ion binding	Pf00067	13096	ENSMUSG00000042248.4	Cyp2c37	19	Linoleic acid metabolism; Serotonergic synapse; Retinol metabolism; Arachidonic acid metabolism; Metabolic pathways; Steroid hormone biosynthesis; Inflammatory mediator regulation of TRP channels; Chemical carcinogenesis			8	0	1.796	0.912566	2.27778e+06	4.08982e+06	High	High	1
89	FALSE	High	Master Protein	P16460	Argininosuccinate synthase OS=Mus musculus OX=10090 GN=Ass1 PE=1 SV=1	0	86.22	38	18	100	18	412	46.6	8.22	201.82	18	metabolic process;regulation of biological process;response to stimulus	cytoplasm;cytosol;endoplasmic reticulum;membrane;mitochondrion;nucleus;vacuole	catalytic activity;nucleotide binding;protein binding;RNA binding	Pf00764, Pf03054, Pf06508	11898	ENSMUSG00000076441.9	Ass1	2	Metabolic pathways; Alanine, aspartate and glutamate metabolism; Biosynthesis of amino acids; Arginine biosynthesis	Urea cycle	Alanine and aspartate metabolism	9	0	3.218	0.635985	4.00952e+08	1.29025e+09	High	High	1
90	FALSE	High	Master Protein	Q91X77	Cytochrome P450 2C50 OS=Mus musculus OX=10090 GN=Cyp2c50 PE=1 SV=2	0	86.071	34	15	46	3	490	55.7	7.88	81.34	15	metabolic process	endoplasmic reticulum;membrane	catalytic activity;metal ion binding	Pf00067	107141	ENSMUSG00000054827.12	Cyp2c50	19	Serotonergic synapse; Retinol metabolism; Arachidonic acid metabolism; Metabolic pathways; Steroid hormone biosynthesis; Inflammatory mediator regulation of TRP channels; Chemical carcinogenesis; Linoleic acid metabolism			8	7	0.362	0.522525	9.91447e+07	3.58697e+07	High	High	1
91	FALSE	High	Master Protein	Q01339	Beta-2-glycoprotein 1 OS=Mus musculus OX=10090 GN=Apoh PE=1 SV=1	0	86.04	43	14	68	14	345	38.6	8.22	132.41	14	coagulation;metabolic process;regulation of biological process;response to stimulus;transport	cell surface;cytoplasm;extracellular;membrane	enzyme regulator activity;protein binding	Pf00084, Pf09014	11818	ENSMUSG00000000049.11	Apoh	11		Platelet degranulation		4	0	1.065	0.981185	3.29323e+08	3.50692e+08	High	High	1
92	FALSE	High	Master Protein	Q63886	UDP-glucuronosyltransferase 1-1 OS=Mus musculus OX=10090 GN=Ugt1a1 PE=1 SV=2	0	85.572	24	12	59	8	535	60	8.62	140.97	12	defense response;metabolic process;regulation of biological process;response to stimulus	endoplasmic reticulum;membrane	catalytic activity;enzyme regulator activity;protein binding	Pf00201, Pf04101	394436	ENSMUSG00000089960.1	Ugt1a1	1	Metabolism of xenobiotics by cytochrome P450; Ascorbate and aldarate metabolism; Steroid hormone biosynthesis; Porphyrin and chlorophyll metabolism; Metabolic pathways; Drug metabolism - cytochrome P450; Pentose and glucuronate interconversions; Chemical carcinogenesis; Drug metabolism - other enzymes; Retinol metabolism	Heme degradation; Glucuronidation	Glucuronidation; Metapathway biotransformation; Estrogen metabolism; Oxidative Stress; Irinotecan Pathway	21	5	1.227	0.983332	9.95015e+07	1.22049e+08	High	High	1
93	FALSE	High	Master Protein	P26041	Moesin OS=Mus musculus OX=10090 GN=Msn PE=1 SV=3	0	85.006	28	14	32	9	577	67.7	6.6	70.86	14	cell differentiation;cell organization and biogenesis;cell proliferation;cellular component movement;regulation of biological process;response to stimulus	cell surface;cytoplasm;cytoskeleton;cytosol;membrane;nucleus	protein binding;RNA binding	Pf00373, Pf00769, Pf09379, Pf09380	17698	ENSMUSG00000031207.16	Msn	X	Leukocyte transendothelial migration; Measles; Regulation of actin cytoskeleton; Proteoglycans in cancer		Regulation of Actin Cytoskeleton	5	4	0.406	0.615015	5.02185e+07	2.03883e+07	High	High	1
94	FALSE	High	Master Protein	P24549	Retinal dehydrogenase 1 OS=Mus musculus OX=10090 GN=Aldh1a1 PE=1 SV=5	0	84.014	32	11	34	6	501	54.4	7.8	91.61	11	cell organization and biogenesis;metabolic process;regulation of biological process;response to stimulus	cytoplasm;cytosol;nucleus	catalytic activity;nucleotide binding;protein binding	Pf00171, Pf05893, Pf07368	11668	ENSMUSG00000053279.6	Aldh1a1	19	Metabolic pathways; Retinol metabolism	RA biosynthesis pathway; Ethanol oxidation; Fructose catabolism	Retinol metabolism; Dopaminergic Neurogenesis; Fatty Acid Omega Oxidation; Tryptophan metabolism	17	5	0.709	0.912566	2.81498e+07	1.99503e+07	High	High	1
95	FALSE	High	Master Protein	P06683	Complement component C9 OS=Mus musculus OX=10090 GN=C9 PE=1 SV=2	0	83.483	36	18	40	18	548	62	5.78	81	18	cell organization and biogenesis;coagulation;defense response;metabolic process;regulation of biological process;response to stimulus	cytosol;extracellular;membrane	protein binding	Pf00057, Pf01823	12279		C9	15	Prion diseases; Systemic lupus erythematosus; Amoebiasis; Complement and coagulation cascades		Complement Activation, Classical Pathway; Complement and Coagulation Cascades	6	0	1.539	0.965372	9.75696e+07	1.50138e+08	High	High	1
96	FALSE	High	Master Protein	P62737	Actin, aortic smooth muscle OS=Mus musculus OX=10090 GN=Acta2 PE=1 SV=1	0	81.487	32	10	87	4	377	42	5.39	156.54	10	regulation of biological process;response to stimulus	cytoplasm;cytoskeleton	nucleotide binding;protein binding	Pf00022	11475	ENSMUSG00000035783.8	Acta2	19	Vascular smooth muscle contraction	Smooth Muscle Contraction	Striated Muscle Contraction; Myometrial Relaxation and Contraction Pathways	5	0	0.834	0.955539	1.43891e+07	1.19964e+07	High	High	1
97	FALSE	High	Master Protein	P23953	Carboxylesterase 1C OS=Mus musculus OX=10090 GN=Ces1c PE=1 SV=4	0	79.723	21	10	53	4	554	61	5.06	128.61	10	metabolic process	endoplasmic reticulum;organelle lumen	catalytic activity	Pf00135, Pf07859	13884	ENSMUSG00000057400.14	Ces1c	8	Metabolic pathways; Drug metabolism - other enzymes	Phase I - Functionalization of compounds		5	4	0.338	0.463539	1.97587e+08	6.67593e+07	High	High	1
98	FALSE	High	Master Protein	Q91WP6	Serine protease inhibitor A3N OS=Mus musculus OX=10090 GN=Serpina3n PE=1 SV=1	0	79.382	25	9	42	6	418	46.7	5.82	97.1	9	defense response;regulation of biological process;response to stimulus	extracellular	enzyme regulator activity	Pf00079	20716		Serpina3n	12				0	0	6.752	0.162317	6.94385e+06	4.68825e+07	High	High	1
99	FALSE	High	Master Protein	Q9D819	Inorganic pyrophosphatase OS=Mus musculus OX=10090 GN=Ppa1 PE=1 SV=1	0	78.618	42	8	25	8	289	32.6	5.6	55.91	8	metabolic process	cytoplasm	catalytic activity;metal ion binding	Pf00719	67895	ENSMUSG00000020089.8	Ppa1	10	Oxidative phosphorylation	Cytosolic tRNA aminoacylation; Pyrophosphate hydrolysis	Hypothetical Network for Drug Addiction	8	0	1.156	0.998833	18871925	2.18111e+07	High	High	1
100	FALSE	High	Master Protein	Q62351	Transferrin receptor protein 1 OS=Mus musculus OX=10090 GN=Tfrc PE=1 SV=1	0	78.348	25	18	48	18	763	85.7	6.57	80.2	18	cell communication;cell differentiation;cellular homeostasis;metabolic process;regulation of biological process;response to stimulus;transport	cell surface;cytoplasm;endosome;extracellular;membrane;mitochondrion;nucleus	protein binding;receptor activity;RNA binding;transporter activity	Pf02225, Pf04253, Pf04389	22042	ENSMUSG00000022797.15	Tfrc	16	Hematopoietic cell lineage; Endocytosis; Phagosome; HIF-1 signaling pathway	Golgi Associated Vesicle Biogenesis; Cargo recognition for clathrin-mediated endocytosis; Transferrin endocytosis and recycling		14	0	2.292	0.850958	9.03896e+07	2.07188e+08	High	High	1
101	FALSE	High	Master Protein	E9Q397	Spectrin beta chain OS=Mus musculus OX=10090 GN=Sptb PE=1 SV=1	0	77.571	9	15	19	15	2137	246.1	5.33	33.08	15	cell organization and biogenesis;regulation of biological process	cytoplasm;cytoskeleton	protein binding;structural molecule activity	Pf00307, Pf00435, Pf11971		ENSMUSG00000021061.15		12		RAF/MAP kinase cascade; NCAM signaling for neurite out-growth; Interaction between L1 and Ankyrins; COPI-mediated anterograde transport; Interleukin-20 family signaling		21	0	0.677	0.904037	9.92214e+06	6.71344e+06	High	High	1
102	FALSE	High	Master Protein	A0A0F7Z0X7	Cadam10_LAAO-1 OS=Crotalus adamanteus OX=8729 PE=2 SV=1	0	76.866	24	11	27	3	516	58.7	7.93	80.26	11	cell death;defense response;metabolic process;response to stimulus	extracellular	catalytic activity;nucleotide binding	Pf00070, Pf00890, Pf01262, Pf01266, Pf01494, Pf01593, Pf01946, Pf02737, Pf03486, Pf07992, Pf12831, Pf13241, Pf13450								0	6	0.072	0.00744137	8.5253e+07	6.16677e+06	High	Not Found	1
103	FALSE	High	Master Protein	Q2QA03	Metalloproteinase P-II OS=Crotalus durissus durissus OX=31150 PE=2 SV=1	0	76.717	14	4	15	2	478	53.4	5.45	42.59	4	metabolic process		catalytic activity;metal ion binding	Pf00200, Pf01421, Pf01562, Pf13574, Pf13582, Pf13583, Pf13688								0	0	0.01	7.61111e-17	1.30499e+07		High	Not Found	1
104	FALSE	High	Master Protein	Q8K182	Complement component C8 alpha chain OS=Mus musculus OX=10090 GN=C8a PE=1 SV=1	0	76.713	31	14	34	14	587	66	6.54	61.88	14	defense response;metabolic process;regulation of biological process;response to stimulus	extracellular;membrane	protein binding	Pf00057, Pf00090, Pf01823, Pf14008	230558	ENSMUSG00000035031.15	C8a	4	Systemic lupus erythematosus; Complement and coagulation cascades; Amoebiasis; Prion diseases	Regulation of Complement cascade; Terminal pathway of complement	Complement Activation, Classical Pathway	10	0	1.133	0.992002	52985401	6.00151e+07	High	High	1
105	FALSE	High	Master Protein	H9H9R5	Plasma kallikrein OS=Mus musculus OX=10090 GN=Klkb1 PE=1 SV=2	0	76.287	32	16	31	16	638	71.3	8.02	69.03	16	coagulation;defense response;metabolic process;regulation of biological process;response to stimulus	extracellular;membrane	catalytic activity;protein binding	Pf00024, Pf00089, Pf09342, Pf13365	16621	ENSMUSG00000109764.1	Klkb1	8	Complement and coagulation cascades	Intrinsic Pathway of Fibrin Clot Formation; Activation of Matrix Metalloproteinases	Complement and Coagulation Cascades	8	0	0.527	0.788703	6.58992e+07	3.47465e+07	High	High	1
106	FALSE	High	Master Protein	P26040	Ezrin OS=Mus musculus OX=10090 GN=Ezr PE=1 SV=3	0	75.899	25	13	28	8	586	69.4	6.1	52.81	13	cell differentiation;cell organization and biogenesis;metabolic process;regulation of biological process;response to stimulus;transport	cytoplasm;cytoskeleton;cytosol;endosome;membrane	protein binding;RNA binding	Pf00373, Pf00769, Pf09379, Pf09380	22350	ENSMUSG00000052397.8	Ezr	17	Gastric acid secretion; Regulation of actin cytoskeleton; Proteoglycans in cancer; Leukocyte transendothelial migration; MicroRNAs in cancer	Recycling pathway of L1; Netrin-1 signaling	Regulation of Actin Cytoskeleton	11	0	0.694	0.912566	23382305	1.62326e+07	High	High	1
107	FALSE	High	Master Protein	Q9WVL0	Maleylacetoacetate isomerase OS=Mus musculus OX=10090 GN=Gstz1 PE=1 SV=1	0	75.741	56	9	27	9	216	24.3	7.85	54.26	9	metabolic process	cytoplasm;mitochondrion	catalytic activity;protein binding	Pf00043, Pf02798, Pf13409, Pf13417	14874	ENSMUSG00000021033.10	Gstz1	12	Metabolic pathways; Tyrosine metabolism	Phenylalanine and tyrosine catabolism; Glutathione conjugation	Metapathway biotransformation	10	0	1.561	0.963768	1.48533e+07	2.31883e+07	High	High	1
108	FALSE	High	Master Protein	Q8BH35	Complement component C8 beta chain OS=Mus musculus OX=10090 GN=C8b PE=1 SV=1	0	75.131	23	10	29	10	589	66.2	7.77	68.8	10	defense response;metabolic process;regulation of biological process;response to stimulus	extracellular	protein binding	Pf00057, Pf00090, Pf01823	110382	ENSMUSG00000029656.13	C8b	4	Prion diseases; Amoebiasis; Systemic lupus erythematosus; Complement and coagulation cascades	Regulation of Complement cascade; Terminal pathway of complement	Complement Activation, Classical Pathway	10	0	1.307	0.972564	3.40027e+07	4.44261e+07	High	High	1
109	FALSE	High	Master Protein	Q91VB8	Alpha globin 1 OS=Mus musculus OX=10090 GN=Hba-a1 PE=1 SV=1	0	74.968	43	6	281	6	142	15.1	8.22	781.23	6	response to stimulus;transport	membrane	antioxidant activity;catalytic activity;metal ion binding;protein binding;transporter activity	Pf00042	15122; 110257	ENSMUSG00000069919.7; ENSMUSG00000069917.7	Hba-a1; Hba-a2	11	Malaria; African trypanosomiasis	Erythrocytes take up carbon dioxide and release oxygen; Erythrocytes take up oxygen and release carbon dioxide; Scavenging of heme from plasma		9	0	0.501	0.759918	4.48338e+09	2.24498e+09	High	High	1
110	FALSE	High	Master Protein	Q9DBB9	Carboxypeptidase N subunit 2 OS=Mus musculus OX=10090 GN=Cpn2 PE=1 SV=2	0	74.766	28	12	39	12	547	60.4	5.88	82.49	12		extracellular	protein binding	Pf12799, Pf13306, Pf13855	71756	ENSMUSG00000023176.8	Cpn2	16		Regulation of Complement cascade		4	0	0.662	0.898637	1.04619e+08	6.92758e+07	High	High	1
111	FALSE	High	Master Protein	Q8BPB5	EGF-containing fibulin-like extracellular matrix protein 1 OS=Mus musculus OX=10090 GN=Efemp1 PE=1 SV=1	0	74.754	31	11	19	11	493	54.9	5.14	51.31	11	metabolic process;regulation of biological process;response to stimulus	cell surface;cytoplasm;extracellular;membrane	catalytic activity;metal ion binding;protein binding;receptor activity;signal transducer activity	Pf06247, Pf07645, Pf12662, Pf12947, Pf14670	216616	ENSMUSG00000020467.15	Efemp1	11		Molecules associated with elastic fibres		3	0	1.071	0.981185	2.89621e+07	3.10303e+07	High	High	1
112	FALSE	High	Master Protein	P56656	Cytochrome P450 2C39 OS=Mus musculus OX=10090 GN=Cyp2c39 PE=1 SV=2	0	74.481	28	12	48	9	490	55.8	7.93	94.7	12	metabolic process	endoplasmic reticulum;membrane	catalytic activity;metal ion binding	Pf00067	13098	ENSMUSG00000025003.6	Cyp2c39	19	Arachidonic acid metabolism; Steroid hormone biosynthesis; Inflammatory mediator regulation of TRP channels; Metabolic pathways; Chemical carcinogenesis; Linoleic acid metabolism; Retinol metabolism; Serotonergic synapse			8	0	1.256	0.981185	3.81199e+07	4.78784e+07	High	High	1
113	FALSE	High	Master Protein	P11499	Heat shock protein HSP 90-beta OS=Mus musculus OX=10090 GN=Hsp90ab1 PE=1 SV=3	0	74.055	26	18	40	10	724	83.2	5.03	83.34	18	cell organization and biogenesis;metabolic process;regulation of biological process;response to stimulus	cell surface;cytoplasm;cytosol;extracellular;membrane;mitochondrion;nucleus	enzyme regulator activity;nucleotide binding;protein binding;RNA binding	Pf00183, Pf02518, Pf13589	15516	ENSMUSG00000023944.14	Hsp90ab1	17	Prostate cancer; PI3K-Akt signaling pathway; NOD-like receptor signaling pathway; Protein processing in endoplasmic reticulum; Pathways in cancer; Estrogen signaling pathway; Antigen processing and presentation; Progesterone-mediated oocyte maturation	The role of GTSE1 in G2/M progression after G2 checkpoint; HSF1 activation; Attenuation phase; Neutrophil degranulation; The NLRP3 inflammasome; HSP90 chaperone cycle for steroid hormone receptors (SHR); Regulation of actin dynamics for phagocytic cup formation; Aryl hydrocarbon receptor signalling; Sema3A PAK dependent Axon repulsion	TNF-alpha NF-kB Signaling Pathway; Focal Adhesion-PI3K-Akt-mTOR-signaling pathway	38	5	1.47	0.965372	1.04722e+08	1.53941e+08	High	High	1
114	FALSE	High	Master Protein	Q8CG16	Complement C1r-A subcomponent OS=Mus musculus OX=10090 GN=C1ra PE=1 SV=1	0	73.175	24	12	23	12	707	80	5.66	57.54	12	defense response;metabolic process;regulation of biological process;response to stimulus		catalytic activity;metal ion binding	Pf00084, Pf00089, Pf00431, Pf07645, Pf12662, Pf14670	50909	ENSMUSG00000055172.10	C1ra	6	Complement and coagulation cascades; Staphylococcus aureus infection; Pertussis; Phagosome; Systemic lupus erythematosus	Regulation of Complement cascade; Classical antibody-mediated complement activation	Oxidative Damage; Complement Activation, Classical Pathway; Complement and Coagulation Cascades	15	0	1.637	0.95499	5.06722e+07	8.29738e+07	High	High	1
115	FALSE	High	Master Protein	Q4LDG0	Bile acyl-CoA synthetase OS=Mus musculus OX=10090 GN=Slc27a5 PE=1 SV=2	0	72.4	20	11	31	11	689	76.2	8.38	81.62	11	metabolic process;transport	endoplasmic reticulum;membrane	catalytic activity;nucleotide binding;protein binding;transporter activity	Pf00501, Pf13193	26459	ENSMUSG00000030382.15	Slc27a5	7	PPAR signaling pathway; Insulin resistance; Metabolic pathways; Bile secretion; Primary bile acid biosynthesis	Recycling of bile acids and salts; Synthesis of bile acids and bile salts via 7alpha-hydroxycholesterol; Synthesis of bile acids and bile salts via 24-hydroxycholesterol	PPAR signaling pathway	14	0	1.457	0.965372	2.98811e+07	4.35482e+07	High	High	1
116	FALSE	High	Master Protein	Q91X83	S-adenosylmethionine synthase isoform type-1 OS=Mus musculus OX=10090 GN=Mat1a PE=1 SV=1	0	72.212	42	11	45	11	396	43.5	5.82	81.26	11	cell organization and biogenesis;metabolic process	cytosol	catalytic activity;metal ion binding;nucleotide binding;protein binding	Pf00438, Pf02772, Pf02773	11720	ENSMUSG00000037798.6	Mat1a	14	Biosynthesis of amino acids; Cysteine and methionine metabolism; Metabolic pathways	Sulfur amino acid metabolism; Metabolism of ingested SeMet, Sec, MeSec into H2Se; Methylation	Methylation; One carbon metabolism and related pathways; One Carbon Metabolism; Glutathione and one carbon metabolism	15	0	2.629	0.771479	4.07461e+07	1.07127e+08	High	High	1	Acetyl [N-Term]
117	FALSE	High	Master Protein	P52430	Serum paraoxonase/arylesterase 1 OS=Mus musculus OX=10090 GN=Pon1 PE=1 SV=2	0	71.589	31	8	80	8	355	39.5	5.22	206.1	8	metabolic process;regulation of biological process;response to stimulus	extracellular	catalytic activity;metal ion binding;protein binding	Pf01731, Pf03088, Pf08450	18979	ENSMUSG00000002588.12	Pon1	6	Metabolic pathways	Synthesis of 5-eicosatetraenoic acids		6	0	1.021	0.972564	4.16039e+08	4.24977e+08	High	High	1
118	FALSE	High	Master Protein	Q922R8	Protein disulfide-isomerase A6 OS=Mus musculus OX=10090 GN=Pdia6 PE=1 SV=3	0	70.895	29	9	32	9	440	48.1	5.14	100.17	9	cellular homeostasis;metabolic process;regulation of biological process;response to stimulus;transport	cytosol;endoplasmic reticulum;membrane;organelle lumen	catalytic activity	Pf00085, Pf13098, Pf13848, Pf13899, Pf13905	71853		Pdia6	12	Protein processing in endoplasmic reticulum			1	0	1.53	0.965372	1.85692e+07	2.84142e+07	High	High	1
119	FALSE	High	Master Protein	Q07456	Protein AMBP OS=Mus musculus OX=10090 GN=Ambp PE=1 SV=2	0	70.758	26	9	47	9	349	39	6.32	132.28	9	metabolic process;regulation of biological process	cell surface;extracellular;membrane	enzyme regulator activity;protein binding	Pf00014, Pf00061	11699	ENSMUSG00000028356.4	Ambp	4		Scavenging of heme from plasma		3	0	1.477	0.965372	9.64023e+07	1.42345e+08	High	High	1
120	FALSE	High	Master Protein	Q922D8	C-1-tetrahydrofolate synthase, cytoplasmic OS=Mus musculus OX=10090 GN=Mthfd1 PE=1 SV=4	0	70.019	20	17	31	17	935	101.1	7.14	50.85	17	metabolic process	cytoplasm;cytosol;membrane;mitochondrion	catalytic activity;nucleotide binding	Pf00763, Pf01268, Pf02882	108156	ENSMUSG00000021048.7	Mthfd1	12	One carbon pool by folate; Metabolic pathways	Metabolism of folate and pterines	One Carbon Metabolism	7	0	1.579	0.961008	4.20049e+07	6.63058e+07	High	High	1
121	FALSE	High	Master Protein	E9Q616	AHNAK nucleoprotein (desmoyokin) OS=Mus musculus OX=10090 GN=Ahnak PE=1 SV=1	0	69.504	18	22	23	22	5656	603.9	6.3	38.3	22	cell organization and biogenesis;regulation of biological process	cytoplasm;cytoskeleton;cytosol;membrane;nucleus	protein binding;RNA binding;structural molecule activity		66395	ENSMUSG00000069833.12	Ahnak	19				0	0	0.384	0.570407	4.54519e+07	1.74495e+07	High	High	1
122	FALSE	High	Master Protein	Q03265	ATP synthase subunit alpha, mitochondrial OS=Mus musculus OX=10090 GN=Atp5f1a PE=1 SV=1	0	69.458	24	9	16	9	553	59.7	9.19	47.98	9	metabolic process;regulation of biological process;transport	membrane;mitochondrion	catalytic activity;nucleotide binding;protein binding;RNA binding;transporter activity	Pf00006, Pf00306, Pf02663, Pf02874, Pf05943	11946	ENSMUSG00000025428.15	Atp5a1	18	Huntington's disease; Alzheimer's disease; Oxidative phosphorylation; Metabolic pathways; Parkinson's disease	Cristae formation; Formation of ATP by chemiosmotic coupling	Oxidative phosphorylation; Electron Transport Chain	14	0	0.413	0.631196	2.06071e+07	8.5093e+06	High	High	1
123	FALSE	High	Master Protein	Q9DBD0	Inhibitor of carbonic anhydrase OS=Mus musculus OX=10090 GN=Ica PE=1 SV=1	0	69.454	26	17	31	16	700	76.7	7.25	40.39	17	regulation of biological process	extracellular	enzyme regulator activity;metal ion binding	Pf00405	71775	ENSMUSG00000033688.10	1300017J02Rik	9	Mineral absorption; HIF-1 signaling pathway			2	0	1.28	0.975425	4.76784e+07	6.10146e+07	High	High	1
124	FALSE	High	Master Protein	Q7ZT99	Cysteine-rich venom protein catrin OS=Crotalus atrox OX=8730 PE=1 SV=1	0	68.915	43	8	12	3	240	26.6	8.06	36.25	8		extracellular		Pf00188, Pf08562								0	3	0.076	0.00894962	97111392	7.37063e+06	High	Peak Found	1
125	FALSE	High	Master Protein	A6ZI44	Fructose-bisphosphate aldolase OS=Mus musculus OX=10090 GN=Aldoa PE=1 SV=1	0	67.884	46	12	21	12	418	45.1	7.91	61.6	12	cellular homeostasis;metabolic process;regulation of biological process	cytoplasm;cytoskeleton;cytosol;membrane;mitochondrion;nucleus	catalytic activity;protein binding;RNA binding	Pf00274	11674	ENSMUSG00000030695.14	Aldoa	7			Glycolysis and Gluconeogenesis	1	0	0.664	0.898637	5.82582e+07	3.87038e+07	High	High	1
126	FALSE	High	Master Protein	F8S106	Metalloproteinase 5 OS=Crotalus adamanteus OX=8729 PE=2 SV=1	0	67.666	18	9	14	8	610	68	6.23	38.96	9	metabolic process		catalytic activity;metal ion binding	Pf00200, Pf01421, Pf01562, Pf08516, Pf13574, Pf13582, Pf13583, Pf13688								0	0	0.046	0.00111137	42491834	1.96852e+06	High	High	1
127	FALSE	High	Master Protein	Q61247	Alpha-2-antiplasmin OS=Mus musculus OX=10090 GN=Serpinf2 PE=1 SV=1	0	67.515	25	9	58	9	491	54.9	6.3	139.94	9	cell organization and biogenesis;defense response;regulation of biological process;response to stimulus	cell surface;extracellular	enzyme regulator activity;protein binding	Pf00079	18816	ENSMUSG00000038224.12	Serpinf2	11	Complement and coagulation cascades	Dissolution of Fibrin Clot; Platelet degranulation	Complement and Coagulation Cascades; Blood Clotting Cascade	8	0	1.181	0.992002	3.37321e+08	3.98525e+08	High	High	1
128	FALSE	High	Master Protein	Q9QWL7	Keratin, type I cytoskeletal 17 OS=Mus musculus OX=10090 GN=Krt17 PE=1 SV=3	0	66.793	32	15	32	8	433	48.1	5.06	61	15	cell organization and biogenesis;regulation of biological process;response to stimulus	cytoplasm;cytoskeleton	catalytic activity;motor activity;protein binding;receptor activity;signal transducer activity;structural molecule activity	Pf00038, Pf01576, Pf07888	16667	ENSMUSG00000035557.9	Krt17	11		Formation of the cornified envelope	EGFR1 Signaling Pathway	4	7	2.929	0.714141	4.04296e+08	1.18419e+09	High	High	1
129	FALSE	High	Master Protein	P07356	Annexin A2 OS=Mus musculus OX=10090 GN=Anxa2 PE=1 SV=2	0	66.645	38	12	21	12	339	38.7	7.69	52.57	12	cell organization and biogenesis;metabolic process;regulation of biological process;response to stimulus;transport	cell surface;cytoplasm;cytosol;endosome;extracellular;membrane;nucleus	enzyme regulator activity;metal ion binding;protein binding;RNA binding	Pf00191	12306	ENSMUSG00000032231.14	Anxa2	9		Dissolution of Fibrin Clot; Neutrophil degranulation	Prostaglandin Synthesis and Regulation	6	0	0.515	0.778678	8.85422e+07	4.55907e+07	High	High	1
130	FALSE	High	Master Protein	P22599	Alpha-1-antitrypsin 1-2 OS=Mus musculus OX=10090 GN=Serpina1b PE=1 SV=2	0	66.5	21	7	52	3	413	45.9	5.54	111.74	7	defense response;metabolic process;regulation of biological process;response to stimulus	endoplasmic reticulum;extracellular;Golgi	enzyme regulator activity;protein binding	Pf00079	20701	ENSMUSG00000071178.11	Serpina1b	12	Complement and coagulation cascades	Regulation of Insulin-like Growth Factor (IGF) transport and uptake by Insulin-like Growth Factor Binding Proteins (IGFBPs); Cargo concentration in the ER; Post-translational protein phosphorylation; COPII (Coat Protein 2) Mediated Vesicle Transport; Neutrophil degranulation; Platelet degranulation		19	0	0.71	0.912566	104911167	7.44694e+07	High	High	1
131	FALSE	High	Master Protein	P51885	Lumican OS=Mus musculus OX=10090 GN=Lum PE=1 SV=2	0	66.003	33	9	28	9	338	38.2	6.43	69.98	9	cell organization and biogenesis;regulation of biological process;response to stimulus	extracellular	protein binding	Pf01462, Pf12799, Pf13855	17022	ENSMUSG00000036446.5	Lum	10	Proteoglycans in cancer	Keratan sulfate degradation; Keratan sulfate biosynthesis; Integrin cell surface interactions		9	0	0.573	0.834861	1.05648e+08	6.05413e+07	High	High	1
132	FALSE	High	Master Protein	P07758	Alpha-1-antitrypsin 1-1 OS=Mus musculus OX=10090 GN=Serpina1a PE=1 SV=4	0	64.798	26	8	55	4	413	46	5.72	115.39	8	defense response;metabolic process;regulation of biological process;response to stimulus	endoplasmic reticulum;extracellular;Golgi	enzyme regulator activity;protein binding	Pf00079	20700; 20703	ENSMUSG00000066366.14	Serpina1a; Serpina1d	12	Complement and coagulation cascades	Regulation of Insulin-like Growth Factor (IGF) transport and uptake by Insulin-like Growth Factor Binding Proteins (IGFBPs); Cargo concentration in the ER; Post-translational protein phosphorylation; COPII (Coat Protein 2) Mediated Vesicle Transport; Neutrophil degranulation; Platelet degranulation		19	5	0.911	0.965372	3.39352e+08	3.09109e+08	High	High	1
133	FALSE	High	Master Protein	O54890	Integrin beta-3 OS=Mus musculus OX=10090 GN=Itgb3 PE=1 SV=2	0	63.92	17	10	14	10	787	86.7	5.24	29.29	10	cell growth;cell organization and biogenesis;cellular component movement;cellular homeostasis;regulation of biological process;response to stimulus	cell surface;membrane;nucleus	catalytic activity;protein binding;receptor activity	Pf00362, Pf07965, Pf08725	16416	ENSMUSG00000020689.4	Itgb3	11	PI3K-Akt signaling pathway; Phagosome; Focal adhesion; Rap1 signaling pathway; Dilated cardiomyopathy; MicroRNAs in cancer; Proteoglycans in cancer; Hypertrophic cardiomyopathy (HCM); Osteoclast differentiation; Hematopoietic cell lineage; Platelet activation; ECM-receptor interaction; Arrhythmogenic right ventricular cardiomyopathy (ARVC); Thyroid hormone signaling pathway; Regulation of actin c…	ECM proteoglycans; Molecules associated with elastic fibres; p130Cas linkage to MAPK signaling for integrins; Integrin cell surface interactions; VEGFA-VEGFR2 Pathway; GRB2:SOS provides linkage to MAPK signaling for Integrins ; Platelet degranulation ; Signal transduction by L1; Syndecan interactions	Primary Focal Segmental Glomerulosclerosis FSGS; Focal Adhesion-PI3K-Akt-mTOR-signaling pathway; Osteoclast; Integrin-mediated Cell Adhesion; Focal Adhesion	44	0	0.535	0.791683	2.03321e+07	1.08869e+07	High	High	1
134	FALSE	High	Master Protein	Q05421	Cytochrome P450 2E1 OS=Mus musculus OX=10090 GN=Cyp2e1 PE=1 SV=1	0	63.192	23	11	54	11	493	56.8	8.4	132.78	11	metabolic process;response to stimulus	endoplasmic reticulum;membrane;mitochondrion	catalytic activity;metal ion binding;protein binding	Pf00067	13106	ENSMUSG00000025479.9	Cyp2e1	7	Arachidonic acid metabolism; Steroid hormone biosynthesis; Metabolism of xenobiotics by cytochrome P450; Linoleic acid metabolism; Drug metabolism - cytochrome P450; Chemical carcinogenesis; Non-alcoholic fatty liver disease (NAFLD); Metabolic pathways	CYP2E1 reactions	Metapathway biotransformation; Retinol metabolism; Oxidation by Cytochrome P450; Fatty Acid Omega Oxidation; Nuclear receptors in lipid metabolism and toxicity; Tryptophan metabolism	20	0	2.106	0.879578	7.99951e+07	1.68456e+08	High	High	1
135	FALSE	High	Master Protein	O35488	Very long-chain acyl-CoA synthetase OS=Mus musculus OX=10090 GN=Slc27a2 PE=1 SV=2	0	63.142	24	11	19	11	620	70.4	8.9	55.84	11	metabolic process;transport	endoplasmic reticulum;membrane;mitochondrion;organelle lumen	catalytic activity;nucleotide binding;protein binding;transporter activity	Pf00501, Pf13193	26458	ENSMUSG00000027359.16	Slc27a2	2	PPAR signaling pathway; Peroxisome; Insulin resistance	Alpha-oxidation of phytanate; Synthesis of bile acids and bile salts via 7alpha-hydroxycholesterol; Neutrophil degranulation; Synthesis of bile acids and bile salts via 24-hydroxycholesterol	PPAR signaling pathway	17	0	1.087	0.983332	1.8631e+07	2.02605e+07	High	High	1
136	FALSE	High	Master Protein	G5E850	Cytochrome b-5, isoform CRA_a OS=Mus musculus OX=10090 GN=Cyb5a PE=1 SV=1	0	62.834	56	5	62	5	98	11.1	5.3	148.7	5	metabolic process;transport	cytosol;endoplasmic reticulum;membrane;mitochondrion	catalytic activity;metal ion binding;protein binding	Pf00173	109672	ENSMUSG00000024646.13	Cyb5; Cyb5a	18			Oxidation by Cytochrome P450	1	0	1.543	0.965372	1.19579e+08	1.84535e+08	High	High	1
137	FALSE	High	Master Protein	O88968	Transcobalamin-2 OS=Mus musculus OX=10090 GN=Tcn2 PE=1 SV=1	0	61.327	21	6	12	6	430	47.6	6.33	43.01	6	transport	extracellular	metal ion binding	Pf01122, Pf14478	21452	ENSMUSG00000020432.12	Tcn2	11	Vitamin digestion and absorption	Cobalamin (Cbl, vitamin B12) transport and metabolism	One Carbon Metabolism	6	0	0.586	0.851793	1.79856e+07	1.05441e+07	High	High	1
138	FALSE	High	Master Protein	P50446	Keratin, type II cytoskeletal 6A OS=Mus musculus OX=10090 GN=Krt6a PE=1 SV=3	0	61.325	24	16	65	4	553	59.3	7.94	142.46	16	cell organization and biogenesis;defense response;metabolic process;regulation of biological process;response to stimulus		catalytic activity;motor activity;structural molecule activity	Pf00038, Pf01576, Pf04111, Pf05957, Pf12128, Pf13166	16687	ENSMUSG00000058354.6	Krt6a	15		Formation of the cornified envelope		3	6	5.276	0.285983	22381243	1.18083e+08	High	High	1
139	FALSE	High	Master Protein	P27656	Hepatic triacylglycerol lipase OS=Mus musculus OX=10090 GN=Lipc PE=2 SV=2	0	59.473	20	8	28	8	510	57.4	8.09	60.38	8	cell organization and biogenesis;metabolic process;regulation of biological process;transport	cell surface;endosome;extracellular	catalytic activity;protein binding	Pf00151, Pf01477, Pf12697	15450	ENSMUSG00000032207.10	Lipc	9	Metabolic pathways; Glycerolipid metabolism	Chylomicron clearance; Assembly of active LPL and LIPC lipase complexes	Statin Pathway; Fatty Acid Beta Oxidation; Triacylglyceride Synthesis	11	0	0.829	0.95499	4.54894e+07	3.77324e+07	High	High	1
140	FALSE	High	Master Protein	O08601	Microsomal triglyceride transfer protein large subunit OS=Mus musculus OX=10090 GN=Mttp PE=1 SV=2	0	59.321	20	15	26	15	894	99	7.62	46.83	15	cell organization and biogenesis;metabolic process;response to stimulus;transport	endoplasmic reticulum;Golgi;membrane	protein binding;transporter activity	Pf01347	17777	ENSMUSG00000028158.14	Mttp	3	Fat digestion and absorption	VLDL assembly; Chylomicron assembly	Statin Pathway	7	0	1.408	0.965372	2.75814e+07	3.88469e+07	High	High	1
141	FALSE	High	Master Protein	Q9QXC1	Fetuin-B OS=Mus musculus OX=10090 GN=Fetub PE=1 SV=1	0	59.301	29	7	18	7	388	42.7	6.61	56.25	7	regulation of biological process	extracellular	enzyme regulator activity	Pf00031	59083	ENSMUSG00000022871.12	Fetub	16				0	0	0.523	0.788323	1.7119e+07	8.95205e+06	High	High	1
142	FALSE	High	Master Protein	T1E6V1	LAAO-CohPH-1 OS=Crotalus oreganus helleri OX=8741 PE=2 SV=1	0	59.143	19	9	16	1	515	58.6	6.6	46.43	9	metabolic process		catalytic activity;nucleotide binding	Pf00070, Pf00890, Pf01134, Pf01262, Pf01266, Pf01494, Pf01593, Pf01946, Pf02737, Pf03486, Pf07992, Pf12831, Pf13241, Pf13450								0	0					High	Not Found	1
143	FALSE	High	Master Protein	P35564	Calnexin OS=Mus musculus OX=10090 GN=Canx PE=1 SV=1	0	58.677	19	8	26	8	591	67.2	4.64	68.64	8	metabolic process;transport	cytoplasm;endoplasmic reticulum;membrane;ribosome	metal ion binding;protein binding;RNA binding	Pf00262	12330	ENSMUSG00000020368.15	Canx	11	Phagosome; Antigen processing and presentation; HTLV-I infection; Protein processing in endoplasmic reticulum; Thyroid hormone synthesis	Calnexin/calreticulin cycle; Antigen Presentation: Folding, assembly and peptide loading of class I MHC; MHC class II antigen presentation; Interleukin-35 Signalling		19	0	2.129	0.877131	1.06522e+07	2.2678e+07	High	High	1
144	FALSE	High	Master Protein	Q64459	Cytochrome P450 3A11 OS=Mus musculus OX=10090 GN=Cyp3a11 PE=1 SV=1	0	58.548	26	11	28	6	504	57.8	8.82	56.25	11	metabolic process	endoplasmic reticulum;membrane	catalytic activity;metal ion binding	Pf00067	13112	ENSMUSG00000056035.8	Cyp3a11	5	Linoleic acid metabolism; Steroid hormone biosynthesis; Chemical carcinogenesis; Retinol metabolism; Metabolic pathways	Aflatoxin activation and detoxification; Miscellaneous substrates; Xenobiotics		12	4	0.402	0.607043	3.23425e+07	1.30057e+07	High	High	1
145	FALSE	High	Master Protein	Q62009	Periostin OS=Mus musculus OX=10090 GN=Postn PE=1 SV=2	0	58.496	16	10	18	10	838	93.1	7.53	40.76	10	cell communication;cell growth;cell organization and biogenesis;regulation of biological process;response to stimulus	cytoplasm;extracellular;Golgi	metal ion binding;protein binding	Pf02469, Pf07546	50706	ENSMUSG00000027750.16	Postn	3				0	0	0.97	0.966254	1.48444e+07	1.44001e+07	High	High	1
146	FALSE	High	Master Protein	D3Z041	Long-chain-fatty-acid--CoA ligase 1 OS=Mus musculus OX=10090 GN=Acsl1 PE=1 SV=1	0	58.216	19	12	25	11	699	78	7.47	50.55	12	metabolic process;regulation of biological process;response to stimulus	membrane;mitochondrion	catalytic activity	Pf00501		ENSMUSG00000018796.13		8				0	0	1.309	0.972564	1.32335e+07	1.73281e+07	High	High	1	Acetyl [N-Term]
147	FALSE	High	Master Protein	P14869	60S acidic ribosomal protein P0 OS=Mus musculus OX=10090 GN=Rplp0 PE=1 SV=3	0	58.188	33	7	15	7	317	34.2	6.25	42.55	7	response to stimulus;transport	cytoplasm;cytosol;endoplasmic reticulum;membrane;nucleus;ribosome	RNA binding;structural molecule activity	Pf00428, Pf00466	11837	ENSMUSG00000067274.10	Rplp0	5	Ribosome	L13a-mediated translational silencing of Ceruloplasmin expression; Nonsense Mediated Decay (NMD) independent of the Exon Junction Complex (EJC); Nonsense Mediated Decay (NMD) enhanced by the Exon Junction Complex (EJC); GTP hydrolysis and joining of the 60S ribosomal subunit; Formation of a pool of free 40S subunits; Major pathway of rRNA processing in the nucleolus and cytosol; SRP-dependent cot…	Cytoplasmic Ribosomal Proteins	17	0	1.407	0.965372	1.22742e+07	1.72707e+07	High	High	1
148	FALSE	High	Master Protein	E9PUM3	Alpha-1,4 glucan phosphorylase OS=Mus musculus OX=10090 GN=Pygm PE=1 SV=1	0	57.772	20	15	21	15	754	87.5	8.51	33.99	15	metabolic process		catalytic activity	Pf00343		ENSMUSG00000032648.14; ENSMUSG00000106877.3		19; CHR_MG4249_PATCH				0	0	0.309	0.400298	3.07248e+07	9.50187e+06	High	High	1
149	FALSE	High	Master Protein	P52480	Pyruvate kinase PKM OS=Mus musculus OX=10090 GN=Pkm PE=1 SV=4	0	57.759	22	9	18	8	531	57.8	7.47	44.85	9	cell death;cell organization and biogenesis;metabolic process;response to stimulus	cytoplasm;cytosol;mitochondrion;nucleus	catalytic activity;metal ion binding;nucleotide binding;protein binding;RNA binding	Pf00224, Pf02887	18746	ENSMUSG00000032294.17	Pkm	9	Pyruvate metabolism; Glycolysis / Gluconeogenesis; Type II diabetes mellitus; Carbon metabolism; Metabolic pathways; Central carbon metabolism in cancer; Biosynthesis of amino acids; Glucagon signaling pathway; Purine metabolism; Viral carcinogenesis	Neutrophil degranulation; Glycolysis	Glycolysis and Gluconeogenesis; Purine metabolism	19	1	0.661	0.898637	2.38914e+07	1.57856e+07	High	High	1
150	FALSE	High	Master Protein	E9PWK1	Epoxide hydrolase OS=Mus musculus OX=10090 GN=Ephx1 PE=1 SV=1	0	56.497	27	12	29	12	441	50.9	8.15	48.04	12	metabolic process;response to stimulus	endoplasmic reticulum;membrane	catalytic activity;protein binding	Pf00561, Pf06441, Pf12697	13849	ENSMUSG00000038776.13	Ephx1	1			Metapathway biotransformation; Aflatoxin B1 metabolism	2	0	1.76	0.912566	3.27191e+07	5.75834e+07	High	High	1
151	FALSE	High	Master Protein	P41317	Mannose-binding protein C OS=Mus musculus OX=10090 GN=Mbl2 PE=1 SV=2	0	56.389	48	9	35	9	244	25.9	5.06	110.02	9	defense response;metabolic process;regulation of biological process;response to stimulus	extracellular	metal ion binding;protein binding	Pf00059	17195	ENSMUSG00000024863.5	Mbl2	19	Complement and coagulation cascades; Phagosome; Staphylococcus aureus infection	Lectin pathway of complement activation		9	0	0.96	0.965372	2.30293e+08	2.21174e+08	High	High	1
152	FALSE	High	Master Protein	P97501	Dimethylaniline monooxygenase [N-oxide-forming] 3 OS=Mus musculus OX=10090 GN=Fmo3 PE=1 SV=1	0	55.992	30	15	45	15	534	60.5	8.37	83.57	15	metabolic process	endoplasmic reticulum;membrane	catalytic activity;nucleotide binding	Pf00743, Pf07992, Pf13434, Pf13450, Pf13738	14262	ENSMUSG00000026691.10	Fmo3	1	Drug metabolism - cytochrome P450	FMO oxidises nucleophiles	Metapathway biotransformation	6	0	1.564	0.962585	5.56429e+07	8.70383e+07	High	High	1
153	FALSE	High	Master Protein	P07310	Creatine kinase M-type OS=Mus musculus OX=10090 GN=Ckm PE=1 SV=1	0	55.336	34	11	30	11	381	43	7.06	74.54	11	metabolic process;response to stimulus	cytoplasm	catalytic activity;nucleotide binding	Pf00217, Pf02807	12715	ENSMUSG00000030399.2	Ckm	7	Metabolic pathways; Arginine and proline metabolism	Creatine metabolism		6	0	0.339	0.466408	1.78581e+08	6.05903e+07	High	High	1
154	FALSE	High	Master Protein	Q8CG14	Complement C1s-A subcomponent OS=Mus musculus OX=10090 GN=C1sa PE=2 SV=2	0	55.305	20	10	18	5	688	76.8	5.08	46.23	10	defense response;metabolic process;regulation of biological process;response to stimulus	extracellular	catalytic activity;metal ion binding;protein binding	Pf00084, Pf00089, Pf00431, Pf07645, Pf14670	50908		C1s; C1s1	6	Pertussis; Systemic lupus erythematosus; Staphylococcus aureus infection; Complement and coagulation cascades		Oxidative Damage; Complement Activation, Classical Pathway; Complement and Coagulation Cascades	7	3	1.453	0.965372	2.94463e+07	4.278e+07	High	High	1
155	FALSE	High	Master Protein	P10126	Elongation factor 1-alpha 1 OS=Mus musculus OX=10090 GN=Eef1a1 PE=1 SV=3	0	54.794	20	8	55	3	462	50.1	9.01	128.04	8	cell organization and biogenesis;metabolic process;regulation of biological process;response to stimulus	cytoplasm;cytoskeleton;cytosol;membrane;nucleus	catalytic activity;nucleotide binding;protein binding;RNA binding	Pf00009, Pf03143, Pf03144	13627	ENSMUSG00000037742.14	Eef1a1; LOC101056619	9	Legionellosis; RNA transport		Translation Factors; EGFR1 Signaling Pathway	4	5	2.373	0.822048	4.22317e+08	1.00217e+09	High	High	1
156	FALSE	High	Master Protein	Q9JKR6	Hypoxia up-regulated protein 1 OS=Mus musculus OX=10090 GN=Hyou1 PE=1 SV=1	0	54.61	18	15	24	15	999	111.1	5.19	46.6	15	regulation of biological process;response to stimulus;transport	endoplasmic reticulum;extracellular;membrane;organelle lumen	nucleotide binding	Pf00012	12282	ENSMUSG00000032115.14	Hyou1	9	Protein processing in endoplasmic reticulum			1	0	2.343	0.833431	1.74631e+07	4.09189e+07	High	High	1
157	FALSE	High	Master Protein	P11859	Angiotensinogen OS=Mus musculus OX=10090 GN=Agt PE=1 SV=1	0	54.178	23	7	19	7	477	52	5.44	64.64	7	cell differentiation;cell growth;cell organization and biogenesis;cell proliferation;cellular homeostasis;metabolic process;regulation of biological process;response to stimulus;transport	cytoplasm;extracellular	enzyme regulator activity;protein binding	Pf00079	11606		Agt	8			MicroRNAs in Cardiomyocyte Hypertrophy; ACE Inhibitor Pathway; Adipogenesis genes	3	0	0.524	0.788323	1.00585e+07	5.26602e+06	High	High	1
158	FALSE	High	Master Protein	Q61233	Plastin-2 OS=Mus musculus OX=10090 GN=Lcp1 PE=1 SV=4	0	54	24	12	17	12	627	70.1	5.33	32.44	12	cell organization and biogenesis;cellular component movement;regulation of biological process;response to stimulus	cytoplasm;cytoskeleton;cytosol;membrane	metal ion binding;protein binding	Pf00036, Pf00307, Pf13405, Pf13499, Pf13833	18826	ENSMUSG00000021998.16	Lcp1	14				0	0	0.997	0.972564	6.73154e+06	6.70974e+06	High	High	1
159	FALSE	High	Master Protein	P56480	ATP synthase subunit beta, mitochondrial OS=Mus musculus OX=10090 GN=Atp5f1b PE=1 SV=2	0	53.743	28	11	18	11	529	56.3	5.34	41.63	11	cell differentiation;cellular homeostasis;metabolic process;regulation of biological process;transport	cell surface;membrane;mitochondrion;nucleus	catalytic activity;metal ion binding;nucleotide binding;protein binding;receptor activity;transporter activity	Pf00006, Pf00306, Pf02874	11947	ENSMUSG00000025393.12	Atp5b	10	Huntington's disease; Parkinson's disease; Alzheimer's disease; Oxidative phosphorylation; Metabolic pathways	Cristae formation; Formation of ATP by chemiosmotic coupling	Oxidative phosphorylation; Electron Transport Chain	14	0	0.717	0.912566	4.27612e+07	3.06461e+07	High	High	1
160	FALSE	High	Master Protein	P12710	Fatty acid-binding protein, liver OS=Mus musculus OX=10090 GN=Fabp1 PE=1 SV=2	0	53.53	66	7	27	7	127	14.2	8.56	69.44	7	regulation of biological process;response to stimulus;transport	cytoplasm;cytosol;nucleus;organelle lumen	antioxidant activity;catalytic activity;transporter activity	Pf00061, Pf14651	14080	ENSMUSG00000054422.7	Fabp1	6	Fat digestion and absorption; PPAR signaling pathway	Triglyceride catabolism; Regulation of lipid metabolism by Peroxisome proliferator-activated receptor alpha (PPARalpha)	Selenium metabolism/Selenoproteins; PPAR signaling pathway	9	0	3.221	0.635985	3.90289e+07	1.25698e+08	High	High	1
161	FALSE	High	Master Protein	A0A0R4J0I9	Low density lipoprotein receptor-related protein 1 OS=Mus musculus OX=10090 GN=Lrp1 PE=1 SV=1	0	53.072	4	14	16	14	4545	504.4	5.36	25.33	14	cell proliferation;development;metabolic process;regulation of biological process;response to stimulus;transport	cytoplasm;cytosol;endosome;membrane;nucleus	metal ion binding;protein binding;receptor activity;RNA binding	Pf00057, Pf00058, Pf07645, Pf12662, Pf14670	16971	ENSMUSG00000040249.15	Lrp1	10	Malaria; Alzheimer's disease	Signaling by GPCR; Retinoid metabolism and transport; Scavenging of heme from plasma	Statin Pathway; Alzheimers Disease; Wnt Signaling Pathway NetPath	15	0	100	7.61111e-17		6.24597e+06	High	High	1
162	FALSE	High	Master Protein	Q02105	Complement C1q subcomponent subunit C OS=Mus musculus OX=10090 GN=C1qc PE=1 SV=2	0	52.985	21	4	28	4	246	26	8.54	54.04	4	defense response;metabolic process;regulation of biological process;response to stimulus	extracellular;membrane	protein binding	Pf00229, Pf00386, Pf01391	12262	ENSMUSG00000036896.5	C1qc	4	Prion diseases; Chagas disease (American trypanosomiasis); Complement and coagulation cascades; Systemic lupus erythematosus; Pertussis; Staphylococcus aureus infection	Regulation of Complement cascade; Classical antibody-mediated complement activation	Oxidative Damage; Complement Activation, Classical Pathway; TYROBP Causal Network; Microglia Pathogen Phagocytosis Pathway; Complement and Coagulation Cascades	18	0	5.006	0.318904	32674090	1.63581e+08	High	High	1
163	FALSE	High	Master Protein	Q61646	Haptoglobin OS=Mus musculus OX=10090 GN=Hp PE=1 SV=1	0	52.948	30	11	34	11	347	38.7	6.29	61.11	11	defense response;metabolic process;regulation of biological process;response to stimulus	endoplasmic reticulum;extracellular;Golgi	antioxidant activity;catalytic activity;protein binding	Pf00084, Pf00089	15439	ENSMUSG00000031722.10	Hp	8		Neutrophil degranulation; Scavenging of heme from plasma		6	0	4.396	0.393928	4.11144e+07	1.80757e+08	High	High	1
164	FALSE	High	Master Protein	P50285	Dimethylaniline monooxygenase [N-oxide-forming] 1 OS=Mus musculus OX=10090 GN=Fmo1 PE=1 SV=1	0	51.629	26	14	31	14	532	59.9	8.47	46.39	14	metabolic process;response to stimulus	endoplasmic reticulum;membrane	catalytic activity;nucleotide binding	Pf00743, Pf07992, Pf13434, Pf13450, Pf13454, Pf13738	14261	ENSMUSG00000040181.14	Fmo1	1	Drug metabolism - cytochrome P450	FMO oxidises nucleophiles	Metapathway biotransformation	6	0	0.65	0.895432	1.42091e+08	9.23659e+07	High	High	1
165	FALSE	High	Master Protein	A0A2I7YS26	Serine endopeptidase OS=Crotalus atrox OX=8730 PE=2 SV=1	0	51.448	28	5	13	4	258	28.1	5.77	27.61	5												0	1	0.044	0.000915637	4.67907e+07	2.0748e+06	High	High	1
166	FALSE	High	Master Protein	P97872	Dimethylaniline monooxygenase [N-oxide-forming] 5 OS=Mus musculus OX=10090 GN=Fmo5 PE=1 SV=4	0	51.331	26	14	31	14	533	60	8.73	57.19	14	metabolic process	cytosol;endoplasmic reticulum;membrane	catalytic activity;nucleotide binding	Pf00743, Pf07992, Pf13450, Pf13454, Pf13738	14263	ENSMUSG00000028088.14	Fmo5	3	Drug metabolism - cytochrome P450		Metapathway biotransformation	2	0	1.583	0.958555	4.02489e+07	6.37318e+07	High	High	1
167	FALSE	High	Master Protein	T1E6S9	Kallikrein-CohCI-4 OS=Crotalus oreganus helleri OX=8741 PE=2 SV=1	0	50.306	47	7	14	3	259	28.3	7.56	33.87	7	metabolic process		catalytic activity	Pf00089								0	4	0.193	0.150955	6.99401e+07	1.34668e+07	High	Peak Found	1
168	FALSE	High	Master Protein	A0A1J0R080	Phospholipase A2, group IIG, basic-Pla2-gK49 OS=Crotalus atrox OX=8730 GN=Pla2g2gK PE=2 SV=1	0	50.272	55	7	36	7	137	15.6	8.24	67.68	7	metabolic process;transport	extracellular	catalytic activity;metal ion binding	Pf00068								0	0	0.215	0.194338	4.95637e+08	1.06757e+08	High	High	1
169	FALSE	High	Master Protein	D3Z5G7	Carboxylic ester hydrolase OS=Mus musculus OX=10090 GN=Ces1b PE=1 SV=1	0	49.757	17	8	31	2	567	62.2	5.22	76.04	8	metabolic process		catalytic activity	Pf00135, Pf07859	382044	ENSMUSG00000078964.2	Ces1b	8		Phase I - Functionalization of compounds		3	0	0.572	0.833431	4.8815e+07	2.79091e+07	High	High	1
170	FALSE	High	Master Protein	O55022	Membrane-associated progesterone receptor component 1 OS=Mus musculus OX=10090 GN=Pgrmc1 PE=1 SV=4	0	49.631	46	6	25	5	195	21.7	4.7	66.04	6	regulation of biological process;response to stimulus	endoplasmic reticulum;membrane		Pf00173	53328	ENSMUSG00000006373.10	Pgrmc1	X		Neutrophil degranulation		3	1	1.385	0.966254	5.06317e+07	7.01016e+07	High	High	1
171	FALSE	High	Master Protein	Q921H8	3-ketoacyl-CoA thiolase A, peroxisomal OS=Mus musculus OX=10090 GN=Acaa1a PE=1 SV=1	0	49.402	23	6	18	6	424	43.9	8.44	54.3	6	metabolic process	membrane;mitochondrion	catalytic activity	Pf00108, Pf02803, Pf08541	113868	ENSMUSG00000036138.16	Acaa1a	9	PPAR signaling pathway; Peroxisome; Metabolic pathways; alpha-Linolenic acid metabolism; Fatty acid metabolism; Biosynthesis of unsaturated fatty acids; Fatty acid degradation; Valine, leucine and isoleucine degradation	Beta-oxidation of very long chain fatty acids; Neutrophil degranulation; alpha-linolenic acid (ALA) metabolism	PPAR signaling pathway	19	0	2.477	0.792148	5.96681e+06	1.47811e+07	High	High	1
172	FALSE	High	Master Protein	P10107	Annexin A1 OS=Mus musculus OX=10090 GN=Anxa1 PE=1 SV=2	0	49.383	29	10	13	10	346	38.7	7.37	26.94	10	cell differentiation;cell organization and biogenesis;cellular component movement;defense response;metabolic process;regulation of biological process;response to stimulus;transport	cell surface;cytoplasm;cytoskeleton;cytosol;endosome;extracellular;membrane;nucleus;vacuole	catalytic activity;DNA binding;enzyme regulator activity;metal ion binding;protein binding;RNA binding;structural molecule activity	Pf00191	16952	ENSMUSG00000024659.14	Anxa1	19		Formyl peptide receptors bind formyl peptides and many other ligands; G alpha (i) signalling events; Gastrin-CREB signalling pathway via PKC and MAPK	Spinal Cord Injury; Prostaglandin Synthesis and Regulation	12	0	0.473	0.735148	1.55271e+07	7.34926e+06	High	High	1
173	FALSE	High	Master Protein	Q63880	Carboxylesterase 3A OS=Mus musculus OX=10090 GN=Ces3a PE=1 SV=2	0	49.357	19	6	15	4	571	63.3	6.14	37.75	6	metabolic process	endoplasmic reticulum;organelle lumen	catalytic activity	Pf00135, Pf00326, Pf00756, Pf07859	382053	ENSMUSG00000069922.12	Ces3a	8		Phase I - Functionalization of compounds; LDL clearance		7	1	1.073	0.981185	3.76924e+07	4.04424e+07	High	High	1
174	FALSE	High	Master Protein	E9QNL5	Sulfotransferase OS=Mus musculus OX=10090 GN=Sult1a1 PE=1 SV=2	0	49.333	35	7	34	7	298	34.6	8.1	59.01	7												0	0	2.001	0.89871	2.11609e+07	4.2352e+07	High	High	1
175	FALSE	High	Master Protein	Q8JZR0	Long-chain-fatty-acid--CoA ligase 5 OS=Mus musculus OX=10090 GN=Acsl5 PE=1 SV=1	0	49.272	24	14	26	13	683	76.2	7.09	37.92	14	metabolic process;regulation of biological process;transport	endoplasmic reticulum;membrane;mitochondrion;nucleus	catalytic activity;nucleotide binding	Pf00501	433256	ENSMUSG00000024981.5	Acsl5	19	Fatty acid biosynthesis; Metabolic pathways; Adipocytokine signaling pathway; Fatty acid metabolism; Peroxisome; Fatty acid degradation; PPAR signaling pathway	Synthesis of very long-chain fatty acyl-CoAs	Fatty Acid Beta Oxidation; PPAR signaling pathway; Fatty Acid Biosynthesis	15	1	1.872	0.912566	3.75067e+07	7.02313e+07	High	High	1
176	FALSE	High	Master Protein	E9Q8B5	Predicted gene 4788 OS=Mus musculus OX=10090 GN=Gm4788 PE=1 SV=1	0	49.137	14	10	20	9	879	99.4	7.44	33.57	10				Pf00084	214403	ENSMUSG00000070594.10	Gm4788	1		Regulation of Complement cascade		4	0	1.263	0.979528	2.82233e+07	3.56456e+07	High	High	1
177	FALSE	High	Master Protein	P01807	Ig heavy chain V region X44 OS=Mus musculus OX=10090 PE=1 SV=1	0	48.728	61	6	31	3	119	13.2	7.94	101.3	6				Pf07686								0	4	1.629	0.95499	1.42283e+08	2.31818e+08	High	High	1
178	FALSE	High	Master Protein	Q91WU0	Carboxylesterase 1F OS=Mus musculus OX=10090 GN=Ces1f PE=1 SV=1	0	48.31	22	9	24	5	561	61.6	6.48	43.75	9	metabolic process	cytoplasm;cytosol;endoplasmic reticulum	catalytic activity	Pf00135, Pf00326, Pf00756, Pf07859, Pf12695	234564	ENSMUSG00000031725.8	Ces1f	8		Phase I - Functionalization of compounds		3	1	0.656	0.898637	1.28549e+07	8.43365e+06	High	High	1
179	FALSE	High	Master Protein	Q3TTY5	Keratin, type II cytoskeletal 2 epidermal OS=Mus musculus OX=10090 GN=Krt2 PE=1 SV=1	0	47.72	8	10	50	6	707	70.9	8.06	98.87	10	cell organization and biogenesis;cell proliferation;cellular component movement;metabolic process	cytoskeleton;membrane;nucleus	protein binding;structural molecule activity	Pf00038, Pf13166	16681	ENSMUSG00000064201.8	Krt2	15		Formation of the cornified envelope		3	0	2.235	0.860823	1.74067e+08	3.89085e+08	High	High	1
180	FALSE	High	Master Protein	P07901	Heat shock protein HSP 90-alpha OS=Mus musculus OX=10090 GN=Hsp90aa1 PE=1 SV=4	0	47.668	15	11	18	4	733	84.7	5.01	41.42	11	cell organization and biogenesis;cellular component movement;metabolic process;regulation of biological process;response to stimulus;transport	cell surface;cytoplasm;cytosol;membrane;nucleus	catalytic activity;enzyme regulator activity;nucleotide binding;protein binding;RNA binding	Pf00183, Pf02518, Pf13589	15519	ENSMUSG00000021270.13	Hsp90aa1	12	Protein processing in endoplasmic reticulum; Pathways in cancer; Estrogen signaling pathway; Antigen processing and presentation; Progesterone-mediated oocyte maturation; Prostate cancer; PI3K-Akt signaling pathway; NOD-like receptor signaling pathway	Anchoring of the basal body to the plasma membrane; The role of GTSE1 in G2/M progression after G2 checkpoint; VEGFR2 mediated vascular permeability; Downregulation of ERBB2 signaling; AURKA Activation by TPX2; Loss of Nlp from mitotic centrosomes; Recruitment of mitotic centrosome proteins and complexes; HSF1 activation; Attenuation phase; Regulation of PLK1 Activity at G2/M Transition; Neutroph…	EBV LMP1 signaling; TNF-alpha NF-kB Signaling Pathway; Focal Adhesion-PI3K-Akt-mTOR-signaling pathway; IL-6 signaling Pathway; IL-2 Signaling Pathway	60	0	1.493	0.965372	2.4528e+06	3.66304e+06	High	High	1
181	FALSE	High	Master Protein	Q6IFX2	Keratin, type I cytoskeletal 42 OS=Mus musculus OX=10090 GN=Krt42 PE=1 SV=1	0	47.23	27	11	24	5	452	50.1	5.16	47.95	11		cytoplasm	structural molecule activity	Pf00038, Pf04156, Pf08317, Pf13166, Pf13514	68239	ENSMUSG00000053654.7	Krt42	11				0	0	2.39	0.820628	32509170	7.76982e+07	High	High	1
182	FALSE	High	Master Protein	B1AV77	Aldehyde dehydrogenase OS=Mus musculus OX=10090 GN=Aldh3a2 PE=1 SV=1	0	46.888	22	8	18	8	487	54.3	8.48	28.47	8	metabolic process;response to stimulus	cytosol;endoplasmic reticulum;membrane;mitochondrion;nucleus	catalytic activity	Pf00171	11671	ENSMUSG00000010025.19	Aldh3a2	11			Tryptophan metabolism	1	0	2.247	0.859264	1.54757e+07	3.47803e+07	High	High	1
183	FALSE	High	Master Protein	Q8VCC2	Liver carboxylesterase 1 OS=Mus musculus OX=10090 GN=Ces1 PE=1 SV=1	0	46.878	20	10	28	6	565	62.6	6	54.14	10	cell organization and biogenesis;metabolic process;regulation of biological process	endoplasmic reticulum;organelle lumen	catalytic activity	Pf00135, Pf00756, Pf07859	12623	ENSMUSG00000057074.6	Ces1g	8		Phase I - Functionalization of compounds		3	2	2.634	0.769716	1.21416e+08	3.19774e+08	High	High	1
184	FALSE	High	Master Protein	A2A513	Keratin, type I cytoskeletal 10 OS=Mus musculus OX=10090 GN=Krt10 PE=1 SV=1	0	46.526	13	10	73	6	561	57	5.07	171.31	10	cell differentiation;cell organization and biogenesis;metabolic process;response to stimulus	cytoplasm;cytoskeleton;membrane;nucleus	protein binding;structural molecule activity	Pf00038	16661	ENSMUSG00000019761.10	Krt10	11	Staphylococcus aureus infection	Formation of the cornified envelope		4	4	2.396	0.819019	6.07038e+08	1.45433e+09	High	High	1
185	FALSE	High	Master Protein	P50172	Corticosteroid 11-beta-dehydrogenase isozyme 1 OS=Mus musculus OX=10090 GN=Hsd11b1 PE=1 SV=3	0	46.005	28	9	30	9	292	32.3	8.46	71.54	9	metabolic process;regulation of biological process	cytoplasm;endoplasmic reticulum;membrane	catalytic activity;nucleotide binding	Pf00106, Pf08643, Pf08659, Pf13460, Pf13561	15483	ENSMUSG00000016194.14	Hsd11b1	1	Metabolic pathways; Metabolism of xenobiotics by cytochrome P450; Steroid hormone biosynthesis; Chemical carcinogenesis	Glucocorticoid biosynthesis	Prostaglandin Synthesis and Regulation; Glucocorticoid & Mineralcorticoid Metabolism	11	0	1.537	0.965372	6.36155e+07	9.77561e+07	High	High	1
186	FALSE	High	Master Protein	P62631	Elongation factor 1-alpha 2 OS=Mus musculus OX=10090 GN=Eef1a2 PE=1 SV=1	0	45.863	17	7	32	2	463	50.4	9.03	68.11	7	metabolic process;regulation of biological process;response to stimulus	cytoplasm;nucleus	catalytic activity;nucleotide binding;protein binding;RNA binding	Pf00009, Pf03143, Pf03144	13628	ENSMUSG00000016349.10	Eef1a2	2	Legionellosis; RNA transport		Translation Factors	3	0	0.01	7.61111e-17	4.0629e+06		High	Not Found	1
187	FALSE	High	Master Protein	P49182	Heparin cofactor 2 OS=Mus musculus OX=10090 GN=Serpind1 PE=1 SV=1	0	45.842	24	10	28	10	478	54.5	7.34	50.15	10	coagulation;regulation of biological process	extracellular	enzyme regulator activity	Pf00079	15160	ENSMUSG00000022766.12	Serpind1	16	Complement and coagulation cascades	Regulation of Insulin-like Growth Factor (IGF) transport and uptake by Insulin-like Growth Factor Binding Proteins (IGFBPs); Common Pathway of Fibrin Clot Formation; Intrinsic Pathway of Fibrin Clot Formation; Post-translational protein phosphorylation	Complement and Coagulation Cascades	10	0	2.251	0.859264	8.1371e+07	1.83131e+08	High	High	1
188	FALSE	High	Master Protein	P01644	Ig kappa chain V-V region HP R16.7 OS=Mus musculus OX=10090 PE=1 SV=1	0	45.737	36	2	12	2	108	11.9	7.97	40.32	2				Pf00047, Pf07679, Pf07686	56304		Ce9	6				0	0	100	7.61111e-17		2.54739e+07	High	High	1
189	FALSE	High	Master Protein	P63101	14-3-3 protein zeta/delta OS=Mus musculus OX=10090 GN=Ywhaz PE=1 SV=1	0	45.295	42	8	24	5	245	27.8	4.79	46.89	8	cell organization and biogenesis;regulation of biological process;response to stimulus;transport	cytoplasm;cytosol;membrane;mitochondrion;nucleus	protein binding;RNA binding	Pf00244	22631	ENSMUSG00000022285.16	Ywhaz	15	Cell cycle; Epstein-Barr virus infection; Hepatitis B; PI3K-Akt signaling pathway; Oocyte meiosis; Hippo signaling pathway; Viral carcinogenesis	Translocation of GLUT4 to the plasma membrane; Activation of BAD and translocation to mitochondria ; Deactivation of the beta-catenin transactivating complex; RHO GTPases activate PKNs; Rap1 signalling; KSRP (KHSRP) binds and destabilizes mRNA; GP1b-IX-V activation signalling; TP53 Regulates Metabolic Genes; Chk1/Chk2(Cds1) mediated inactivation of Cyclin B:Cdk1 complex; Interleukin-3, 5 and GM-C…	IL-5 Signaling Pathway; TNF-alpha NF-kB Signaling Pathway; IL-3 Signaling Pathway; Myometrial Relaxation and Contraction Pathways; Alpha6-Beta4 Integrin Signaling Pathway; Calcium Regulation in the Cardiac Cell	50	5	0.458	0.715849	2.92922e+07	1.34287e+07	High	High	1
190	FALSE	High	Master Protein	P58710	L-gulonolactone oxidase OS=Mus musculus OX=10090 GN=Gulo PE=1 SV=3	0	45.182	20	8	15	8	440	50.4	8.24	22.02	8	metabolic process	endoplasmic reticulum;membrane	catalytic activity;nucleotide binding	Pf01565, Pf04030	268756	ENSMUSG00000034450.7	Gulo	14	Metabolic pathways; Ascorbate and aldarate metabolism			2	0	2.241	0.859264	1.70184e+07	3.81368e+07	High	High	1
191	FALSE	High	Master Protein	P08752	Guanine nucleotide-binding protein G(i) subunit alpha-2 OS=Mus musculus OX=10090 GN=Gnai2 PE=1 SV=5	0	45.138	23	6	12	5	355	40.5	5.45	25.21	6	cell division;cell proliferation;regulation of biological process;response to stimulus	cytoplasm;cytoskeleton;cytosol;membrane;nucleus	catalytic activity;metal ion binding;nucleotide binding;protein binding;signal transducer activity	Pf00025, Pf00503	14678	ENSMUSG00000032562.13	Gnai2	9	Progesterone-mediated oocyte maturation; Pathways in cancer; Cholinergic synapse; Cocaine addiction; Axon guidance; Circadian entrainment; Toxoplasmosis; Tight junction; Retrograde endocannabinoid signaling; cGMP-PKG signaling pathway; Leukocyte transendothelial migration; Pertussis; Adrenergic signaling in cardiomyocytes; Platelet activation; Renin secretion; GABAergic synapse; Alcoholism; Sphin…	Adenylate cyclase inhibitory pathway; G-protein activation; Cooperation of PDCL (PhLP1) and TRiC/CCT in G-protein beta folding; Adrenaline,noradrenaline inhibits insulin secretion; PLC beta mediated events; ADP signalling through P2Y purinoceptor 12	Chemokine signaling pathway; G Protein Signaling Pathways; Calcium Regulation in the Cardiac Cell; Signal Transduction of S1P Receptor	66	1	0.354	0.502366	1.98986e+07	7.04923e+06	High	High	1
192	FALSE	High	Master Protein	P24456	Cytochrome P450 2D10 OS=Mus musculus OX=10090 GN=Cyp2d10 PE=1 SV=2	0	44.891	24	11	36	6	504	57.2	6.61	75.49	11	metabolic process	endoplasmic reticulum;membrane	catalytic activity;metal ion binding	Pf00067	13101	ENSMUSG00000094806.1	Cyp2d10	15	Serotonergic synapse; Steroid hormone biosynthesis	Xenobiotics		7	5	2.049	0.898637	5.91369e+07	1.21144e+08	High	High	1
193	FALSE	High	Master Protein	Q6S9I0	Kininogen 2 OS=Mus musculus OX=10090 GN=Kng2 PE=1 SV=1	0	44.793	27	8	30	6	433	47.9	6.16	61.43	8	cellular homeostasis;regulation of biological process	extracellular	enzyme regulator activity;protein binding	Pf00031	385643	ENSMUSG00000060459.13	Kng2	16	Complement and coagulation cascades	Regulation of Insulin-like Growth Factor (IGF) transport and uptake by Insulin-like Growth Factor Binding Proteins (IGFBPs); Peptide ligand-binding receptors; Intrinsic Pathway of Fibrin Clot Formation; G alpha (i) signalling events; Post-translational protein phosphorylation; Platelet degranulation ; Gastrin-CREB signalling pathway via PKC and MAPK		20	0	1.832	0.912566	1.73933e+07	3.18644e+07	High	High	1
194	FALSE	High	Master Protein	P35700	Peroxiredoxin-1 OS=Mus musculus OX=10090 GN=Prdx1 PE=1 SV=1	0	44.668	42	8	36	8	199	22.2	8.12	69.82	8	cell proliferation;cellular homeostasis;defense response;metabolic process;regulation of biological process;response to stimulus	cytoplasm;cytosol;mitochondrion;nucleus;organelle lumen	antioxidant activity;catalytic activity;protein binding;RNA binding	Pf00578, Pf08534, Pf10417	18477	ENSMUSG00000028691.12	Prdx1	4	Peroxisome	Detoxification of Reactive Oxygen Species; TP53 Regulates Metabolic Genes		9	0	1.587	0.958555	8.9562e+07	1.42094e+08	High	High	1
195	FALSE	High	Master Protein	A0A2I7YS20	Serine endopeptidase OS=Crotalus atrox OX=8730 PE=2 SV=1	0	44.534	50	7	14	6	267	29	5.63	31.51	7												0	0	0.084	0.0129979	3.15477e+07	2.64311e+06	High	High	1
196	FALSE	High	Master Protein	Q91W64	Cytochrome P450 2C70 OS=Mus musculus OX=10090 GN=Cyp2c70 PE=1 SV=2	0	44.496	17	7	18	7	489	56	8.09	48.79	7	metabolic process	endoplasmic reticulum;membrane	catalytic activity;metal ion binding	Pf00067	226105	ENSMUSG00000060613.10	Cyp2c70	19	Linoleic acid metabolism; Serotonergic synapse; Retinol metabolism; Arachidonic acid metabolism; Metabolic pathways; Steroid hormone biosynthesis; Inflammatory mediator regulation of TRP channels; Chemical carcinogenesis			8	0	1.996	0.89871	15789767	3.15173e+07	High	High	1
197	FALSE	High	Master Protein	G3UXX3	Sepiapterin reductase OS=Mus musculus OX=10090 GN=Spr PE=1 SV=1	0	44.434	49	8	9	1	219	23.3	6.21	24.49	8				Pf00106, Pf08659		ENSMUSG00000033735.9		6		eNOS activation and regulation; Tetrahydrobiopterin (BH4) synthesis, recycling, salvage and regulation		4	0	100	7.61111e-17		492731	Not Found	High	1	Acetyl [N-Term]
198	FALSE	High	Master Protein	P70694	Estradiol 17 beta-dehydrogenase 5 OS=Mus musculus OX=10090 GN=Akr1c6 PE=1 SV=1	0	44.376	25	8	20	7	323	37	8.28	36.21	8	metabolic process;regulation of biological process;response to stimulus	cytoplasm;nucleus	catalytic activity	Pf00248	83702	ENSMUSG00000021210.15	Akr1c6	13		RA biosynthesis pathway; Synthesis of bile acids and bile salts via 7alpha-hydroxycholesterol; Signaling by GPCR; Retinoid metabolism and transport; Synthesis of bile acids and bile salts via 24-hydroxycholesterol; Synthesis of bile acids and bile salts via 27-hydroxycholesterol; Synthesis of Prostaglandins (PG) and Thromboxanes (TX)		20	1	1.73	0.918589	2.53474e+07	4.38577e+07	High	High	1
199	FALSE	High	Master Protein	Q9QWK4	CD5 antigen-like OS=Mus musculus OX=10090 GN=Cd5l PE=1 SV=3	0	44.106	31	10	30	10	352	38.8	5.16	63.74	10	cell death;defense response;response to stimulus;transport	cytoplasm;extracellular;membrane	receptor activity	Pf00530, Pf15494	11801	ENSMUSG00000015854.7	Cd5l	3				0	0	2.534	0.788703	7.53783e+07	1.9099e+08	High	High	1
200	FALSE	High	Master Protein	P42703	Leukemia inhibitory factor receptor OS=Mus musculus OX=10090 GN=Lifr PE=1 SV=1	0	44.065	10	9	13	9	1092	122.5	6.04	34.09	9	cell organization and biogenesis;regulation of biological process;response to stimulus	extracellular;membrane	protein binding;receptor activity;signal transducer activity	Pf00041, Pf09240	16880	ENSMUSG00000054263.11	Lifr	15	Jak-STAT signaling pathway; Signaling pathways regulating pluripotency of stem cells; Cytokine-cytokine receptor interaction	IL-6-type cytokine receptor ligand interactions	PluriNetWork; ESC Pluripotency Pathways; Adipogenesis genes	11	0	0.734	0.912566	3.11861e+07	2.28846e+07	High	High	1
201	FALSE	High	Master Protein	J3SCI4	Keratin, type II cytoskeletal cochleal-like OS=Crotalus adamanteus OX=8729 PE=2 SV=1	0	44.039	10	8	56	1	488	53.6	6.02	126.77	8			catalytic activity;motor activity;structural molecule activity	Pf00038, Pf01576								0	1	9.552	0.0713426	3.53326e+06	3.37503e+07	High	High	1
202	FALSE	High	Master Protein	P00186	Cytochrome P450 1A2 OS=Mus musculus OX=10090 GN=Cyp1a2 PE=1 SV=1	0	43.896	25	10	16	10	513	58.1	8.76	42.14	10	metabolic process;regulation of biological process;response to stimulus	cytoplasm;endoplasmic reticulum;membrane;mitochondrion	catalytic activity;metal ion binding;protein binding	Pf00067	13077; 13076	ENSMUSG00000032310.4	Cyp1a2; Cyp1a1	9	Chemical carcinogenesis; Retinol metabolism; Steroid hormone biosynthesis; Linoleic acid metabolism; Drug metabolism - cytochrome P450; Caffeine metabolism; Metabolism of xenobiotics by cytochrome P450; Metabolic pathways; Tryptophan metabolism	Synthesis of epoxy (EET) and dihydroxyeicosatrienoic acids (DHET); Aflatoxin activation and detoxification; Methylation; Synthesis of (16-20)-hydroxyeicosatetraenoic acids (HETE); Aromatic amines can be N-hydroxylated or N-dealkylated by CYP1A2	Metapathway biotransformation; Aflatoxin B1 metabolism; Estrogen metabolism; Oxidation by Cytochrome P450; Fatty Acid Omega Oxidation; Oxidative Stress; Nuclear receptors in lipid metabolism and toxicity; Tryptophan metabolism	31	0	0.799	0.940031	1.66892e+07	1.33354e+07	High	High	1
203	FALSE	High	Master Protein	P01898	H-2 class I histocompatibility antigen, Q10 alpha chain OS=Mus musculus OX=10090 GN=H2-Q10 PE=1 SV=3	0	43.85	26	7	33	3	325	37.2	5.25	72.98	7		cell surface;endoplasmic reticulum;Golgi;membrane	protein binding;RNA binding	Pf00129, Pf07654, Pf08205	15007	ENSMUSG00000067235.14	H2-Q10	17	Antigen processing and presentation; Cell adhesion molecules (CAMs); Endocytosis; Autoimmune thyroid disease; Graft-versus-host disease; Allograft rejection; HTLV-I infection; Viral carcinogenesis; Epstein-Barr virus infection; Type I diabetes mellitus; Herpes simplex infection; Viral myocarditis; Phagosome		Proteasome Degradation	14	1	0.686	0.907865	5.19888e+07	3.56498e+07	High	High	1
204	FALSE	High	Master Protein	Q61129	Complement factor I OS=Mus musculus OX=10090 GN=Cfi PE=1 SV=3	0	43.542	19	9	14	9	603	67.2	7.46	32.22	9	defense response;metabolic process;regulation of biological process;response to stimulus;transport	extracellular;membrane;nucleus	catalytic activity;metal ion binding;protein binding;receptor activity	Pf00057, Pf00089, Pf00530, Pf07648, Pf13365	12630	ENSMUSG00000058952.12	Cfi	3	Complement and coagulation cascades; Staphylococcus aureus infection	Regulation of Complement cascade	Complement and Coagulation Cascades	7	0	0.862	0.965372	2.48585e+07	2.14363e+07	High	High	1
205	FALSE	High	Master Protein	P26645	Myristoylated alanine-rich C-kinase substrate OS=Mus musculus OX=10090 GN=Marcks PE=1 SV=2	0	43.456	35	6	12	6	309	29.6	4.34	26.86	6	cell organization and biogenesis	cytoplasm;cytoskeleton;membrane;nucleus	protein binding		17118	ENSMUSG00000069662.5	Marcks	10	Fc gamma R-mediated phagocytosis; MicroRNAs in cancer	Acetylcholine regulates insulin secretion		6	0	0.067	0.00962066	2.27099e+06	152261	High	High	1
206	FALSE	High	Master Protein	Q9CQC9	GTP-binding protein SAR1b OS=Mus musculus OX=10090 GN=Sar1b PE=1 SV=1	0	43.319	33	5	24	3	198	22.4	6.11	59.65	5	regulation of biological process;response to stimulus;transport	endoplasmic reticulum;Golgi;membrane	catalytic activity;metal ion binding;nucleotide binding;protein binding;signal transducer activity	Pf00025, Pf00503, Pf01926, Pf08477, Pf09439	66397	ENSMUSG00000020386.5	Sar1b	11	Protein processing in endoplasmic reticulum; Legionellosis	Cargo concentration in the ER; Chylomicron assembly; Antigen Presentation: Folding, assembly and peptide loading of class I MHC; COPII (Coat Protein 2) Mediated Vesicle Transport; MHC class II antigen presentation		20	2	1.855	0.912566	6.23837e+07	1.15747e+08	High	High	1
207	FALSE	High	Master Protein	P01878	Ig alpha chain C region OS=Mus musculus OX=10090 PE=1 SV=1	0	42.816	18	5	9	5	344	36.9	5.06	26.05	5			protein binding	Pf07654	16061		Igh-VJ558	12				0	0	2.947	0.709196	14439114	4.25462e+07	High	High	1
208	FALSE	High	Master Protein	Q8BGZ7	Keratin, type II cytoskeletal 75 OS=Mus musculus OX=10090 GN=Krt75 PE=1 SV=1	0	42.703	16	11	48	1	551	59.7	8.31	105.57	11	cell differentiation;metabolic process;transport		catalytic activity;motor activity;protein binding;structural molecule activity;transporter activity	Pf00012, Pf00038, Pf01496, Pf01576, Pf04111, Pf04156, Pf09728, Pf13166	109052	ENSMUSG00000022986.5	Krt75	15		Formation of the cornified envelope		3	0					Not Found	High	1
209	FALSE	High	Master Protein	Q92043	Zinc metalloproteinase-disintegrin-like atrolysin-A (Fragment) OS=Crotalus atrox OX=8730 PE=1 SV=1	0	42.019	16	5	14	5	419	46.8	6.39	34.4	5	metabolic process	extracellular	catalytic activity;metal ion binding	Pf00200, Pf01421, Pf08516, Pf13574, Pf13582, Pf13583, Pf13688								0	0	0.522	0.788323	2.88863e+07	1.5072e+07	High	High	1
210	FALSE	High	Master Protein	P0C7X6	Disintegrin horrdistatin-2 OS=Crotalus horridus OX=35024 PE=1 SV=1	0	41.247	76	3	6	3	71	7.4	5.01	26.53	3		extracellular		Pf00200								0	0	0.024	3.89398e-05	8.0547e+07	1.93421e+06	High	High	1
211	FALSE	High	Master Protein	J3SBQ7	14-3-3 protein epsilon OS=Crotalus adamanteus OX=8729 PE=2 SV=1	0	41.196	29	6	21	4	255	29.1	4.74	50.45	6			protein binding	Pf00244								0	0	0.403	0.607043	8.6666e+06	3.4894e+06	High	High	1	Acetyl [N-Term]
212	FALSE	High	Master Protein	Q8VED5	Keratin, type II cytoskeletal 79 OS=Mus musculus OX=10090 GN=Krt79 PE=1 SV=2	0	41.09	9	9	38	1	531	57.5	7.69	79.61	9			catalytic activity;motor activity;protein binding;structural molecule activity	Pf00038, Pf01576, Pf13166	223917	ENSMUSG00000061397.7	Krt79	15		Formation of the cornified envelope		3	1	2.508	0.789849	2.29308e+07	5.75094e+07	Not Found	High	1
213	FALSE	High	Master Protein	Q99LC5	Electron transfer flavoprotein subunit alpha, mitochondrial OS=Mus musculus OX=10090 GN=Etfa PE=1 SV=2	0	40.948	32	8	10	8	333	35	8.38	26.25	8	metabolic process;transport	mitochondrion;organelle lumen	catalytic activity;nucleotide binding;protein binding	Pf00766, Pf01012	110842	ENSMUSG00000032314.14	Etfa	9		Respiratory electron transport		4	0	0.891	0.965372	9.324e+06	8.30552e+06	High	High	1
214	FALSE	High	Master Protein	Q5SX39	Myosin-4 OS=Mus musculus OX=10090 GN=Myh4 PE=2 SV=1	0	40.874	6	9	11	9	1939	222.7	5.74	25.43	9	cell organization and biogenesis;metabolic process;response to stimulus	cytoplasm;cytosol	catalytic activity;motor activity;nucleotide binding;protein binding;RNA binding	Pf00063, Pf00261, Pf01576, Pf02736, Pf04111, Pf05483, Pf05622, Pf08317, Pf09726, Pf12128	17884	ENSMUSG00000057003.12	Myh4	11	Tight junction		Striated Muscle Contraction	2	0	0.088	0.0157978	1.36641e+07	1.20648e+06	High	High	1
215	FALSE	High	Master Protein	P33587	Vitamin K-dependent protein C OS=Mus musculus OX=10090 GN=Proc PE=1 SV=2	0	40.68	22	9	15	9	460	51.8	6.35	32.75	9	coagulation;metabolic process;regulation of biological process	endoplasmic reticulum;extracellular;Golgi	catalytic activity;metal ion binding;protein binding	Pf00008, Pf00089, Pf00594, Pf13365, Pf14670	19123	ENSMUSG00000024386.8	Proc	18	Complement and coagulation cascades	Regulation of Insulin-like Growth Factor (IGF) transport and uptake by Insulin-like Growth Factor Binding Proteins (IGFBPs); Removal of aminoterminal propeptides from gamma-carboxylated proteins; Transport of gamma-carboxylated protein precursors from the endoplasmic reticulum to the Golgi apparatus; Intrinsic Pathway of Fibrin Clot Formation; Gamma-carboxylation of protein precursors; Cell surfa…	Complement and Coagulation Cascades	16	0	2.223	0.861821	50813442	1.12939e+08	High	High	1
216	FALSE	High	Master Protein	A0A2I7YS63	Serine endopeptidase OS=Crotalus lepidus OX=44709 PE=2 SV=1	0	40.44	20	3	8	1	263	29.1	5.82	17.38	3												0	0	0.117	0.0407127	7.89096e+06	925238	High	Peak Found	1
217	FALSE	High	Master Protein	Q8R084	UDP-glucuronosyltransferase OS=Mus musculus OX=10090 GN=Ugt2b1 PE=1 SV=1	0	40.368	11	5	36	3	529	60.1	8.37	81.33	5	metabolic process;response to stimulus	membrane	catalytic activity	Pf00201, Pf04101	71773	ENSMUSG00000035836.2	Ugt2b1	5	Pentose and glucuronate interconversions; Metabolic pathways; Chemical carcinogenesis; Drug metabolism - cytochrome P450; Drug metabolism - other enzymes; Retinol metabolism; Metabolism of xenobiotics by cytochrome P450; Steroid hormone biosynthesis; Porphyrin and chlorophyll metabolism; Ascorbate and aldarate metabolism		Glucuronidation	11	0	0.572	0.833431	8889240	5.08213e+06	High	High	1
218	FALSE	High	Master Protein	Q64105	Sepiapterin reductase OS=Mus musculus OX=10090 GN=Spr PE=1 SV=1	0	40.253	41	8	9	1	261	27.9	5.74	23.19	8	cell organization and biogenesis;metabolic process;regulation of biological process;response to stimulus	cytoplasm;cytosol;mitochondrion	catalytic activity;protein binding	Pf00106, Pf08659	20751		Spr	6				0	3	2.215	0.863075	9.47244e+06	2.09862e+07	High	Not Found	1
219	FALSE	High	Master Protein	P46412	Glutathione peroxidase 3 OS=Mus musculus OX=10090 GN=Gpx3 PE=1 SV=2	0	40.219	35	7	53	7	226	25.4	8.22	80.89	7	cell organization and biogenesis;metabolic process;response to stimulus	extracellular	antioxidant activity;catalytic activity	Pf00255	14778	ENSMUSG00000018339.11	Gpx3	11	Glutathione metabolism; Thyroid hormone synthesis; Arachidonic acid metabolism	Detoxification of Reactive Oxygen Species	Selenium metabolism/Selenoproteins; Metapathway biotransformation; Selenium Micronutrient Network; Folic Acid Network; Glutathione metabolism; One carbon metabolism and related pathways; Oxidative Stress; Glutathione and one carbon metabolism	14	0	0.427	0.655518	9.54338e+07	4.07951e+07	High	High	1
220	FALSE	High	Master Protein	G5E8J2	Ankyrin 1, erythroid OS=Mus musculus OX=10090 GN=Ank1 PE=1 SV=1	0	40.175	6	10	15	10	1848	202.4	6.65	33.11	10	cell organization and biogenesis;metabolic process;regulation of biological process;response to stimulus;transport	cytoplasm;cytoskeleton;endoplasmic reticulum;membrane;nucleus	protein binding	Pf00023, Pf00531, Pf00791, Pf12796, Pf13606, Pf13637, Pf13857	11733	ENSMUSG00000031543.18	Ank1	8				0	0	0.604	0.864342	5.07084e+06	3.06507e+06	High	High	1
221	FALSE	High	Master Protein	P51658	Estradiol 17-beta-dehydrogenase 2 OS=Mus musculus OX=10090 GN=Hsd17b2 PE=1 SV=2	0	39.914	25	9	15	9	381	41.8	8.57	30.01	9	metabolic process;response to stimulus	membrane	catalytic activity	Pf00106, Pf08643, Pf13561	15486	ENSMUSG00000031844.8	Hsd17b2	8	Steroid hormone biosynthesis; Ovarian steroidogenesis; Metabolic pathways	Estrogen biosynthesis	Steroid Biosynthesis	9	0	2.112	0.878758	1.4086e+07	2.97434e+07	High	High	1
222	FALSE	High	Master Protein	A0A2I7YS13	Secretory phospholipase A2 OS=Crotalus scutulatus OX=8737 PE=2 SV=1	0	39.91	35	3	9	2	138	15.3	4.91	26.12	3												0	1	0.224	0.213716	66554847	1.48919e+07	High	Peak Found	1
223	FALSE	High	Master Protein	A0A0R4J039	Histidine-rich glycoprotein OS=Mus musculus OX=10090 GN=Hrg PE=1 SV=1	0	39.836	20	11	38	11	536	60.4	7.61	57.92	11	coagulation;defense response;regulation of biological process;response to stimulus;transport	cell surface;endosome;extracellular;membrane;vacuole	enzyme regulator activity;metal ion binding;protein binding		94175	ENSMUSG00000022877.8	Hrg	16		Dissolution of Fibrin Clot; Platelet degranulation		5	0	0.504	0.760329	1.47866e+08	7.45303e+07	High	High	1
224	FALSE	High	Master Protein	P98064	Mannan-binding lectin serine protease 1 OS=Mus musculus OX=10090 GN=Masp1 PE=1 SV=2	0	39.796	18	9	13	9	704	79.9	5.55	25.37	9	defense response;metabolic process;regulation of biological process;response to stimulus	cytosol;extracellular	catalytic activity;metal ion binding;protein binding	Pf00084, Pf00089, Pf00431, Pf07645, Pf12662, Pf14670	17174	ENSMUSG00000022887.8	Masp1	16	Complement and coagulation cascades; Staphylococcus aureus infection	Ficolins bind to repetitive carbohydrate structures on the target cell surface; Lectin pathway of complement activation; Scavenging by Class A Receptors	Complement Activation, Classical Pathway; Complement and Coagulation Cascades	14	0	0.707	0.912566	1.23415e+07	8.73017e+06	High	High	1
225	FALSE	High	Master Protein	P19096	Fatty acid synthase OS=Mus musculus OX=10090 GN=Fasn PE=1 SV=2	0	39.781	4	9	15	9	2504	272.3	6.58	31.26	9	cell differentiation;metabolic process;response to stimulus	cytoplasm;cytosol;Golgi;membrane;mitochondrion	catalytic activity;nucleotide binding;protein binding;RNA binding	Pf00106, Pf00107, Pf00109, Pf00550, Pf00698, Pf00975, Pf02801, Pf08241, Pf08242, Pf08659, Pf12847, Pf13489, Pf13602, Pf13847, Pf14765	14104	ENSMUSG00000025153.9	Fasn	11	Fatty acid metabolism; AMPK signaling pathway; Insulin signaling pathway; Fatty acid biosynthesis; Metabolic pathways	ChREBP activates metabolic gene expression; Fatty acyl-CoA biosynthesis; Vitamin B5 (pantothenate) metabolism	Fatty Acid Biosynthesis; Dysregulated miRNA Targeting in Insulin/PI3K-AKT Signaling	16	0	0.809	0.946378	4.81091e+06	3.89204e+06	High	High	1
226	FALSE	High	Master Protein	Q91XV3	Brain acid soluble protein 1 OS=Mus musculus OX=10090 GN=Basp1 PE=1 SV=3	0	39.669	40	4	6	4	226	22.1	4.51	18.86	4	cell differentiation;regulation of biological process	cytoplasm;membrane;nucleus	DNA binding;protein binding		70350	ENSMUSG00000045763.7	Basp1	15				0	0	0.829	0.962585	3.33826e+06	2.76632e+06	High	High	1
227	FALSE	High	Master Protein	Q02053	Ubiquitin-like modifier-activating enzyme 1 OS=Mus musculus OX=10090 GN=Uba1 PE=1 SV=1	0	39.46	10	7	10	7	1058	117.7	5.66	21.27	7	metabolic process;response to stimulus	cytoplasm;cytosol;membrane;mitochondrion;nucleus	catalytic activity;nucleotide binding;protein binding;RNA binding	Pf00899, Pf02134, Pf09358, Pf10585	22201	ENSMUSG00000001924.15	Uba1	X	Parkinson's disease; Ubiquitin mediated proteolysis	Antigen processing: Ubiquitination & Proteasome degradation; Synthesis of active ubiquitin: roles of E1 and E2 enzymes	Parkinsons Disease Pathway; Proteasome Degradation	12	0	1.059	0.983332	2.98546e+06	3.16113e+06	High	High	1
228	FALSE	High	Master Protein	P16301	Phosphatidylcholine-sterol acyltransferase OS=Mus musculus OX=10090 GN=Lcat PE=1 SV=2	0	39.431	18	6	15	6	438	49.7	6.43	43.74	6	cell organization and biogenesis;metabolic process;regulation of biological process;response to stimulus;transport	extracellular	catalytic activity;protein binding	Pf02450, Pf06821	16816	ENSMUSG00000035237.7	Lcat	8	Glycerophospholipid metabolism	HDL remodeling	Statin Pathway	6	0	1.249	0.981185	7.06771e+07	8.82746e+07	High	High	1
229	FALSE	High	Master Protein	Q6IFZ6	Keratin, type II cytoskeletal 1b OS=Mus musculus OX=10090 GN=Krt77 PE=1 SV=1	0	39.111	9	8	34	2	572	61.3	8.02	81.23	8		cytoskeleton	protein binding;structural molecule activity	Pf00038, Pf09728, Pf13166	406220	ENSMUSG00000067594.5	Krt77	15		Formation of the cornified envelope		3	1	2.216	0.863075	312638381	6.92785e+08	Peak Found	High	1
230	FALSE	High	Master Protein	Q99PG0	Arylacetamide deacetylase OS=Mus musculus OX=10090 GN=Aadac PE=1 SV=3	0	39.086	26	7	12	7	398	45.2	7.49	32.35	7	metabolic process;regulation of biological process	endoplasmic reticulum;membrane	catalytic activity	Pf00326, Pf05448, Pf07859	67758	ENSMUSG00000027761.4	Aadac	3		Phase I - Functionalization of compounds		3	0	0.61	0.864342	11194260	6.83237e+06	High	High	1
231	FALSE	High	Master Protein	Q9CQV8	14-3-3 protein beta/alpha OS=Mus musculus OX=10090 GN=Ywhab PE=1 SV=3	0	39.006	33	7	22	3	246	28.1	4.83	40.6	7	cell organization and biogenesis;metabolic process;regulation of biological process;transport	cytoplasm;cytosol;membrane;nucleus	catalytic activity;protein binding	Pf00244	54401	ENSMUSG00000018326.9	Ywhab	2	Hepatitis B; Cell cycle; Hippo signaling pathway; Viral carcinogenesis; Oocyte meiosis; Epstein-Barr virus infection; PI3K-Akt signaling pathway	Translocation of GLUT4 to the plasma membrane; Activation of BAD and translocation to mitochondria ; RHO GTPases activate PKNs; Rap1 signalling; RAF activation; Interleukin-20 family signaling; Butyrate Response Factor 1 (BRF1) binds and destabilizes mRNA; MAP2K and MAPK activation; Negative regulation of MAPK pathway; mTORC1-mediated signalling; TP53 Regulates Metabolic Genes; Chk1/Chk2(Cds1) me…	TNF-alpha NF-kB Signaling Pathway; IL-3 Signaling Pathway; Myometrial Relaxation and Contraction Pathways; Alpha6-Beta4 Integrin Signaling Pathway; Calcium Regulation in the Cardiac Cell; EGFR1 Signaling Pathway	53	0	0.629	0.89871	3948231	2.48514e+06	High	High	1
232	FALSE	High	Master Protein	P68254	14-3-3 protein theta OS=Mus musculus OX=10090 GN=Ywhaq PE=1 SV=1	0	38.773	29	6	21	3	245	27.8	4.78	37.43	6	cell differentiation;cell organization and biogenesis;metabolic process;regulation of biological process;response to stimulus;transport	cytoplasm;cytoskeleton;cytosol;Golgi;membrane	catalytic activity;DNA binding;protein binding	Pf00244	22630; 102634437; 214444	ENSMUSG00000076432.12	Ywhaq; LOC102634437; Gm11226; Ywhaq-ps3; Cdk5rap2	12; 4	Cell cycle; Hippo signaling pathway; PI3K-Akt signaling pathway; Hepatitis B; Viral carcinogenesis; Oocyte meiosis; Epstein-Barr virus infection	Translocation of GLUT4 to the plasma membrane; Activation of BAD and translocation to mitochondria ; RHO GTPases activate PKNs; TP53 Regulates Metabolic Genes; Chk1/Chk2(Cds1) mediated inactivation of Cyclin B:Cdk1 complex	Primary Focal Segmental Glomerulosclerosis FSGS	30	0	0.01	7.61111e-17	314937		High	High	1
233	FALSE	High	Master Protein	Q9QUM0	Integrin alpha-IIb OS=Mus musculus OX=10090 GN=Itga2b PE=1 SV=2	0	38.63	10	6	9	6	1033	112.6	5.76	26.95	6	regulation of biological process;response to stimulus	cell surface;membrane	metal ion binding;protein binding	Pf01839, Pf08441, Pf13517	16399	ENSMUSG00000034664.13	Itga2b	11	Hematopoietic cell lineage; Dilated cardiomyopathy; Arrhythmogenic right ventricular cardiomyopathy (ARVC); ECM-receptor interaction; Platelet activation; Hypertrophic cardiomyopathy (HCM); Rap1 signaling pathway; Small cell lung cancer; Focal adhesion; PI3K-Akt signaling pathway; Regulation of actin cytoskeleton; Pathways in cancer	ECM proteoglycans; p130Cas linkage to MAPK signaling for integrins; Integrin cell surface interactions; GRB2:SOS provides linkage to MAPK signaling for Integrins ; Platelet degranulation ; Signal transduction by L1	Focal Adhesion-PI3K-Akt-mTOR-signaling pathway; Integrin-mediated Cell Adhesion; Focal Adhesion	32	0	0.01	7.61111e-17	1790272		High	High	1
234	FALSE	High	Master Protein	P97290	Plasma protease C1 inhibitor OS=Mus musculus OX=10090 GN=Serping1 PE=1 SV=3	0	38.586	18	8	21	8	504	55.5	6.29	39.8	8	coagulation;defense response;metabolic process;regulation of biological process;response to stimulus	extracellular	enzyme regulator activity;protein binding	Pf00079, Pf04652	12258	ENSMUSG00000023224.12	Serping1	2	Complement and coagulation cascades; Pertussis	Regulation of Complement cascade; Intrinsic Pathway of Fibrin Clot Formation; Platelet degranulation	Complement and Coagulation Cascades	13	0	1.013	0.972564	4.15174e+07	4.20591e+07	High	High	1
235	FALSE	High	Master Protein	O89020	Afamin OS=Mus musculus OX=10090 GN=Afm PE=1 SV=2	0	38.53	20	10	15	10	608	69.3	5.78	25.13	10	transport	extracellular		Pf00273	280662	ENSMUSG00000029369.17	Afm	5				0	0	0.251	0.278369	2.42558e+07	6.089e+06	High	High	1
236	FALSE	High	Master Protein	Q8VDJ3	Vigilin OS=Mus musculus OX=10090 GN=Hdlbp PE=1 SV=1	0	38.424	9	9	10	9	1268	141.7	6.87	21.55	9	metabolic process;transport	cytoplasm;cytosol;membrane;nucleus	protein binding;RNA binding	Pf00013, Pf13014, Pf14611	110611	ENSMUSG00000034088.15	Hdlbp	1		HDL clearance		4	0	25.399	0.00198214	363302	9.22744e+06	High	High	1
237	FALSE	High	Master Protein	Q91ZJ5	UTP--glucose-1-phosphate uridylyltransferase OS=Mus musculus OX=10090 GN=Ugp2 PE=1 SV=3	0	38.337	19	8	14	8	508	56.9	7.61	31.08	8	metabolic process	cytoplasm;nucleus	catalytic activity;metal ion binding;nucleotide binding;protein binding	Pf01704	216558	ENSMUSG00000001891.16	Ugp2	11	Starch and sucrose metabolism; Metabolic pathways; Pentose and glucuronate interconversions; Amino sugar and nucleotide sugar metabolism; Galactose metabolism	Formation of the active cofactor, UDP-glucuronate; Glycogen synthesis	Glucuronidation; Exercise-induced Circadian Regulation; Glycogen Metabolism; Exercise-induced Circadian Regulation	17	0	0.849	0.961289	12075300	1.02502e+07	High	High	1
238	FALSE	High	Master Protein	P04104	Keratin, type II cytoskeletal 1 OS=Mus musculus OX=10090 GN=Krt1 PE=1 SV=4	0	38.305	6	7	65	3	637	65.6	8.15	180.16	7	defense response;metabolic process;regulation of biological process;response to stimulus	cytoskeleton;membrane;nucleus	structural molecule activity	Pf00038, Pf11853	16678	ENSMUSG00000046834.6	Krt1	15		Formation of the cornified envelope; Neutrophil degranulation		6	0	1.966	0.905786	1.35584e+08	2.66557e+08	High	High	1
239	FALSE	High	Master Protein	Q9QYB1	Chloride intracellular channel protein 4 OS=Mus musculus OX=10090 GN=Clic4 PE=1 SV=3	0	38.169	24	4	10	4	253	28.7	5.59	26.43	4	cell differentiation;cell organization and biogenesis;cellular homeostasis;metabolic process;regulation of biological process;response to stimulus;transport	cell surface;cytoplasm;cytoskeleton;cytosol;membrane;mitochondrion;nucleus	catalytic activity;protein binding;transporter activity	Pf00043, Pf13409, Pf13410, Pf13417, Pf14497	29876	ENSMUSG00000037242.8	Clic4	4				0	0	0.751	0.912566	1.32091e+07	9.91994e+06	High	High	1
240	FALSE	High	Master Protein	P47857	ATP-dependent 6-phosphofructokinase, muscle type OS=Mus musculus OX=10090 GN=Pfkm PE=1 SV=3	0	37.645	12	8	11	8	780	85.2	8	22.04	8	cell organization and biogenesis;cellular homeostasis;metabolic process;regulation of biological process	cytoplasm;cytosol;membrane;nucleus	catalytic activity;metal ion binding;nucleotide binding;protein binding	Pf00365	18642	ENSMUSG00000033065.13	Pfkm	15	Biosynthesis of amino acids; Central carbon metabolism in cancer; Pentose phosphate pathway; RNA degradation; Fructose and mannose metabolism; AMPK signaling pathway; Glycolysis / Gluconeogenesis; Metabolic pathways; Galactose metabolism; Carbon metabolism	Glycolysis	Glycolysis and Gluconeogenesis; Insulin Signaling	16	0	0.01	7.61111e-17	2.43082e+06		High	High	1
241	FALSE	High	Master Protein	A0A0R4IZY2	Cytochrome P450 2D26 OS=Mus musculus OX=10090 GN=Cyp2d26 PE=1 SV=1	0	37.488	21	9	27	5	500	56.9	6.64	49.1	9	metabolic process;response to stimulus	endoplasmic reticulum;membrane	catalytic activity;metal ion binding	Pf00067	76279	ENSMUSG00000022445.6	Cyp2d26	15	Serotonergic synapse; Steroid hormone biosynthesis	Xenobiotics		7	1	0.798	0.939214	9.96204e+06	7.94589e+06	High	High	1
242	FALSE	High	Master Protein	P55284	Cadherin-5 OS=Mus musculus OX=10090 GN=Cdh5 PE=1 SV=2	0	37.476	15	9	14	9	784	87.8	5.3	32.53	9	cell organization and biogenesis;regulation of biological process;response to stimulus	cell surface;membrane	metal ion binding;protein binding	Pf00028, Pf01049	12562	ENSMUSG00000031871.9	Cdh5	8	Leukocyte transendothelial migration; Cell adhesion molecules (CAMs)	VEGFR2 mediated vascular permeability; Adherens junctions interactions		11	0	1.319	0.972564	9.20399e+06	1.2142e+07	High	High	1
243	FALSE	High	Master Protein	P32020	Non-specific lipid-transfer protein OS=Mus musculus OX=10090 GN=Scp2 PE=1 SV=3	0	37.305	14	7	17	7	547	59.1	7.44	34.12	7	cell organization and biogenesis;metabolic process;regulation of biological process;transport	cytoplasm;cytosol;endoplasmic reticulum;membrane;mitochondrion;nucleus;organelle lumen	catalytic activity;protein binding;transporter activity	Pf00108, Pf00109, Pf02036, Pf02801, Pf02803, Pf08545, Pf14864	20280	ENSMUSG00000028603.15	Scp2	4	Primary bile acid biosynthesis; PPAR signaling pathway; Peroxisome; Metabolic pathways	Beta-oxidation of pristanoyl-CoA; Synthesis of bile acids and bile salts via 7alpha-hydroxycholesterol; alpha-linolenic acid (ALA) metabolism	PPAR signaling pathway; Mitochondrial LC-Fatty Acid Beta-Oxidation	17	0	1.933	0.912525	2.35254e+07	4.54796e+07	High	High	1
244	FALSE	High	Master Protein	A2A841	Protein 4.1 OS=Mus musculus OX=10090 GN=Epb41 PE=1 SV=1	0	37.127	10	7	9	7	869	97.2	5.49	18.9	7	cell division;cell organization and biogenesis;regulation of biological process;transport	cytoplasm;cytoskeleton;cytosol;membrane;nucleus	protein binding;structural molecule activity	Pf00373, Pf04382, Pf05902, Pf08736, Pf09379, Pf09380	269587	ENSMUSG00000028906.16	Epb4.1; Epb41	4			Splicing factor NOVA regulated synaptic proteins	1	0	1.136	0.992002	4.15529e+06	4.72133e+06	High	High	1
245	FALSE	High	Master Protein	P31532	Serum amyloid A-4 protein OS=Mus musculus OX=10090 GN=Saa4 PE=1 SV=2	0	37.038	51	7	30	7	130	15.1	9.26	53.57	7	cellular component movement;defense response;response to stimulus	extracellular		Pf00277	20211	ENSMUSG00000040017.8	Saa4	7				0	0	1.393	0.965372	8.91083e+07	1.24128e+08	High	High	1
246	FALSE	High	Master Protein	F2Q6E8	Cysteine-rich seceretory protein Ch-CRPIa (Fragment) OS=Crotalus horridus OX=35024 PE=2 SV=1	0	36.75	31	6	9	1	221	24.7	7.64	20.9	6		extracellular		Pf00188, Pf08562								0	0	0.15	0.0859662	10044780	1.50915e+06	High	High	1
247	FALSE	High	Master Protein	O35945	Aldehyde dehydrogenase, cytosolic 1 OS=Mus musculus OX=10090 GN=Aldh1a7 PE=1 SV=1	0	36.625	13	6	21	1	501	54.6	7.71	48.26	6	metabolic process	cytoplasm	catalytic activity	Pf00171, Pf05893, Pf07368	26358	ENSMUSG00000024747.3	Aldh1a7	19	Retinol metabolism; Metabolic pathways	RA biosynthesis pathway; Ethanol oxidation; Fructose catabolism		13	0	3.515	0.605527	1540639	5.41609e+06	High	High	1
248	FALSE	High	Master Protein	P16331	Phenylalanine-4-hydroxylase OS=Mus musculus OX=10090 GN=Pah PE=1 SV=4	0	36.463	25	9	18	9	453	51.9	6.3	20.69	9	metabolic process		catalytic activity;metal ion binding;protein binding	Pf00351, Pf01842	18478	ENSMUSG00000020051.17	Pah	10	Phenylalanine metabolism; Phenylalanine, tyrosine and tryptophan biosynthesis; Biosynthesis of amino acids; Metabolic pathways	Phenylalanine and tyrosine catabolism	Biogenic Amine Synthesis	9	0	2.76	0.744954	9.58183e+06	2.64462e+07	High	High	1
249	FALSE	High	Master Protein	Q9Z1Q5	Chloride intracellular channel protein 1 OS=Mus musculus OX=10090 GN=Clic1 PE=1 SV=3	0	36.419	32	5	13	5	241	27	5.17	36.19	5	metabolic process;regulation of biological process;transport	cytoplasm;membrane;mitochondrion;nucleus	catalytic activity;protein binding;transporter activity	Pf00043, Pf13409, Pf13410, Pf13417	114584	ENSMUSG00000007041.9	Clic1	17				0	0	0.394	0.591789	2.06726e+07	8.13616e+06	High	High	1
250	FALSE	High	Master Protein	P26043	Radixin OS=Mus musculus OX=10090 GN=Rdx PE=1 SV=3	0	36.4	12	6	16	1	583	68.5	6.2	26.91	6	cell organization and biogenesis;regulation of biological process;response to stimulus	cytoplasm;cytoskeleton;membrane	protein binding;RNA binding	Pf00373, Pf00769, Pf09379, Pf09380	19684	ENSMUSG00000032050.17	Rdx	9	Regulation of actin cytoskeleton; Proteoglycans in cancer; MicroRNAs in cancer		Regulation of Actin Cytoskeleton	4	0	2.337	0.852514	2.43699e+06	5.69533e+06	High	High	1
251	FALSE	High	Master Protein	A0A1W2P7F1	Complement component 1, s subcomponent 2 OS=Mus musculus OX=10090 GN=C1s2 PE=1 SV=1	0	36.352	11	6	11	1	694	77.2	4.94	38.59	6	defense response;metabolic process;regulation of biological process;response to stimulus	extracellular	catalytic activity;metal ion binding;protein binding	Pf00084, Pf00089, Pf00431, Pf07645, Pf14670	317677	ENSMUSG00000079343.4	Gm5077; C1s2	6	Pertussis; Staphylococcus aureus infection; Systemic lupus erythematosus; Complement and coagulation cascades			4	0	100	7.61111e-17		419861	High	High	1
252	FALSE	High	Master Protein	P70441	Na(+)/H(+) exchange regulatory cofactor NHE-RF1 OS=Mus musculus OX=10090 GN=Slc9a3r1 PE=1 SV=3	0	36.31	28	8	15	8	355	38.6	5.9	35.5	8	cell differentiation;cell organization and biogenesis;cellular homeostasis;regulation of biological process;response to stimulus;transport	cytoplasm;membrane	protein binding;structural molecule activity	Pf00595, Pf09007, Pf13180	26941	ENSMUSG00000020733.3	Slc9a3r1	11				0	0	0.743	0.912566	2.31617e+07	1.721e+07	High	High	1
253	FALSE	High	Master Protein	P61982	14-3-3 protein gamma OS=Mus musculus OX=10090 GN=Ywhag PE=1 SV=2	0	36.3	31	7	18	3	247	28.3	4.89	33.8	7	metabolic process;regulation of biological process;response to stimulus;transport	cytoplasm;cytosol;membrane	catalytic activity;protein binding;RNA binding	Pf00244	22628	ENSMUSG00000051391.9	Ywhag	5	Oocyte meiosis; PI3K-Akt signaling pathway; Hippo signaling pathway; Viral carcinogenesis; Cell cycle; Epstein-Barr virus infection	Translocation of GLUT4 to the plasma membrane; Anchoring of the basal body to the plasma membrane; Activation of BAD and translocation to mitochondria ; AURKA Activation by TPX2; RHO GTPases activate PKNs; Loss of Nlp from mitotic centrosomes; Recruitment of mitotic centrosome proteins and complexes; Regulation of PLK1 Activity at G2/M Transition; Recruitment of NuMA to mitotic centrosomes; TP53 …	TNF-alpha NF-kB Signaling Pathway; Myometrial Relaxation and Contraction Pathways; Calcium Regulation in the Cardiac Cell	46	0	1.212	0.98125	2143350	2.59772e+06	High	High	1
254	FALSE	High	Master Protein	Q60932	Voltage-dependent anion-selective channel protein 1 OS=Mus musculus OX=10090 GN=Vdac1 PE=1 SV=3	0	36.237	32	7	10	6	296	32.3	8.43	25.58	7	cell communication;cell death;cell differentiation;defense response;regulation of biological process;response to stimulus;transport	membrane;mitochondrion;nucleus	nucleotide binding;protein binding;transporter activity	Pf01459	22333	ENSMUSG00000020402.11	Vdac1	11	NOD-like receptor signaling pathway; Calcium signaling pathway; HTLV-I infection; Influenza A; Huntington's disease; Parkinson's disease; cGMP-PKG signaling pathway	Pink/Parkin Mediated Mitophagy		9	0	0.254	0.287045	2.12989e+07	5.41899e+06	High	High	1
255	FALSE	High	Master Protein	P63038	60 kDa heat shock protein, mitochondrial OS=Mus musculus OX=10090 GN=Hspd1 PE=1 SV=1	0	36.148	23	10	14	10	573	60.9	6.18	31.38	10	cell organization and biogenesis;cell proliferation;metabolic process;regulation of biological process;response to stimulus;transport	cell surface;cytoplasm;cytosol;endoplasmic reticulum;endosome;Golgi;membrane;mitochondrion;organelle lumen	catalytic activity;nucleotide binding;protein binding;RNA binding	Pf00118	15510	ENSMUSG00000025980.14	Hspd1	1	RNA degradation; Legionellosis; Type I diabetes mellitus; Tuberculosis		SIDS Susceptibility Pathways	5	0	1.469	0.965372	1.49279e+07	2.19257e+07	High	High	1
256	FALSE	High	Master Protein	E9Q6D8	Complement component 6 OS=Mus musculus OX=10090 GN=C6 PE=1 SV=2	0	36.092	13	9	13	9	934	104.6	6.24	24.84	9												0	0	0.929	0.965372	1.12304e+07	1.04384e+07	High	High	1
257	FALSE	High	Master Protein	P61979	Heterogeneous nuclear ribonucleoprotein K OS=Mus musculus OX=10090 GN=Hnrnpk PE=1 SV=1	0	36.034	23	9	10	9	463	50.9	5.54	15.11	9	metabolic process;regulation of biological process;response to stimulus	cytoplasm;cytosol;membrane;mitochondrion;nucleus;spliceosomal complex	DNA binding;protein binding;RNA binding	Pf00013, Pf08067, Pf13014, Pf13083	15387	ENSMUSG00000021546.17	Hnrnpk	13	MicroRNAs in cancer; Spliceosome; Herpes simplex infection; Viral carcinogenesis	mRNA Splicing - Major Pathway	mRNA processing	9	0	1.939	0.912566	1.61093e+06	3.12333e+06	High	High	1
258	FALSE	High	Master Protein	J3S9G9	40S ribosomal protein S17 OS=Crotalus adamanteus OX=8729 PE=2 SV=1	0	35.702	39	3	6	3	135	15.5	9.85	19.61	3	metabolic process	ribosome	structural molecule activity	Pf00833								0	0	3.958	0.522876	1.24223e+06	4.91714e+06	High	High	1
259	FALSE	High	Master Protein	P56593	Cytochrome P450 2A12 OS=Mus musculus OX=10090 GN=Cyp2a12 PE=1 SV=2	0	35.635	19	8	12	7	492	56.1	9.19	25.14	8	metabolic process	endoplasmic reticulum;membrane	catalytic activity;metal ion binding	Pf00067	13085	ENSMUSG00000060407.6	Cyp2a12	7	Retinol metabolism; Metabolic pathways	Aflatoxin activation and detoxification; Xenobiotics		8	0	0.67	0.912566	3.62279e+06	2.42627e+06	High	High	1
260	FALSE	High	Master Protein	P04247	Myoglobin OS=Mus musculus OX=10090 GN=Mb PE=1 SV=3	0	35.536	21	2	5	2	154	17.1	7.62	21.08	2	cell differentiation;response to stimulus;transport		metal ion binding;transporter activity	Pf00042	17189	ENSMUSG00000018893.14	Mb	15		Intracellular oxygen transport		2	0	0.13	0.0888174	5377528	698991	High	Peak Found	1
261	FALSE	High	Master Protein	Q8K169	UDP-glucuronosyltransferase OS=Mus musculus OX=10090 GN=Ugt2b5 PE=1 SV=1	0	35.215	14	7	35	4	530	60.8	7.87	75.56	7	metabolic process	endoplasmic reticulum;membrane	catalytic activity	Pf00201, Pf04101, Pf13528	22238	ENSMUSG00000054630.7	Ugt2b5	5	Porphyrin and chlorophyll metabolism; Metabolic pathways; Ascorbate and aldarate metabolism; Drug metabolism - cytochrome P450; Pentose and glucuronate interconversions; Chemical carcinogenesis; Drug metabolism - other enzymes; Retinol metabolism; Metabolism of xenobiotics by cytochrome P450; Steroid hormone biosynthesis			10	2	1.268	0.979254	4.06967e+07	5.1593e+07	High	High	1
262	FALSE	High	Master Protein	Q61508	Extracellular matrix protein 1 OS=Mus musculus OX=10090 GN=Ecm1 PE=1 SV=2	0	35.118	19	9	15	1	559	62.8	6.8	24.53	9	defense response;regulation of biological process;response to stimulus	extracellular	protein binding;signal transducer activity	Pf05782	13601	ENSMUSG00000028108.15	Ecm1	3		Platelet degranulation		4	0	1.602	0.958555	2.35254e+06	3.76993e+06	Peak Found	High	1
263	FALSE	High	Master Protein	P81509	Snaclec CHH-B subunit beta OS=Crotalus horridus OX=35024 PE=1 SV=1	0	35.095	56	5	9	3	117	13.9	5.47	27.57	5	response to stimulus	extracellular	protein binding	Pf00059								0	2	1.022	0.972564	1.52698e+07	1.56019e+07	High	Peak Found	1
264	FALSE	High	Master Protein	E9QP56	Apolipoprotein C-III OS=Mus musculus OX=10090 GN=Apoc3 PE=1 SV=1	0	34.965	34	3	101	3	137	15.2	5.57	416.68	3	cell organization and biogenesis;cellular homeostasis;metabolic process;regulation of biological process;response to stimulus;transport	extracellular	enzyme regulator activity;protein binding	Pf05778	11814	ENSMUSG00000032081.10	Apoc3	9		Chylomicron assembly; Signaling by GPCR; Retinoid metabolism and transport; HDL remodeling; Chylomicron remodeling	Statin Pathway; PPAR signaling pathway	16	0	1.366	0.969592	5.23038e+08	7.1447e+08	High	High	1
265	FALSE	High	Master Protein	A0A0F7Z2U7	Cadam10_CRISP-1 OS=Crotalus adamanteus OX=8729 PE=2 SV=1	0	34.87	25	5	7	1	240	26.6	7.46	17.96	5		extracellular		Pf00188, Pf08562								0	0	1.123	0.992002	75681152	8.49965e+07	High	Peak Found	1
266	FALSE	High	Master Protein	O55042	Alpha-synuclein OS=Mus musculus OX=10090 GN=Snca PE=1 SV=2	0	34.251	69	5	14	5	140	14.5	4.77	37.07	5	cell communication;cell death;cell organization and biogenesis;metabolic process;regulation of biological process;response to stimulus;transport	cytoplasm;cytoskeleton;cytosol;endoplasmic reticulum;extracellular;Golgi;membrane;mitochondrion;nucleus;ribosome	catalytic activity;enzyme regulator activity;metal ion binding;protein binding	Pf01387	20617	ENSMUSG00000025889.13	Snca	6	Parkinson's disease; Alzheimer's disease		Alzheimers Disease; Parkinsons Disease Pathway; EGFR1 Signaling Pathway	5	0	1.022	0.972564	2.1814e+07	2.22854e+07	High	High	1
267	FALSE	High	Master Protein	Q08761	Vitamin K-dependent protein S OS=Mus musculus OX=10090 GN=Pros1 PE=2 SV=1	0	34.15	14	9	19	9	675	74.9	5.82	24.37	9	coagulation;regulation of biological process	extracellular	metal ion binding;protein binding	Pf00054, Pf00594, Pf02210, Pf07645, Pf12662, Pf12947, Pf14670	19128	ENSMUSG00000022912.8	Pros1	16	Complement and coagulation cascades	Removal of aminoterminal propeptides from gamma-carboxylated proteins; Transport of gamma-carboxylated protein precursors from the endoplasmic reticulum to the Golgi apparatus; Gamma-carboxylation of protein precursors; Cell surface interactions at the vascular wall; Common Pathway of Fibrin Clot Formation; Platelet degranulation	Complement and Coagulation Cascades	16	0	1.77	0.912566	2.74554e+07	4.85895e+07	High	High	1
268	FALSE	High	Master Protein	Q91401	Snake venom metalloproteinase atroxase OS=Crotalus atrox OX=8730 PE=1 SV=2	0	34.12	22	5	30	5	203	23.2	7.23	53.27	5	metabolic process	extracellular	catalytic activity;metal ion binding	Pf01421, Pf13574, Pf13582, Pf13583, Pf13688								0	0	0.087	0.0151642	1.8206e+08	1.58897e+07	High	High	1
269	FALSE	High	Master Protein	Q71QE8	Basic phospholipase A2 Cvv-N6 OS=Crotalus viridis viridis OX=8742 PE=1 SV=1	0	33.959	29	5	12	3	138	16	8.46	27.53	5	metabolic process;transport	extracellular	catalytic activity;metal ion binding	Pf00068								0	2	0.241	0.253094	2.82077e+08	6.78994e+07	High	High	1
270	FALSE	High	Master Protein	Q78PY7	Staphylococcal nuclease domain-containing protein 1 OS=Mus musculus OX=10090 GN=Snd1 PE=1 SV=1	0	33.877	11	7	8	7	910	102	7.43	16.57	7	cell differentiation;metabolic process;regulation of biological process	cytoplasm;cytosol;membrane;mitochondrion;nucleus	catalytic activity;protein binding;RNA binding	Pf00565, Pf00567	56463	ENSMUSG00000001424.14	Snd1	6	Epstein-Barr virus infection; Viral carcinogenesis			2	0	20.586	0.00581836	94345.2	1.94223e+06	High	High	1
[truncated: 945 more rows]
