# Supplementary material for: Proteomic Identification and Quantification of Snake Venom Biomarkers in Venom and Plasma Extracellular Vesicles
Source: Toxins (Basel). 2021 Sep 15;13(9):654. doi: 10.3390/toxins13090654 (PMC8473211; doi:10.3390/toxins13090654)
Supplement: Supplementary file 1 [file toxins-13-00654-s001.zip › Supplemental Data S5 Biomarkers.xlsx]

## Sheet: C. atrox
			Supplemental Table S5A. List of potential biomarkers from C. atrox venom.
No.	Checked	Protein FDR Confidence: A4 PMI-Byonic	Accession	Description	Exp. q-value: A4 PMI-Byonic	Coverage [%]	# Peptides	# PSMs	# Unique Peptides	# Protein Groups	# AAs	MW [kDa]	calc. pI	# Peptides (by Search Engine): PMI-Byonic A4	Abundance Ratio
#VALUE!	FALSE	High	Q05421	Cytochrome P450 2E1 OS=Mus musculus GN=Cyp2e1 PE=1 SV=1	0	22	11	12	11	1	493	56.8	8.4	11	100
#VALUE!	FALSE	High	O88451	Retinol dehydrogenase 7 OS=Mus musculus GN=Rdh7 PE=1 SV=1	0	28	8	8	8	1	316	35.6	8.09	8	100
#VALUE!	FALSE	High	Q4VAA2	Protein CDV3 OS=Mus musculus GN=Cdv3 PE=1 SV=2	0	15	2	5	2	1	281	29.7	6.1	2	100
#VALUE!	FALSE	High	Q9CQW3	Vitamin K-dependent protein Z OS=Mus musculus GN=Proz PE=1 SV=1	0	13	3	3	3	1	399	44.3	5.9	3	100
#VALUE!	FALSE	High	Q61316	Heat shock 70 kDa protein 4 OS=Mus musculus GN=Hspa4 PE=1 SV=1	0	6	3	3	3	1	841	94.1	5.24	3	100
#VALUE!	FALSE	High	Q99KC8	von Willebrand factor A domain-containing protein 5A OS=Mus musculus GN=Vwa5a PE=1 SV=2	0	5	3	4	3	1	793	87.1	6.58	3	100
#VALUE!	FALSE	High	P50172	Corticosteroid 11-beta-dehydrogenase isozyme 1 OS=Mus musculus GN=Hsd11b1 PE=1 SV=3	0	12	3	5	3	1	292	32.3	8.46	3	100
#VALUE!	FALSE	High	O88587	Catechol O-methyltransferase OS=Mus musculus GN=Comt PE=1 SV=2	0	11	2	3	2	1	265	29.5	5.83	2	100
#VALUE!	FALSE	High	Q64152	Transcription factor BTF3 OS=Mus musculus GN=Btf3 PE=1 SV=3	0	23	2	3	2	1	204	22	9.52	2	100
#VALUE!	FALSE	High	A0A0R4IZY2	Cytochrome P450 2D26 OS=Mus musculus GN=Cyp2d26 PE=1 SV=1	0	6	3	3	3	1	500	56.9	6.64	3	100
#VALUE!	FALSE	High	Q20BD0	Heterogeneous nuclear ribonucleoprotein A/B OS=Mus musculus GN=Hnrnpab PE=1 SV=1	0	4	1	1	1	1	332	36.2	6.95	1	100
#VALUE!	FALSE	High	Q9R0H2	Endomucin OS=Mus musculus GN=Emcn PE=1 SV=1	0	5	1	1	1	1	261	27.7	6.39	1	100
#VALUE!	FALSE	High	P06880	Somatotropin OS=Mus musculus GN=Gh1 PE=2 SV=1	0	13	2	2	2	1	216	24.7	6.34	2	100
#VALUE!	FALSE	High	P97429	Annexin A4 OS=Mus musculus GN=Anxa4 PE=1 SV=4	0	8	2	2	2	1	319	35.9	5.57	2	100
#VALUE!	FALSE	High	P56654	Cytochrome P450 2C37 OS=Mus musculus GN=Cyp2c37 PE=1 SV=2	0	5	2	3	2	1	490	55.6	7.11	2	100
#VALUE!	FALSE	High	P70296	Phosphatidylethanolamine-binding protein 1 OS=Mus musculus GN=Pebp1 PE=1 SV=3	0	14	1	2	1	1	187	20.8	5.4	1	100
#VALUE!	FALSE	High	P56656	Cytochrome P450 2C39 OS=Mus musculus GN=Cyp2c39 PE=1 SV=2	0	4	2	2	2	1	490	55.8	7.93	2	100
#VALUE!	FALSE	High	Q8K0C5	Zymogen granule membrane protein 16 OS=Mus musculus GN=Zg16 PE=1 SV=1	0	11	1	1	1	1	167	18.2	9.23	1	100
#VALUE!	FALSE	High	H3BKH6	S-formylglutathione hydrolase OS=Mus musculus GN=Esd PE=1 SV=1	0	10	2	2	2	1	295	32.8	7.83	2	100
#VALUE!	FALSE	High	E9QNL5	Sulfotransferase OS=Mus musculus GN=Sult1a1 PE=1 SV=1	0	9	2	2	2	1	291	33.9	8.1	2	100
#VALUE!	FALSE	High	A2AS37	Protein AI182371 OS=Mus musculus GN=AI182371 PE=1 SV=2	0	6	2	3	2	1	356	40.4	6.52	2	100
#VALUE!	FALSE	High	A0A0R4J042	Resistin like beta OS=Mus musculus GN=Retnlb PE=4 SV=1	0	11	1	1	1	1	105	11.2	7.93	1	100
#VALUE!	FALSE	High	P35979	60S ribosomal protein L12 OS=Mus musculus GN=Rpl12 PE=1 SV=2	0	10	1	2	1	1	165	17.8	9.42	1	100
#VALUE!	FALSE	High	Q9CRC0	Vitamin K epoxide reductase complex subunit 1 OS=Mus musculus GN=Vkorc1 PE=1 SV=1	0	8	1	1	1	1	161	17.8	9.14	1	100
#VALUE!	FALSE	High	Q8VCC2	Liver carboxylesterase 1 OS=Mus musculus GN=Ces1 PE=1 SV=1	0	3	1	1	1	1	565	62.6	6	1	100
#VALUE!	FALSE	High	P07901	Heat shock protein HSP 90-alpha OS=Mus musculus GN=Hsp90aa1 PE=1 SV=4	0	3	2	3	2	1	733	84.7	5.01	2	100
#VALUE!	FALSE	High	Q9D1A2	Cytosolic non-specific dipeptidase OS=Mus musculus GN=Cndp2 PE=1 SV=1	0	6	2	2	2	1	475	52.7	5.66	2	100
#VALUE!	FALSE	High	Q02257	Junction plakoglobin OS=Mus musculus GN=Jup PE=1 SV=3	0	2	1	1	1	1	745	81.7	6.14	1	100
#VALUE!	FALSE	High	Q91WU0	Carboxylesterase 1F OS=Mus musculus GN=Ces1f PE=1 SV=1	0	8	3	3	3	1	561	61.6	6.48	3	100
#VALUE!	FALSE	High	Q9ET26	E3 ubiquitin-protein ligase RNF114 OS=Mus musculus GN=Rnf114 PE=1 SV=2	0	9	1	1	1	1	229	25.7	7.03	1	100
#VALUE!	FALSE	High	P80317	T-complex protein 1 subunit zeta OS=Mus musculus GN=Cct6a PE=1 SV=3	0	2	1	1	1	1	531	58	7.08	1	100
#VALUE!	FALSE	High	P52843	Bile salt sulfotransferase 1 OS=Mus musculus GN=Sult2a1 PE=1 SV=1	0	4	1	1	1	1	285	33.2	7.91	1	100
#VALUE!	FALSE	High	Q91XE8	Transmembrane protein 205 OS=Mus musculus GN=Tmem205 PE=1 SV=1	0	10	1	1	1	1	189	21.2	9.42	1	100
#VALUE!	FALSE	High	P67984	60S ribosomal protein L22 OS=Mus musculus GN=Rpl22 PE=1 SV=2	0	10	1	1	1	1	128	14.8	9.19	1	100
#VALUE!	FALSE	High	P14131	40S ribosomal protein S16 OS=Mus musculus GN=Rps16 PE=1 SV=4	0	6	1	1	1	1	146	16.4	10.21	1	100
#VALUE!	FALSE	High	Q63961	Endoglin OS=Mus musculus GN=Eng PE=1 SV=2	0	4	1	1	1	1	653	70	6.2	1	100
#VALUE!	FALSE	High	Q9D8U8	Sorting nexin-5 OS=Mus musculus GN=Snx5 PE=1 SV=1	0	5	2	4	2	1	404	46.8	6.62	2	100
#VALUE!	FALSE	High	A0A140T8M0	Protein Igkv1-117 (Fragment) OS=Mus musculus GN=Igkv1-117 PE=4 SV=2	0	17	1	2	1	1	119	13.1	8.48	1	100
#VALUE!	FALSE	High	P01193	Pro-opiomelanocortin OS=Mus musculus GN=Pomc PE=2 SV=1	0	4	1	1	1	1	235	26.7	8.06	1	100
#VALUE!	FALSE	High	G5E829	Plasma membrane calcium-transporting ATPase 1 OS=Mus musculus GN=Atp2b1 PE=1 SV=1	0	2	2	2	2	1	1220	134.7	5.91	2	100
#VALUE!	FALSE	High	Q8R084	UDP-glucuronosyltransferase OS=Mus musculus GN=Ugt2b1 PE=1 SV=1	0	3	2	3	2	1	529	60.1	8.37	2	100
#VALUE!	FALSE	High	P28474	Alcohol dehydrogenase class-3 OS=Mus musculus GN=Adh5 PE=1 SV=3	0.002	5	2	3	2	1	374	39.5	7.25	2	100
#VALUE!	FALSE	High	P54869	Hydroxymethylglutaryl-CoA synthase, mitochondrial OS=Mus musculus GN=Hmgcs2 PE=1 SV=2	0.002	2	1	1	1	1	508	56.8	8.41	1	100
#VALUE!	FALSE	High	A0A1B0GS58	Glutaredoxin-3 OS=Mus musculus GN=Glrx3 PE=1 SV=1	0.002	3	1	1	1	1	374	41.7	6.54	1	100
#VALUE!	FALSE	High	Q9D1Q6	Endoplasmic reticulum resident protein 44 OS=Mus musculus GN=Erp44 PE=1 SV=1	0.002	3	1	1	1	1	406	46.8	5.27	1	100
#VALUE!	FALSE	High	P56379	6.8 kDa mitochondrial proteolipid OS=Mus musculus GN=Mp68 PE=1 SV=1	0.003	14	1	2	1	1	58	6.7	9.99	1	100
#VALUE!	FALSE	High	F8WI88	PEST proteolytic signal-containing nuclear protein OS=Mus musculus GN=Pcnp PE=1 SV=1	0.005	4	1	1	1	1	189	20.2	6.35	1	100
#VALUE!	FALSE	High	P05367	Serum amyloid A-2 protein OS=Mus musculus GN=Saa2 PE=1 SV=1	0	18	2	3	2	1	122	13.6	6.93	2	8.753
#VALUE!	FALSE	High	P05366	Serum amyloid A-1 protein OS=Mus musculus GN=Saa1 PE=1 SV=2	0	53	8	10	8	1	122	13.8	7.03	8	8.008
#VALUE!	FALSE	High	P16460	Argininosuccinate synthase OS=Mus musculus GN=Ass1 PE=1 SV=1	0	37	16	17	16	1	412	46.6	8.22	16	7.439
#VALUE!	FALSE	High	P50285	Dimethylaniline monooxygenase [N-oxide-forming] 1 OS=Mus musculus GN=Fmo1 PE=1 SV=1	0	14	6	7	6	1	532	59.9	8.47	6	5.883
#VALUE!	FALSE	High	Q9DD20	Methyltransferase-like protein 7B OS=Mus musculus GN=Mettl7b PE=1 SV=2	0	25	4	5	4	1	244	28	8.59	4	5.872
#VALUE!	FALSE	High	A6X935	Inter alpha-trypsin inhibitor, heavy chain 4 OS=Mus musculus GN=Itih4 PE=1 SV=2	0	2	1	4	1	1	942	104.6	6.4	1	5.357
#VALUE!	FALSE	High	P24456	Cytochrome P450 2D10 OS=Mus musculus GN=Cyp2d10 PE=1 SV=2	0	12	6	6	6	1	504	57.2	6.61	6	5.198
#VALUE!	FALSE	High	E0CZ58	Proteoglycan 4 OS=Mus musculus GN=Prg4 PE=1 SV=1	0.002	3	1	1	1	1	1221	134.5	6.86	1	4.575
#VALUE!	FALSE	High	E9QJW0	Microsomal glutathione S-transferase 1 OS=Mus musculus GN=Mgst1 PE=1 SV=1	0	6	1	2	1	1	229	25.8	9.91	1	3.659
#VALUE!	FALSE	High	A0A087WNZ5	Lymphocyte antigen 6C1 OS=Mus musculus GN=Ly6c1 PE=1 SV=1	0	13	1	3	1	1	147	16	7.23	1	3.382
#VALUE!	FALSE	High	Q61704	Inter-alpha-trypsin inhibitor heavy chain H3 OS=Mus musculus GN=Itih3 PE=1 SV=3	0	29	20	39	20	1	889	99.3	6.05	20	3.278
#VALUE!	FALSE	High	P00186	Cytochrome P450 1A2 OS=Mus musculus GN=Cyp1a2 PE=1 SV=1	0	8	3	3	3	1	513	58.1	8.76	3	2.882
#VALUE!	FALSE	High	E9PVD2	Inter alpha-trypsin inhibitor, heavy chain 4 OS=Mus musculus GN=Itih4 PE=1 SV=1	0	57	41	119	41	1	941	104.5	6.4	41	2.834
#VALUE!	FALSE	High	Q61646	Haptoglobin OS=Mus musculus GN=Hp PE=1 SV=1	0	44	16	39	16	1	347	38.7	6.29	16	2.604
#VALUE!	FALSE	High	P00329	Alcohol dehydrogenase 1 OS=Mus musculus GN=Adh1 PE=1 SV=2	0	13	4	4	4	1	375	39.7	8.1	4	2.558
#VALUE!	FALSE	High	E9QQ18	Proteoglycan 4 OS=Mus musculus GN=Prg4 PE=1 SV=1	0	52	32	67	32	1	965	106.5	8.09	32	2.551
#VALUE!	FALSE	High	P56395	Cytochrome b5 OS=Mus musculus GN=Cyb5a PE=1 SV=2	0	46	6	9	6	1	134	15.2	5.07	6	2.521
#VALUE!	FALSE	High	P12246	Serum amyloid P-component OS=Mus musculus GN=Apcs PE=1 SV=2	0	19	4	7	4	1	224	26.2	6.35	4	2.478
#VALUE!	FALSE	High	Q91WP6	Serine protease inhibitor A3N OS=Mus musculus GN=Serpina3n PE=1 SV=1	0	40	17	41	17	1	418	46.7	5.82	17	2.394
#VALUE!	FALSE	High	O88844	Isocitrate dehydrogenase [NADP] cytoplasmic OS=Mus musculus GN=Idh1 PE=1 SV=2	0	24	9	12	9	1	414	46.6	7.17	9	2.304
#VALUE!	FALSE	High	E9Q8I0	Complement factor H OS=Mus musculus GN=Cfh PE=1 SV=1	0	60	60	114	60	1	1252	141.2	7.11	60	2.246
#VALUE!	FALSE	High	P16301	Phosphatidylcholine-sterol acyltransferase OS=Mus musculus GN=Lcat PE=1 SV=2	0	18	6	10	6	1	438	49.7	6.43	6	2.126
#VALUE!	FALSE	High	P51910	Apolipoprotein D OS=Mus musculus GN=Apod PE=1 SV=1	0	40	7	13	7	1	189	21.5	4.91	7	2.084
#VALUE!	FALSE	High	Q8R121	Protein Z-dependent protease inhibitor OS=Mus musculus GN=Serpina10 PE=1 SV=1	0	5	2	2	2	1	448	51.8	5.67	2	2.018
#VALUE!	FALSE	High	Q60590	Alpha-1-acid glycoprotein 1 OS=Mus musculus GN=Orm1 PE=1 SV=1	0	18	4	5	4	1	207	23.9	5.85	4	1.993
#VALUE!	FALSE	High	P70375	Coagulation factor VII OS=Mus musculus GN=F7 PE=2 SV=1	0	7	3	3	3	1	446	50.2	6.64	3	1.988
#VALUE!	FALSE	High	A0A075B697	Protein Ighv2-9-1 (Fragment) OS=Mus musculus GN=Ighv2-9-1 PE=4 SV=1	0	9	1	3	1	1	116	12.5	9.04	1	1.985
#VALUE!	FALSE	High	P31725	Protein S100-A9 OS=Mus musculus GN=S100a9 PE=1 SV=3	0	40	5	9	5	1	113	13	7.17	5	1.974
#VALUE!	FALSE	High	Q9D379	Epoxide hydrolase 1 OS=Mus musculus GN=Ephx1 PE=1 SV=2	0	12	6	8	6	1	455	52.5	8.35	6	1.93
#VALUE!	FALSE	High	P14847	C-reactive protein OS=Mus musculus GN=Crp PE=1 SV=2	0	28	5	8	5	1	225	25.3	6.2	5	1.905
#VALUE!	FALSE	High	Q8VCT4	Carboxylesterase 1D OS=Mus musculus GN=Ces1d PE=1 SV=1	0	22	10	14	10	1	565	61.7	6.61	10	1.886
#VALUE!	FALSE	High	Q61805	Lipopolysaccharide-binding protein OS=Mus musculus GN=Lbp PE=1 SV=2	0	28	12	30	12	1	481	53	8.5	12	1.882
#VALUE!	FALSE	High	A0A0R4J032	Complement component 9 OS=Mus musculus GN=C9 PE=1 SV=1	0	39	19	27	19	1	561	63.4	6.16	19	1.876
#VALUE!	FALSE	High	Q8C7E4	Ribonuclease 4 OS=Mus musculus GN=Rnase4 PE=1 SV=1	0	41	5	6	5	1	148	17	8.85	5	1.875
#VALUE!	FALSE	High	Q07456	Protein AMBP OS=Mus musculus GN=Ambp PE=1 SV=2	0	37	10	21	10	1	349	39	6.32	10	1.856
#VALUE!	FALSE	High	E9QJS7	Protein Adgre5 OS=Mus musculus GN=Adgre5 PE=1 SV=1	0	5	3	4	3	1	818	90.4	7.3	3	1.84
#VALUE!	FALSE	High	P03976	Ig kappa chain V-II region 17S29.1 OS=Mus musculus PE=1 SV=1	0	31	2	7	2	1	113	12.4	7.99	2	1.764
#VALUE!	FALSE	High	Q91Y47	Coagulation factor XI OS=Mus musculus GN=F11 PE=2 SV=2	0	39	22	49	22	1	624	69.7	8.25	22	1.761
#VALUE!	FALSE	High	Q63886	UDP-glucuronosyltransferase 1-1 OS=Mus musculus GN=Ugt1a1 PE=1 SV=2	0	12	6	8	6	1	535	60	8.62	6	1.759
#VALUE!	FALSE	High	Q8C7G5	Apolipoprotein A-V OS=Mus musculus GN=Apoa5 PE=1 SV=1	0	45	13	26	13	1	368	41.2	6.01	13	1.757
#VALUE!	FALSE	High	Q07079	Insulin-like growth factor-binding protein 5 OS=Mus musculus GN=Igfbp5 PE=1 SV=1	0	55	14	34	14	1	271	30.4	8.12	14	1.75
#VALUE!	FALSE	High	E9PUM5	Protein Gm4788 OS=Mus musculus GN=Gm4788 PE=1 SV=1	0	3	1	3	1	1	808	91.4	7.37	1	1.732
#VALUE!	FALSE	High	O55022	Membrane-associated progesterone receptor component 1 OS=Mus musculus GN=Pgrmc1 PE=1 SV=4	0	28	4	7	4	1	195	21.7	4.7	4	1.723
#VALUE!	FALSE	High	Q4LDF6	Protein Cfhr2 OS=Mus musculus GN=Cfhr2 PE=1 SV=1	0	10	1	3	1	1	332	37.9	7.69	1	1.711
#VALUE!	FALSE	High	Q91X72	Hemopexin OS=Mus musculus GN=Hpx PE=1 SV=2	0	58	26	62	26	1	460	51.3	7.8	26	1.686
#VALUE!	FALSE	High	B8JJN0	Protein Gm20547 OS=Mus musculus GN=Gm20547 PE=3 SV=1	0	30	37	73	37	1	1276	142.2	7.36	37	1.681
#VALUE!	FALSE	High	P08071	Lactotransferrin OS=Mus musculus GN=Ltf PE=1 SV=4	0	60	33	58	33	1	707	77.8	8.53	33	1.676
#VALUE!	FALSE	High	G3X9D6	Apolipoprotein N, isoform CRA_a OS=Mus musculus GN=Apon PE=1 SV=1	0	14	4	9	4	1	251	27.9	5.69	4	1.673
#VALUE!	FALSE	High	Q91XL1	Leucine-rich HEV glycoprotein OS=Mus musculus GN=Lrg1 PE=1 SV=1	0	12	5	6	5	1	342	37.4	6.61	5	1.641
#VALUE!	FALSE	High	Q05DV1	NADPH--cytochrome P450 reductase OS=Mus musculus GN=Por PE=1 SV=1	0	11	6	6	6	1	649	72.9	5.58	6	1.637
#VALUE!	FALSE	High	Q60963	Platelet-activating factor acetylhydrolase OS=Mus musculus GN=Pla2g7 PE=2 SV=2	0	32	12	22	12	1	440	49.2	7.12	12	1.616
#VALUE!	FALSE	High	Q8K426	Myeloid cysteine-rich protein OS=Mus musculus GN=Retnlg PE=1 SV=1	0	23	2	3	2	1	117	12.5	7.39	2	1.597
#VALUE!	FALSE	High	Q61702	Inter-alpha-trypsin inhibitor heavy chain H1 OS=Mus musculus GN=Itih1 PE=1 SV=2	0	31	25	52	25	1	907	101	6.96	25	1.581
#VALUE!	FALSE	High	Q8BND5	Sulfhydryl oxidase 1 OS=Mus musculus GN=Qsox1 PE=1 SV=1	0	25	16	32	16	1	748	82.7	7.17	16	1.539
#VALUE!	FALSE	High	A0A0R4J0Z1	Protein disulfide-isomerase A4 OS=Mus musculus GN=Pdia4 PE=1 SV=1	0	13	6	7	6	1	641	72.3	5.22	6	1.536
#VALUE!	FALSE	High	P30115	Glutathione S-transferase A3 OS=Mus musculus GN=Gsta3 PE=1 SV=2	0	19	5	9	5	1	221	25.3	8.73	5	1.528
#VALUE!	FALSE	High	Q64458	Cytochrome P450 2C29 OS=Mus musculus GN=Cyp2c29 PE=1 SV=2	0	19	8	9	8	1	490	55.7	8.29	8	1.506
#VALUE!	FALSE	High	Q06890	Clusterin OS=Mus musculus GN=Clu PE=1 SV=1	0	34	21	50	21	1	448	51.6	5.67	21	1.499
#VALUE!	FALSE	High	Q6S9I0	Kng2 protein OS=Mus musculus GN=Kng2 PE=1 SV=1	0	27	8	10	8	1	433	47.9	6.16	8	1.493
#VALUE!	FALSE	High	A0A087WSN6	Fibronectin OS=Mus musculus GN=Fn1 PE=1 SV=1	0	62	96	223	96	1	2296	252.9	6.07	96	1.48
#VALUE!	FALSE	High	P05017	Insulin-like growth factor I OS=Mus musculus GN=Igf1 PE=1 SV=2	0	31	7	19	7	1	153	17.1	9.38	7	1.47
#VALUE!	FALSE	High	A0A0B4J1I3	Protein Igkv4-74 (Fragment) OS=Mus musculus GN=Igkv4-74 PE=4 SV=1	0	18	1	2	1	1	119	12.9	8.02	1	1.468
#VALUE!	FALSE	High	P55264	Adenosine kinase OS=Mus musculus GN=Adk PE=1 SV=2	0	26	7	8	7	1	361	40.1	6.21	7	1.464
#VALUE!	FALSE	High	Q8VCG4	Complement component C8 gamma chain OS=Mus musculus GN=C8g PE=1 SV=1	0	38	5	6	5	1	202	22.5	9.25	5	1.463
#VALUE!	FALSE	High	P06684	Complement C5 OS=Mus musculus GN=C5 PE=1 SV=2	0	26	31	53	31	1	1680	188.8	6.81	31	1.454
#VALUE!	FALSE	High	Q61129	Complement factor I OS=Mus musculus GN=Cfi PE=1 SV=3	0	38	21	38	21	1	603	67.2	7.46	21	1.443
#VALUE!	FALSE	High	P26928	Hepatocyte growth factor-like protein OS=Mus musculus GN=Mst1 PE=2 SV=2	0	15	8	12	8	1	716	80.6	7.56	8	1.432
#VALUE!	FALSE	High	P32020	Non-specific lipid-transfer protein OS=Mus musculus GN=Scp2 PE=1 SV=3	0.002	5	3	3	3	1	547	59.1	7.44	3	1.431
#VALUE!	FALSE	High	P29788	Vitronectin OS=Mus musculus GN=Vtn PE=1 SV=2	0	38	18	46	18	1	478	54.8	5.88	18	1.421
#VALUE!	FALSE	High	P70349	Histidine triad nucleotide-binding protein 1 OS=Mus musculus GN=Hint1 PE=1 SV=3	0	11	1	1	1	1	126	13.8	6.87	1	1.402
#VALUE!	FALSE	High	Q8BH35	Complement component C8 beta chain OS=Mus musculus GN=C8b PE=1 SV=1	0	31	13	17	13	1	589	66.2	7.77	13	1.399
#VALUE!	FALSE	High	P70274	Selenoprotein P OS=Mus musculus GN=Sepp1 PE=1 SV=3	0	27	11	23	11	1	380	42.7	7.09	11	1.395
#VALUE!	FALSE	High	Q3UTR7	Angiotensinogen OS=Mus musculus GN=Agt PE=1 SV=1	0	13	4	4	4	1	482	52.6	5.54	4	1.395
#VALUE!	FALSE	High	Q8VCS0	N-acetylmuramoyl-L-alanine amidase OS=Mus musculus GN=Pglyrp2 PE=1 SV=1	0	18	7	9	7	1	530	57.7	6.98	7	1.391
#VALUE!	FALSE	High	P01029	Complement C4-B OS=Mus musculus GN=C4b PE=1 SV=3	0	38	57	101	57	1	1738	192.8	7.53	57	1.38
#VALUE!	FALSE	High	Q9DBD0	Inhibitor of carbonic anhydrase OS=Mus musculus GN=Ica PE=1 SV=1	0	33	19	27	19	1	700	76.7	7.25	19	1.363
#VALUE!	FALSE	High	Q9WVJ3	Carboxypeptidase Q OS=Mus musculus GN=Cpq PE=1 SV=1	0	13	5	6	5	1	470	51.8	6.21	5	1.363
#VALUE!	FALSE	High	P97290	Plasma protease C1 inhibitor OS=Mus musculus GN=Serping1 PE=1 SV=3	0	23	10	20	10	1	504	55.5	6.29	10	1.355
#VALUE!	FALSE	High	A0A0R4J038	Kininogen-1 OS=Mus musculus GN=Kng1 PE=1 SV=1	0	53	34	103	34	1	661	73.1	6.6	34	1.353
#VALUE!	FALSE	High	P45700	Mannosyl-oligosaccharide 1,2-alpha-mannosidase IA OS=Mus musculus GN=Man1a1 PE=1 SV=1	0	13	8	12	8	1	655	73.2	6.81	8	1.351
#VALUE!	FALSE	High	Q61398	Procollagen C-endopeptidase enhancer 1 OS=Mus musculus GN=Pcolce PE=1 SV=2	0	10	4	7	4	1	468	50.1	8.41	4	1.339
#VALUE!	FALSE	High	J3QQ13	Troponin T, cardiac muscle OS=Mus musculus GN=Tnnt2 PE=1 SV=1	0	4	1	1	1	1	302	35.9	5.01	1	1.338
#VALUE!	FALSE	High	P08607	C4b-binding protein OS=Mus musculus GN=C4bpa PE=1 SV=3	0	24	8	15	8	1	469	51.5	7.15	8	1.329
#VALUE!	FALSE	High	P48787	Troponin I, cardiac muscle OS=Mus musculus GN=Tnni3 PE=1 SV=2	0	10	2	3	2	1	211	24.2	9.55	2	1.327
#VALUE!	FALSE	High	Q9QXC1	Fetuin-B OS=Mus musculus GN=Fetub PE=1 SV=1	0	24	5	11	5	1	388	42.7	6.61	5	1.306
#VALUE!	FALSE	High	P33587	Vitamin K-dependent protein C OS=Mus musculus GN=Proc PE=1 SV=2	0	16	8	11	8	1	460	51.8	6.35	8	1.3
#VALUE!	FALSE	High	Q9R098	Hepatocyte growth factor activator OS=Mus musculus GN=Hgfac PE=1 SV=1	0	9	4	6	4	1	653	70.5	7.03	4	1.298
#VALUE!	FALSE	High	A0A075B6A7	Protein Ighv2-6 (Fragment) OS=Mus musculus GN=Ighv2-6 PE=4 SV=1	0	19	2	8	2	1	116	12.6	8.48	2	1.285
#VALUE!	FALSE	High	P58710	L-gulonolactone oxidase OS=Mus musculus GN=Gulo PE=1 SV=3	0	5	2	2	2	1	440	50.4	8.24	2	1.28
#VALUE!	FALSE	High	Q8K182	Complement component C8 alpha chain OS=Mus musculus GN=C8a PE=1 SV=1	0	30	13	24	13	1	587	66	6.54	13	1.275
#VALUE!	FALSE	High	Q62465	Synaptic vesicle membrane protein VAT-1 homolog OS=Mus musculus GN=Vat1 PE=1 SV=3	0	18	5	9	5	1	406	43.1	6.37	5	1.272
#VALUE!	FALSE	High	P31532	Serum amyloid A-4 protein OS=Mus musculus GN=Saa4 PE=1 SV=2	0	78	13	32	13	1	130	15.1	9.26	13	1.27
#VALUE!	FALSE	High	P32921	Tryptophan--tRNA ligase, cytoplasmic OS=Mus musculus GN=Wars PE=1 SV=2	0	10	3	5	3	1	481	54.3	6.89	3	1.26
#VALUE!	FALSE	High	P01027	Complement C3 OS=Mus musculus GN=C3 PE=1 SV=3	0	63	95	250	95	1	1663	186.4	6.73	95	1.259
#VALUE!	FALSE	High	P70663	SPARC-like protein 1 OS=Mus musculus GN=Sparcl1 PE=1 SV=3	0	13	7	10	7	1	650	72.2	4.6	7	1.255
#VALUE!	FALSE	High	A0A0R4J0M4	Apolipoprotein F OS=Mus musculus GN=Apof PE=1 SV=1	0	16	4	9	4	1	326	35.4	5.64	4	1.249
#VALUE!	FALSE	High	Q9D1B1	Cystatin OS=Mus musculus GN=Cst6 PE=1 SV=1	0	39	4	9	4	1	149	16.8	8.07	4	1.246
#VALUE!	FALSE	High	P01639	Ig kappa chain V-V region MOPC 41 OS=Mus musculus GN=Gm5571 PE=1 SV=1	0	28	2	4	2	1	130	14.3	5.48	2	1.246
#VALUE!	FALSE	High	P47878	Insulin-like growth factor-binding protein 3 OS=Mus musculus GN=Igfbp3 PE=2 SV=2	0	51	17	31	17	1	292	31.7	8.38	17	1.241
#VALUE!	FALSE	High	P39039	Mannose-binding protein A OS=Mus musculus GN=Mbl1 PE=1 SV=1	0	17	4	7	4	1	239	25.4	7.61	4	1.241
#VALUE!	FALSE	High	A0A0B4J1I9	Protein Igkv4-55 (Fragment) OS=Mus musculus GN=Igkv4-55 PE=1 SV=1	0	14	1	3	1	1	117	12.7	6.48	1	1.24
#VALUE!	FALSE	High	Q8BFQ1	Prosaposin OS=Mus musculus GN=Psap PE=1 SV=1	0	15	8	11	8	1	554	61	5.24	8	1.238
#VALUE!	FALSE	High	Q9R182	Angiopoietin-related protein 3 OS=Mus musculus GN=Angptl3 PE=1 SV=1	0	29	10	17	10	1	455	52.5	6.65	10	1.237
#VALUE!	FALSE	High	P47809	Dual specificity mitogen-activated protein kinase kinase 4 OS=Mus musculus GN=Map2k4 PE=1 SV=2	0	4	1	2	1	1	397	44.1	8.07	1	1.233
#VALUE!	FALSE	High	Q3U3V1	Coagulation factor X OS=Mus musculus GN=F10 PE=1 SV=1	0	19	10	17	10	1	493	55.2	5.64	10	1.228
#VALUE!	FALSE	High	A0A0B4J1I1	Protein Igkv16-104 (Fragment) OS=Mus musculus GN=Igkv16-104 PE=4 SV=1	0	21	2	3	2	1	116	12.9	7.08	2	1.208
#VALUE!	FALSE	High	A0A075B5R6	Protein Ighv11-1 (Fragment) OS=Mus musculus GN=Ighv11-1 PE=4 SV=1	0	38	3	8	3	1	117	13.2	4.72	3	1.203
#VALUE!	FALSE	High	P51437	Cathelicidin antimicrobial peptide OS=Mus musculus GN=Camp PE=1 SV=2	0	52	7	11	7	1	172	19.4	8.68	7	1.203
#VALUE!	FALSE	High	Q8VCU2	Glycosylphosphatidylinositol specific phospholipase D1 OS=Mus musculus GN=Gpld1 PE=1 SV=1	0	43	31	63	31	1	842	93.6	6.8	31	1.191
#VALUE!	FALSE	High	Q08879	Fibulin-1 OS=Mus musculus GN=Fbln1 PE=1 SV=2	0	7	4	5	4	1	705	78	5.16	4	1.183
#VALUE!	FALSE	High	Q91WP0	Mannan-binding lectin serine protease 2 OS=Mus musculus GN=Masp2 PE=1 SV=1	0	7	4	6	4	1	685	75.5	6.07	4	1.18
#VALUE!	FALSE	High	E9Q8B5	Protein Gm4788 OS=Mus musculus GN=Gm4788 PE=1 SV=1	0	51	34	94	34	1	879	99.4	7.44	34	1.178
#VALUE!	FALSE	High	Q9D819	Inorganic pyrophosphatase OS=Mus musculus GN=Ppa1 PE=1 SV=1	0	16	3	3	3	1	289	32.6	5.6	3	1.167
#VALUE!	FALSE	High	P97298	Pigment epithelium-derived factor OS=Mus musculus GN=Serpinf1 PE=1 SV=2	0	45	17	30	17	1	417	46.2	6.98	17	1.166
#VALUE!	FALSE	High	P21956	Lactadherin OS=Mus musculus GN=Mfge8 PE=1 SV=3	0	15	5	8	5	1	463	51.2	6.52	5	1.163
#VALUE!	FALSE	High	Q3UI33	Methionine aminopeptidase 2 OS=Mus musculus GN=Metap2 PE=1 SV=1	0	6	3	4	3	1	488	54.1	5.81	3	1.161
#VALUE!	FALSE	High	Q9CPN9	Protein 2210010C04Rik OS=Mus musculus GN=2210010C04Rik PE=1 SV=1	0	7	2	3	2	1	247	26.4	7.93	2	1.158
#VALUE!	FALSE	High	Q8VCN6	CD99 antigen OS=Mus musculus GN=Cd99 PE=1 SV=1	0	13	1	1	1	1	175	16.8	5.33	1	1.155
#VALUE!	FALSE	High	Q8C165	N-fatty-acyl-amino acid synthase/hydrolase PM20D1 OS=Mus musculus GN=Pm20d1 PE=1 SV=1	0	4	2	2	2	1	503	55.6	6.43	2	1.152
#VALUE!	FALSE	High	P55065	Phospholipid transfer protein OS=Mus musculus GN=Pltp PE=1 SV=1	0	34	13	29	13	1	493	54.4	6.62	13	1.15
#VALUE!	FALSE	High	Q8QZR4	Out at first protein homolog OS=Mus musculus GN=Oaf PE=2 SV=1	0	17	3	3	3	1	282	31.5	7.37	3	1.149
#VALUE!	FALSE	High	A0A075B5K0	Protein Igkv14-126 (Fragment) OS=Mus musculus GN=Igkv14-126 PE=4 SV=7	0	34	3	8	3	1	117	13	7.08	3	1.145
#VALUE!	FALSE	High	Q8CDV7	Ectonucleoside triphosphate diphosphohydrolase 1 OS=Mus musculus GN=Entpd1 PE=1 SV=1	0.001	5	2	2	2	1	539	60.6	6.4	2	1.145
#VALUE!	FALSE	High	P55284	Cadherin-5 OS=Mus musculus GN=Cdh5 PE=1 SV=2	0	6	4	6	4	1	784	87.8	5.3	4	1.144
#VALUE!	FALSE	High	Q9DCJ9	N-acetylneuraminate lyase OS=Mus musculus GN=Npl PE=1 SV=1	0.002	7	1	1	1	1	320	35.1	8.03	1	1.142
#VALUE!	FALSE	High	Q61406	Complement factor H-related 1 OS=Mus musculus GN=Cfhr1 PE=1 SV=1	0	42	12	25	12	1	343	38.4	7.93	12	1.141
#VALUE!	FALSE	High	E9Q414	Apolipoprotein B-100 OS=Mus musculus GN=Apob PE=1 SV=1	0	59	237	695	237	1	4505	509.1	6.81	237	1.14
#VALUE!	FALSE	High	Q9JHH6	Carboxypeptidase B2 OS=Mus musculus GN=Cpb2 PE=1 SV=1	0	36	15	30	15	1	422	48.8	7.97	15	1.136
#VALUE!	FALSE	High	P70694	Estradiol 17 beta-dehydrogenase 5 OS=Mus musculus GN=Akr1c6 PE=1 SV=1	0	11	4	4	4	1	323	37	8.28	4	1.135
#VALUE!	FALSE	High	A0A0R4J0S2	Insulin-like growth factor-binding protein complex acid labile subunit OS=Mus musculus GN=Igfals PE=1 SV=1	0	18	8	11	8	1	603	66.9	6.6	8	1.118
#VALUE!	FALSE	High	Q08761	Vitamin K-dependent protein S OS=Mus musculus GN=Pros1 PE=2 SV=1	0	21	15	23	15	1	675	74.9	5.82	15	1.117
#VALUE!	FALSE	High	P63242	Eukaryotic translation initiation factor 5A-1 OS=Mus musculus GN=Eif5a PE=1 SV=2	0	17	2	5	2	1	154	16.8	5.24	2	1.116
#VALUE!	FALSE	High	Q61233	Plastin-2 OS=Mus musculus GN=Lcp1 PE=1 SV=4	0	8	3	5	3	1	627	70.1	5.33	3	1.115
#VALUE!	FALSE	High	P14206	40S ribosomal protein SA OS=Mus musculus GN=Rpsa PE=1 SV=4	0	14	2	4	2	1	295	32.8	4.87	2	1.109
#VALUE!	FALSE	High	Q9JMA1	Ubiquitin carboxyl-terminal hydrolase 14 OS=Mus musculus GN=Usp14 PE=1 SV=3	0	10	4	5	4	1	493	56	5.24	4	1.106
#VALUE!	FALSE	High	P34022	Ran-specific GTPase-activating protein OS=Mus musculus GN=Ranbp1 PE=1 SV=2	0	20	4	7	4	1	203	23.6	5.22	4	1.091
#VALUE!	FALSE	High	O88968	Transcobalamin-2 OS=Mus musculus GN=Tcn2 PE=1 SV=1	0	27	9	14	9	1	430	47.6	6.33	9	1.089
#VALUE!	FALSE	High	F7DBB3	Protein Ahnak2 (Fragment) OS=Mus musculus GN=Ahnak2 PE=1 SV=1	0	3	2	2	2	1	1576	166.4	5.78	2	1.083
#VALUE!	FALSE	High	P09103	Protein disulfide-isomerase OS=Mus musculus GN=P4hb PE=1 SV=2	0	42	20	33	20	1	509	57	4.88	20	1.081
#VALUE!	FALSE	High	Q61247	Alpha-2-antiplasmin OS=Mus musculus GN=Serpinf2 PE=1 SV=1	0	31	13	28	13	1	491	54.9	6.3	13	1.081
#VALUE!	FALSE	High	Q3U0B3	Dehydrogenase/reductase SDR family member 11 OS=Mus musculus GN=Dhrs11 PE=1 SV=1	0	13	2	3	2	1	260	28.3	6.34	2	1.08
#VALUE!	FALSE	High	P47879	Insulin-like growth factor-binding protein 4 OS=Mus musculus GN=Igfbp4 PE=1 SV=2	0	44	9	19	9	1	254	27.8	7.17	9	1.07
#VALUE!	FALSE	High	Q8CIT9	Suprabasin OS=Mus musculus GN=Sbsn PE=2 SV=1	0	24	4	5	4	1	700	72.3	7.31	4	1.06
#VALUE!	FALSE	High	P27656	Hepatic triacylglycerol lipase OS=Mus musculus GN=Lipc PE=2 SV=2	0	31	14	34	14	1	510	57.4	8.09	14	1.059
#VALUE!	FALSE	High	Q9JHI0	Matrix metalloproteinase-19 OS=Mus musculus GN=Mmp19 PE=2 SV=1	0	3	1	2	1	1	527	59.1	7.85	1	1.059
#VALUE!	FALSE	High	Q9R0H5	Keratin, type II cytoskeletal 71 OS=Mus musculus GN=Krt71 PE=1 SV=1	0	2	1	3	1	1	524	57.3	6.99	1	1.055
#VALUE!	FALSE	High	Q80YC5	Coagulation factor XII OS=Mus musculus GN=F12 PE=1 SV=2	0	22	10	28	10	1	597	65.7	6.84	10	1.052
#VALUE!	FALSE	High	Q62433	Protein NDRG1 OS=Mus musculus GN=Ndrg1 PE=1 SV=1	0	8	3	3	3	1	394	43	6.1	3	1.045
#VALUE!	FALSE	High	Q9CQA3	Succinate dehydrogenase [ubiquinone] iron-sulfur subunit, mitochondrial OS=Mus musculus GN=Sdhb PE=1 SV=1	0	24	5	7	5	1	282	31.8	8.68	5	1.034
#VALUE!	FALSE	High	A0A1C7CYU8	MCG119836 OS=Mus musculus GN=Klkb1 PE=4 SV=1	0	45	28	72	28	1	682	76.3	8.06	28	1.026
#VALUE!	FALSE	High	Q8K0D2	Hyaluronan-binding protein 2 OS=Mus musculus GN=Habp2 PE=1 SV=2	0	34	14	23	14	1	558	62.3	6.37	14	1.024
#VALUE!	FALSE	High	P10852	4F2 cell-surface antigen heavy chain OS=Mus musculus GN=Slc3a2 PE=1 SV=1	0	5	2	2	2	1	526	58.3	5.91	2	1.023
#VALUE!	FALSE	High	G3X8W2	Resistin like alpha OS=Mus musculus GN=Retnla PE=1 SV=1	0	17	2	4	2	1	138	15.1	7.66	2	1.02
#VALUE!	FALSE	High	G3X977	Inter-alpha trypsin inhibitor, heavy chain 2 OS=Mus musculus GN=Itih2 PE=1 SV=1	0	30	23	46	23	1	950	106.3	7.4	23	1.01
#VALUE!	FALSE	High	Q9DBB9	Carboxypeptidase N subunit 2 OS=Mus musculus GN=Cpn2 PE=1 SV=2	0	37	16	34	16	1	547	60.4	5.88	16	1.007
#VALUE!	FALSE	High	P51885	Lumican OS=Mus musculus GN=Lum PE=1 SV=2	0	22	5	8	5	1	338	38.2	6.43	5	1
#VALUE!	FALSE	High	O19441	MCG68121, isoform CRA_b OS=Mus musculus GN=H2-Q1 PE=2 SV=1	0	2	1	2	1	1	368	41.3	6.99	1	1
#VALUE!	FALSE	High	P28667	MARCKS-related protein OS=Mus musculus GN=Marcksl1 PE=1 SV=2	0	7	1	1	1	1	200	20.2	4.61	1	0.998
#VALUE!	FALSE	High	P49182	Heparin cofactor 2 OS=Mus musculus GN=Serpind1 PE=1 SV=1	0	29	11	17	11	1	478	54.5	7.34	11	0.993
#VALUE!	FALSE	High	O88342	WD repeat-containing protein 1 OS=Mus musculus GN=Wdr1 PE=1 SV=3	0	4	2	2	2	1	606	66.4	6.6	2	0.992
#VALUE!	FALSE	High	P29699	Alpha-2-HS-glycoprotein OS=Mus musculus GN=Ahsg PE=1 SV=1	0	53	14	51	14	1	345	37.3	6.51	14	0.978
#VALUE!	FALSE	High	Q8R016	Bleomycin hydrolase OS=Mus musculus GN=Blmh PE=1 SV=1	0	4	2	2	2	1	455	52.5	6.48	2	0.975
#VALUE!	FALSE	High	A2ASS6	Titin OS=Mus musculus GN=Ttn PE=1 SV=1	0.002	0	8	10	8	1	35213	3904.1	6.2	8	0.975
#VALUE!	FALSE	High	P07759	Serine protease inhibitor A3K OS=Mus musculus GN=Serpina3k PE=1 SV=2	0	45	16	49	16	1	418	46.9	5.16	16	0.973
#VALUE!	FALSE	High	P19221	Prothrombin OS=Mus musculus GN=F2 PE=1 SV=1	0	49	26	68	26	1	618	70.2	6.43	26	0.972
#VALUE!	FALSE	High	Q62009	Periostin OS=Mus musculus GN=Postn PE=1 SV=2	0	10	5	8	5	1	838	93.1	7.53	5	0.971
#VALUE!	FALSE	High	P42703	Leukemia inhibitory factor receptor OS=Mus musculus GN=Lifr PE=1 SV=1	0	3	3	4	3	1	1092	122.5	6.04	3	0.971
#VALUE!	FALSE	High	A0A140T8V1	Protein Fabp3-ps1 OS=Mus musculus GN=Fabp3-ps1 PE=3 SV=1	0.002	7	1	1	1	1	133	14.9	7.34	1	0.969
#VALUE!	FALSE	High	Q61792	LIM and SH3 domain protein 1 OS=Mus musculus GN=Lasp1 PE=1 SV=1	0	21	5	5	5	1	263	30	7.05	5	0.963
#VALUE!	FALSE	High	A0A0R4J0Q4	Lysyl oxidase homolog 1 OS=Mus musculus GN=Loxl1 PE=1 SV=1	0	20	7	9	7	1	607	66.5	7.33	7	0.962
#VALUE!	FALSE	High	D3Z041	Long-chain-fatty-acid--CoA ligase 1 OS=Mus musculus GN=Acsl1 PE=1 SV=1	0	12	7	11	7	1	699	78	7.47	7	0.961
#VALUE!	FALSE	High	G3X8Q5	Ceruloplasmin OS=Mus musculus GN=Cp PE=1 SV=1	0	30	24	51	24	1	1085	124.1	5.88	24	0.955
#VALUE!	FALSE	High	P26645	Myristoylated alanine-rich C-kinase substrate OS=Mus musculus GN=Marcks PE=1 SV=2	0	55	8	16	8	1	309	29.6	4.34	8	0.955
#VALUE!	FALSE	High	E9PV24	Fibrinogen alpha chain OS=Mus musculus GN=Fga PE=1 SV=1	0	67	67	254	67	1	789	87.4	6.11	67	0.951
#VALUE!	FALSE	High	P97449	Aminopeptidase N OS=Mus musculus GN=Anpep PE=1 SV=4	0	5	3	6	3	1	966	109.6	5.9	3	0.95
#VALUE!	FALSE	High	Q60841	Reelin OS=Mus musculus GN=Reln PE=1 SV=3	0	2	6	6	6	1	3461	387.2	5.73	6	0.95
#VALUE!	FALSE	High	P97371	Proteasome activator complex subunit 1 OS=Mus musculus GN=Psme1 PE=1 SV=2	0	39	9	15	9	1	249	28.7	5.97	9	0.947
#VALUE!	FALSE	High	B7ZN28	Papilin OS=Mus musculus GN=Papln PE=1 SV=1	0	10	8	11	8	1	1302	141.3	7.81	8	0.944
#VALUE!	FALSE	High	P47877	Insulin-like growth factor-binding protein 2 OS=Mus musculus GN=Igfbp2 PE=2 SV=2	0	56	12	28	12	1	305	32.8	7.64	12	0.943
#VALUE!	FALSE	High	Q64726	Zinc-alpha-2-glycoprotein OS=Mus musculus GN=Azgp1 PE=1 SV=2	0	35	8	14	8	1	307	35.3	6.18	8	0.939
#VALUE!	FALSE	High	P97351	40S ribosomal protein S3a OS=Mus musculus GN=Rps3a PE=1 SV=3	0	27	6	8	6	1	264	29.9	9.73	6	0.939
#VALUE!	FALSE	High	P08226	Apolipoprotein E OS=Mus musculus GN=Apoe PE=1 SV=2	0	78	34	151	34	1	311	35.8	5.68	34	0.934
#VALUE!	FALSE	High	P04918	Serum amyloid A-3 protein OS=Mus musculus GN=Saa3 PE=1 SV=1	0	16	2	2	2	1	122	13.8	9.88	2	0.934
#VALUE!	FALSE	High	O88569	Heterogeneous nuclear ribonucleoproteins A2/B1 OS=Mus musculus GN=Hnrnpa2b1 PE=1 SV=2	0	12	4	5	4	1	353	37.4	8.95	4	0.931
#VALUE!	FALSE	High	Q9Z1R3	Apolipoprotein M OS=Mus musculus GN=Apom PE=1 SV=1	0	36	9	21	9	1	190	21.3	6.52	9	0.93
#VALUE!	FALSE	High	P01675	Ig kappa chain V-VI region XRPC 44 OS=Mus musculus PE=1 SV=1	0	24	2	4	2	1	107	11.6	8.44	2	0.929
#VALUE!	FALSE	High	O70475	UDP-glucose 6-dehydrogenase OS=Mus musculus GN=Ugdh PE=1 SV=1	0	13	4	4	4	1	493	54.8	7.56	4	0.927
#VALUE!	FALSE	High	Q99JC1	Ig lambda-2 chain C region (Fragment) OS=Mus musculus GN=Iglc2 PE=1 SV=1	0	49	3	7	3	1	105	11.3	6.27	3	0.925
#VALUE!	FALSE	High	Q9QXS1	Plectin OS=Mus musculus GN=Plec PE=1 SV=3	0.001	1	3	3	3	1	4691	533.9	5.96	3	0.92
#VALUE!	FALSE	High	P35700	Peroxiredoxin-1 OS=Mus musculus GN=Prdx1 PE=1 SV=1	0	45	11	20	11	1	199	22.2	8.12	11	0.918
#VALUE!	FALSE	High	Q3U0V1	Far upstream element-binding protein 2 OS=Mus musculus GN=Khsrp PE=1 SV=2	0.002	1	1	1	1	1	748	76.7	7.33	1	0.913
#VALUE!	FALSE	High	Q9QZ85	Interferon-inducible GTPase 1 OS=Mus musculus GN=Iigp1 PE=1 SV=2	0.002	3	1	1	1	1	413	47.5	6.33	1	0.912
#VALUE!	FALSE	High	Q00623	Apolipoprotein A-I OS=Mus musculus GN=Apoa1 PE=1 SV=2	0	78	25	129	25	1	264	30.6	5.73	25	0.908
#VALUE!	FALSE	High	Q91XH5	Sepiapterin reductase OS=Mus musculus GN=Spr PE=1 SV=1	0	17	3	3	3	1	262	27.9	6.21	3	0.907
#VALUE!	FALSE	High	P82198	Transforming growth factor-beta-induced protein ig-h3 OS=Mus musculus GN=Tgfbi PE=1 SV=1	0	13	5	9	5	1	683	74.6	7.06	5	0.905
#VALUE!	FALSE	High	Q05020	Apolipoprotein C-II OS=Mus musculus GN=Apoc2 PE=2 SV=1	0	16	2	14	2	1	97	10.7	4.84	2	0.904
#VALUE!	FALSE	High	P01867	Ig gamma-2B chain C region OS=Mus musculus GN=Igh-3 PE=1 SV=3	0	4	1	5	1	1	404	44.2	6.52	1	0.902
#VALUE!	FALSE	High	Q3U7R1	Extended synaptotagmin-1 OS=Mus musculus GN=Esyt1 PE=1 SV=2	0	6	4	4	4	1	1092	121.5	5.95	4	0.901
#VALUE!	FALSE	High	Q9JJN5	Carboxypeptidase N catalytic chain OS=Mus musculus GN=Cpn1 PE=1 SV=1	0	23	10	18	10	1	457	51.8	8.28	10	0.899
#VALUE!	FALSE	High	Q6ZWQ7	Signal peptidase complex subunit 3 OS=Mus musculus GN=Spcs3 PE=1 SV=1	0.005	5	1	1	1	1	180	20.3	8.62	1	0.896
#VALUE!	FALSE	High	Q923D2	Flavin reductase (NADPH) OS=Mus musculus GN=Blvrb PE=1 SV=3	0	56	8	14	8	1	206	22.2	7.01	8	0.895
#VALUE!	FALSE	High	Q9CPU0	Lactoylglutathione lyase OS=Mus musculus GN=Glo1 PE=1 SV=3	0	14	2	3	2	1	184	20.8	5.47	2	0.891
#VALUE!	FALSE	High	Q9D1D4	Transmembrane emp24 domain-containing protein 10 OS=Mus musculus GN=Tmed10 PE=1 SV=1	0	19	3	7	3	1	219	24.9	6.7	3	0.888
#VALUE!	FALSE	High	F8WI14	Extracellular matrix protein 1 OS=Mus musculus GN=Ecm1 PE=1 SV=1	0	43	21	37	21	1	558	62.7	6.89	21	0.887
#VALUE!	FALSE	High	E9Q6C2	Protein C1s1 OS=Mus musculus GN=C1s1 PE=1 SV=1	0	27	11	20	11	1	694	77.5	5.12	11	0.884
#VALUE!	FALSE	High	Q8CG16	Complement C1r-A subcomponent OS=Mus musculus GN=C1ra PE=1 SV=1	0	41	19	43	19	1	707	80	5.66	19	0.881
#VALUE!	FALSE	High	O08709	Peroxiredoxin-6 OS=Mus musculus GN=Prdx6 PE=1 SV=3	0	17	3	3	3	1	224	24.9	6.01	3	0.88
#VALUE!	FALSE	High	A0A075B5M7	Protein Igkv5-39 OS=Mus musculus GN=Igkv5-39 PE=1 SV=7	0	19	1	1	1	1	95	10.3	6.25	1	0.88
#VALUE!	FALSE	High	A0A0B4J1J6	Protein Ighv10-1 (Fragment) OS=Mus musculus GN=Ighv10-1 PE=4 SV=1	0	11	1	2	1	1	119	13.5	8.59	1	0.876
#VALUE!	FALSE	High	Q99MQ4	Asporin OS=Mus musculus GN=Aspn PE=1 SV=1	0	25	8	10	8	1	373	42.5	8.57	8	0.873
#VALUE!	FALSE	High	Q8HWB2	Protein H2-Q4 OS=Mus musculus GN=H2-Q4 PE=1 SV=1	0	27	10	25	10	1	354	39.6	6.62	10	0.872
#VALUE!	FALSE	High	P51859	Hepatoma-derived growth factor OS=Mus musculus GN=Hdgf PE=1 SV=2	0	19	3	4	3	1	237	26.3	4.83	3	0.872
#VALUE!	FALSE	High	Q9R0P5	Destrin OS=Mus musculus GN=Dstn PE=1 SV=3	0	44	6	11	6	1	165	18.5	7.97	6	0.87
#VALUE!	FALSE	High	A0A0R4J039	Histidine-rich glycoprotein OS=Mus musculus GN=Hrg PE=1 SV=1	0	49	26	92	26	1	536	60.4	7.61	26	0.869
#VALUE!	FALSE	High	P19324	Serpin H1 OS=Mus musculus GN=Serpinh1 PE=1 SV=3	0	9	3	5	3	1	417	46.5	8.82	3	0.868
#VALUE!	FALSE	High	A0A075B5T6	Protein Ighv10-3 (Fragment) OS=Mus musculus GN=Ighv10-3 PE=4 SV=1	0	34	4	9	4	1	119	13.5	8.87	4	0.866
#VALUE!	FALSE	High	P26043	Radixin OS=Mus musculus GN=Rdx PE=1 SV=3	0	13	7	9	7	1	583	68.5	6.2	7	0.866
#VALUE!	FALSE	High	Q6PDI5	Proteasome-associated protein ECM29 homolog OS=Mus musculus GN=Ecm29 PE=1 SV=3	0.002	1	3	4	3	1	1840	203.6	7.06	3	0.865
#VALUE!	FALSE	High	E9Q6D8	Protein C6 OS=Mus musculus GN=C6 PE=1 SV=1	0	11	7	8	7	1	931	104.4	6.25	7	0.864
#VALUE!	FALSE	High	Q9DD06	Retinoic acid receptor responder protein 2 OS=Mus musculus GN=Rarres2 PE=1 SV=1	0	55	8	15	8	1	162	18.3	9.2	8	0.863
#VALUE!	FALSE	High	Q9CXW3	Calcyclin-binding protein OS=Mus musculus GN=Cacybp PE=1 SV=1	0	10	2	3	2	1	229	26.5	7.87	2	0.859
#VALUE!	FALSE	High	P46412	Glutathione peroxidase 3 OS=Mus musculus GN=Gpx3 PE=1 SV=2	0	48	10	30	10	1	226	25.4	8.22	10	0.857
#VALUE!	FALSE	High	Q6NZJ6	Eukaryotic translation initiation factor 4 gamma 1 OS=Mus musculus GN=Eif4g1 PE=1 SV=1	0	3	3	4	3	1	1600	176	5.4	3	0.855
#VALUE!	FALSE	High	P19157	Glutathione S-transferase P 1 OS=Mus musculus GN=Gstp1 PE=1 SV=2	0	25	5	7	5	1	210	23.6	7.87	5	0.852
#VALUE!	FALSE	High	Q9D0F3	Protein ERGIC-53 OS=Mus musculus GN=Lman1 PE=1 SV=1	0	9	5	6	5	1	517	57.8	6.34	5	0.851
#VALUE!	FALSE	High	A0A0B4J1H6	Protein Igkv2-137 (Fragment) OS=Mus musculus GN=Igkv2-137 PE=4 SV=1	0	20	3	8	3	1	120	13.1	7.24	3	0.85
#VALUE!	FALSE	High	Q925F2	Endothelial cell-selective adhesion molecule OS=Mus musculus GN=Esam PE=1 SV=1	0	5	2	3	2	1	394	41.8	9.26	2	0.849
#VALUE!	FALSE	High	Q8BG05	Heterogeneous nuclear ribonucleoprotein A3 OS=Mus musculus GN=Hnrnpa3 PE=1 SV=1	0	9	4	7	4	1	379	39.6	9.01	4	0.844
#VALUE!	FALSE	High	Q61990	Poly(rC)-binding protein 2 OS=Mus musculus GN=Pcbp2 PE=1 SV=1	0	7	2	2	2	1	362	38.2	6.79	2	0.843
#VALUE!	FALSE	High	A0A0A0MQA3	Alpha-1-antitrypsin 1-1 OS=Mus musculus GN=Serpina1a PE=1 SV=1	0	13	6	19	6	1	436	48.8	6.43	6	0.841
#VALUE!	FALSE	High	A0A140T8N1	Protein Igkv1-88 (Fragment) OS=Mus musculus GN=Igkv1-88 PE=4 SV=2	0	13	1	2	1	1	120	13.2	8.02	1	0.841
#VALUE!	FALSE	High	P17182	Alpha-enolase OS=Mus musculus GN=Eno1 PE=1 SV=3	0	74	27	56	27	1	434	47.1	6.8	27	0.839
#VALUE!	FALSE	High	P27773	Protein disulfide-isomerase A3 OS=Mus musculus GN=Pdia3 PE=1 SV=2	0	54	22	47	22	1	505	56.6	6.21	22	0.839
#VALUE!	FALSE	High	A0A0G2JE26	Anthrax toxin receptor 2 OS=Mus musculus GN=Antxr2 PE=1 SV=1	0	8	3	3	3	1	517	56.9	8.43	3	0.839
#VALUE!	FALSE	High	P97370	Sodium/potassium-transporting ATPase subunit beta-3 OS=Mus musculus GN=Atp1b3 PE=1 SV=1	0	19	4	7	4	1	278	31.8	8.51	4	0.837
#VALUE!	FALSE	High	Q01279	Epidermal growth factor receptor OS=Mus musculus GN=Egfr PE=1 SV=1	0	6	6	6	6	1	1210	134.8	6.86	6	0.837
#VALUE!	FALSE	High	P02089	Hemoglobin subunit beta-2 OS=Mus musculus GN=Hbb-b2 PE=1 SV=2	0	50	7	46	7	1	147	15.9	8.05	7	0.834
#VALUE!	FALSE	High	P04117	Fatty acid-binding protein, adipocyte OS=Mus musculus GN=Fabp4 PE=1 SV=3	0	55	7	14	7	1	132	14.6	8.4	7	0.834
#VALUE!	FALSE	High	A0A0R4IZW5	Cadherin 1, isoform CRA_b OS=Mus musculus GN=Cdh1 PE=1 SV=1	0	1	1	2	1	1	884	98.2	4.84	1	0.834
#VALUE!	FALSE	High	P06728	Apolipoprotein A-IV OS=Mus musculus GN=Apoa4 PE=1 SV=3	0	77	28	110	28	1	395	45	5.47	28	0.831
#VALUE!	FALSE	High	Q8BQ46	Protein Taf15 OS=Mus musculus GN=Taf15 PE=1 SV=1	0	4	2	3	2	1	557	58.6	8.4	2	0.83
#VALUE!	FALSE	High	E9Q557	Desmoplakin OS=Mus musculus GN=Dsp PE=1 SV=1	0	1	3	4	3	1	2883	332.7	6.8	3	0.83
#VALUE!	FALSE	High	P34928	Apolipoprotein C-I OS=Mus musculus GN=Apoc1 PE=1 SV=1	0	31	4	12	4	1	88	9.7	9.09	4	0.829
#VALUE!	FALSE	High	P02088	Hemoglobin subunit beta-1 OS=Mus musculus GN=Hbb-b1 PE=1 SV=2	0	82	10	92	10	1	147	15.8	7.65	10	0.828
#VALUE!	FALSE	High	P01887	Beta-2-microglobulin OS=Mus musculus GN=B2m PE=1 SV=2	0	41	4	12	4	1	119	13.8	8.44	4	0.827
#VALUE!	FALSE	High	P52430	Serum paraoxonase/arylesterase 1 OS=Mus musculus GN=Pon1 PE=1 SV=2	0	48	15	30	15	1	355	39.5	5.22	15	0.824
#VALUE!	FALSE	High	Q05816	Fatty acid-binding protein, epidermal OS=Mus musculus GN=Fabp5 PE=1 SV=3	0	31	3	6	3	1	135	15.1	6.54	3	0.824
#VALUE!	FALSE	High	Q3U1U4	Integrin alpha-M OS=Mus musculus GN=Itgam PE=1 SV=1	0	4	3	3	3	1	1232	135.9	8.21	3	0.822
#VALUE!	FALSE	High	P58252	Elongation factor 2 OS=Mus musculus GN=Eef2 PE=1 SV=2	0	22	15	25	15	1	858	95.3	6.83	15	0.82
#VALUE!	FALSE	High	Q8K1I3	Secreted phosphoprotein 24 OS=Mus musculus GN=Spp2 PE=1 SV=2	0	20	4	8	4	1	203	23.1	8.37	4	0.82
#VALUE!	FALSE	High	O35639	Annexin A3 OS=Mus musculus GN=Anxa3 PE=1 SV=4	0	15	4	4	4	1	323	36.4	5.76	4	0.819
#VALUE!	FALSE	High	O55143	Sarcoplasmic/endoplasmic reticulum calcium ATPase 2 OS=Mus musculus GN=Atp2a2 PE=1 SV=2	0	22	18	34	17	1	1044	114.8	5.34	18	0.818
#VALUE!	FALSE	High	Q9QYB1	Chloride intracellular channel protein 4 OS=Mus musculus GN=Clic4 PE=1 SV=3	0	30	6	12	6	1	253	28.7	5.59	6	0.817
#VALUE!	FALSE	High	F8WH23	Insulin-like growth factor-binding protein 7 OS=Mus musculus GN=Igfbp7 PE=1 SV=1	0	21	4	7	4	1	282	29.1	8.31	4	0.815
#VALUE!	FALSE	High	Q8CIN4	Serine/threonine-protein kinase PAK 2 OS=Mus musculus GN=Pak2 PE=1 SV=1	0	10	3	3	3	1	524	57.9	5.77	3	0.815
#VALUE!	FALSE	High	Q9R1Q7	Proteolipid protein 2 OS=Mus musculus GN=Plp2 PE=1 SV=1	0	8	1	2	1	1	152	16.6	7.14	1	0.813
#VALUE!	FALSE	High	Q99KV1	DnaJ homolog subfamily B member 11 OS=Mus musculus GN=Dnajb11 PE=1 SV=1	0	15	4	4	4	1	358	40.5	6.32	4	0.808
#VALUE!	FALSE	High	A0A075B5L2	Protein Igkv4-91 (Fragment) OS=Mus musculus GN=Igkv4-91 PE=4 SV=2	0	62	4	7	4	1	119	12.7	7.12	4	0.806
#VALUE!	FALSE	High	A0A0R4J0I9	Low density lipoprotein receptor-related protein 1 OS=Mus musculus GN=Lrp1 PE=1 SV=1	0	1	3	3	3	1	4545	504.4	5.36	3	0.806
#VALUE!	FALSE	High	D3YXF5	Oxidation resistance protein 1 OS=Mus musculus GN=C7 PE=1 SV=2	0.002	1	1	1	1	1	845	93.3	6.38	1	0.801
#VALUE!	FALSE	High	P98064	Mannan-binding lectin serine protease 1 OS=Mus musculus GN=Masp1 PE=1 SV=2	0	16	7	13	7	1	704	79.9	5.55	7	0.8
#VALUE!	FALSE	High	P33434	72 kDa type IV collagenase OS=Mus musculus GN=Mmp2 PE=1 SV=1	0	14	7	10	7	1	662	74.1	5.53	7	0.799
#VALUE!	FALSE	High	P45376	Aldose reductase OS=Mus musculus GN=Akr1b1 PE=1 SV=3	0	12	3	4	3	1	316	35.7	7.18	3	0.795
#VALUE!	FALSE	High	P24549	Retinal dehydrogenase 1 OS=Mus musculus GN=Aldh1a1 PE=1 SV=5	0	43	14	27	14	1	501	54.4	7.8	14	0.793
#VALUE!	FALSE	High	P08113	Endoplasmin OS=Mus musculus GN=Hsp90b1 PE=1 SV=2	0	40	30	53	30	1	802	92.4	4.82	30	0.792
#VALUE!	FALSE	High	Q3UER8	Fibrinogen gamma chain OS=Mus musculus GN=Fgg PE=1 SV=1	0	83	35	210	35	1	443	50.3	5.62	35	0.791
#VALUE!	FALSE	High	Q8R2Q8	Bone marrow stromal antigen 2 OS=Mus musculus GN=Bst2 PE=1 SV=1	0	10	2	5	2	1	172	19.1	7.34	2	0.79
#VALUE!	FALSE	High	P17897	Lysozyme C-1 OS=Mus musculus GN=Lyz1 PE=1 SV=1	0	47	5	8	5	1	148	16.8	9.41	5	0.788
1	FALSE	High	O35350	Calpain-1 catalytic subunit OS=Mus musculus GN=Capn1 PE=1 SV=1	0	12	7	9	7	1	713	82.1	5.87	7	0.787
2	FALSE	High	P62918	60S ribosomal protein L8 OS=Mus musculus GN=Rpl8 PE=1 SV=2	0	6	1	2	1	1	257	28	11.03	1	0.786
3	FALSE	High	A0A0G2JEK2	Cysteine-rich protein 1 OS=Mus musculus GN=Crip1 PE=1 SV=1	0	41	6	15	6	1	128	13.6	8.09	6	0.785
4	FALSE	High	Q61753	D-3-phosphoglycerate dehydrogenase OS=Mus musculus GN=Phgdh PE=1 SV=3	0	11	5	6	5	1	533	56.5	6.54	5	0.784
5	FALSE	High	P28665	Murinoglobulin-1 OS=Mus musculus GN=Mug1 PE=1 SV=3	0	50	64	169	64	1	1476	165.2	6.42	64	0.776
6	FALSE	High	E9Q0F0	Protein Krt78 OS=Mus musculus GN=Krt78 PE=1 SV=1	0	3	2	4	2	1	1068	112.2	7.97	2	0.775
7	FALSE	High	P60867	40S ribosomal protein S20 OS=Mus musculus GN=Rps20 PE=1 SV=1	0	14	2	3	2	1	119	13.4	9.94	2	0.775
8	FALSE	High	P11680	Properdin OS=Mus musculus GN=Cfp PE=2 SV=2	0	36	14	30	14	1	464	50.3	7.84	14	0.772
9	FALSE	High	O88783	Coagulation factor V OS=Mus musculus GN=F5 PE=1 SV=1	0	34	66	143	66	1	2183	247.1	6.05	66	0.771
10	FALSE	High	P11352	Glutathione peroxidase 1 OS=Mus musculus GN=Gpx1 PE=1 SV=2	0	57	9	14	9	1	201	22.3	7.21	9	0.77
11	FALSE	High	Q9D6K8	FUN14 domain-containing protein 2 OS=Mus musculus GN=Fundc2 PE=1 SV=1	0	12	2	2	2	1	151	16.6	9.7	2	0.77
12	FALSE	High	Q99L47	Hsc70-interacting protein OS=Mus musculus GN=St13 PE=1 SV=1	0	4	1	1	1	1	371	41.6	5.26	1	0.768
13	FALSE	High	P01942	Hemoglobin subunit alpha OS=Mus musculus GN=Hba PE=1 SV=2	0	92	11	83	11	1	142	15.1	8.22	11	0.767
14	FALSE	High	O08692	Neutrophilic granule protein OS=Mus musculus GN=Ngp PE=1 SV=1	0	24	3	6	3	1	167	19.3	5.31	3	0.766
15	FALSE	High	A0A075B5S4	Protein Ighv3-3 OS=Mus musculus GN=Ighv3-3 PE=4 SV=1	0.002	13	1	2	1	1	98	11.2	6.51	1	0.766
16	FALSE	High	P10126	Elongation factor 1-alpha 1 OS=Mus musculus GN=Eef1a1 PE=1 SV=3	0	26	12	35	12	1	462	50.1	9.01	12	0.765
17	FALSE	High	P32261	Antithrombin-III OS=Mus musculus GN=Serpinc1 PE=1 SV=1	0	41	16	31	16	1	465	52	6.46	16	0.764
18	FALSE	High	Q6Q477	Plasma membrane calcium-transporting ATPase 4 OS=Mus musculus GN=Atp2b4 PE=1 SV=1	0	14	10	12	10	1	1205	133	6.13	10	0.762
19	FALSE	High	Q9CZ30	Obg-like ATPase 1 OS=Mus musculus GN=Ola1 PE=1 SV=1	0	12	4	5	4	1	396	44.7	7.81	4	0.757
20	FALSE	High	P14152	Malate dehydrogenase, cytoplasmic OS=Mus musculus GN=Mdh1 PE=1 SV=3	0	10	3	5	3	1	334	36.5	6.58	3	0.757
21	FALSE	High	O88803	Leukocyte cell-derived chemotaxin-2 OS=Mus musculus GN=Lect2 PE=1 SV=1	0	36	4	7	4	1	151	16.4	9.1	4	0.756
22	FALSE	High	A0A140T8M7	Protein Rpl23a-ps3 OS=Mus musculus GN=Rpl23a-ps3 PE=3 SV=1	0	15	2	2	2	1	156	17.7	10.42	2	0.755
23	FALSE	High	A0A140T8N5	Protein Igkv6-23 (Fragment) OS=Mus musculus GN=Igkv6-23 PE=4 SV=2	0	32	4	9	4	1	115	12.8	5.73	4	0.752
24	FALSE	High	F6Q404	Protein disulfide-isomerase A3 (Fragment) OS=Mus musculus GN=Pdia3 PE=1 SV=1	0	11	1	2	1	1	124	13.6	7.8	1	0.752
25	FALSE	High	P21614	Vitamin D-binding protein OS=Mus musculus GN=Gc PE=1 SV=2	0	55	21	60	21	1	476	53.6	5.5	21	0.749
26	FALSE	High	P11152	Lipoprotein lipase OS=Mus musculus GN=Lpl PE=1 SV=3	0	19	7	10	7	1	474	53.1	7.87	7	0.748
27	FALSE	High	P04104	Keratin, type II cytoskeletal 1 OS=Mus musculus GN=Krt1 PE=1 SV=4	0	2	3	4	3	1	637	65.6	8.15	3	0.748
28	FALSE	High	P09813	Apolipoprotein A-II OS=Mus musculus GN=Apoa2 PE=1 SV=2	0	28	2	6	2	1	102	11.3	7.18	2	0.747
29	FALSE	High	P14602	Heat shock protein beta-1 OS=Mus musculus GN=Hspb1 PE=1 SV=3	0	35	4	6	4	1	209	23	6.55	4	0.746
30	FALSE	High	P43025	Tetranectin OS=Mus musculus GN=Clec3b PE=1 SV=2	0	48	8	25	8	1	202	22.2	5.66	8	0.744
31	FALSE	High	F2Z456	NADH-cytochrome b5 reductase OS=Mus musculus GN=Cyb5r3 PE=1 SV=1	0	15	4	5	4	1	313	34.9	9.1	4	0.744
32	FALSE	High	A0A0G2JE99	Protein Iglc1 (Fragment) OS=Mus musculus GN=Iglc1 PE=4 SV=1	0	80	5	16	5	1	106	11.7	6.27	5	0.743
33	FALSE	High	F7A8H6	Glutathione peroxidase OS=Mus musculus GN=Gpx4 PE=1 SV=1	0	17	4	6	4	1	253	29.1	10.15	4	0.743
34	FALSE	High	O54724	Polymerase I and transcript release factor OS=Mus musculus GN=Ptrf PE=1 SV=1	0	23	7	12	7	1	392	43.9	5.52	7	0.74
35	FALSE	High	P13020	Gelsolin OS=Mus musculus GN=Gsn PE=1 SV=3	0	48	30	84	30	1	780	85.9	6.18	30	0.739
36	FALSE	High	A0A075B5L1	Protein Igkv10-94 (Fragment) OS=Mus musculus GN=Igkv10-94 PE=4 SV=7	0	23	1	2	1	1	115	12.6	5.9	1	0.737
37	FALSE	High	Q3TMX5	Arginine-rich, mutated in early stage tumors, isoform CRA_b OS=Mus musculus GN=Manf PE=1 SV=1	0	18	3	4	3	1	179	20.4	8.25	3	0.737
38	FALSE	High	P50543	Protein S100-A11 OS=Mus musculus GN=S100a11 PE=1 SV=1	0.001	16	2	3	2	1	98	11.1	5.45	2	0.737
39	FALSE	High	P48036	Annexin A5 OS=Mus musculus GN=Anxa5 PE=1 SV=1	0	35	11	17	11	1	319	35.7	4.96	11	0.735
40	FALSE	High	Q61468	Mesothelin OS=Mus musculus GN=Msln PE=1 SV=1	0.003	2	1	2	1	1	625	69.4	7.59	1	0.735
41	FALSE	High	P41317	Mannose-binding protein C OS=Mus musculus GN=Mbl2 PE=1 SV=2	0	53	10	19	10	1	244	25.9	5.06	10	0.731
42	FALSE	High	Q61838	Pregnancy zone protein OS=Mus musculus GN=Pzp PE=1 SV=3	0	52	61	164	61	1	1495	165.7	6.68	61	0.73
43	FALSE	High	F6YTZ4	Protein Gm6576 OS=Mus musculus GN=Gm6576 PE=3 SV=2	0	12	3	3	3	1	274	30.1	9.92	3	0.73
44	FALSE	High	Q8K0E8	Fibrinogen beta chain OS=Mus musculus GN=Fgb PE=1 SV=1	0	77	44	290	44	1	481	54.7	7.08	44	0.728
45	FALSE	High	Q9DCT8	Cysteine-rich protein 2 OS=Mus musculus GN=Crip2 PE=1 SV=1	0	61	10	20	10	1	208	22.7	8.63	10	0.728
46	FALSE	High	Q9DCE9	Protein Igtp OS=Mus musculus GN=Igtp PE=1 SV=1	0	5	2	3	2	1	423	48.5	7.77	2	0.725
47	FALSE	High	P11499	Heat shock protein HSP 90-beta OS=Mus musculus GN=Hsp90ab1 PE=1 SV=3	0	30	18	31	18	1	724	83.2	5.03	18	0.72
48	FALSE	High	Q01339	Beta-2-glycoprotein 1 OS=Mus musculus GN=Apoh PE=1 SV=1	0	53	20	45	20	1	345	38.6	8.22	20	0.719
49	FALSE	High	P68037	Ubiquitin-conjugating enzyme E2 L3 OS=Mus musculus GN=Ube2l3 PE=1 SV=1	0	41	4	8	4	1	154	17.9	8.51	4	0.718
50	FALSE	High	Q8BH59	Calcium-binding mitochondrial carrier protein Aralar1 OS=Mus musculus GN=Slc25a12 PE=1 SV=1	0	6	3	3	3	1	677	74.5	8.25	3	0.717
51	FALSE	High	Q9QYJ3	DnaJ homolog subfamily B member 1 OS=Mus musculus GN=Dnajb1 PE=1 SV=3	0	6	2	2	2	1	340	38.1	8.63	2	0.717
52	FALSE	High	P52480	Pyruvate kinase PKM OS=Mus musculus GN=Pkm PE=1 SV=4	0	50	21	42	21	1	531	57.8	7.47	21	0.711
53	FALSE	High	Q8K274	Ketosamine-3-kinase OS=Mus musculus GN=Fn3krp PE=1 SV=2	0	9	2	4	2	1	309	34.4	7.87	2	0.709
54	FALSE	High	P02535	Keratin, type I cytoskeletal 10 OS=Mus musculus GN=Krt10 PE=1 SV=3	0	14	9	15	9	1	570	57.7	5.11	9	0.706
55	FALSE	High	O09172	Glutamate--cysteine ligase regulatory subunit OS=Mus musculus GN=Gclm PE=1 SV=1	0	16	4	7	4	1	274	30.5	5.52	4	0.706
56	FALSE	High	P01728	Ig lambda-2 chain V region OS=Mus musculus PE=3 SV=1	0	34	4	8	4	1	117	12.2	5.74	4	0.705
57	FALSE	High	P19639	Glutathione S-transferase Mu 3 OS=Mus musculus GN=Gstm3 PE=1 SV=2	0	5	1	2	1	1	218	25.7	7.77	1	0.705
58	FALSE	High	Q61166	Microtubule-associated protein RP/EB family member 1 OS=Mus musculus GN=Mapre1 PE=1 SV=3	0	32	7	12	7	1	268	30	5.22	7	0.703
59	FALSE	High	Q922R8	Protein disulfide-isomerase A6 OS=Mus musculus GN=Pdia6 PE=1 SV=3	0	22	7	12	7	1	440	48.1	5.14	7	0.702
60	FALSE	High	P21981	Protein-glutamine gamma-glutamyltransferase 2 OS=Mus musculus GN=Tgm2 PE=1 SV=4	0	10	6	9	6	1	686	77	5.1	6	0.702
61	FALSE	High	E9PVP0	PCTP-like protein OS=Mus musculus GN=Stard10 PE=1 SV=1	0	12	3	4	3	1	364	40.1	8.95	3	0.698
62	FALSE	High	P01898	H-2 class I histocompatibility antigen, Q10 alpha chain OS=Mus musculus GN=H2-Q10 PE=1 SV=3	0	30	8	14	8	1	325	37.2	5.25	8	0.697
63	FALSE	High	F8WIV5	Dynamin-2 OS=Mus musculus GN=Dnm2 PE=1 SV=2	0	7	4	9	4	1	870	98	7.64	4	0.697
64	FALSE	High	Q62351	Transferrin receptor protein 1 OS=Mus musculus GN=Tfrc PE=1 SV=1	0	45	32	65	32	1	763	85.7	6.57	32	0.695
65	FALSE	High	P20029	78 kDa glucose-regulated protein OS=Mus musculus GN=Hspa5 PE=1 SV=3	0	53	29	56	29	1	655	72.4	5.16	29	0.693
66	FALSE	High	P09405	Nucleolin OS=Mus musculus GN=Ncl PE=1 SV=2	0	11	6	9	6	1	707	76.7	4.75	6	0.693
67	FALSE	High	Q61599	Rho GDP-dissociation inhibitor 2 OS=Mus musculus GN=Arhgdib PE=1 SV=3	0	35	4	8	4	1	200	22.8	5.11	4	0.692
68	FALSE	High	A0A140T8Q1	Protein Igkv12-41 (Fragment) OS=Mus musculus GN=Igkv12-41 PE=1 SV=2	0	24	2	4	2	1	115	12.6	8.31	2	0.691
69	FALSE	High	Q9Z121	C-C motif chemokine 8 OS=Mus musculus GN=Ccl8 PE=3 SV=1	0	53	4	7	4	1	97	11	8.35	4	0.689
70	FALSE	High	Q9QWK4	CD5 antigen-like OS=Mus musculus GN=Cd5l PE=1 SV=3	0	57	21	44	21	1	352	38.8	5.16	21	0.688
71	FALSE	High	Q9WUM5	Succinate--CoA ligase [ADP/GDP-forming] subunit alpha, mitochondrial OS=Mus musculus GN=Suclg1 PE=1 SV=4	0	8	2	2	2	1	346	36.1	9.39	2	0.688
72	FALSE	High	P14106	Complement C1q subcomponent subunit B OS=Mus musculus GN=C1qb PE=1 SV=2	0	33	6	12	6	1	253	26.7	8.15	6	0.686
73	FALSE	High	A0A0A0MQC1	Protein Ighv3-5 OS=Mus musculus GN=Ighv3-5 PE=1 SV=1	0	13	1	2	1	1	99	11.3	7.96	1	0.685
74	FALSE	High	P97430	Antileukoproteinase OS=Mus musculus GN=Slpi PE=1 SV=1	0	18	3	4	3	1	131	14.3	8.79	3	0.684
75	FALSE	High	Q9EQI5	Chemokine (C-X-C motif) ligand 7, isoform CRA_b OS=Mus musculus GN=Ppbp PE=1 SV=1	0	33	3	8	3	1	113	12.2	8.72	3	0.683
76	FALSE	High	P26040	Ezrin OS=Mus musculus GN=Ezr PE=1 SV=3	0	28	17	28	17	1	586	69.4	6.1	17	0.679
77	FALSE	High	P01631	Ig kappa chain V-II region 26-10 OS=Mus musculus PE=1 SV=1	0	39	3	6	3	1	113	12.3	8.88	3	0.679
78	FALSE	High	Q8VEK3	Heterogeneous nuclear ribonucleoprotein U OS=Mus musculus GN=Hnrnpu PE=1 SV=1	0	2	1	1	1	1	800	87.9	6.24	1	0.679
79	FALSE	High	A0A0R4J190	ADP-ribosyl cyclase/cyclic ADP-ribose hydrolase 2 OS=Mus musculus GN=Bst1 PE=1 SV=1	0	16	4	6	4	1	311	34.5	5.63	4	0.676
80	FALSE	High	P04247	Myoglobin OS=Mus musculus GN=Mb PE=1 SV=3	0	43	7	12	7	1	154	17.1	7.62	7	0.675
81	FALSE	High	A2AE89	Glutathione S-transferase Mu 1 OS=Mus musculus GN=Gstm1 PE=1 SV=2	0	17	5	7	5	1	244	28.5	8.19	5	0.672
82	FALSE	High	Q05144	Ras-related C3 botulinum toxin substrate 2 OS=Mus musculus GN=Rac2 PE=1 SV=1	0	7	1	2	1	1	192	21.4	7.61	1	0.671
83	FALSE	High	P18528	Ig heavy chain V region 6.96 OS=Mus musculus PE=4 SV=1	0	13	1	2	1	1	98	11	7.93	1	0.67
84	FALSE	High	Q8BPB5	EGF-containing fibulin-like extracellular matrix protein 1 OS=Mus musculus GN=Efemp1 PE=1 SV=1	0	25	6	16	6	1	493	54.9	5.14	6	0.668
85	FALSE	High	P62754	40S ribosomal protein S6 OS=Mus musculus GN=Rps6 PE=1 SV=1	0	8	2	3	2	1	249	28.7	10.84	2	0.668
86	FALSE	High	O88456	Calpain small subunit 1 OS=Mus musculus GN=Capns1 PE=1 SV=1	0	27	3	6	3	1	269	28.4	5.63	3	0.666
87	FALSE	High	Q02053	Ubiquitin-like modifier-activating enzyme 1 OS=Mus musculus GN=Uba1 PE=1 SV=1	0	3	3	3	3	1	1058	117.7	5.66	3	0.665
88	FALSE	High	P28843	Dipeptidyl peptidase 4 OS=Mus musculus GN=Dpp4 PE=1 SV=3	0	26	17	28	17	1	760	87.4	6.42	17	0.663
89	FALSE	High	Q9CZX8	40S ribosomal protein S19 OS=Mus musculus GN=Rps19 PE=1 SV=3	0	27	4	7	4	1	145	16.1	10.4	4	0.663
90	FALSE	High	E9QP56	Apolipoprotein C-III OS=Mus musculus GN=Apoc3 PE=1 SV=1	0	34	3	17	3	1	137	15.2	5.57	3	0.662
91	FALSE	High	P03987	Ig gamma-3 chain C region OS=Mus musculus PE=1 SV=2	0	30	9	18	9	1	398	43.9	7.14	9	0.66
92	FALSE	High	E9PWQ3	Protein Col6a3 OS=Mus musculus GN=Col6a3 PE=1 SV=2	0	2	4	6	4	1	3284	353.7	6.93	4	0.658
93	FALSE	High	A0A140T8Q3	Protein Igkv6-17 (Fragment) OS=Mus musculus GN=Igkv6-17 PE=1 SV=2	0	27	3	7	3	1	115	12.8	5.81	3	0.657
94	FALSE	High	Q61335	B-cell receptor-associated protein 31 OS=Mus musculus GN=Bcap31 PE=1 SV=4	0	13	4	6	4	1	245	27.9	8.7	4	0.657
95	FALSE	High	E9PW43	Protein Gm10320 OS=Mus musculus GN=Gm10320 PE=4 SV=1	0	19	2	5	2	1	113	11.8	11.58	2	0.656
96	FALSE	High	P61979	Heterogeneous nuclear ribonucleoprotein K OS=Mus musculus GN=Hnrnpk PE=1 SV=1	0	41	14	25	14	1	463	50.9	5.54	14	0.655
97	FALSE	High	A0A0A6YX91	Protein Ighv7-2 (Fragment) OS=Mus musculus GN=Ighv7-2 PE=4 SV=1	0	13	1	2	1	1	119	13.4	7.74	1	0.654
98	FALSE	High	P49817	Caveolin-1 OS=Mus musculus GN=Cav1 PE=1 SV=1	0	31	5	8	5	1	178	20.5	6.02	5	0.654
99	FALSE	High	P01727	Ig lambda-1 chain V region S43 OS=Mus musculus PE=1 SV=1	0	31	3	5	3	1	129	13.5	5.78	3	0.651
100	FALSE	High	P20918	Plasminogen OS=Mus musculus GN=Plg PE=1 SV=3	0	74	47	138	47	1	812	90.7	6.6	47	0.649
101	FALSE	High	A0A0A6YWC7	Protein Ighv5-15 (Fragment) OS=Mus musculus GN=Ighv5-15 PE=4 SV=1	0	32	3	7	3	1	117	13	8.28	3	0.649
102	FALSE	High	P01632	Ig kappa chain V-I region S107A OS=Mus musculus GN=Igkv7-33 PE=2 SV=1	0	42	4	8	4	1	114	12.7	8.98	4	0.647
103	FALSE	High	A0A075B5N7	Protein Igkv6-13 OS=Mus musculus GN=Igkv6-13 PE=1 SV=7	0	9	1	4	1	1	95	10.4	6.51	1	0.647
104	FALSE	High	Q91XV3	Brain acid soluble protein 1 OS=Mus musculus GN=Basp1 PE=1 SV=3	0	48	6	10	6	1	226	22.1	4.51	6	0.645
105	FALSE	High	A0A140T8P5	Protein Igkv8-24 (Fragment) OS=Mus musculus GN=Igkv8-24 PE=4 SV=2	0	17	2	4	2	1	121	13.3	5.94	2	0.645
106	FALSE	High	Q8BH64	EH domain-containing protein 2 OS=Mus musculus GN=Ehd2 PE=1 SV=1	0	19	8	18	8	1	543	61.1	6.51	8	0.644
107	FALSE	High	Q61171	Peroxiredoxin-2 OS=Mus musculus GN=Prdx2 PE=1 SV=3	0	61	13	24	13	1	198	21.8	5.41	13	0.642
108	FALSE	High	Q62261	Spectrin beta chain, non-erythrocytic 1 OS=Mus musculus GN=Sptbn1 PE=1 SV=2	0	7	12	12	12	1	2363	274.1	5.58	12	0.642
109	FALSE	High	Q6NXH9	Keratin, type II cytoskeletal 73 OS=Mus musculus GN=Krt73 PE=1 SV=1	0	8	5	13	5	1	539	58.9	8.09	5	0.641
110	FALSE	High	A0A0R4J0M6	Collectin-11 OS=Mus musculus GN=Colec11 PE=1 SV=1	0	15	4	7	4	1	272	29	5.12	4	0.64
111	FALSE	High	P16045	Galectin-1 OS=Mus musculus GN=Lgals1 PE=1 SV=3	0	60	7	18	7	1	135	14.9	5.49	7	0.639
112	FALSE	High	P48024	Eukaryotic translation initiation factor 1 OS=Mus musculus GN=Eif1 PE=1 SV=2	0	15	1	2	1	1	113	12.7	7.44	1	0.635
113	FALSE	High	Q9CR21	Acyl carrier protein, mitochondrial OS=Mus musculus GN=Ndufab1 PE=1 SV=1	0	9	1	2	1	1	156	17.4	5.21	1	0.634
114	FALSE	High	H7BWZ9	Protein dopey-1 OS=Mus musculus GN=Dopey1 PE=1 SV=1	0.003	1	2	3	2	1	2462	276.5	6.42	2	0.634
115	FALSE	High	P14211	Calreticulin OS=Mus musculus GN=Calr PE=1 SV=1	0	47	16	30	16	1	416	48	4.49	16	0.632
116	FALSE	High	G3UWH0	MCG7641, isoform CRA_b OS=Mus musculus GN=Sec61g PE=1 SV=1	0.002	13	1	2	1	1	100	11.5	11.24	1	0.631
117	FALSE	High	P10107	Annexin A1 OS=Mus musculus GN=Anxa1 PE=1 SV=2	0	38	10	14	10	1	346	38.7	7.37	10	0.63
118	FALSE	High	P14733	Lamin-B1 OS=Mus musculus GN=Lmnb1 PE=1 SV=3	0	2	1	1	1	1	588	66.7	5.16	1	0.629
119	FALSE	High	Q9D8N0	Elongation factor 1-gamma OS=Mus musculus GN=Eef1g PE=1 SV=3	0	16	7	11	7	1	437	50	6.74	7	0.628
120	FALSE	High	Q9WVK4	EH domain-containing protein 1 OS=Mus musculus GN=Ehd1 PE=1 SV=1	0	18	5	7	5	1	534	60.6	6.83	5	0.627
121	FALSE	High	P01872	Ig mu chain C region OS=Mus musculus GN=Ighm PE=1 SV=2	0	56	27	87	27	1	454	49.9	7.01	27	0.624
122	FALSE	High	P14069	Protein S100-A6 OS=Mus musculus GN=S100a6 PE=1 SV=3	0	27	3	5	3	1	89	10	5.48	3	0.621
123	FALSE	High	Q792Z1	MCG140784 OS=Mus musculus GN=Try10 PE=1 SV=1	0.002	8	2	3	2	1	246	26.2	5.83	2	0.621
124	FALSE	High	Q9WTI7	Unconventional myosin-Ic OS=Mus musculus GN=Myo1c PE=1 SV=2	0	6	5	7	5	1	1063	121.9	9.35	5	0.62
125	FALSE	High	Q9R0Y5	Adenylate kinase isoenzyme 1 OS=Mus musculus GN=Ak1 PE=1 SV=1	0	38	6	8	6	1	194	21.5	5.81	6	0.617
126	FALSE	High	Q60864	Stress-induced-phosphoprotein 1 OS=Mus musculus GN=Stip1 PE=1 SV=1	0	38	19	35	19	1	543	62.5	6.8	19	0.616
127	FALSE	High	P70441	Na(+)/H(+) exchange regulatory cofactor NHE-RF1 OS=Mus musculus GN=Slc9a3r1 PE=1 SV=3	0	30	8	15	8	1	355	38.6	5.9	8	0.616
128	FALSE	High	P17047	Lysosome-associated membrane glycoprotein 2 OS=Mus musculus GN=Lamp2 PE=1 SV=2	0	4	2	3	2	1	415	45.7	7.39	2	0.616
129	FALSE	High	P26041	Moesin OS=Mus musculus GN=Msn PE=1 SV=3	0	54	28	54	28	1	577	67.7	6.6	28	0.615
130	FALSE	High	Q8BGZ7	Keratin, type II cytoskeletal 75 OS=Mus musculus GN=Krt75 PE=1 SV=1	0	2	1	3	1	1	551	59.7	8.31	1	0.614
131	FALSE	High	Q61268	Apolipoprotein C-IV OS=Mus musculus GN=Apoc4 PE=1 SV=1	0	22	3	11	3	1	124	14.3	9.52	3	0.613
132	FALSE	High	P07356	Annexin A2 OS=Mus musculus GN=Anxa2 PE=1 SV=2	0	68	23	43	23	1	339	38.7	7.69	23	0.612
133	FALSE	High	P24369	Peptidyl-prolyl cis-trans isomerase B OS=Mus musculus GN=Ppib PE=1 SV=2	0	48	10	20	10	1	216	23.7	9.55	10	0.611
134	FALSE	High	P60335	Poly(rC)-binding protein 1 OS=Mus musculus GN=Pcbp1 PE=1 SV=1	0	13	4	4	4	1	356	37.5	7.09	4	0.611
135	FALSE	High	Q544X6	Ferrochelatase OS=Mus musculus GN=Fech PE=1 SV=1	0	5	2	3	2	1	422	47.4	8.91	2	0.607
136	FALSE	High	F6VUT6	Protein Gm8251 OS=Mus musculus GN=Gm8251 PE=4 SV=1	0.001	0	1	1	1	1	1994	225.8	9.74	1	0.607
137	FALSE	High	Q921G7	Electron transfer flavoprotein-ubiquinone oxidoreductase, mitochondrial OS=Mus musculus GN=Etfdh PE=1 SV=1	0	6	3	3	3	1	616	68	7.58	3	0.606
138	FALSE	High	A0A0G2JDN5	Protein Igkv17-127 (Fragment) OS=Mus musculus GN=Igkv17-127 PE=4 SV=4	0	14	1	3	1	1	117	12.8	4.36	1	0.604
139	FALSE	High	E9PW66	Nucleosome assembly protein 1-like 1 OS=Mus musculus GN=Nap1l1 PE=1 SV=1	0	7	2	2	2	1	418	48.5	4.48	2	0.601
140	FALSE	High	Q9JIW9	Ras-related protein Ral-B OS=Mus musculus GN=Ralb PE=1 SV=1	0.002	4	1	2	1	1	206	23.3	6.62	1	0.601
141	FALSE	High	A0A075B5T3	Protein Ighv6-6 (Fragment) OS=Mus musculus GN=Ighv6-6 PE=4 SV=1	0	50	5	12	5	1	119	13.3	7.08	5	0.599
142	FALSE	High	K3W4R2	Myosin-14 OS=Mus musculus GN=Myh14 PE=1 SV=1	0.002	1	2	2	1	1	2000	228.4	5.58	2	0.598
143	FALSE	High	P62281	40S ribosomal protein S11 OS=Mus musculus GN=Rps11 PE=1 SV=3	0.002	6	1	3	1	1	158	18.4	10.3	1	0.598
144	FALSE	High	Q922B2	Aspartate--tRNA ligase, cytoplasmic OS=Mus musculus GN=Dars PE=1 SV=2	0	7	3	6	3	1	501	57.1	6.49	3	0.597
145	FALSE	High	Q99LF4	tRNA-splicing ligase RtcB homolog OS=Mus musculus GN=Rtcb PE=1 SV=1	0	4	2	3	2	1	505	55.2	7.23	2	0.597
146	FALSE	High	Q06194	Coagulation factor VIII OS=Mus musculus GN=F8 PE=2 SV=2	0	1	2	2	2	1	2319	266	7.34	2	0.597
147	FALSE	High	P01900	H-2 class I histocompatibility antigen, D-D alpha chain OS=Mus musculus GN=H2-D1 PE=1 SV=1	0	27	8	12	8	1	365	41.1	6.65	8	0.595
148	FALSE	High	P53996	Cellular nucleic acid-binding protein OS=Mus musculus GN=Cnbp PE=1 SV=2	0	8	1	2	1	1	178	19.6	7.58	1	0.595
149	FALSE	High	Q64314	Hematopoietic progenitor cell antigen CD34 OS=Mus musculus GN=Cd34 PE=1 SV=1	0	13	4	7	4	1	382	41	5.3	4	0.594
150	FALSE	High	F8WGL3	Cofilin-1 OS=Mus musculus GN=Cfl1 PE=1 SV=1	0	51	11	23	11	1	227	24.6	8.03	11	0.593
151	FALSE	High	P07743	BPI fold-containing family A member 2 OS=Mus musculus GN=Bpifa2 PE=1 SV=1	0	37	6	13	6	1	235	24.7	5.01	6	0.592
152	FALSE	High	P99024	Tubulin beta-5 chain OS=Mus musculus GN=Tubb5 PE=1 SV=1	0	6	2	4	2	1	444	49.6	4.89	2	0.591
153	FALSE	High	P59383	Leucine-rich repeat neuronal protein 4 OS=Mus musculus GN=Lrrn4 PE=1 SV=2	0	15	7	10	7	1	733	80.4	6.79	7	0.59
154	FALSE	High	Q9DBG6	Dolichyl-diphosphooligosaccharide--protein glycosyltransferase subunit 2 OS=Mus musculus GN=Rpn2 PE=1 SV=1	0	7	3	6	3	1	631	69	5.81	3	0.59
155	FALSE	High	Q02105	Complement C1q subcomponent subunit C OS=Mus musculus GN=C1qc PE=1 SV=2	0	21	4	17	4	1	246	26	8.54	4	0.589
156	FALSE	High	A0A075B5K2	Protein Igkv9-124 OS=Mus musculus GN=Igkv9-124 PE=1 SV=7	0	35	2	5	2	1	95	10.4	5.01	2	0.589
157	FALSE	High	P01787	Ig heavy chain V regions TEPC 15/S107/HPCM1/HPCM2/HPCM3 OS=Mus musculus PE=1 SV=1	0	45	4	8	4	1	123	13.8	6.62	4	0.585
158	FALSE	High	Q99P87	Resistin OS=Mus musculus GN=Retn PE=1 SV=1	0	48	4	9	4	1	114	12.5	7.75	4	0.584
159	FALSE	High	O89020	Afamin OS=Mus musculus GN=Afm PE=1 SV=2	0	25	14	25	14	1	608	69.3	5.78	14	0.58
160	FALSE	High	Q8VED5	Keratin, type II cytoskeletal 79 OS=Mus musculus GN=Krt79 PE=1 SV=2	0	2	1	2	1	1	531	57.5	7.69	1	0.58
161	FALSE	High	P62204	Calmodulin OS=Mus musculus GN=Calm1 PE=1 SV=2	0	36	6	10	6	1	149	16.8	4.22	6	0.578
162	FALSE	High	P98086	Complement C1q subcomponent subunit A OS=Mus musculus GN=C1qa PE=1 SV=2	0	27	7	16	7	1	245	26	9.11	7	0.577
163	FALSE	High	P59325	Eukaryotic translation initiation factor 5 OS=Mus musculus GN=Eif5 PE=1 SV=1	0	24	12	21	12	1	429	48.9	5.52	12	0.575
164	FALSE	High	O08553	Dihydropyrimidinase-related protein 2 OS=Mus musculus GN=Dpysl2 PE=1 SV=2	0	5	2	3	2	1	572	62.2	6.38	2	0.575
165	FALSE	High	Q921I1	Serotransferrin OS=Mus musculus GN=Tf PE=1 SV=1	0	69	44	127	44	1	697	76.7	7.18	44	0.572
166	FALSE	High	Q8VDN2	Sodium/potassium-transporting ATPase subunit alpha-1 OS=Mus musculus GN=Atp1a1 PE=1 SV=1	0	30	24	46	24	1	1023	112.9	5.45	24	0.572
167	FALSE	High	P06745	Glucose-6-phosphate isomerase OS=Mus musculus GN=Gpi PE=1 SV=4	0	5	2	4	2	1	558	62.7	8.13	2	0.571
168	FALSE	High	P63323	40S ribosomal protein S12 OS=Mus musculus GN=Rps12 PE=1 SV=2	0	31	3	4	3	1	132	14.5	7.24	3	0.57
169	FALSE	High	P03953	Complement factor D OS=Mus musculus GN=Cfd PE=1 SV=1	0	25	5	7	5	1	259	28	6.67	5	0.568
170	FALSE	High	Q9R0Q3	Transmembrane emp24 domain-containing protein 2 OS=Mus musculus GN=Tmed2 PE=1 SV=1	0	14	3	7	3	1	201	22.7	5.17	3	0.568
171	FALSE	High	P50462	Cysteine and glycine-rich protein 3 OS=Mus musculus GN=Csrp3 PE=1 SV=1	0	41	5	12	5	1	194	20.9	8.54	5	0.567
172	FALSE	High	P10639	Thioredoxin OS=Mus musculus GN=Txn PE=1 SV=3	0	30	3	5	3	1	105	11.7	4.92	3	0.567
173	FALSE	High	Q922I7	MCG13402, isoform CRA_c OS=Mus musculus GN=Ptbp1 PE=1 SV=1	0	5	2	3	2	1	555	59.3	9.16	2	0.567
174	FALSE	High	P08207	Protein S100-A10 OS=Mus musculus GN=S100a10 PE=1 SV=2	0.001	16	2	4	2	1	97	11.2	6.77	2	0.567
175	FALSE	High	P63158	High mobility group protein B1 OS=Mus musculus GN=Hmgb1 PE=1 SV=2	0	31	5	12	5	1	215	24.9	5.74	5	0.566
176	FALSE	High	P02104	Hemoglobin subunit epsilon-Y2 OS=Mus musculus GN=Hbb-y PE=1 SV=2	0	12	2	4	2	1	147	16.1	8.18	2	0.566
177	FALSE	High	Q8C8R3	Ankyrin-2 OS=Mus musculus GN=Ank2 PE=1 SV=2	0.003	0	2	2	2	1	3898	426	5.17	2	0.565
178	FALSE	High	P01592	Immunoglobulin J chain OS=Mus musculus GN=Jchain PE=1 SV=4	0	59	6	21	6	1	159	18	4.89	6	0.564
179	FALSE	High	P62264	40S ribosomal protein S14 OS=Mus musculus GN=Rps14 PE=1 SV=3	0	7	1	2	1	1	151	16.3	10.05	1	0.563
180	FALSE	High	Q6ZWV3	60S ribosomal protein L10 OS=Mus musculus GN=Rpl10 PE=1 SV=3	0	19	2	4	2	1	214	24.6	10.08	2	0.561
181	FALSE	High	Q07076	Annexin A7 OS=Mus musculus GN=Anxa7 PE=1 SV=2	0	4	2	3	2	1	463	49.9	6.18	2	0.561
182	FALSE	High	A0A075B5M1	Protein Igkv4-63 OS=Mus musculus GN=Igkv4-63 PE=1 SV=1	0	40	2	3	2	1	95	10.2	5.87	2	0.559
183	FALSE	High	P70168	Importin subunit beta-1 OS=Mus musculus GN=Kpnb1 PE=1 SV=2	0	3	2	3	2	1	876	97.1	4.78	2	0.559
184	FALSE	High	E9PX52	Arf-GAP with SH3 domain, ANK repeat and PH domain-containing protein 2 OS=Mus musculus GN=Asap2 PE=1 SV=1	0.002	1	1	2	1	1	1000	111.1	6.8	1	0.558
185	FALSE	High	Q9JMG4	Sodium/potassium-transporting ATPase subunit beta-1-interacting protein 4 OS=Mus musculus GN=Nkain4 PE=1 SV=1	0	10	2	3	2	1	208	23	5.22	2	0.557
186	FALSE	High	Q08857	Platelet glycoprotein 4 OS=Mus musculus GN=Cd36 PE=1 SV=2	0	19	7	13	7	1	472	52.7	8.35	7	0.555
187	FALSE	High	P61089	Ubiquitin-conjugating enzyme E2 N OS=Mus musculus GN=Ube2n PE=1 SV=1	0	14	2	2	2	1	152	17.1	6.57	2	0.555
188	FALSE	High	E9Q9F5	Septin-7 OS=Mus musculus GN=Sept7 PE=1 SV=2	0	11	5	9	5	1	437	50.6	8.5	5	0.553
189	FALSE	High	G3UXL2	Protein Prps1l3 OS=Mus musculus GN=Prps1l3 PE=3 SV=1	0	20	6	8	6	1	318	34.8	6.98	6	0.551
190	FALSE	High	P23953	Carboxylesterase 1C OS=Mus musculus GN=Ces1c PE=1 SV=4	0	25	13	32	13	1	554	61	5.06	13	0.55
191	FALSE	High	Q07235	Glia-derived nexin OS=Mus musculus GN=Serpine2 PE=1 SV=2	0	42	13	24	13	1	397	44.2	9.85	13	0.55
192	FALSE	High	Q3TTY5	Keratin, type II cytoskeletal 2 epidermal OS=Mus musculus GN=Krt2 PE=1 SV=1	0	6	7	21	7	1	707	70.9	8.06	7	0.55
193	FALSE	High	A0A140T8M4	Protein Igkv8-19 OS=Mus musculus GN=Igkv8-19 PE=1 SV=2	0	39	3	7	3	1	101	11.1	5.25	3	0.55
194	FALSE	High	P01902	H-2 class I histocompatibility antigen, K-D alpha chain OS=Mus musculus GN=H2-K1 PE=1 SV=1	0	32	10	16	10	1	368	41.5	6.62	10	0.548
195	FALSE	High	P24270	Catalase OS=Mus musculus GN=Cat PE=1 SV=4	0	21	9	16	9	1	527	59.8	7.88	9	0.548
196	FALSE	High	Q9WVA4	Transgelin-2 OS=Mus musculus GN=Tagln2 PE=1 SV=4	0	42	7	9	7	1	199	22.4	8.24	7	0.548
197	FALSE	High	P62305	Small nuclear ribonucleoprotein E OS=Mus musculus GN=Snrpe PE=1 SV=1	0	12	1	2	1	1	92	10.8	9.44	1	0.545
198	FALSE	High	Q64310	Surfeit locus protein 4 OS=Mus musculus GN=Surf4 PE=1 SV=1	0.002	12	2	2	2	1	269	30.4	7.78	2	0.545
199	FALSE	High	P62880	Guanine nucleotide-binding protein G(I)/G(S)/G(T) subunit beta-2 OS=Mus musculus GN=Gnb2 PE=1 SV=3	0	19	4	7	4	1	340	37.3	6	4	0.544
200	FALSE	High	D7PDD4	ITIM-receptor G6b-B OS=Mus musculus GN=G6b PE=1 SV=1	0	13	3	3	3	1	242	26	9.57	3	0.544
201	FALSE	High	Q9Z1Q5	Chloride intracellular channel protein 1 OS=Mus musculus GN=Clic1 PE=1 SV=3	0	61	10	22	10	1	241	27	5.17	10	0.543
202	FALSE	High	P51150	Ras-related protein Rab-7a OS=Mus musculus GN=Rab7a PE=1 SV=2	0	40	7	9	7	1	207	23.5	6.7	7	0.542
203	FALSE	High	Q3UHX2	28 kDa heat- and acid-stable phosphoprotein OS=Mus musculus GN=Pdap1 PE=1 SV=1	0	18	3	4	3	1	181	20.6	7.39	3	0.541
204	FALSE	High	Q80SZ7	Guanine nucleotide-binding protein G(I)/G(S)/G(O) subunit gamma-5 OS=Mus musculus GN=Gng5 PE=1 SV=2	0	47	4	6	4	1	68	7.3	9.85	4	0.538
205	FALSE	High	Q03734	Serine protease inhibitor A3M OS=Mus musculus GN=Serpina3m PE=1 SV=2	0	7	3	3	3	1	418	47	6.1	3	0.537
206	FALSE	High	Q9R1P4	Proteasome subunit alpha type-1 OS=Mus musculus GN=Psma1 PE=1 SV=1	0	20	5	6	5	1	263	29.5	6.46	5	0.536
207	FALSE	High	P39876	Metalloproteinase inhibitor 3 OS=Mus musculus GN=Timp3 PE=1 SV=1	0	53	10	28	10	1	211	24.2	8.76	10	0.535
208	FALSE	High	Q9CQQ7	ATP synthase F(0) complex subunit B1, mitochondrial OS=Mus musculus GN=Atp5f1 PE=1 SV=1	0	21	5	7	5	1	256	28.9	9.06	5	0.535
209	FALSE	High	Q9EQP2	EH domain-containing protein 4 OS=Mus musculus GN=Ehd4 PE=1 SV=1	0	6	3	4	3	1	541	61.4	6.76	3	0.533
210	FALSE	High	A0A0N4SW28	Guanine nucleotide-binding protein subunit gamma OS=Mus musculus GN=Gng12 PE=1 SV=1	0	22	2	4	2	1	83	9.2	9.25	2	0.532
211	FALSE	High	P35802	Neuronal membrane glycoprotein M6-a OS=Mus musculus GN=Gpm6a PE=1 SV=1	0	12	4	6	4	1	278	31.1	5.27	4	0.53
212	FALSE	High	Q99L45	Eukaryotic translation initiation factor 2 subunit 2 OS=Mus musculus GN=Eif2s2 PE=1 SV=1	0	7	2	3	2	1	331	38.1	5.8	2	0.53
213	FALSE	High	P08752	Guanine nucleotide-binding protein G(i) subunit alpha-2 OS=Mus musculus GN=Gnai2 PE=1 SV=5	0	41	14	25	14	1	355	40.5	5.45	14	0.527
214	FALSE	High	E9PVG8	Protein 9530053A07Rik OS=Mus musculus GN=9530053A07Rik PE=1 SV=1	0.002	0	1	2	1	1	2581	280	6.18	1	0.527
215	FALSE	High	P14094	Sodium/potassium-transporting ATPase subunit beta-1 OS=Mus musculus GN=Atp1b1 PE=1 SV=1	0	20	5	7	5	1	304	35.2	8.65	5	0.526
216	FALSE	High	Q8VE70	Programmed cell death protein 10 OS=Mus musculus GN=Pdcd10 PE=1 SV=1	0	5	1	1	1	1	212	24.7	8.19	1	0.526
217	FALSE	High	F6VW30	14-3-3 protein theta (Fragment) OS=Mus musculus GN=Ywhaq PE=1 SV=1	0	11	2	3	2	1	303	34.3	6.38	2	0.525
218	FALSE	High	Q60872	Eukaryotic translation initiation factor 1A OS=Mus musculus GN=Eif1a PE=2 SV=3	0	24	4	6	4	1	144	16.5	5.24	4	0.525
219	FALSE	High	Q3UW66	Sulfurtransferase OS=Mus musculus GN=Mpst PE=1 SV=1	0	4	1	2	1	1	297	33.1	6.47	1	0.524
220	FALSE	High	P50580	Proliferation-associated protein 2G4 OS=Mus musculus GN=Pa2g4 PE=1 SV=3	0	38	12	22	12	1	394	43.7	6.86	12	0.523
221	FALSE	High	Q6IRU5	Clathrin light chain B OS=Mus musculus GN=Cltb PE=1 SV=1	0	13	3	6	3	1	229	25.2	4.63	3	0.522
222	FALSE	High	E9Q616	Protein Ahnak OS=Mus musculus GN=Ahnak PE=1 SV=1	0	23	30	37	30	1	5656	603.9	6.3	30	0.521
223	FALSE	High	P22599	Alpha-1-antitrypsin 1-2 OS=Mus musculus GN=Serpina1b PE=1 SV=2	0	40	14	39	14	1	413	45.9	5.54	14	0.521
224	FALSE	High	Q9DBH5	Vesicular integral-membrane protein VIP36 OS=Mus musculus GN=Lman2 PE=1 SV=2	0	7	1	2	1	1	358	40.4	6.95	1	0.521
225	FALSE	High	A0A075B5P2	Protein Igkc (Fragment) OS=Mus musculus GN=Igkc PE=1 SV=1	0	56	6	23	6	1	107	11.9	5.41	6	0.52
226	FALSE	High	P61205	ADP-ribosylation factor 3 OS=Mus musculus GN=Arf3 PE=2 SV=2	0	54	9	18	9	1	181	20.6	7.43	9	0.52
227	FALSE	High	Q922D8	C-1-tetrahydrofolate synthase, cytoplasmic OS=Mus musculus GN=Mthfd1 PE=1 SV=4	0	4	3	5	3	1	935	101.1	7.14	3	0.52
228	FALSE	High	Q99JA5	Ly6e protein OS=Mus musculus GN=Ly6e PE=1 SV=1	0	10	1	2	1	1	136	14.4	7.05	1	0.519
229	FALSE	High	Q01853	Transitional endoplasmic reticulum ATPase OS=Mus musculus GN=Vcp PE=1 SV=4	0	21	11	17	11	1	806	89.3	5.26	11	0.517
230	FALSE	High	Q99PT1	Rho GDP-dissociation inhibitor 1 OS=Mus musculus GN=Arhgdia PE=1 SV=3	0	30	5	8	5	1	204	23.4	5.2	5	0.517
231	FALSE	High	A0A0G2JDE1	MCG116913 (Fragment) OS=Mus musculus GN=Ighv8-12 PE=4 SV=1	0	18	2	3	2	1	119	13.3	9.17	2	0.516
232	FALSE	High	Q61635	GTP-binding protein OS=Mus musculus GN=Ifi47 PE=1 SV=1	0	18	5	6	5	1	420	46.8	6.74	5	0.514
233	FALSE	High	P57780	Alpha-actinin-4 OS=Mus musculus GN=Actn4 PE=1 SV=1	0	5	3	3	3	1	912	104.9	5.41	3	0.514
234	FALSE	High	P05533	Lymphocyte antigen 6A-2/6E-1 OS=Mus musculus GN=Ly6a PE=1 SV=1	0	16	1	4	1	1	134	14.4	4.83	1	0.514
235	FALSE	High	Q9D051	Pyruvate dehydrogenase E1 component subunit beta, mitochondrial OS=Mus musculus GN=Pdhb PE=1 SV=1	0	18	4	5	4	1	359	38.9	6.87	4	0.513
236	FALSE	High	Q8BMS1	Trifunctional enzyme subunit alpha, mitochondrial OS=Mus musculus GN=Hadha PE=1 SV=1	0	20	11	19	11	1	763	82.6	9.14	11	0.51
237	FALSE	High	O55026	Ectonucleoside triphosphate diphosphohydrolase 2 OS=Mus musculus GN=Entpd2 PE=1 SV=2	0	5	2	2	2	1	495	54.3	8.37	2	0.505
238	FALSE	High	P07724	Serum albumin OS=Mus musculus GN=Alb PE=1 SV=3	0	79	48	191	48	1	608	68.6	6.07	48	0.503
239	FALSE	High	E9Q3X0	Major vault protein OS=Mus musculus GN=Mvp PE=1 SV=1	0	28	20	28	20	1	870	96.8	5.64	20	0.503
240	FALSE	High	P01644	Ig kappa chain V-V region HP R16.7 OS=Mus musculus PE=1 SV=1	0	56	6	13	6	1	108	11.9	7.97	6	0.503
241	FALSE	High	A0A075B5R2	Protein Ighv7-3 (Fragment) OS=Mus musculus GN=Ighv7-3 PE=4 SV=2	0	20	2	3	2	1	120	13.4	8.6	2	0.501
242	FALSE	High	Q6ZQ38	Cullin-associated NEDD8-dissociated protein 1 OS=Mus musculus GN=Cand1 PE=1 SV=2	0	2	2	2	2	1	1230	136.2	5.78	2	0.501
243	FALSE	High	Q922U2	Keratin, type II cytoskeletal 5 OS=Mus musculus GN=Krt5 PE=1 SV=1	0	25	23	43	23	1	580	61.7	7.75	23	0.5
244	FALSE	High	Q6P9R2	Serine/threonine-protein kinase OSR1 OS=Mus musculus GN=Oxsr1 PE=1 SV=1	0	8	4	4	4	1	527	58.2	6.43	4	0.498
245	FALSE	High	Q3U367	4-trimethylaminobutyraldehyde dehydrogenase OS=Mus musculus GN=Aldh9a1 PE=1 SV=1	0	6	3	4	3	1	518	55.9	7.46	3	0.498
246	FALSE	High	A2AMW0	Capping protein (Actin filament) muscle Z-line, beta, isoform CRA_a OS=Mus musculus GN=Capzb PE=1 SV=1	0	32	7	9	7	1	260	29.3	6.92	7	0.497
247	FALSE	High	Q8K442	ATP-binding cassette sub-family A member 8-A OS=Mus musculus GN=Abca8a PE=1 SV=2	0.001	1	1	1	1	1	1620	184.1	7.28	1	0.497
248	FALSE	High	P00920	Carbonic anhydrase 2 OS=Mus musculus GN=Ca2 PE=1 SV=4	0	25	6	10	6	1	260	29	7.01	6	0.495
249	FALSE	High	E9QN92	Metalloreductase STEAP3 OS=Mus musculus GN=Steap3 PE=1 SV=1	0	4	2	3	2	1	526	58.5	9.13	2	0.495
250	FALSE	High	P46460	Vesicle-fusing ATPase OS=Mus musculus GN=Nsf PE=1 SV=2	0	10	7	9	7	1	744	82.6	6.95	7	0.494
251	FALSE	High	D3Z5G7	Carboxylic ester hydrolase OS=Mus musculus GN=Ces1b PE=1 SV=1	0	10	4	6	4	1	567	62.2	5.22	4	0.493
252	FALSE	High	A0A075B5V1	Protein Ighv1-31 OS=Mus musculus GN=Ighv1-31 PE=4 SV=1	0	38	3	3	3	1	98	11	8.73	3	0.493
253	FALSE	High	P62242	40S ribosomal protein S8 OS=Mus musculus GN=Rps8 PE=1 SV=2	0	12	2	4	2	1	208	24.2	10.32	2	0.493
254	FALSE	High	P17742	Peptidyl-prolyl cis-trans isomerase A OS=Mus musculus GN=Ppia PE=1 SV=2	0	62	8	19	8	1	164	18	7.9	8	0.492
255	FALSE	High	A0A075B5Q1	Protein Ighv2-4 (Fragment) OS=Mus musculus GN=Ighv2-4 PE=4 SV=1	0.002	19	2	3	2	1	116	12.6	8.48	2	0.492
256	FALSE	High	P40124	Adenylyl cyclase-associated protein 1 OS=Mus musculus GN=Cap1 PE=1 SV=4	0	36	13	19	13	1	474	51.5	7.52	13	0.491
257	FALSE	High	P03930	ATP synthase protein 8 OS=Mus musculus GN=Mtatp8 PE=1 SV=1	0	43	3	5	3	1	67	7.8	9.88	3	0.491
258	FALSE	High	P35564	Calnexin OS=Mus musculus GN=Canx PE=1 SV=1	0	28	16	29	16	1	591	67.2	4.64	16	0.49
259	FALSE	High	P05132	cAMP-dependent protein kinase catalytic subunit alpha OS=Mus musculus GN=Prkaca PE=1 SV=3	0	5	2	4	2	1	351	40.5	8.79	2	0.489
260	FALSE	High	O70251	Elongation factor 1-beta OS=Mus musculus GN=Eef1b PE=1 SV=5	0	29	4	6	4	1	225	24.7	4.69	4	0.487
261	FALSE	High	P42208	Septin-2 OS=Mus musculus GN=Sept2 PE=1 SV=2	0	11	3	3	3	1	361	41.5	6.55	3	0.487
262	FALSE	High	Q3UUU2	Far upstream element-binding protein 1 OS=Mus musculus GN=Fubp1 PE=1 SV=1	0.001	5	2	2	2	1	700	74.4	7.74	2	0.487
263	FALSE	High	P51125	Calpastatin OS=Mus musculus GN=Cast PE=1 SV=2	0	28	15	21	15	1	788	84.9	5.52	15	0.485
264	FALSE	High	P01655	Ig kappa chain V-III region PC 7132 OS=Mus musculus PE=1 SV=1	0	14	1	2	1	1	112	12	5.34	1	0.483
265	FALSE	High	G3X9T7	Galectin OS=Mus musculus GN=Lgals9 PE=1 SV=1	0	19	5	7	5	1	353	40	9.31	5	0.48
266	FALSE	High	A0A075B5Q0	Protein Ighv5-6 (Fragment) OS=Mus musculus GN=Ighv5-6 PE=4 SV=1	0	9	1	3	1	1	117	12.9	8.6	1	0.48
267	FALSE	High	P01741	Ig heavy chain V region OS=Mus musculus PE=1 SV=1	0	11	1	2	1	1	114	12.5	5.06	1	0.479
268	FALSE	High	Q8K1B8	Fermitin family homolog 3 OS=Mus musculus GN=Fermt3 PE=1 SV=1	0	20	10	17	10	1	665	75.6	7.05	10	0.477
269	FALSE	High	P61222	ATP-binding cassette sub-family E member 1 OS=Mus musculus GN=Abce1 PE=1 SV=1	0	9	3	4	3	1	599	67.3	8.34	3	0.476
270	FALSE	High	P01807	Ig heavy chain V region X44 OS=Mus musculus PE=1 SV=1	0	50	5	8	5	1	119	13.2	7.94	5	0.475
271	FALSE	High	P01783	Ig heavy chain V region MOPC 21 (Fragment) OS=Mus musculus PE=1 SV=1	0	8	1	3	1	1	136	15.1	8.62	1	0.471
272	FALSE	High	Q3TLP8	RAS-related C3 botulinum substrate 1, isoform CRA_a OS=Mus musculus GN=Rac1 PE=1 SV=1	0	37	8	18	8	1	211	23.4	8.69	8	0.47
273	FALSE	High	P60766	Cell division control protein 42 homolog OS=Mus musculus GN=Cdc42 PE=1 SV=2	0	37	7	13	7	1	191	21.2	6.55	7	0.47
274	FALSE	High	A0A0B4J1J2	Protein Igkv5-43 (Fragment) OS=Mus musculus GN=Igkv5-43 PE=1 SV=1	0	23	2	4	2	1	115	12.6	6.51	2	0.47
275	FALSE	High	Q01730	Ras suppressor protein 1 OS=Mus musculus GN=Rsu1 PE=1 SV=3	0	40	8	13	8	1	277	31.5	8.88	8	0.469
276	FALSE	High	P84084	ADP-ribosylation factor 5 OS=Mus musculus GN=Arf5 PE=1 SV=2	0	6	1	2	1	1	180	20.5	6.79	1	0.469
277	FALSE	High	A0A0G2JFC6	Protein Igkv4-53 (Fragment) OS=Mus musculus GN=Igkv4-53 PE=1 SV=1	0	13	1	2	1	1	119	12.8	5.15	1	0.468
278	FALSE	High	P80315	T-complex protein 1 subunit delta OS=Mus musculus GN=Cct4 PE=1 SV=3	0	5	2	3	2	1	539	58	8.02	2	0.468
279	FALSE	High	P62874	Guanine nucleotide-binding protein G(I)/G(S)/G(T) subunit beta-1 OS=Mus musculus GN=Gnb1 PE=1 SV=3	0	36	8	17	8	1	340	37.4	6	8	0.467
280	FALSE	High	P01878	Ig alpha chain C region OS=Mus musculus PE=1 SV=1	0	42	9	17	9	1	344	36.9	5.06	9	0.467
281	FALSE	High	P23927	Alpha-crystallin B chain OS=Mus musculus GN=Cryab PE=1 SV=2	0	59	8	10	8	1	175	20.1	7.33	8	0.467
282	FALSE	High	Q99LC3	NADH dehydrogenase [ubiquinone] 1 alpha subcomplex subunit 10, mitochondrial OS=Mus musculus GN=Ndufa10 PE=1 SV=1	0	3	1	3	1	1	355	40.6	7.78	1	0.467
283	FALSE	High	O08532	Voltage-dependent calcium channel subunit alpha-2/delta-1 OS=Mus musculus GN=Cacna2d1 PE=1 SV=1	0	1	1	1	1	1	1103	124.6	5.3	1	0.467
284	FALSE	High	Q9JHK5	Pleckstrin OS=Mus musculus GN=Plek PE=1 SV=1	0	18	7	9	7	1	350	39.9	8.34	7	0.466
285	FALSE	High	F6YVP7	Protein Gm10260 OS=Mus musculus GN=Gm10260 PE=3 SV=2	0	19	3	4	3	1	152	17.7	10.74	3	0.466
286	FALSE	High	Q06185	ATP synthase subunit e, mitochondrial OS=Mus musculus GN=Atp5i PE=1 SV=2	0	24	2	2	2	1	71	8.2	9.35	2	0.466
287	FALSE	High	Q9CQJ6	Density-regulated protein OS=Mus musculus GN=Denr PE=1 SV=1	0	32	5	11	5	1	198	22.2	5.3	5	0.465
288	FALSE	High	Q61781	Keratin, type I cytoskeletal 14 OS=Mus musculus GN=Krt14 PE=1 SV=2	0	33	17	38	17	1	484	52.8	5.17	17	0.464
289	FALSE	High	P62983	Ubiquitin-40S ribosomal protein S27a OS=Mus musculus GN=Rps27a PE=1 SV=2	0	35	6	11	6	1	156	17.9	9.64	6	0.462
290	FALSE	High	Q62523	Zyxin OS=Mus musculus GN=Zyx PE=1 SV=2	0	18	7	7	7	1	564	60.5	6.4	7	0.46
291	FALSE	High	Q9ES97	Reticulon-3 OS=Mus musculus GN=Rtn3 PE=1 SV=2	0	6	3	4	3	1	964	103.8	4.92	3	0.46
292	FALSE	High	P47754	F-actin-capping protein subunit alpha-2 OS=Mus musculus GN=Capza2 PE=1 SV=3	0	12	2	3	2	1	286	32.9	5.85	2	0.46
293	FALSE	High	Q99J36	THUMP domain-containing protein 1 OS=Mus musculus GN=Thumpd1 PE=1 SV=1	0	6	2	2	2	1	350	38.9	6.07	2	0.459
294	FALSE	High	P18524	Ig heavy chain V region RF OS=Mus musculus PE=1 SV=1	0	9	1	2	1	1	117	12.9	9.29	1	0.459
295	FALSE	High	Q3UGC7	Eukaryotic translation initiation factor 3 subunit J-A OS=Mus musculus GN=Eif3j1 PE=2 SV=1	0	44	7	15	7	1	261	29.3	4.81	7	0.458
296	FALSE	High	O09117	Synaptophysin-like protein 1 OS=Mus musculus GN=Sypl1 PE=1 SV=2	0	12	2	8	2	1	261	28.9	8.79	2	0.458
297	FALSE	High	P35762	CD81 antigen OS=Mus musculus GN=Cd81 PE=1 SV=2	0	19	2	3	2	1	236	25.8	5.83	2	0.457
298	FALSE	High	Q8K124	Pleckstrin homology domain-containing family O member 2 OS=Mus musculus GN=Plekho2 PE=1 SV=1	0.002	3	1	1	1	1	495	53.8	5.5	1	0.457
299	FALSE	High	P97315	Cysteine and glycine-rich protein 1 OS=Mus musculus GN=Csrp1 PE=1 SV=3	0	38	5	9	5	1	193	20.6	8.57	5	0.456
300	FALSE	High	A0A140T8M5	Protein Igkv6-15 (Fragment) OS=Mus musculus GN=Igkv6-15 PE=1 SV=2	0	18	2	5	2	1	115	12.7	4.96	2	0.455
301	FALSE	High	Q5SX40	Myosin-1 OS=Mus musculus GN=Myh1 PE=1 SV=1	0	15	24	32	24	1	1942	223.2	5.76	24	0.454
302	FALSE	High	P62071	Ras-related protein R-Ras2 OS=Mus musculus GN=Rras2 PE=1 SV=1	0	13	2	5	2	1	204	23.4	6.01	2	0.454
303	FALSE	High	P00405	Cytochrome c oxidase subunit 2 OS=Mus musculus GN=Mtco2 PE=1 SV=1	0	23	4	13	4	1	227	26	4.73	4	0.453
304	FALSE	High	Q64471	Glutathione S-transferase theta-1 OS=Mus musculus GN=Gstt1 PE=1 SV=4	0	8	2	2	2	1	240	27.4	7.27	2	0.453
305	FALSE	High	O70310	Glycylpeptide N-tetradecanoyltransferase 1 OS=Mus musculus GN=Nmt1 PE=1 SV=1	0	5	2	4	2	1	496	56.9	8	2	0.452
306	FALSE	High	A0A075B5P3	Protein Ighg2b (Fragment) OS=Mus musculus GN=Ighg2b PE=1 SV=1	0	38	9	19	9	1	336	36.7	7.36	9	0.451
307	FALSE	High	P63017	Heat shock cognate 71 kDa protein OS=Mus musculus GN=Hspa8 PE=1 SV=1	0	44	23	42	23	1	646	70.8	5.52	23	0.447
308	FALSE	High	P68372	Tubulin beta-4B chain OS=Mus musculus GN=Tubb4b PE=1 SV=1	0	53	17	43	17	1	445	49.8	4.89	17	0.446
309	FALSE	High	P24668	Cation-dependent mannose-6-phosphate receptor OS=Mus musculus GN=M6pr PE=1 SV=1	0	18	4	6	4	1	278	31.2	5.39	4	0.445
310	FALSE	High	Q9CY58	Plasminogen activator inhibitor 1 RNA-binding protein OS=Mus musculus GN=Serbp1 PE=1 SV=2	0	4	1	2	1	1	407	44.7	8.54	1	0.445
311	FALSE	High	P63024	Vesicle-associated membrane protein 3 OS=Mus musculus GN=Vamp3 PE=1 SV=1	0	55	3	6	3	1	103	11.5	8.5	3	0.442
312	FALSE	High	P62192	26S protease regulatory subunit 4 OS=Mus musculus GN=Psmc1 PE=1 SV=1	0	3	1	2	1	1	440	49.2	6.21	1	0.442
313	FALSE	High	Q921M7	Protein FAM49B OS=Mus musculus GN=Fam49b PE=1 SV=1	0.002	3	1	1	1	1	324	36.8	6.06	1	0.442
314	FALSE	High	Q9ESU7	Amino acid transporter OS=Mus musculus GN=Slc1a5 PE=1 SV=1	0	5	2	2	2	1	555	58.4	7.12	2	0.441
315	FALSE	High	P07309	Transthyretin OS=Mus musculus GN=Ttr PE=1 SV=1	0	71	8	15	8	1	147	15.8	6.16	8	0.44
316	FALSE	High	Q64339	Ubiquitin-like protein ISG15 OS=Mus musculus GN=Isg15 PE=1 SV=4	0	19	2	3	2	1	161	17.9	7.9	2	0.439
317	FALSE	High	Q78HU7	Glycophorin-C OS=Mus musculus GN=Gypc PE=1 SV=2	0	38	3	9	3	1	95	10.3	5.35	3	0.438
318	FALSE	High	Q9D832	DnaJ homolog subfamily B member 4 OS=Mus musculus GN=Dnajb4 PE=1 SV=1	0	25	7	11	7	1	337	37.8	8.59	7	0.437
319	FALSE	High	Q6IFX2	Keratin, type I cytoskeletal 42 OS=Mus musculus GN=Krt42 PE=1 SV=1	0	15	9	11	9	1	452	50.1	5.16	9	0.437
320	FALSE	High	Q64735	Complement component receptor 1-like protein OS=Mus musculus GN=Cr1l PE=1 SV=1	0	6	3	6	3	1	483	53.7	6.65	3	0.437
321	FALSE	High	Q9D3D9	ATP synthase subunit delta, mitochondrial OS=Mus musculus GN=Atp5d PE=1 SV=1	0	14	2	5	2	1	168	17.6	5.08	2	0.437
322	FALSE	High	A0A075B5S6	Protein Ighv3-1 (Fragment) OS=Mus musculus GN=Ighv3-1 PE=4 SV=1	0	14	1	2	1	1	116	13.1	8.02	1	0.437
323	FALSE	High	P11835	Integrin beta-2 OS=Mus musculus GN=Itgb2 PE=1 SV=2	0	26	15	20	15	1	771	85	7.12	15	0.433
324	FALSE	High	Q9CQZ6	NADH dehydrogenase [ubiquinone] 1 beta subcomplex subunit 3 OS=Mus musculus GN=Ndufb3 PE=1 SV=1	0	27	2	3	2	1	104	11.7	9.04	2	0.43
325	FALSE	High	Q9Z126	Platelet factor 4 OS=Mus musculus GN=Pf4 PE=1 SV=1	0	34	4	10	4	1	105	11.2	9.29	4	0.429
326	FALSE	High	A0A140T8P9	Protein Igkv14-111 (Fragment) OS=Mus musculus GN=Igkv14-111 PE=4 SV=2	0	20	2	3	2	1	117	13.2	6.57	2	0.429
327	FALSE	High	Q8R5L1	Complement component 1 Q subcomponent-binding protein, mitochondrial OS=Mus musculus GN=C1qbp PE=1 SV=1	0	7	1	1	1	1	279	31	4.87	1	0.429
328	FALSE	High	O35598	Disintegrin and metalloproteinase domain-containing protein 10 OS=Mus musculus GN=Adam10 PE=1 SV=2	0	11	4	5	4	1	749	83.9	7.94	4	0.428
329	FALSE	High	Q3U9N4	Granulins OS=Mus musculus GN=Grn PE=1 SV=1	0	4	2	4	2	1	602	65	6.99	2	0.427
330	FALSE	High	A0A140T8M3	Protein Igkv8-30 (Fragment) OS=Mus musculus GN=Igkv8-30 PE=4 SV=2	0	50	7	13	7	1	121	13.3	6.49	7	0.425
331	FALSE	High	S4R1W1	Glyceraldehyde-3-phosphate dehydrogenase OS=Mus musculus GN=Gm3839 PE=1 SV=1	0	5	1	6	1	1	333	35.8	8.03	1	0.425
332	FALSE	High	P01662	Ig kappa chain V-III region ABPC 22/PC 9245 OS=Mus musculus PE=1 SV=1	0	16	1	1	1	1	111	12	5.06	1	0.424
333	FALSE	High	Q9D2G2	Dihydrolipoyllysine-residue succinyltransferase component of 2-oxoglutarate dehydrogenase complex, mitochondrial OS=Mus musculus GN=Dlst PE=1 SV=1	0	24	8	10	8	1	454	49	8.95	8	0.423
334	FALSE	High	Q9D023	Mitochondrial pyruvate carrier 2 OS=Mus musculus GN=Mpc2 PE=1 SV=1	0.004	9	1	2	1	1	127	14.3	10.61	1	0.421
335	FALSE	High	P09411	Phosphoglycerate kinase 1 OS=Mus musculus GN=Pgk1 PE=1 SV=4	0	22	7	10	7	1	417	44.5	7.9	7	0.42
336	FALSE	High	P45952	Medium-chain specific acyl-CoA dehydrogenase, mitochondrial OS=Mus musculus GN=Acadm PE=1 SV=1	0	11	3	3	3	1	421	46.5	8.37	3	0.419
337	FALSE	High	A0A0B4J1I8	Protein Igkv4-59 (Fragment) OS=Mus musculus GN=Igkv4-59 PE=4 SV=1	0.003	7	1	2	1	1	117	12.7	7.97	1	0.417
338	FALSE	High	P62827	GTP-binding nuclear protein Ran OS=Mus musculus GN=Ran PE=1 SV=3	0	43	10	21	10	1	216	24.4	7.49	10	0.414
339	FALSE	High	P01831	Thy-1 membrane glycoprotein OS=Mus musculus GN=Thy1 PE=1 SV=1	0	22	3	5	3	1	162	18.1	8.97	3	0.413
340	FALSE	High	P80318	T-complex protein 1 subunit gamma OS=Mus musculus GN=Cct3 PE=1 SV=1	0	14	7	8	7	1	545	60.6	6.7	7	0.412
341	FALSE	High	A0A1B0GSX0	L-lactate dehydrogenase A chain OS=Mus musculus GN=Ldha PE=1 SV=1	0	21	8	11	8	1	361	39.7	8.35	8	0.41
342	FALSE	High	A0A075B666	Protein Igkv13-85 (Fragment) OS=Mus musculus GN=Igkv13-85 PE=4 SV=5	0	14	1	2	1	1	115	12.7	8.29	1	0.41
343	FALSE	High	P25911	Tyrosine-protein kinase Lyn OS=Mus musculus GN=Lyn PE=1 SV=4	0	7	4	5	4	1	512	58.8	7.15	4	0.409
344	FALSE	High	P27659	60S ribosomal protein L3 OS=Mus musculus GN=Rpl3 PE=1 SV=3	0	8	2	2	2	1	403	46.1	10.21	2	0.408
345	FALSE	High	Q9WUM4	Coronin-1C OS=Mus musculus GN=Coro1c PE=1 SV=2	0	12	4	7	4	1	474	53.1	7.08	4	0.406
346	FALSE	High	Q9CQW9	Interferon-induced transmembrane protein 3 OS=Mus musculus GN=Ifitm3 PE=1 SV=1	0	12	1	2	1	1	137	14.9	7.4	1	0.406
347	FALSE	High	A0A140LIU4	Cytochrome c oxidase subunit 7A1, mitochondrial OS=Mus musculus GN=Cox7a1 PE=1 SV=1	0	15	1	2	1	1	89	9.8	8.94	1	0.406
348	FALSE	High	Q8BGQ7	Alanine--tRNA ligase, cytoplasmic OS=Mus musculus GN=Aars PE=1 SV=1	0.001	2	1	2	1	1	968	106.8	5.67	1	0.406
349	FALSE	High	P01801	Ig heavy chain V-III region J606 OS=Mus musculus PE=1 SV=1	0	21	2	3	2	1	115	12.8	7.12	2	0.404
350	FALSE	High	A2AMH4	Choline transporter-like protein 1 OS=Mus musculus GN=Slc44a1 PE=1 SV=1	0	2	1	1	1	1	718	80	8.22	1	0.404
351	FALSE	High	P17751	Triosephosphate isomerase OS=Mus musculus GN=Tpi1 PE=1 SV=4	0	36	9	17	9	1	299	32.2	5.74	9	0.402
352	FALSE	High	Q9Z2K1	Keratin, type I cytoskeletal 16 OS=Mus musculus GN=Krt16 PE=1 SV=3	0	12	4	8	4	1	469	51.6	5.2	4	0.4
353	FALSE	High	Q91YQ5	Dolichyl-diphosphooligosaccharide--protein glycosyltransferase subunit 1 OS=Mus musculus GN=Rpn1 PE=1 SV=1	0	14	8	11	8	1	608	68.5	6.46	8	0.4
354	FALSE	High	Q9CQN6	Transmembrane protein 14C OS=Mus musculus GN=Tmem14c PE=1 SV=1	0	10	1	2	1	1	114	11.6	9.7	1	0.4
355	FALSE	High	Q8QZT1	Acetyl-CoA acetyltransferase, mitochondrial OS=Mus musculus GN=Acat1 PE=1 SV=1	0	24	7	12	7	1	424	44.8	8.51	7	0.399
356	FALSE	High	Q9JI48	Placenta-specific gene 8 protein OS=Mus musculus GN=Plac8 PE=1 SV=1	0	13	1	2	1	1	112	12.3	7.61	1	0.399
357	FALSE	High	Q9JJK2	LanC-like protein 2 OS=Mus musculus GN=Lancl2 PE=1 SV=1	0	6	2	2	2	1	450	50.7	7.28	2	0.398
358	FALSE	High	J3QNN8	MCG49140 OS=Mus musculus GN=Gm10263 PE=3 SV=1	0	16	1	2	1	1	69	7.9	10.7	1	0.398
359	FALSE	High	Q3U125	Redox-regulatory protein FAM213A OS=Mus musculus GN=Fam213a PE=1 SV=1	0	22	3	5	3	1	229	25.7	9.03	3	0.397
360	FALSE	High	P63276	40S ribosomal protein S17 OS=Mus musculus GN=Rps17 PE=1 SV=2	0	21	2	3	2	1	135	15.5	9.85	2	0.397
361	FALSE	High	Q8C266	Ras-related protein Rab-5C OS=Mus musculus GN=Rab5c PE=1 SV=1	0	23	4	5	4	1	234	25.3	8.16	4	0.396
362	FALSE	High	Q99JY0	Trifunctional enzyme subunit beta, mitochondrial OS=Mus musculus GN=Hadhb PE=1 SV=1	0	19	7	10	7	1	475	51.4	9.38	7	0.395
363	FALSE	High	Q8R411	Myc target protein 1 OS=Mus musculus GN=Myct1 PE=1 SV=1	0	6	1	2	1	1	188	21.1	11	1	0.395
364	FALSE	High	E9PYD5	Transcription elongation factor A protein 1 OS=Mus musculus GN=Tcea1 PE=1 SV=1	0	12	3	5	3	1	312	35	7.78	3	0.394
365	FALSE	High	P10605	Cathepsin B OS=Mus musculus GN=Ctsb PE=1 SV=2	0	4	1	1	1	1	339	37.3	5.91	1	0.394
366	FALSE	High	Q9JKF1	Ras GTPase-activating-like protein IQGAP1 OS=Mus musculus GN=Iqgap1 PE=1 SV=2	0	6	7	8	7	1	1657	188.6	6.48	7	0.391
367	FALSE	High	Q9DB77	Cytochrome b-c1 complex subunit 2, mitochondrial OS=Mus musculus GN=Uqcrc2 PE=1 SV=1	0	32	11	18	11	1	453	48.2	9.25	11	0.39
368	FALSE	High	P36536	GTP-binding protein SAR1a OS=Mus musculus GN=Sar1a PE=1 SV=1	0	6	1	2	1	1	198	22.4	6.93	1	0.389
369	FALSE	High	Q5SXR6	Clathrin heavy chain OS=Mus musculus GN=Cltc PE=1 SV=1	0	34	42	69	42	1	1679	191.9	5.69	42	0.388
370	FALSE	High	P05213	Tubulin alpha-1B chain OS=Mus musculus GN=Tuba1b PE=1 SV=2	0	45	15	32	15	1	451	50.1	5.06	15	0.388
371	FALSE	High	P97450	ATP synthase-coupling factor 6, mitochondrial OS=Mus musculus GN=Atp5j PE=1 SV=1	0	38	3	4	3	1	108	12.5	9.36	3	0.387
372	FALSE	High	P56480	ATP synthase subunit beta, mitochondrial OS=Mus musculus GN=Atp5b PE=1 SV=2	0	57	22	70	22	1	529	56.3	5.34	22	0.386
373	FALSE	High	P21279	Guanine nucleotide-binding protein G(q) subunit alpha OS=Mus musculus GN=Gnaq PE=1 SV=4	0	6	2	5	2	1	359	42.1	5.68	2	0.386
374	FALSE	High	P52503	NADH dehydrogenase [ubiquinone] iron-sulfur protein 6, mitochondrial OS=Mus musculus GN=Ndufs6 PE=1 SV=2	0	19	1	3	1	1	116	13	8.65	1	0.385
375	FALSE	High	Q9CPQ8	ATP synthase subunit g, mitochondrial OS=Mus musculus GN=Atp5l PE=1 SV=1	0	39	3	5	3	1	103	11.4	9.74	3	0.384
376	FALSE	High	Q9QUI0	Transforming protein RhoA OS=Mus musculus GN=Rhoa PE=1 SV=1	0	46	10	19	10	1	193	21.8	6.1	10	0.383
377	FALSE	High	P62137	Serine/threonine-protein phosphatase PP1-alpha catalytic subunit OS=Mus musculus GN=Ppp1ca PE=1 SV=1	0	17	4	6	4	1	330	37.5	6.33	4	0.382
378	FALSE	High	A0A075B5N9	Protein Igkv3-7 OS=Mus musculus GN=Igkv3-7 PE=4 SV=7	0	31	2	3	2	1	99	10.8	6.25	2	0.382
379	FALSE	High	Q9DB20	ATP synthase subunit O, mitochondrial OS=Mus musculus GN=Atp5o PE=1 SV=1	0	31	8	12	8	1	213	23.3	9.99	8	0.381
380	FALSE	High	Q91V41	Ras-related protein Rab-14 OS=Mus musculus GN=Rab14 PE=1 SV=3	0	43	8	10	8	1	215	23.9	6.21	8	0.38
381	FALSE	High	P40240	CD9 antigen OS=Mus musculus GN=Cd9 PE=1 SV=2	0	28	5	8	5	1	226	25.2	7.23	5	0.379
382	FALSE	High	P12787	Cytochrome c oxidase subunit 5A, mitochondrial OS=Mus musculus GN=Cox5a PE=1 SV=2	0	26	5	8	5	1	146	16.1	6.54	5	0.379
383	FALSE	High	P08228	Superoxide dismutase [Cu-Zn] OS=Mus musculus GN=Sod1 PE=1 SV=2	0	26	4	5	4	1	154	15.9	6.51	4	0.378
384	FALSE	High	Q62425	Cytochrome c oxidase subunit NDUFA4 OS=Mus musculus GN=Ndufa4 PE=1 SV=2	0	56	6	9	6	1	82	9.3	9.52	6	0.377
385	FALSE	High	Q99P72	Reticulon-4 OS=Mus musculus GN=Rtn4 PE=1 SV=2	0	11	6	11	6	1	1162	126.5	4.54	6	0.376
386	FALSE	High	P62960	Nuclease-sensitive element-binding protein 1 OS=Mus musculus GN=Ybx1 PE=1 SV=3	0	14	3	6	3	1	322	35.7	9.88	3	0.376
387	FALSE	High	K3W4T3	V-type proton ATPase subunit a OS=Mus musculus GN=Atp6v0a1 PE=1 SV=1	0	5	4	6	4	1	838	96.4	6.84	4	0.375
388	FALSE	High	Q3UGB5	DAZ associated protein 1, isoform CRA_b OS=Mus musculus GN=Dazap1 PE=1 SV=1	0	4	1	1	1	1	406	43.1	8.56	1	0.374
389	FALSE	High	Q9DCT2	NADH dehydrogenase [ubiquinone] iron-sulfur protein 3, mitochondrial OS=Mus musculus GN=Ndufs3 PE=1 SV=2	0	15	3	4	3	1	263	30.1	7.17	3	0.37
390	FALSE	High	Q6PIE5	Sodium/potassium-transporting ATPase subunit alpha-2 OS=Mus musculus GN=Atp1a2 PE=1 SV=1	0	12	11	15	11	1	1020	112.1	5.55	11	0.369
391	FALSE	High	Q6PHN9	Ras-related protein Rab-35 OS=Mus musculus GN=Rab35 PE=1 SV=1	0	10	2	4	2	1	201	23	8.29	2	0.369
392	FALSE	High	Q9CRB9	MICOS complex subunit Mic19 OS=Mus musculus GN=Chchd3 PE=1 SV=1	0	19	4	6	4	1	227	26.3	8.37	4	0.369
393	FALSE	High	Q9QZI9	Serine incorporator 3 OS=Mus musculus GN=Serinc3 PE=1 SV=2	0	4	3	4	3	1	472	52.6	7.23	3	0.369
394	FALSE	High	Q8BWZ3	N-alpha-acetyltransferase 25, NatB auxiliary subunit OS=Mus musculus GN=Naa25 PE=1 SV=1	0	1	1	2	1	1	972	111.6	6.52	1	0.369
395	FALSE	High	Q9ERN0	Secretory carrier-associated membrane protein 2 OS=Mus musculus GN=Scamp2 PE=1 SV=1	0	9	2	3	2	1	329	36.4	6.32	2	0.368
396	FALSE	High	Q99JI6	Ras-related protein Rap-1b OS=Mus musculus GN=Rap1b PE=1 SV=2	0	51	10	18	10	1	184	20.8	5.78	10	0.367
397	FALSE	High	O55029	Coatomer subunit beta' OS=Mus musculus GN=Copb2 PE=1 SV=2	0	1	1	1	1	1	905	102.4	5.3	1	0.367
398	FALSE	High	Q9EQF2	Kell blood group glycoprotein homolog OS=Mus musculus GN=Kel PE=1 SV=1	0	11	6	6	6	1	713	80.8	6.32	6	0.366
399	FALSE	High	Q8R0Z6	Angiopoietin-related protein 6 OS=Mus musculus GN=Angptl6 PE=2 SV=1	0	4	2	3	2	1	457	51.1	9	2	0.366
400	FALSE	High	Q06770	Corticosteroid-binding globulin OS=Mus musculus GN=Serpina6 PE=1 SV=1	0	21	7	13	7	1	397	44.7	5.24	7	0.364
401	FALSE	High	O55222	Integrin-linked protein kinase OS=Mus musculus GN=Ilk PE=1 SV=2	0	15	6	8	6	1	452	51.3	8.07	6	0.364
402	FALSE	High	P01660	Ig kappa chain V-III region PC 3741/TEPC 111 OS=Mus musculus PE=1 SV=1	0	55	5	10	5	1	111	12.1	5.38	5	0.364
403	FALSE	High	Q8BGD9	Eukaryotic translation initiation factor 4B OS=Mus musculus GN=Eif4b PE=1 SV=1	0	35	18	31	18	1	611	68.8	5.67	18	0.362
404	FALSE	High	P14869	60S acidic ribosomal protein P0 OS=Mus musculus GN=Rplp0 PE=1 SV=3	0	24	4	10	4	1	317	34.2	6.25	4	0.362
405	FALSE	High	Q7TMK9	Heterogeneous nuclear ribonucleoprotein Q OS=Mus musculus GN=Syncrip PE=1 SV=2	0	7	4	6	4	1	623	69.6	8.59	4	0.361
406	FALSE	High	A3KGU9	Spectrin alpha chain, non-erythrocytic 1 OS=Mus musculus GN=Sptan1 PE=1 SV=2	0	8	18	19	18	1	2498	287.4	5.35	18	0.36
407	FALSE	High	P32883	GTPase KRas OS=Mus musculus GN=Kras PE=1 SV=1	0	14	2	3	2	1	189	21.6	6.77	2	0.36
408	FALSE	High	A0A075B5R7	Protein Ighv14-2 (Fragment) OS=Mus musculus GN=Ighv14-2 PE=4 SV=1	0	36	2	5	2	1	117	13	6.04	2	0.359
409	FALSE	High	Q9WUB3	Glycogen phosphorylase, muscle form OS=Mus musculus GN=Pygm PE=1 SV=3	0	11	8	10	8	1	842	97.2	7.11	8	0.357
410	FALSE	High	Q78IK2	Up-regulated during skeletal muscle growth protein 5 OS=Mus musculus GN=Usmg5 PE=1 SV=1	0	43	2	4	2	1	58	6.4	9.83	2	0.357
411	FALSE	High	P17665	Cytochrome c oxidase subunit 7C, mitochondrial OS=Mus musculus GN=Cox7c PE=1 SV=1	0.001	14	1	2	1	1	63	7.3	11	1	0.357
412	FALSE	High	Q9ERK4	Exportin-2 OS=Mus musculus GN=Cse1l PE=1 SV=1	0	5	4	4	4	1	971	110.4	5.77	4	0.356
413	FALSE	High	P56135	ATP synthase subunit f, mitochondrial OS=Mus musculus GN=Atp5j2 PE=1 SV=3	0	14	1	2	1	1	88	10.3	9.95	1	0.356
414	FALSE	High	Q9CPP6	NADH dehydrogenase [ubiquinone] 1 alpha subcomplex subunit 5 OS=Mus musculus GN=Ndufa5 PE=1 SV=3	0	8	1	1	1	1	116	13.4	8.1	1	0.356
415	FALSE	High	P16015	Carbonic anhydrase 3 OS=Mus musculus GN=Ca3 PE=1 SV=3	0	25	4	9	4	1	260	29.3	7.37	4	0.355
416	FALSE	High	A0A140T8M2	Protein Igkv12-44 (Fragment) OS=Mus musculus GN=Igkv12-44 PE=4 SV=2	0	41	4	6	4	1	115	12.5	7.87	4	0.354
417	FALSE	High	Q9D8L3	Signal sequence receptor, delta OS=Mus musculus GN=Ssr4 PE=1 SV=1	0.002	6	1	1	1	1	173	19	5.78	1	0.354
418	FALSE	High	Q9CQW2	ADP-ribosylation factor-like protein 8B OS=Mus musculus GN=Arl8b PE=1 SV=1	0	18	3	4	3	1	186	21.5	8.43	3	0.353
419	FALSE	High	Q9DCS9	NADH dehydrogenase [ubiquinone] 1 beta subcomplex subunit 10 OS=Mus musculus GN=Ndufb10 PE=1 SV=3	0.001	5	1	2	1	1	176	21	8.03	1	0.353
420	FALSE	High	P05977	Myosin light chain 1/3, skeletal muscle isoform OS=Mus musculus GN=Myl1 PE=1 SV=2	0	40	6	10	5	1	188	20.6	5.03	6	0.352
421	FALSE	High	A0A075B5M4	Protein Igkv4-57-1 (Fragment) OS=Mus musculus GN=Igkv4-57-1 PE=4 SV=1	0.002	13	1	1	1	1	119	12.7	7.11	1	0.352
422	FALSE	High	Q64514	Tripeptidyl-peptidase 2 OS=Mus musculus GN=Tpp2 PE=1 SV=3	0	50	52	88	52	1	1262	139.8	6.58	52	0.35
423	FALSE	High	Q9CQV8	14-3-3 protein beta/alpha OS=Mus musculus GN=Ywhab PE=1 SV=3	0	20	4	7	4	1	246	28.1	4.83	4	0.348
424	FALSE	High	Q9QYJ0	DnaJ homolog subfamily A member 2 OS=Mus musculus GN=Dnaja2 PE=1 SV=1	0	15	5	7	5	1	412	45.7	6.48	5	0.347
425	FALSE	High	Q9CRB6	Tubulin polymerization-promoting protein family member 3 OS=Mus musculus GN=Tppp3 PE=1 SV=1	0	39	7	11	7	1	176	19	9.11	7	0.346
426	FALSE	High	Q99LC5	Electron transfer flavoprotein subunit alpha, mitochondrial OS=Mus musculus GN=Etfa PE=1 SV=2	0	35	9	13	9	1	333	35	8.38	9	0.345
427	FALSE	High	Q7TQ48	Sarcalumenin OS=Mus musculus GN=Srl PE=1 SV=1	0	17	11	13	11	1	910	99.1	4.46	11	0.344
428	FALSE	High	P62821	Ras-related protein Rab-1A OS=Mus musculus GN=Rab1A PE=1 SV=3	0	53	9	15	8	1	205	22.7	6.21	9	0.344
429	FALSE	High	P19783	Cytochrome c oxidase subunit 4 isoform 1, mitochondrial OS=Mus musculus GN=Cox4i1 PE=1 SV=2	0	46	7	17	7	1	169	19.5	9.23	7	0.344
430	FALSE	High	Q64433	10 kDa heat shock protein, mitochondrial OS=Mus musculus GN=Hspe1 PE=1 SV=2	0	55	6	6	6	1	102	11	8.35	6	0.344
431	FALSE	High	P61027	Ras-related protein Rab-10 OS=Mus musculus GN=Rab10 PE=1 SV=1	0	22	4	6	3	1	200	22.5	8.38	4	0.344
432	FALSE	High	Q6P8J7	Creatine kinase S-type, mitochondrial OS=Mus musculus GN=Ckmt2 PE=1 SV=1	0	37	12	27	12	1	419	47.4	8.4	12	0.343
433	FALSE	High	Q9DCX2	ATP synthase subunit d, mitochondrial OS=Mus musculus GN=Atp5h PE=1 SV=3	0	65	9	14	9	1	161	18.7	5.69	9	0.343
434	FALSE	High	P14824	Annexin A6 OS=Mus musculus GN=Anxa6 PE=1 SV=3	0	16	8	10	8	1	673	75.8	5.5	8	0.343
435	FALSE	High	Q9D881	Cytochrome c oxidase subunit 5B, mitochondrial OS=Mus musculus GN=Cox5b PE=1 SV=1	0	37	5	9	5	1	129	13.8	8.12	5	0.342
436	FALSE	High	Q6PFA2	Clathrin light chain A OS=Mus musculus GN=Clta PE=1 SV=1	0	17	3	3	3	1	218	23.6	4.5	3	0.342
437	FALSE	High	Q60598	Src substrate cortactin OS=Mus musculus GN=Cttn PE=1 SV=2	0	3	2	3	2	1	546	61.2	5.4	2	0.342
438	FALSE	High	Q8BMF4	Dihydrolipoyllysine-residue acetyltransferase component of pyruvate dehydrogenase complex, mitochondrial OS=Mus musculus GN=Dlat PE=1 SV=2	0	11	5	5	5	1	642	67.9	8.57	5	0.34
439	FALSE	High	P55258	Ras-related protein Rab-8A OS=Mus musculus GN=Rab8a PE=1 SV=2	0	24	4	7	3	1	207	23.7	9.07	4	0.34
440	FALSE	High	Q62446	Peptidyl-prolyl cis-trans isomerase FKBP3 OS=Mus musculus GN=Fkbp3 PE=1 SV=2	0	27	5	6	5	1	224	25.1	9.28	5	0.339
441	FALSE	High	A0A075B5P4	Ig gamma-1 chain C region secreted form (Fragment) OS=Mus musculus GN=Ighg1 PE=1 SV=1	0	40	9	29	9	1	324	35.7	7.4	9	0.336
442	FALSE	High	Q02013	Aquaporin-1 OS=Mus musculus GN=Aqp1 PE=1 SV=3	0	16	4	11	4	1	269	28.8	7.43	4	0.336
443	FALSE	High	Q9Z0N1	Eukaryotic translation initiation factor 2 subunit 3, X-linked OS=Mus musculus GN=Eif2s3x PE=1 SV=2	0	17	5	9	5	1	472	51	8.4	5	0.336
444	FALSE	High	P35486	Pyruvate dehydrogenase E1 component subunit alpha, somatic form, mitochondrial OS=Mus musculus GN=Pdha1 PE=1 SV=1	0	10	4	5	4	1	390	43.2	8.19	4	0.336
445	FALSE	High	Q60994	Adiponectin OS=Mus musculus GN=Adipoq PE=1 SV=2	0	10	2	3	2	1	247	26.8	5.57	2	0.335
446	FALSE	High	Q9DCW4	Electron transfer flavoprotein subunit beta OS=Mus musculus GN=Etfb PE=1 SV=3	0	26	6	9	6	1	255	27.6	8.1	6	0.334
447	FALSE	High	Q3U5V8	MCG49559 OS=Mus musculus GN=Stx11 PE=1 SV=1	0	7	2	3	2	1	287	33.4	7.12	2	0.334
448	FALSE	High	A0A0U1RP81	MICOS complex subunit MIC60 OS=Mus musculus GN=Immt PE=1 SV=1	0	21	9	13	9	1	488	53.7	8.66	9	0.333
449	FALSE	High	P67778	Prohibitin OS=Mus musculus GN=Phb PE=1 SV=1	0	29	7	8	7	1	272	29.8	5.76	7	0.333
450	FALSE	High	Q8VDM4	26S proteasome non-ATPase regulatory subunit 2 OS=Mus musculus GN=Psmd2 PE=1 SV=1	0	4	2	3	2	1	908	100.1	5.17	2	0.333
451	FALSE	High	E9PZF0	Nucleoside diphosphate kinase OS=Mus musculus GN=Gm20390 PE=3 SV=1	0	27	4	7	4	1	267	30.2	8.72	4	0.333
452	FALSE	High	P01897	H-2 class I histocompatibility antigen, L-D alpha chain OS=Mus musculus GN=H2-L PE=1 SV=2	0	4	1	1	1	1	362	40.7	6.25	1	0.333
453	FALSE	High	O55042	Alpha-synuclein OS=Mus musculus GN=Snca PE=1 SV=2	0	75	6	15	6	1	140	14.5	4.77	6	0.332
454	FALSE	High	P48962	ADP/ATP translocase 1 OS=Mus musculus GN=Slc25a4 PE=1 SV=4	0	56	17	30	17	1	298	32.9	9.72	17	0.331
455	FALSE	High	A0A0A6YYE7	Protein Igkv4-57 (Fragment) OS=Mus musculus GN=Igkv4-57 PE=4 SV=2	0	56	4	9	4	1	117	12.7	8.91	4	0.331
456	FALSE	High	Q91YN9	BAG family molecular chaperone regulator 2 OS=Mus musculus GN=Bag2 PE=1 SV=1	0	31	6	9	6	1	210	23.5	6.42	6	0.331
457	FALSE	High	Q03265	ATP synthase subunit alpha, mitochondrial OS=Mus musculus GN=Atp5a1 PE=1 SV=1	0	51	26	53	26	1	553	59.7	9.19	26	0.328
458	FALSE	High	G5E902	MCG10343, isoform CRA_b OS=Mus musculus GN=Slc25a3 PE=1 SV=1	0	22	8	13	8	1	358	39.7	9.29	8	0.325
459	FALSE	High	O08749	Dihydrolipoyl dehydrogenase, mitochondrial OS=Mus musculus GN=Dld PE=1 SV=2	0	15	6	6	6	1	509	54.2	7.9	6	0.324
460	FALSE	High	P20491	High affinity immunoglobulin epsilon receptor subunit gamma OS=Mus musculus GN=Fcer1g PE=1 SV=1	0	13	1	1	1	1	86	9.6	7.97	1	0.324
461	FALSE	High	P61982	14-3-3 protein gamma OS=Mus musculus GN=Ywhag PE=1 SV=2	0	26	6	10	6	1	247	28.3	4.89	6	0.323
462	FALSE	High	A0A140T8N2	Protein Igkv5-48 (Fragment) OS=Mus musculus GN=Igkv5-48 PE=1 SV=2	0	29	3	5	3	1	115	12.6	5.94	3	0.319
463	FALSE	High	Q9CZ13	Cytochrome b-c1 complex subunit 1, mitochondrial OS=Mus musculus GN=Uqcrc1 PE=1 SV=2	0	33	11	21	11	1	480	52.8	6.21	11	0.318
464	FALSE	High	E9QA16	Protein Cald1 OS=Mus musculus GN=Cald1 PE=1 SV=1	0	17	7	10	7	1	536	61.8	6.93	7	0.318
465	FALSE	High	Q9CQB4	Cytochrome b-c1 complex subunit 7 OS=Mus musculus GN=Uqcrb PE=1 SV=1	0	46	5	6	5	1	111	13.6	9.11	5	0.317
466	FALSE	High	Q91VD9	NADH-ubiquinone oxidoreductase 75 kDa subunit, mitochondrial OS=Mus musculus GN=Ndufs1 PE=1 SV=2	0	13	7	9	7	1	727	79.7	5.72	7	0.316
467	FALSE	High	A0A075B5N4	Protein Igkv8-27 OS=Mus musculus GN=Igkv8-27 PE=4 SV=1	0	30	2	5	2	1	100	11	7.96	2	0.315
468	FALSE	High	Q9CPQ1	Cytochrome c oxidase subunit 6C OS=Mus musculus GN=Cox6c PE=1 SV=3	0	20	2	3	2	1	76	8.5	10.14	2	0.315
469	FALSE	High	P07310	Creatine kinase M-type OS=Mus musculus GN=Ckm PE=1 SV=1	0	77	27	85	27	1	381	43	7.06	27	0.314
470	FALSE	High	P09055	Integrin beta-1 OS=Mus musculus GN=Itgb1 PE=1 SV=1	0	27	16	21	16	1	798	88.2	5.94	16	0.313
471	FALSE	High	P18572	Basigin OS=Mus musculus GN=Bsg PE=1 SV=2	0	28	12	23	12	1	389	42.4	5.85	12	0.312
472	FALSE	High	Q8K3J1	NADH dehydrogenase [ubiquinone] iron-sulfur protein 8, mitochondrial OS=Mus musculus GN=Ndufs8 PE=1 SV=1	0.001	12	2	2	2	1	212	24	6.21	2	0.312
473	FALSE	High	Q9ER00	Syntaxin-12 OS=Mus musculus GN=Stx12 PE=1 SV=1	0	9	2	2	2	1	274	31.2	5.44	2	0.309
474	FALSE	High	Q9D8M7	PHD finger protein 10 OS=Mus musculus GN=Phf10 PE=1 SV=4	0.002	1	1	1	1	1	497	55.8	6.61	1	0.306
475	FALSE	High	E9QP62	LIM and senescent cell antigen-like-containing domain protein 1 OS=Mus musculus GN=Lims1 PE=1 SV=1	0	16	6	9	6	1	387	44.3	7.88	6	0.304
476	FALSE	High	P04370	Myelin basic protein OS=Mus musculus GN=Mbp PE=1 SV=2	0.001	10	3	3	3	1	250	27.2	9.58	3	0.303
477	FALSE	High	D3YVN7	Elongation factor Tu OS=Mus musculus GN=Gm9755 PE=3 SV=1	0	15	6	6	6	1	452	49.5	7.56	6	0.302
478	FALSE	High	P11438	Lysosome-associated membrane glycoprotein 1 OS=Mus musculus GN=Lamp1 PE=1 SV=2	0	6	2	3	2	1	406	43.8	8.4	2	0.302
479	FALSE	High	Q9D0M3	Cytochrome c1, heme protein, mitochondrial OS=Mus musculus GN=Cyc1 PE=1 SV=1	0	19	5	6	5	1	325	35.3	9.16	5	0.3
480	FALSE	High	P99028	Cytochrome b-c1 complex subunit 6, mitochondrial OS=Mus musculus GN=Uqcrh PE=1 SV=2	0	29	2	4	2	1	89	10.4	4.87	2	0.3
481	FALSE	High	O70250	Phosphoglycerate mutase 2 OS=Mus musculus GN=Pgam2 PE=1 SV=3	0	17	4	4	4	1	253	28.8	8.5	4	0.3
482	FALSE	High	P53986	Monocarboxylate transporter 1 OS=Mus musculus GN=Slc16a1 PE=1 SV=1	0	15	9	22	9	1	493	53.2	7.47	9	0.298
483	FALSE	High	P62962	Profilin-1 OS=Mus musculus GN=Pfn1 PE=1 SV=2	0	64	6	9	6	1	140	14.9	8.28	6	0.298
484	FALSE	High	Q5RKN9	Capping protein (Actin filament) muscle Z-line, alpha 1 OS=Mus musculus GN=Capza1 PE=1 SV=1	0	27	5	5	5	1	286	32.9	5.55	5	0.298
485	FALSE	High	Q9DB27	Malignant T-cell-amplified sequence 1 OS=Mus musculus GN=Mcts1 PE=1 SV=1	0	32	5	6	5	1	181	20.5	8.82	5	0.298
486	FALSE	High	Q91YT0	NADH dehydrogenase [ubiquinone] flavoprotein 1, mitochondrial OS=Mus musculus GN=Ndufv1 PE=1 SV=1	0	9	3	4	3	1	464	50.8	8.21	3	0.296
487	FALSE	High	Q6PGB6	N-alpha-acetyltransferase 50 OS=Mus musculus GN=Naa50 PE=1 SV=1	0	7	1	1	1	1	169	19.4	8.81	1	0.296
488	FALSE	High	P05064	Fructose-bisphosphate aldolase A OS=Mus musculus GN=Aldoa PE=1 SV=2	0	74	21	41	21	1	364	39.3	8.09	21	0.295
489	FALSE	High	Q99JY9	Actin-related protein 3 OS=Mus musculus GN=Actr3 PE=1 SV=3	0	20	5	7	5	1	418	47.3	5.88	5	0.295
490	FALSE	High	Q9CZU6	Citrate synthase, mitochondrial OS=Mus musculus GN=Cs PE=1 SV=1	0	21	9	10	9	1	464	51.7	8.57	9	0.292
491	FALSE	High	Q63918	Serum deprivation-response protein OS=Mus musculus GN=Sdpr PE=1 SV=3	0	34	9	15	9	1	418	46.7	5.21	9	0.291
492	FALSE	High	P21550	Beta-enolase OS=Mus musculus GN=Eno3 PE=1 SV=3	0	53	22	48	22	1	434	47	7.18	22	0.289
493	FALSE	High	P47963	60S ribosomal protein L13 OS=Mus musculus GN=Rpl13 PE=1 SV=3	0	23	5	5	5	1	211	24.3	11.55	5	0.289
494	FALSE	High	O35643	AP-1 complex subunit beta-1 OS=Mus musculus GN=Ap1b1 PE=1 SV=2	0	6	5	6	5	1	943	103.9	5.17	5	0.288
495	FALSE	High	P01865	Ig gamma-2A chain C region, membrane-bound form OS=Mus musculus GN=Igh-1a PE=1 SV=3	0	34	9	26	9	1	398	43.9	6.29	9	0.287
496	FALSE	High	A0A0G2JF08	Vesicle-trafficking protein SEC22b OS=Mus musculus GN=Sec22b PE=1 SV=1	0	16	1	1	1	1	62	6.9	5.19	1	0.287
497	FALSE	High	Q61735	Leukocyte surface antigen CD47 OS=Mus musculus GN=Cd47 PE=1 SV=2	0	15	5	11	5	1	303	33.1	8.63	5	0.285
498	FALSE	High	P01823	Ig heavy chain V region 36-60 OS=Mus musculus PE=1 SV=1	0	12	1	4	1	1	113	12.7	7.94	1	0.283
499	FALSE	High	O35601	FYN-binding protein OS=Mus musculus GN=Fyb PE=1 SV=2	0	14	9	9	9	1	819	90	6.98	9	0.28
500	FALSE	High	O35129	Prohibitin-2 OS=Mus musculus GN=Phb2 PE=1 SV=1	0	22	5	8	5	1	299	33.3	9.83	5	0.28
501	FALSE	High	P48771	Cytochrome c oxidase subunit 7A2, mitochondrial OS=Mus musculus GN=Cox7a2 PE=1 SV=2	0.001	12	1	2	1	1	83	9.3	10.27	1	0.279
502	FALSE	High	P38647	Stress-70 protein, mitochondrial OS=Mus musculus GN=Hspa9 PE=1 SV=3	0	20	11	12	11	1	679	73.4	6.07	11	0.275
503	FALSE	High	Q8QZY6	Tetraspanin-14 OS=Mus musculus GN=Tspan14 PE=1 SV=1	0	4	1	1	1	1	270	30.7	6.51	1	0.275
504	FALSE	High	P01670	Ig kappa chain V-III region PC 6684 OS=Mus musculus PE=1 SV=1	0	42	2	2	2	1	111	12	8	2	0.271
505	FALSE	High	P14220	Glycophorin-A OS=Mus musculus GN=Gypa PE=1 SV=2	0	18	1	5	1	1	168	17.7	5.1	1	0.271
506	FALSE	High	Q9D8B3	Charged multivesicular body protein 4b OS=Mus musculus GN=Chmp4b PE=1 SV=2	0	16	2	4	2	1	224	24.9	4.82	2	0.271
507	FALSE	High	P30681	High mobility group protein B2 OS=Mus musculus GN=Hmgb2 PE=1 SV=3	0	6	1	2	1	1	210	24.1	7.31	1	0.271
508	FALSE	High	O89053	Coronin-1A OS=Mus musculus GN=Coro1a PE=1 SV=5	0	18	7	11	7	1	461	51	6.48	7	0.27
509	FALSE	High	Q8CGC7	Bifunctional glutamate/proline--tRNA ligase OS=Mus musculus GN=Eprs PE=1 SV=4	0	5	6	8	6	1	1512	170	7.66	6	0.27
510	FALSE	High	E9Q450	Tropomyosin alpha-1 chain OS=Mus musculus GN=Tpm1 PE=1 SV=1	0	13	5	7	5	1	284	32.8	4.78	5	0.267
511	FALSE	High	P62835	Ras-related protein Rap-1A OS=Mus musculus GN=Rap1a PE=1 SV=1	0	28	3	3	3	1	184	21	6.67	3	0.267
512	FALSE	High	Q922B1	O-acetyl-ADP-ribose deacetylase MACROD1 OS=Mus musculus GN=Macrod1 PE=1 SV=2	0	36	9	14	9	1	323	35.3	8.85	9	0.266
513	FALSE	High	P68369	Tubulin alpha-1A chain OS=Mus musculus GN=Tuba1a PE=1 SV=1	0	3	1	1	1	1	451	50.1	5.06	1	0.265
514	FALSE	High	E9Q4S7	Receptor-type tyrosine-protein phosphatase eta OS=Mus musculus GN=Ptprj PE=1 SV=2	0	5	4	4	4	1	1350	148.5	7.17	4	0.264
515	FALSE	High	Q07968	Coagulation factor XIII B chain OS=Mus musculus GN=F13b PE=1 SV=2	0	47	29	61	29	1	669	76.1	6.92	29	0.263
516	FALSE	High	P63038	60 kDa heat shock protein, mitochondrial OS=Mus musculus GN=Hspd1 PE=1 SV=1	0	38	16	23	16	1	573	60.9	6.18	16	0.263
517	FALSE	High	P51881	ADP/ATP translocase 2 OS=Mus musculus GN=Slc25a5 PE=1 SV=3	0	20	6	7	6	1	298	32.9	9.73	6	0.262
518	FALSE	High	Q8BK30	NADH dehydrogenase [ubiquinone] flavoprotein 3, mitochondrial OS=Mus musculus GN=Ndufv3 PE=1 SV=1	0	11	1	1	1	1	104	11.8	9.35	1	0.262
519	FALSE	High	A0A140T8N9	Protein Igkv6-32 (Fragment) OS=Mus musculus GN=Igkv6-32 PE=4 SV=2	0	29	3	4	3	1	115	12.6	7.85	3	0.261
520	FALSE	High	P63101	14-3-3 protein zeta/delta OS=Mus musculus GN=Ywhaz PE=1 SV=1	0	58	12	22	12	1	245	27.8	4.79	12	0.26
521	FALSE	High	Q5DTH5	Teashirt homolog 1 OS=Mus musculus GN=Tshz1 PE=1 SV=2	0.003	2	2	2	2	1	1084	118.5	7.23	2	0.26
522	FALSE	High	Q91VR2	ATP synthase subunit gamma, mitochondrial OS=Mus musculus GN=Atp5c1 PE=1 SV=1	0	12	4	6	4	1	298	32.9	9.01	4	0.258
523	FALSE	High	A0A0A0MQF6	Glyceraldehyde-3-phosphate dehydrogenase OS=Mus musculus GN=Gapdh PE=1 SV=1	0	74	29	129	29	1	359	38.6	8.97	29	0.256
524	FALSE	High	Q61739	Integrin alpha-6 OS=Mus musculus GN=Itga6 PE=1 SV=3	0	14	11	16	11	1	1091	122.1	7.03	11	0.256
525	FALSE	High	Q8K2B3	Succinate dehydrogenase [ubiquinone] flavoprotein subunit, mitochondrial OS=Mus musculus GN=Sdha PE=1 SV=1	0	15	8	8	8	1	664	72.5	7.37	8	0.256
526	FALSE	High	P97300	Neuroplastin OS=Mus musculus GN=Nptn PE=1 SV=3	0	15	5	7	5	1	397	44.3	7.74	5	0.256
527	FALSE	High	P99027	60S acidic ribosomal protein P2 OS=Mus musculus GN=Rplp2 PE=1 SV=3	0	59	3	7	3	1	115	11.6	4.54	3	0.255
528	FALSE	High	Q9QYB8	Beta-adducin OS=Mus musculus GN=Add2 PE=1 SV=4	0	31	17	20	17	1	725	80.6	6.21	17	0.252
529	FALSE	High	Q9CR68	Cytochrome b-c1 complex subunit Rieske, mitochondrial OS=Mus musculus GN=Uqcrfs1 PE=1 SV=1	0	33	5	8	5	1	274	29.3	8.7	5	0.252
530	FALSE	High	P62631	Elongation factor 1-alpha 2 OS=Mus musculus GN=Eef1a2 PE=1 SV=1	0	66	21	56	21	1	463	50.4	9.03	21	0.251
531	FALSE	High	J3QMG3	Voltage-dependent anion-selective channel protein 3 OS=Mus musculus GN=Vdac3 PE=1 SV=1	0	33	7	10	7	1	284	30.8	8.79	7	0.25
532	FALSE	High	P61028	Ras-related protein Rab-8B OS=Mus musculus GN=Rab8b PE=1 SV=1	0	33	7	11	5	1	207	23.6	9.07	7	0.25
533	FALSE	High	H3BJQ7	Peroxiredoxin-5, mitochondrial OS=Mus musculus GN=Prdx5 PE=1 SV=1	0	23	4	4	4	1	213	22.7	7.27	4	0.25
534	FALSE	High	G3UW82	MCG140437, isoform CRA_d OS=Mus musculus GN=Myh2 PE=1 SV=1	0	2	3	3	3	1	1942	223.1	5.77	3	0.249
535	FALSE	High	Q64727	Vinculin OS=Mus musculus GN=Vcl PE=1 SV=4	0	40	32	34	32	1	1066	116.6	6	32	0.248
536	FALSE	High	Q60932	Voltage-dependent anion-selective channel protein 1 OS=Mus musculus GN=Vdac1 PE=1 SV=3	0	70	18	33	18	1	296	32.3	8.43	18	0.247
537	FALSE	High	P60904	DnaJ homolog subfamily C member 5 OS=Mus musculus GN=Dnajc5 PE=1 SV=1	0	13	3	3	3	1	198	22.1	5.07	3	0.246
538	FALSE	High	P0C8K7	Small integral membrane protein 1 OS=Mus musculus GN=Smim1 PE=1 SV=1	0	23	2	6	2	1	78	8.8	8.66	2	0.245
539	FALSE	High	Q9D1G1	Ras-related protein Rab-1B OS=Mus musculus GN=Rab1b PE=1 SV=1	0	19	3	5	3	1	201	22.2	5.73	3	0.245
540	FALSE	High	O54962	Barrier-to-autointegration factor OS=Mus musculus GN=Banf1 PE=1 SV=1	0	45	4	10	4	1	89	10.1	6.09	4	0.243
541	FALSE	High	Q99KR7	Peptidyl-prolyl cis-trans isomerase F, mitochondrial OS=Mus musculus GN=Ppif PE=1 SV=1	0	33	7	9	7	1	206	21.7	9.16	7	0.243
542	FALSE	High	G3X8R0	Receptor expression-enhancing protein OS=Mus musculus GN=Reep5 PE=1 SV=1	0	19	4	5	4	1	189	21.4	8.12	4	0.242
543	FALSE	High	P54071	Isocitrate dehydrogenase [NADP], mitochondrial OS=Mus musculus GN=Idh2 PE=1 SV=3	0	31	12	16	12	1	452	50.9	8.69	12	0.239
544	FALSE	High	A0A075B5T4	Protein Ighv1-4 (Fragment) OS=Mus musculus GN=Ighv1-4 PE=4 SV=1	0	26	2	3	2	1	117	13.1	9.23	2	0.238
545	FALSE	High	O70439	Syntaxin-7 OS=Mus musculus GN=Stx7 PE=1 SV=3	0	21	4	5	4	1	261	29.8	5.78	4	0.238
546	FALSE	High	P47857	ATP-dependent 6-phosphofructokinase, muscle type OS=Mus musculus GN=Pfkm PE=1 SV=3	0	29	18	29	18	1	780	85.2	8	18	0.237
547	FALSE	High	P46638	Ras-related protein Rab-11B OS=Mus musculus GN=Rab11b PE=1 SV=3	0	57	12	19	12	1	218	24.5	5.94	12	0.237
548	FALSE	High	A0A0B4J1H7	Protein Igkv1-135 (Fragment) OS=Mus musculus GN=Igkv1-135 PE=4 SV=1	0	46	6	10	6	1	120	13.3	7.12	6	0.236
549	FALSE	High	Q9D6J6	NADH dehydrogenase [ubiquinone] flavoprotein 2, mitochondrial OS=Mus musculus GN=Ndufv2 PE=1 SV=2	0	15	2	2	2	1	248	27.3	7.4	2	0.235
550	FALSE	High	Q60857	Sodium-dependent serotonin transporter OS=Mus musculus GN=Slc6a4 PE=1 SV=4	0	4	2	5	2	1	630	70	6.18	2	0.234
551	FALSE	High	P50446	Keratin, type II cytoskeletal 6A OS=Mus musculus GN=Krt6a PE=1 SV=3	0	12	7	10	7	1	553	59.3	7.94	7	0.232
552	FALSE	High	Q9CQZ5	NADH dehydrogenase [ubiquinone] 1 alpha subcomplex subunit 6 OS=Mus musculus GN=Ndufa6 PE=1 SV=1	0	18	2	3	2	1	131	15.3	10.11	2	0.232
553	FALSE	High	P26039	Talin-1 OS=Mus musculus GN=Tln1 PE=1 SV=2	0	53	92	153	92	1	2541	269.7	6.18	92	0.231
554	FALSE	High	P68510	14-3-3 protein eta OS=Mus musculus GN=Ywhah PE=1 SV=2	0	39	9	14	9	1	246	28.2	4.89	9	0.231
555	FALSE	High	Q60930	Voltage-dependent anion-selective channel protein 2 OS=Mus musculus GN=Vdac2 PE=1 SV=2	0	60	12	17	12	1	295	31.7	7.49	12	0.23
556	FALSE	High	Q8BWT1	3-ketoacyl-CoA thiolase, mitochondrial OS=Mus musculus GN=Acaa2 PE=1 SV=3	0	44	11	12	11	1	397	41.8	8.09	11	0.229
557	FALSE	High	P54116	Erythrocyte band 7 integral membrane protein OS=Mus musculus GN=Stom PE=1 SV=3	0	49	10	27	10	1	284	31.4	6.93	10	0.228
558	FALSE	High	Q99KI0	Aconitate hydratase, mitochondrial OS=Mus musculus GN=Aco2 PE=1 SV=1	0	37	19	29	19	1	780	85.4	7.93	19	0.224
559	FALSE	High	Q8K4F0	CD226 antigen OS=Mus musculus GN=Cd226 PE=2 SV=1	0	9	2	2	2	1	333	38	9.03	2	0.224
560	FALSE	High	P35441	Thrombospondin-1 OS=Mus musculus GN=Thbs1 PE=1 SV=1	0	53	54	113	54	1	1170	129.6	4.96	54	0.223
561	FALSE	High	P62852	40S ribosomal protein S25 OS=Mus musculus GN=Rps25 PE=1 SV=1	0	15	2	2	2	1	125	13.7	10.11	2	0.223
562	FALSE	High	B2RPV6	Multimerin-1 OS=Mus musculus GN=Mmrn1 PE=1 SV=2	0	23	24	32	24	1	1210	136	7.71	24	0.222
563	FALSE	High	P63260	Actin, cytoplasmic 2 OS=Mus musculus GN=Actg1 PE=1 SV=1	0	5	1	3	1	1	375	41.8	5.48	1	0.222
564	FALSE	High	P70290	55 kDa erythrocyte membrane protein OS=Mus musculus GN=Mpp1 PE=1 SV=1	0	60	22	35	22	1	466	52.2	7.2	22	0.219
565	FALSE	High	A2AEX8	Four and a half LIM domains 1, isoform CRA_b OS=Mus musculus GN=Fhl1 PE=1 SV=1	0	72	22	45	22	1	296	33.5	8.46	22	0.218
566	FALSE	High	Q9QWL7	Keratin, type I cytoskeletal 17 OS=Mus musculus GN=Krt17 PE=1 SV=3	0	7	2	2	2	1	433	48.1	5.06	2	0.216
567	FALSE	High	P15702	Leukosialin OS=Mus musculus GN=Spn PE=1 SV=1	0	4	1	1	1	1	395	40	4.96	1	0.216
568	FALSE	High	P20152	Vimentin OS=Mus musculus GN=Vim PE=1 SV=3	0	28	11	13	11	1	466	53.7	5.12	11	0.213
569	FALSE	High	F8WGR0	Alpha-adducin OS=Mus musculus GN=Add1 PE=1 SV=1	0	32	16	19	16	1	663	73.2	6.58	16	0.211
570	FALSE	High	P56391	Cytochrome c oxidase subunit 6B1 OS=Mus musculus GN=Cox6b1 PE=1 SV=2	0	59	5	6	5	1	86	10.1	8.72	5	0.211
571	FALSE	High	Q61475	Complement decay-accelerating factor, GPI-anchored OS=Mus musculus GN=Cd55 PE=1 SV=2	0	18	3	3	3	1	390	42.6	8.4	3	0.21
572	FALSE	High	P09671	Superoxide dismutase [Mn], mitochondrial OS=Mus musculus GN=Sod2 PE=1 SV=3	0	7	1	1	1	1	222	24.6	8.62	1	0.209
573	FALSE	High	S4R1S4	Receptor-type tyrosine-protein phosphatase C OS=Mus musculus GN=Ptprc PE=1 SV=1	0.002	1	1	2	1	1	1293	144.7	5.94	1	0.205
574	FALSE	High	P51863	V-type proton ATPase subunit d 1 OS=Mus musculus GN=Atp6v0d1 PE=1 SV=2	0	13	3	3	3	1	351	40.3	5	3	0.203
575	FALSE	High	P49222	Erythrocyte membrane protein band 4.2 OS=Mus musculus GN=Epb42 PE=1 SV=3	0	46	25	49	25	1	691	76.7	7.31	25	0.197
576	FALSE	High	P04919	Band 3 anion transport protein OS=Mus musculus GN=Slc4a1 PE=1 SV=1	0	32	26	75	26	1	929	103.1	5.45	26	0.196
577	FALSE	High	S4R270	Bridging integrator 2 OS=Mus musculus GN=Bin2 PE=1 SV=1	0	29	10	12	10	1	505	54.7	4.81	10	0.196
578	FALSE	High	P04202	Transforming growth factor beta-1 OS=Mus musculus GN=Tgfb1 PE=1 SV=1	0	7	3	4	3	1	390	44.3	8.62	3	0.192
579	FALSE	High	Q9QUM4	Signaling lymphocytic activation molecule OS=Mus musculus GN=Slamf1 PE=1 SV=1	0	6	2	2	2	1	343	38.1	7.02	2	0.191
580	FALSE	High	P60710	Actin, cytoplasmic 1 OS=Mus musculus GN=Actb PE=1 SV=1	0	72	25	92	25	1	375	41.7	5.48	25	0.19
581	FALSE	High	P05202	Aspartate aminotransferase, mitochondrial OS=Mus musculus GN=Got2 PE=1 SV=1	0	27	10	14	10	1	430	47.4	9	10	0.19
582	FALSE	High	Q8BH61	Coagulation factor XIII A chain OS=Mus musculus GN=F13a1 PE=1 SV=3	0	44	28	54	28	1	732	83.2	5.92	28	0.188
583	FALSE	High	A0A140T8P3	Protein Igkv15-103 (Fragment) OS=Mus musculus GN=Igkv15-103 PE=4 SV=2	0	10	1	2	1	1	115	12.5	7.8	1	0.188
584	FALSE	High	Q61414	Keratin, type I cytoskeletal 15 OS=Mus musculus GN=Krt15 PE=1 SV=2	0	5	2	4	2	1	452	49.1	4.86	2	0.187
585	FALSE	High	P08249	Malate dehydrogenase, mitochondrial OS=Mus musculus GN=Mdh2 PE=1 SV=3	0	63	17	32	17	1	338	35.6	8.68	17	0.186
586	FALSE	High	Q9QUT0	Ammonium transporter Rh type A OS=Mus musculus GN=Rhag PE=1 SV=1	0	8	3	5	3	1	438	47.8	6.47	3	0.186
587	FALSE	High	P62737	Actin, aortic smooth muscle OS=Mus musculus GN=Acta2 PE=1 SV=1	0	12	3	10	3	1	377	42	5.39	3	0.183
588	FALSE	High	Q9JL99	C-type lectin domain family 1 member B OS=Mus musculus GN=Clec1b PE=1 SV=1	0	17	4	5	4	1	229	26.2	8.72	4	0.182
589	FALSE	High	P35279	Ras-related protein Rab-6A OS=Mus musculus GN=Rab6a PE=1 SV=4	0	16	3	3	2	1	208	23.6	5.54	3	0.178
590	FALSE	High	G3X8X3	Large neutral amino acids transporter small subunit 3 OS=Mus musculus GN=Slc43a1 PE=1 SV=1	0	7	3	6	3	1	607	67.2	8.76	3	0.177
591	FALSE	High	P49813	Tropomodulin-1 OS=Mus musculus GN=Tmod1 PE=1 SV=2	0	34	8	10	8	1	359	40.4	5.1	8	0.175
592	FALSE	High	Q9D6R2	Isocitrate dehydrogenase [NAD] subunit alpha, mitochondrial OS=Mus musculus GN=Idh3a PE=1 SV=1	0	13	4	5	4	1	366	39.6	6.73	4	0.174
593	FALSE	High	Q07797	Galectin-3-binding protein OS=Mus musculus GN=Lgals3bp PE=1 SV=1	0	23	8	11	8	1	577	64.5	5.14	8	0.17
594	FALSE	High	Q6ZWX6	Eukaryotic translation initiation factor 2 subunit 1 OS=Mus musculus GN=Eif2s1 PE=1 SV=3	0	13	4	6	4	1	315	36.1	5.08	4	0.17
595	FALSE	High	Q8VHL0	Urea transporter 1 OS=Mus musculus GN=Slc14a1 PE=1 SV=2	0	11	5	6	5	1	384	42.1	7.9	5	0.17
596	FALSE	High	A2A838	Protein 4.1 (Fragment) OS=Mus musculus GN=Epb41 PE=1 SV=1	0	45	30	56	30	1	667	75.1	6.27	30	0.169
597	FALSE	High	P13412	Troponin I, fast skeletal muscle OS=Mus musculus GN=Tnni2 PE=2 SV=2	0	40	7	12	7	1	182	21.3	8.5	7	0.168
598	FALSE	High	Q7TPR4	Alpha-actinin-1 OS=Mus musculus GN=Actn1 PE=1 SV=1	0	26	17	21	17	1	892	103	5.38	17	0.167
599	FALSE	High	O54890	Integrin beta-3 OS=Mus musculus GN=Itgb3 PE=1 SV=2	0	56	34	57	34	1	787	86.7	5.24	34	0.162
600	FALSE	High	F6VSK8	Integrin alpha-6 (Fragment) OS=Mus musculus GN=Itga6 PE=1 SV=1	0	3	2	3	2	1	667	75	8.62	2	0.162
601	FALSE	High	A0A1B0GRA5	Stromal interaction molecule 1 OS=Mus musculus GN=Stim1 PE=1 SV=1	0	2	2	2	2	1	793	88.9	6.55	2	0.162
602	FALSE	High	A4QPC5	Chymase OS=Mus musculus GN=Cma1 PE=1 SV=1	0	6	1	2	1	1	260	29	9.63	1	0.159
603	FALSE	High	D3Z2H9	Protein Tpm3-rs7 OS=Mus musculus GN=Tpm3-rs7 PE=3 SV=1	0.001	12	4	5	4	1	248	29	4.81	4	0.159
604	FALSE	High	A2AQ07	Tubulin beta-1 chain OS=Mus musculus GN=Tubb1 PE=1 SV=1	0	44	13	17	13	1	451	50.4	5.07	13	0.158
605	FALSE	High	P08032	Spectrin alpha chain, erythrocytic 1 OS=Mus musculus GN=Spta1 PE=1 SV=3	0	60	128	237	128	1	2415	279.7	5.03	128	0.156
606	FALSE	High	Q64518	Sarcoplasmic/endoplasmic reticulum calcium ATPase 3 OS=Mus musculus GN=Atp2a3 PE=1 SV=3	0	18	16	20	15	1	1038	113.6	5.85	16	0.155
607	FALSE	High	O09165	Calsequestrin-1 OS=Mus musculus GN=Casq1 PE=1 SV=3	0	18	6	8	6	1	405	46.3	4.12	6	0.155
608	FALSE	High	G8JL84	Ankyrin-1 OS=Mus musculus GN=Ank1 PE=1 SV=1	0	60	84	147	84	1	1863	204.1	6.38	84	0.152
609	FALSE	High	P32848	Parvalbumin alpha OS=Mus musculus GN=Pvalb PE=1 SV=3	0	70	7	11	7	1	110	11.9	5.19	7	0.149
610	FALSE	High	P20108	Thioredoxin-dependent peroxide reductase, mitochondrial OS=Mus musculus GN=Prdx3 PE=1 SV=1	0	9	1	1	1	1	257	28.1	7.58	1	0.149
611	FALSE	High	O08539	Myc box-dependent-interacting protein 1 OS=Mus musculus GN=Bin1 PE=1 SV=1	0	21	8	12	8	1	588	64.4	5.03	8	0.148
612	FALSE	High	Q3UGX2	Spectrin beta 1 OS=Mus musculus GN=Sptb PE=1 SV=1	0	59	126	224	126	1	2329	267.9	5.49	126	0.147
613	FALSE	High	Q9QUM0	Integrin alpha-IIb OS=Mus musculus GN=Itga2b PE=1 SV=2	0	37	25	40	25	1	1033	112.6	5.76	25	0.146
614	FALSE	High	Q9WV69	Dematin OS=Mus musculus GN=Dmtn PE=1 SV=1	0	23	8	9	8	1	405	45.4	8.41	8	0.144
615	FALSE	High	Q8R429	Sarcoplasmic/endoplasmic reticulum calcium ATPase 1 OS=Mus musculus GN=Atp2a1 PE=1 SV=1	0	47	42	119	40	1	994	109.4	5.22	42	0.137
616	FALSE	High	P43274	Histone H1.4 OS=Mus musculus GN=Hist1h1e PE=1 SV=2	0	13	2	2	2	1	219	22	11.11	2	0.134
617	FALSE	High	P47738	Aldehyde dehydrogenase, mitochondrial OS=Mus musculus GN=Aldh2 PE=1 SV=1	0	46	17	25	17	1	519	56.5	7.62	17	0.127
618	FALSE	High	A0A0A0MQA5	Tubulin alpha chain (Fragment) OS=Mus musculus GN=Tuba4a PE=1 SV=1	0	9	3	7	3	1	477	52.9	5.19	3	0.127
619	FALSE	High	Z4YKE7	Troponin T, fast skeletal muscle OS=Mus musculus GN=Tnnt3 PE=1 SV=1	0	24	7	14	7	1	262	31	5.41	7	0.122
620	FALSE	High	Q3THE2	Myosin regulatory light chain 12B OS=Mus musculus GN=Myl12b PE=1 SV=2	0	62	9	16	9	1	172	19.8	4.84	9	0.12
621	FALSE	High	A0A0R4J0A2	Blood group Rh(D) polypeptide OS=Mus musculus GN=Rhd PE=1 SV=1	0	9	3	4	3	1	418	45.9	9.26	3	0.116
622	FALSE	High	O88186	Platelet glycoprotein IX OS=Mus musculus GN=Gp9 PE=1 SV=1	0	20	2	4	2	1	177	19.7	5.96	2	0.107
623	FALSE	High	Q99P58	Ras-related protein Rab-27B OS=Mus musculus GN=Rab27b PE=1 SV=3	0	26	5	6	5	1	218	24.5	5.54	5	0.105
624	FALSE	High	Q60605	Myosin light polypeptide 6 OS=Mus musculus GN=Myl6 PE=1 SV=3	0	66	9	20	8	1	151	16.9	4.65	9	0.102
625	FALSE	High	O35930	Platelet glycoprotein Ib alpha chain OS=Mus musculus GN=Gp1ba PE=1 SV=2	0	19	9	10	9	1	734	80	5.87	9	0.099
626	FALSE	High	E9Q7Q3	Tropomyosin alpha-3 chain OS=Mus musculus GN=Tpm3 PE=1 SV=1	0	58	20	26	20	1	248	28.7	4.72	20	0.097
627	FALSE	High	B2RR03	Glycoprotein Ib, beta polypeptide OS=Mus musculus GN=Gp1bb PE=1 SV=1	0	22	4	5	4	1	214	22.5	10.02	4	0.097
628	FALSE	High	P32037	Solute carrier family 2, facilitated glucose transporter member 3 OS=Mus musculus GN=Slc2a3 PE=1 SV=1	0	11	5	7	5	1	493	53.4	4.98	5	0.093
629	FALSE	High	P02301	Histone H3.3C OS=Mus musculus GN=H3f3c PE=3 SV=3	0	18	4	7	4	1	136	15.3	11.14	4	0.087
630	FALSE	High	P62806	Histone H4 OS=Mus musculus GN=Hist1h4a PE=1 SV=2	0	40	4	10	4	1	103	11.4	11.36	4	0.085
631	FALSE	High	Q922Q8	Leucine-rich repeat-containing protein 59 OS=Mus musculus GN=Lrrc59 PE=1 SV=1	0.001	7	2	2	2	1	307	34.9	9.52	2	0.083
632	FALSE	High	Q8VDD5	Myosin-9 OS=Mus musculus GN=Myh9 PE=1 SV=4	0	63	123	222	122	1	1960	226.2	5.66	123	0.074
633	FALSE	High	P22752	Histone H2A type 1 OS=Mus musculus GN=Hist1h2ab PE=1 SV=3	0	32	5	8	5	1	130	14.1	11.05	5	0.072
634	FALSE	High	Q8K558	Trem-like transcript 1 protein OS=Mus musculus GN=Treml1 PE=1 SV=2	0	39	7	9	7	1	317	33.5	5.25	7	0.071
635	FALSE	High	Q6IRU2	Tropomyosin alpha-4 chain OS=Mus musculus GN=Tpm4 PE=1 SV=3	0	41	11	12	11	1	248	28.5	4.68	11	0.071
636	FALSE	High	Q8BTM8	Filamin-A OS=Mus musculus GN=Flna PE=1 SV=5	0	57	110	154	110	1	2647	281	6.04	110	0.065
637	FALSE	High	P10854	Histone H2B type 1-M OS=Mus musculus GN=Hist1h2bm PE=1 SV=2	0	42	6	14	6	1	126	13.9	10.32	6	0.065
638	FALSE	High	E9QPU1	von Willebrand factor OS=Mus musculus GN=Vwf PE=1 SV=2	0	40	81	111	81	1	2813	309	5.5	81	0.061
639	FALSE	High	Q99K41	EMILIN-1 OS=Mus musculus GN=Emilin1 PE=1 SV=1	0	14	9	11	9	1	1017	107.5	5.3	9	0.01
640	FALSE	High	Q6ZPJ3	(E3-independent) E2 ubiquitin-conjugating enzyme UBE2O OS=Mus musculus GN=Ube2o PE=1 SV=3	0	9	8	10	8	1	1288	140.7	5.06	8	0.01
641	FALSE	High	P70670	Nascent polypeptide-associated complex subunit alpha, muscle-specific form OS=Mus musculus GN=Naca PE=1 SV=2	0	5	8	10	8	1	2187	220.4	9.35	8	0.01
642	FALSE	High	Q60790	Ras GTPase-activating protein 3 OS=Mus musculus GN=Rasa3 PE=1 SV=2	0	11	6	7	6	1	834	95.9	7.34	6	0.01
643	FALSE	High	Q8CG19	Latent-transforming growth factor beta-binding protein 1 OS=Mus musculus GN=Ltbp1 PE=1 SV=2	0	5	6	6	6	1	1712	186.6	6.02	6	0.01
644	FALSE	High	Q61598	Rab GDP dissociation inhibitor beta OS=Mus musculus GN=Gdi2 PE=1 SV=1	0	15	5	6	5	1	445	50.5	6.25	5	0.01
645	FALSE	High	Q3U9N9	Monocarboxylate transporter 10 OS=Mus musculus GN=Slc16a10 PE=1 SV=1	0	14	3	4	3	1	512	55.3	8.06	3	0.01
646	FALSE	High	Q5XKE0	Myosin-binding protein C, fast-type OS=Mus musculus GN=Mybpc2 PE=1 SV=1	0	7	4	5	4	1	1136	127.3	6.35	4	0.01
647	FALSE	High	P00687	Alpha-amylase 1 OS=Mus musculus GN=Amy1 PE=1 SV=2	0	16	6	10	6	1	511	57.6	6.96	6	0.01
648	FALSE	High	Q9Z2I9	Succinate--CoA ligase [ADP-forming] subunit beta, mitochondrial OS=Mus musculus GN=Sucla2 PE=1 SV=2	0	16	4	4	4	1	463	50.1	7.01	4	0.01
649	FALSE	High	Q9D0K2	Succinyl-CoA:3-ketoacid coenzyme A transferase 1, mitochondrial OS=Mus musculus GN=Oxct1 PE=1 SV=1	0	12	3	4	3	1	520	56	8.53	3	0.01
650	FALSE	High	P39655	Arachidonate 12-lipoxygenase, 12S-type OS=Mus musculus GN=Alox12 PE=1 SV=4	0	10	5	5	5	1	663	75.3	6.19	5	0.01
651	FALSE	High	Q62469	Integrin alpha-2 OS=Mus musculus GN=Itga2 PE=1 SV=2	0	8	5	7	5	1	1178	128.9	5.21	5	0.01
652	FALSE	High	O88792	Junctional adhesion molecule A OS=Mus musculus GN=F11r PE=1 SV=2	0	21	4	6	4	1	300	32.4	6.77	4	0.01
653	FALSE	High	D3YU50	Protein Mybpc1 OS=Mus musculus GN=Mybpc1 PE=1 SV=1	0	5	4	4	4	1	1127	126.5	5.88	4	0.01
654	FALSE	High	P26443	Glutamate dehydrogenase 1, mitochondrial OS=Mus musculus GN=Glud1 PE=1 SV=1	0	13	5	6	5	1	558	61.3	8	5	0.01
655	FALSE	High	Q6P5F9	Exportin-1 OS=Mus musculus GN=Xpo1 PE=1 SV=1	0	7	4	6	4	1	1071	123	6.07	4	0.01
656	FALSE	High	P47955	60S acidic ribosomal protein P1 OS=Mus musculus GN=Rplp1 PE=1 SV=1	0	52	2	4	2	1	114	11.5	4.32	2	0.01
657	FALSE	High	Q9DC29	ATP-binding cassette sub-family B member 6, mitochondrial OS=Mus musculus GN=Abcb6 PE=1 SV=1	0	7	2	2	2	1	842	93.7	8.05	2	0.01
658	FALSE	High	A0A0R4J0B6	ATP-binding cassette sub-family G member 2 OS=Mus musculus GN=Abcg2 PE=1 SV=1	0	5	3	3	3	1	657	73	8.54	3	0.01
659	FALSE	High	P43277	Histone H1.3 OS=Mus musculus GN=Hist1h1d PE=1 SV=2	0	22	4	5	4	1	221	22.1	11.03	4	0.01
660	FALSE	High	Q61768	Kinesin-1 heavy chain OS=Mus musculus GN=Kif5b PE=1 SV=3	0	4	3	3	3	1	963	109.5	6.44	3	0.01
661	FALSE	High	O88492	Perilipin-4 OS=Mus musculus GN=Plin4 PE=1 SV=2	0	15	3	3	3	1	1403	139.3	8.59	3	0.01
662	FALSE	High	Q9QZU3	Platelet glycoprotein V (Fragment) OS=Mus musculus GN=Gp5 PE=1 SV=1	0	10	5	7	5	1	567	63.3	8.84	5	0.01
663	FALSE	High	P97807	Fumarate hydratase, mitochondrial OS=Mus musculus GN=Fh PE=1 SV=3	0	12	4	4	4	1	507	54.3	9.04	4	0.01
664	FALSE	High	E9QPX3	NADH dehydrogenase [ubiquinone] iron-sulfur protein 4, mitochondrial OS=Mus musculus GN=Ndufs4 PE=1 SV=1	0	15	2	4	2	1	175	19.8	9.99	2	0.01
665	FALSE	High	J3QN31	Adenylosuccinate synthetase isozyme 1 OS=Mus musculus GN=Adssl1 PE=1 SV=1	0	7	3	4	3	1	480	52.7	8.19	3	0.01
666	FALSE	High	Q9CQJ8	NADH dehydrogenase [ubiquinone] 1 beta subcomplex subunit 9 OS=Mus musculus GN=Ndufb9 PE=1 SV=3	0	16	1	3	1	1	179	22	7.8	1	0.01
667	FALSE	High	Q8VI78	Phospholipase A1 member A OS=Mus musculus GN=Pla1a PE=2 SV=3	0	9	2	4	2	1	456	50	7.4	2	0.01
668	FALSE	High	E9PUW7	Exportin-7 OS=Mus musculus GN=Xpo7 PE=1 SV=1	0	3	3	4	3	1	1088	123.8	6.38	3	0.01
669	FALSE	High	P61164	Alpha-centractin OS=Mus musculus GN=Actr1a PE=1 SV=1	0	7	2	4	2	1	376	42.6	6.64	2	0.01
670	FALSE	High	P70460	Vasodilator-stimulated phosphoprotein OS=Mus musculus GN=Vasp PE=1 SV=4	0	7	1	2	1	1	375	39.6	8.53	1	0.01
671	FALSE	High	Q9ES46	Beta-parvin OS=Mus musculus GN=Parvb PE=1 SV=1	0	12	3	4	3	1	365	41.6	6.33	3	0.01
672	FALSE	High	Q9ER72	Cysteine--tRNA ligase, cytoplasmic OS=Mus musculus GN=Cars PE=1 SV=2	0	7	5	5	5	1	831	94.8	6.76	5	0.01
673	FALSE	High	Q8CJG0	Protein argonaute-2 OS=Mus musculus GN=Ago2 PE=1 SV=3	0	4	1	2	1	1	860	97.2	9.19	1	0.01
674	FALSE	High	Q61425	Hydroxyacyl-coenzyme A dehydrogenase, mitochondrial OS=Mus musculus GN=Hadh PE=1 SV=2	0	21	4	5	4	1	314	34.4	8.65	4	0.01
675	FALSE	High	P13609	Serglycin OS=Mus musculus GN=Srgn PE=1 SV=1	0	18	1	2	1	1	152	16.7	4.41	1	0.01
676	FALSE	High	P34884	Macrophage migration inhibitory factor OS=Mus musculus GN=Mif PE=1 SV=2	0	18	1	1	1	1	115	12.5	7.34	1	0.01
677	FALSE	High	A0A0R4J1E2	Elongation factor 1-delta OS=Mus musculus GN=Eef1d PE=1 SV=1	0	4	2	2	2	1	660	72.9	6.51	2	0.01
678	FALSE	High	A0A075B5N3	Protein Igkv8-28 OS=Mus musculus GN=Igkv8-28 PE=1 SV=7	0	27	2	2	2	1	101	10.9	5.94	2	0.01
679	FALSE	High	P16330	2',3'-cyclic-nucleotide 3'-phosphodiesterase OS=Mus musculus GN=Cnp PE=1 SV=3	0	9	3	3	3	1	420	47.1	8.97	3	0.01
680	FALSE	High	P18532	Ig heavy chain V region 1B43 OS=Mus musculus PE=1 SV=1	0	19	1	2	1	1	116	13.2	8.29	1	0.01
681	FALSE	High	Q91YH6	ATPase, H+ transporting, lysosomal V1 subunit B1 OS=Mus musculus GN=Atp6v1b1 PE=1 SV=1	0	4	1	1	1	1	513	56.8	5.34	1	0.01
682	FALSE	High	A0A0R4J083	Long-chain-specific acyl-CoA dehydrogenase, mitochondrial OS=Mus musculus GN=Acadl PE=1 SV=1	0	8	3	3	3	1	430	47.9	8.15	3	0.01
683	FALSE	High	Q9D172	ES1 protein homolog, mitochondrial OS=Mus musculus GN=D10Jhu81e PE=1 SV=1	0	19	3	3	3	1	266	28.1	8.78	3	0.01
684	FALSE	High	A2AFQ2	3-hydroxyacyl-CoA dehydrogenase type-2 OS=Mus musculus GN=Hsd17b10 PE=1 SV=1	0	16	2	2	2	1	271	28.4	8.76	2	0.01
685	FALSE	High	A2AIM4	Tropomyosin beta chain OS=Mus musculus GN=Tpm2 PE=1 SV=1	0	4	1	1	1	1	284	33	4.69	1	0.01
686	FALSE	High	Q08093	Calponin-2 OS=Mus musculus GN=Cnn2 PE=1 SV=1	0	8	2	2	2	1	305	33.1	7.62	2	0.01
687	FALSE	High	P62702	40S ribosomal protein S4, X isoform OS=Mus musculus GN=Rps4x PE=1 SV=2	0	15	3	4	3	1	263	29.6	10.15	3	0.01
688	FALSE	High	Q80W04	Transmembrane and coiled-coil domains protein 2 OS=Mus musculus GN=Tmcc2 PE=1 SV=1	0	6	2	2	2	1	706	77	6.84	2	0.01
689	FALSE	High	Q9QUM9	Proteasome subunit alpha type-6 OS=Mus musculus GN=Psma6 PE=1 SV=1	0	13	3	5	3	1	246	27.4	6.76	3	0.01
690	FALSE	High	Q924X2	Carnitine O-palmitoyltransferase 1, muscle isoform OS=Mus musculus GN=Cpt1b PE=1 SV=1	0	3	3	3	3	1	772	88.2	8.38	3	0.01
691	FALSE	High	P27661	Histone H2AX OS=Mus musculus GN=H2afx PE=1 SV=2	0	16	1	2	1	1	143	15.1	10.74	1	0.01
692	FALSE	High	Q9JHJ0	Tropomodulin-3 OS=Mus musculus GN=Tmod3 PE=1 SV=1	0	8	2	2	2	1	352	39.5	5.14	2	0.01
693	FALSE	High	O08538	Angiopoietin-1 OS=Mus musculus GN=Angpt1 PE=1 SV=2	0	5	2	2	2	1	498	57.5	6.76	2	0.01
694	FALSE	High	Q5SX39	Myosin-4 OS=Mus musculus GN=Myh4 PE=2 SV=1	0	1	2	2	2	1	1939	222.7	5.74	2	0.01
695	FALSE	High	P01899	H-2 class I histocompatibility antigen, D-B alpha chain OS=Mus musculus GN=H2-D1 PE=1 SV=2	0	8	2	3	2	1	362	40.8	6.73	2	0.01
696	FALSE	High	Q60597	2-oxoglutarate dehydrogenase, mitochondrial OS=Mus musculus GN=Ogdh PE=1 SV=3	0	4	3	3	3	1	1023	116.4	6.83	3	0.01
697	FALSE	High	Q9CQ22	Ragulator complex protein LAMTOR1 OS=Mus musculus GN=Lamtor1 PE=1 SV=1	0	8	1	1	1	1	161	17.7	5.15	1	0.01
698	FALSE	High	Q60770	Syntaxin-binding protein 3 OS=Mus musculus GN=Stxbp3 PE=1 SV=1	0	3	1	1	1	1	592	67.9	8.02	1	0.01
699	FALSE	High	P36423	Thromboxane-A synthase OS=Mus musculus GN=Tbxas1 PE=1 SV=2	0	5	2	2	2	1	533	60.4	7.15	2	0.01
700	FALSE	High	A0A0N4SVS6	Cellular nucleic acid-binding protein OS=Mus musculus GN=Cnbp PE=1 SV=1	0	8	1	3	1	1	171	18.8	7.71	1	0.01
701	FALSE	High	Q01102	P-selectin OS=Mus musculus GN=Selp PE=1 SV=1	0	4	2	2	2	1	768	83	5.99	2	0.01
702	FALSE	High	Q9R111	Guanine deaminase OS=Mus musculus GN=Gda PE=1 SV=1	0	5	1	1	1	1	454	51	5.53	1	0.01
703	FALSE	High	Q6ZWQ9	MCG5400 OS=Mus musculus GN=Myl12a PE=1 SV=1	0	12	1	1	1	1	172	19.9	4.81	1	0.01
704	FALSE	High	Q9DB05	Alpha-soluble NSF attachment protein OS=Mus musculus GN=Napa PE=1 SV=1	0	8	2	2	2	1	295	33.2	5.45	2	0.01
705	FALSE	High	A0A0R4J275	NADH dehydrogenase [ubiquinone] 1 alpha subcomplex subunit 12 OS=Mus musculus GN=Ndufa12 PE=1 SV=1	0	26	3	4	3	1	149	17.6	9.5	3	0.01
706	FALSE	High	Q9CQ19	Myosin regulatory light polypeptide 9 OS=Mus musculus GN=Myl9 PE=1 SV=3	0	17	2	3	2	1	172	19.8	4.92	2	0.01
707	FALSE	High	Q8VEE1	LIM and cysteine-rich domains protein 1 OS=Mus musculus GN=Lmcd1 PE=1 SV=1	0	7	2	2	2	1	365	41	7.93	2	0.01
708	FALSE	High	A0A0R4J0R1	Vesicle-associated membrane protein 8 OS=Mus musculus GN=Vamp8 PE=1 SV=1	0	21	2	5	2	1	101	11.4	8.19	2	0.01
709	FALSE	High	Q9CWH6	Proteasome subunit alpha type-7-like OS=Mus musculus GN=Psma8 PE=1 SV=1	0	6	1	1	1	1	250	27.8	8.69	1	0.01
710	FALSE	High	B8JK43	Major facilitator superfamily domain-containing protein 2B OS=Mus musculus GN=Mfsd2b PE=1 SV=1	0	3	1	1	1	1	494	52.8	7.88	1	0.01
711	FALSE	High	P35293	Ras-related protein Rab-18 OS=Mus musculus GN=Rab18 PE=1 SV=2	0	7	1	1	1	1	206	23	5.36	1	0.01
712	FALSE	High	Q9Z0X1	Apoptosis-inducing factor 1, mitochondrial OS=Mus musculus GN=Aifm1 PE=1 SV=1	0	4	2	2	2	1	612	66.7	9.17	2	0.01
713	FALSE	High	P30412	Peptidyl-prolyl cis-trans isomerase C OS=Mus musculus GN=Ppic PE=1 SV=1	0	6	1	2	1	1	212	22.8	7.5	1	0.01
714	FALSE	High	Q6ZQI3	Malectin OS=Mus musculus GN=Mlec PE=1 SV=2	0	9	2	2	2	1	291	32.3	6.05	2	0.01
715	FALSE	High	Q8BVQ9	26S protease regulatory subunit 7 OS=Mus musculus GN=Psmc2 PE=1 SV=1	0	3	1	1	1	1	475	52.8	6.28	1	0.01
716	FALSE	High	Q9R0Q1	Synaptotagmin-like protein 4 OS=Mus musculus GN=Sytl4 PE=1 SV=1	0	4	3	3	3	1	673	76	8.84	3	0.01
717	FALSE	High	Q9QYB5	Gamma-adducin OS=Mus musculus GN=Add3 PE=1 SV=2	0	3	1	1	1	1	706	78.7	5.95	1	0.01
718	FALSE	High	P31324	cAMP-dependent protein kinase type II-beta regulatory subunit OS=Mus musculus GN=Prkar2b PE=1 SV=3	0	3	1	1	1	1	416	46.1	4.98	1	0.01
719	FALSE	High	O35566	CD151 antigen OS=Mus musculus GN=Cd151 PE=1 SV=2	0	13	3	4	3	1	253	28.2	7.47	3	0.01
720	FALSE	High	P0C191	Platelet glycoprotein VI OS=Mus musculus GN=Gp6 PE=1 SV=2	0	4	1	1	1	1	313	34.6	8.57	1	0.01
721	FALSE	High	Q91YH5	Atlastin-3 OS=Mus musculus GN=Atl3 PE=1 SV=1	0	5	2	2	2	1	541	60.5	6.1	2	0.01
722	FALSE	High	P0C0S6	Histone H2A.Z OS=Mus musculus GN=H2afz PE=1 SV=2	0	11	1	1	1	1	128	13.5	10.58	1	0.01
723	FALSE	High	Q9DC69	NADH dehydrogenase [ubiquinone] 1 alpha subcomplex subunit 9, mitochondrial OS=Mus musculus GN=Ndufa9 PE=1 SV=2	0	7	1	1	1	1	377	42.5	9.74	1	0.01
724	FALSE	High	O70578	Voltage-dependent calcium channel gamma-1 subunit OS=Mus musculus GN=Cacng1 PE=2 SV=1	0	5	1	2	1	1	223	25.1	6.67	1	0.01
725	FALSE	High	Q9CZB0	Succinate dehydrogenase cytochrome b560 subunit, mitochondrial OS=Mus musculus GN=Sdhc PE=1 SV=1	0	9	1	3	1	1	169	18.4	9.94	1	0.01
726	FALSE	High	Q9R0X2	ADAM DEC1 OS=Mus musculus GN=Adamdec1 PE=2 SV=1	0	7	3	6	3	1	467	52.9	8.48	3	0.01
727	FALSE	High	O54901	OX-2 membrane glycoprotein OS=Mus musculus GN=Cd200 PE=1 SV=1	0	7	2	2	2	1	278	31.2	8.79	2	0.01
728	FALSE	High	Q91WS0	CDGSH iron-sulfur domain-containing protein 1 OS=Mus musculus GN=Cisd1 PE=1 SV=1	0	26	2	2	2	1	108	12.1	9.06	2	0.01
729	FALSE	High	P43023	Cytochrome c oxidase subunit 6A2, mitochondrial OS=Mus musculus GN=Cox6a2 PE=1 SV=2	0	12	1	1	1	1	97	10.7	9.07	1	0.01
730	FALSE	High	Q9ERS2	NADH dehydrogenase [ubiquinone] 1 alpha subcomplex subunit 13 OS=Mus musculus GN=Ndufa13 PE=1 SV=3	0	15	2	2	2	1	144	16.8	9.48	2	0.01
731	FALSE	High	Q8BFZ3	Beta-actin-like protein 2 OS=Mus musculus GN=Actbl2 PE=1 SV=1	0	5	1	1	1	1	376	42	5.49	1	0.01
732	FALSE	High	Q9QYG0	Protein NDRG2 OS=Mus musculus GN=Ndrg2 PE=1 SV=1	0	3	1	2	1	1	371	40.8	5.4	1	0.01
733	FALSE	High	B7ZW98	Ank1 protein OS=Mus musculus GN=Ank1 PE=1 SV=1	0	2	1	1	1	1	1852	202.8	6.61	1	0.01
734	FALSE	High	Q9Z239	Phospholemman OS=Mus musculus GN=Fxyd1 PE=1 SV=1	0	13	1	1	1	1	92	10.3	8.54	1	0.01
735	FALSE	High	Q8BYH8	Chromodomain-helicase-DNA-binding protein 9 OS=Mus musculus GN=Chd9 PE=1 SV=2	0	1	3	3	3	1	2885	323.7	7.5	3	0.01
736	FALSE	High	P22437	Prostaglandin G/H synthase 1 OS=Mus musculus GN=Ptgs1 PE=1 SV=1	0	2	1	1	1	1	602	69	6.83	1	0.01
737	FALSE	High	Q9CZE3	Ras-related protein Rab-32 OS=Mus musculus GN=Rab32 PE=1 SV=3	0	4	1	1	1	1	223	25.1	6.68	1	0.01
738	FALSE	High	Q8BP47	Asparagine--tRNA ligase, cytoplasmic OS=Mus musculus GN=Nars PE=1 SV=2	0	4	2	2	2	1	559	64.2	5.86	2	0.01
739	FALSE	High	A0A0A6YVW3	Protein Ighv1-23 (Fragment) OS=Mus musculus GN=Ighv1-23 PE=4 SV=1	0	12	1	1	1	1	117	12.9	6.51	1	0.01
740	FALSE	High	Q80XI4	Phosphatidylinositol 5-phosphate 4-kinase type-2 beta OS=Mus musculus GN=Pip4k2b PE=1 SV=1	0	4	2	2	1	1	416	47.3	7.33	2	0.01
741	FALSE	High	Q91YE6	Importin-9 OS=Mus musculus GN=Ipo9 PE=1 SV=3	0	1	1	2	1	1	1041	116	4.81	1	0.01
742	FALSE	High	D3YZZ5	Protein Tmed7 OS=Mus musculus GN=Tmed7 PE=1 SV=1	0.001	8	2	3	2	1	224	25.2	6.89	2	0.01
743	FALSE	High	Q9CR86	Calcium-regulated heat stable protein 1 OS=Mus musculus GN=Carhsp1 PE=1 SV=1	0.001	30	3	3	3	1	148	16.1	8.21	3	0.01
744	FALSE	High	O70435	Proteasome subunit alpha type-3 OS=Mus musculus GN=Psma3 PE=1 SV=3	0.001	4	1	1	1	1	255	28.4	5.44	1	0.01
745	FALSE	High	P61953	Guanine nucleotide-binding protein G(I)/G(S)/G(O) subunit gamma-11 OS=Mus musculus GN=Gng11 PE=1 SV=1	0.001	15	1	1	1	1	73	8.5	5.54	1	0.01
746	FALSE	High	P01748	Ig heavy chain V region 23 OS=Mus musculus PE=4 SV=1	0.001	21	1	1	1	1	117	12.8	8.88	1	0.01
747	FALSE	High	Q9Z1P6	NADH dehydrogenase [ubiquinone] 1 alpha subcomplex subunit 7 OS=Mus musculus GN=Ndufa7 PE=1 SV=3	0.001	15	2	2	2	1	113	12.6	10.17	2	0.01
748	FALSE	High	Q3TVI8	Pre-B-cell leukemia transcription factor-interacting protein 1 OS=Mus musculus GN=Pbxip1 PE=1 SV=2	0.001	2	2	2	2	1	727	81.1	5.36	2	0.01
749	FALSE	High	P56393	Cytochrome c oxidase subunit 7B, mitochondrial OS=Mus musculus GN=Cox7b PE=3 SV=1	0.002	10	1	1	1	1	80	9	10.27	1	0.01
750	FALSE	High	D3Z2F8	Actin-related protein 2/3 complex subunit 3 OS=Mus musculus GN=Arpc3 PE=1 SV=1	0.002	5	1	2	1	1	163	18.9	8.79	1	0.01
751	FALSE	High	O08795	Glucosidase 2 subunit beta OS=Mus musculus GN=Prkcsh PE=1 SV=1	0.003	2	1	2	1	1	521	58.8	4.46	1	0.01
752	FALSE	High	A6PWS5	Gelsolin (Fragment) OS=Mus musculus GN=Gsn PE=1 SV=1	0.004	4	1	1	1	1	251	28	7.02	1	0.01
753	FALSE	High	P62334	26S protease regulatory subunit 10B OS=Mus musculus GN=Psmc6 PE=1 SV=1	0.004	3	1	1	1	1	389	44.1	7.49	1	0.01
754	FALSE	High	P55821	Stathmin-2 OS=Mus musculus GN=Stmn2 PE=1 SV=1	0.005	9	2	3	2	1	179	20.8	8.32	2	0.01
755	FALSE	High
756	FALSE	High
757	FALSE	High
758	FALSE	High
759	FALSE	High
760	FALSE	High
761	FALSE	High
762	FALSE	High
763	FALSE	High
764	FALSE	High
765	FALSE	High
766	FALSE	High
767	FALSE	High
768	FALSE	High
769	FALSE	High
770	FALSE	High
771	FALSE	High
772	FALSE	High
773	FALSE	High
774	FALSE	High
775	FALSE	High
776	FALSE	High
777	FALSE	High
778	FALSE	High
779	FALSE	High
780	FALSE	High
781	FALSE	High
782	FALSE	High
783	FALSE	High
784	FALSE	High
785	FALSE	High
786	FALSE	High
787	FALSE	High
788	FALSE	High
789	FALSE	High
790	FALSE	High
791	FALSE	High
792	FALSE	High
793	FALSE	High
794	FALSE	High
795	FALSE	High
796	FALSE	High
797	FALSE	High
798	FALSE	High
799	FALSE	High
800	FALSE	High
801	FALSE	High
802	FALSE	High
803	FALSE	High
804	FALSE	High
805	FALSE	High
806	FALSE	High
807	FALSE	High
808	FALSE	High
809	FALSE	High
810	FALSE	High
811	FALSE	High
812	FALSE	High
813	FALSE	High
814	FALSE	High
815	FALSE	High
816	FALSE	High
817	FALSE	High
818	FALSE	High
819	FALSE	High
820	FALSE	High
821	FALSE	High
822	FALSE	High
823	FALSE	High
824	FALSE	High
825	FALSE	High
826	FALSE	High
827	FALSE	High
828	FALSE	High
829	FALSE	High
830	FALSE	High
831	FALSE	High
832	FALSE	High
833	FALSE	High
834	FALSE	High
835	FALSE	High
836	FALSE	High
837	FALSE	High
838	FALSE	High
839	FALSE	High
840	FALSE	High
841	FALSE	High
842	FALSE	High
843	FALSE	High
844	FALSE	High
845	FALSE	High
846	FALSE	High
847	FALSE	High
848	FALSE	High
849	FALSE	High
850	FALSE	High
851	FALSE	High
852	FALSE	High
853	FALSE	High
854	FALSE	High
855	FALSE	High
856	FALSE	High
857	FALSE	High
858	FALSE	High
859	FALSE	High
860	FALSE	High
861	FALSE	High
862	FALSE	High
863	FALSE	High
864	FALSE	High
865	FALSE	High
866	FALSE	High
867	FALSE	High
868	FALSE	High
869	FALSE	High
870	FALSE	High
871	FALSE	High
872	FALSE	High
873	FALSE	High
874	FALSE	High
875	FALSE	High
876	FALSE	High
877	FALSE	High
878	FALSE	High
879	FALSE	High
880	FALSE	High
881	FALSE	High
882	FALSE	High
883	FALSE	High
884	FALSE	High
885	FALSE	High
886	FALSE	High
887	FALSE	High
888	FALSE	High
889	FALSE	High
890	FALSE	High
891	FALSE	High
892	FALSE	High
893	FALSE	High
894	FALSE	High
895	FALSE	High
896	FALSE	High

## Sheet: C.o. helleri
	Supplemental Table S5B. List of potential biomarkers from C.o. helleri venom.
No.	Accession	Description	Exp. q-value: Combined	Sum PEP Score	Coverage [%]	# Peptides	# PSMs	# Unique Peptides	# AAs	MW [kDa]	calc. pI	Score Sequest HT: Sequest HT	# Peptides (by Search Engine): Sequest HT	Cellular Component	Molecular Function	Abundance Ratio
#VALUE!	A8DUK4	Beta-globin OS=Mus musculus OX=10090 GN=Hbb-bs PE=1 SV=1	0	103.188	63	7	284	1	147	15.7	7.69	910.77	7		antioxidant activity;catalytic activity;metal ion binding;protein binding;transporter activity	100
#VALUE!	A0A0R4J0I9	Low density lipoprotein receptor-related protein 1 OS=Mus musculus OX=10090 GN=Lrp1 PE=1 SV=1	0	53.072	4	14	16	14	4545	504.4	5.36	25.33	14	cytoplasm;cytosol;endosome;membrane;nucleus	metal ion binding;protein binding;receptor activity;RNA binding	100
#VALUE!	P01644	Ig kappa chain V-V region HP R16.7 OS=Mus musculus OX=10090 PE=1 SV=1	0	45.737	36	2	12	2	108	11.9	7.97	40.32	2			100
#VALUE!	G3UXX3	Sepiapterin reductase OS=Mus musculus OX=10090 GN=Spr PE=1 SV=1	0	44.434	49	8	9	1	219	23.3	6.21	24.49	8			100
#VALUE!	A0A1W2P7F1	Complement component 1, s subcomponent 2 OS=Mus musculus OX=10090 GN=C1s2 PE=1 SV=1	0	36.352	11	6	11	1	694	77.2	4.94	38.59	6	extracellular	catalytic activity;metal ion binding;protein binding	100
#VALUE!	B2RT14	UDP-glucuronosyltransferase OS=Mus musculus OX=10090 GN=Ugt1a5 PE=1 SV=1	0	21.488	9	5	32	1	529	60	8.09	62.98	5	endoplasmic reticulum;membrane	catalytic activity;protein binding	100
#VALUE!	Q01279	Epidermal growth factor receptor OS=Mus musculus OX=10090 GN=Egfr PE=1 SV=1	0	18.547	4	4	8	4	1210	134.8	6.86	17.58	4	cell surface;cytoplasm;endoplasmic reticulum;endosome;Golgi;membrane;nucleus;organelle lumen	catalytic activity;enzyme regulator activity;nucleotide binding;protein binding;receptor activity;signal transducer activity	100
#VALUE!	Q8R0Y6	Cytosolic 10-formyltetrahydrofolate dehydrogenase OS=Mus musculus OX=10090 GN=Aldh1l1 PE=1 SV=1	0	18.523	7	5	5	5	902	98.6	5.91	10.71	5	cytoplasm;cytosol;mitochondrion	catalytic activity;protein binding	100
#VALUE!	P55258	Ras-related protein Rab-8A OS=Mus musculus OX=10090 GN=Rab8a PE=1 SV=2	0	16.773	20	4	6	1	207	23.7	9.07	11.84	4	cytoplasm;cytoskeleton;endosome;Golgi;membrane	catalytic activity;nucleotide binding;protein binding	100
#VALUE!	Q9D1D4	Transmembrane emp24 domain-containing protein 10 OS=Mus musculus OX=10090 GN=Tmed10 PE=1 SV=1	0	15.501	20	3	5	3	219	24.9	6.7	8.6	3	endoplasmic reticulum;Golgi;membrane	protein binding	100
#VALUE!	Q9QXF8	Glycine N-methyltransferase OS=Mus musculus OX=10090 GN=Gnmt PE=1 SV=3	0	11.688	12	2	2	2	293	32.7	7.44	3.98	2	cytoplasm;cytosol	catalytic activity	100
#VALUE!	Q3TNA1	Xylulose kinase OS=Mus musculus OX=10090 GN=Xylb PE=1 SV=1	0	10.154	6	2	2	2	551	59.5	6.9	3.96	2	cytoplasm	catalytic activity;nucleotide binding	100
#VALUE!	Q91YI0	Argininosuccinate lyase OS=Mus musculus OX=10090 GN=Asl PE=1 SV=1	0	9.893	3	1	2	1	464	51.7	6.96	6.03	1	cytoplasm;endoplasmic reticulum;membrane;nucleus	catalytic activity;protein binding	100
#VALUE!	Q9R257	Heme-binding protein 1 OS=Mus musculus OX=10090 GN=Hebp1 PE=1 SV=2	0	9.882	6	1	2	1	190	21.1	5.26	3.36	1	cytoplasm;cytosol;mitochondrion		100
#VALUE!	D3YYS6	Monoglyceride lipase OS=Mus musculus OX=10090 GN=Mgll PE=1 SV=1	0	8.866	8	2	3	2	331	36.6	7.21	7.84	2		catalytic activity	100
#VALUE!	P47738	Aldehyde dehydrogenase, mitochondrial OS=Mus musculus OX=10090 GN=Aldh2 PE=1 SV=1	0	8.42	4	2	4	1	519	56.5	7.62	9.88	2	mitochondrion;organelle lumen	catalytic activity;nucleotide binding;protein binding	100
#VALUE!	Q91X52	L-xylulose reductase OS=Mus musculus OX=10090 GN=Dcxr PE=1 SV=2	0	7.79	16	3	3	3	244	25.7	7.31	1.62	3	membrane;nucleus	catalytic activity;protein binding	100
#VALUE!	A0A0G2JDE1	Immunoglobulin heavy variable V8-12 (Fragment) OS=Mus musculus OX=10090 GN=Ighv8-12 PE=1 SV=1	0	7.766	13	1	1	1	119	13.3	9.17	3.65	1		protein binding	100
#VALUE!	A0A1L1SSA8	Transmembrane protein 205 (Fragment) OS=Mus musculus OX=10090 GN=Tmem205 PE=1 SV=1	0	7.56	11	2	5	2	173	19.6	9.41	9.43	2	membrane		100
#VALUE!	P03953	Complement factor D OS=Mus musculus OX=10090 GN=Cfd PE=1 SV=1	0	6.372	8	1	1	1	259	28	6.67	3.88	1	extracellular	catalytic activity	100
#VALUE!	Q9D7N9	Adipocyte plasma membrane-associated protein OS=Mus musculus OX=10090 GN=Apmap PE=1 SV=1	0	6.257	6	2	2	2	415	46.4	6.32	2.58	2	cell surface;endoplasmic reticulum;membrane	catalytic activity	100
#VALUE!	E0CZA1	T-complex protein 1 subunit epsilon (Fragment) OS=Mus musculus OX=10090 GN=Cct5 PE=1 SV=1	0.001	5.598	9	2	2	1	199	21.5	5.05	2.57	2		nucleotide binding;protein binding	100
#VALUE!	P24721	Asialoglycoprotein receptor 2 OS=Mus musculus OX=10090 GN=Asgr2 PE=1 SV=1	0.001	4.949	5	2	2	2	301	34.9	5.21	1.87	2	membrane		100
#VALUE!	P60060	Protein transport protein Sec61 subunit gamma OS=Mus musculus OX=10090 GN=Sec61g PE=3 SV=1	0.001	4.362	18	1	1	1	68	7.7	9.99	3.25	1	endoplasmic reticulum;membrane	transporter activity	100
#VALUE!	Q9EQ20	Methylmalonate-semialdehyde dehydrogenase [acylating], mitochondrial OS=Mus musculus OX=10090 GN=Aldh6a1 PE=1 SV=1	0.001	4.295	2	1	1	1	535	57.9	8.07	2.39	1	mitochondrion	catalytic activity;RNA binding	100
#VALUE!	Q9JKX3	Transferrin receptor protein 2 OS=Mus musculus OX=10090 GN=Tfr2 PE=1 SV=2	0.001	3.969	2	2	3	2	798	88.3	6.13	2.11	2	cytoplasm;membrane	protein binding;receptor activity	100
#VALUE!	O70165	Ficolin-1 OS=Mus musculus OX=10090 GN=Fcn1 PE=1 SV=1	0.001	3.896	5	1	3	1	334	36.3	6.52	6.41	1	extracellular;membrane	metal ion binding;protein binding;receptor activity;signal transducer activity	100
#VALUE!	P62281	40S ribosomal protein S11 OS=Mus musculus OX=10090 GN=Rps11 PE=1 SV=3	0.001	3.841	11	2	2	2	158	18.4	10.3	2.19	2	cytoplasm;membrane;ribosome	RNA binding;structural molecule activity	100
#VALUE!	E9PVP0	START domain-containing protein 10 OS=Mus musculus OX=10090 GN=Stard10 PE=1 SV=1	0.001	3.785	3	1	1	1	364	40.1	8.95	2.33	1	cytoplasm;cytosol;membrane		100
#VALUE!	Q9D024	Coiled-coil domain-containing protein 47 OS=Mus musculus OX=10090 GN=Ccdc47 PE=1 SV=2	0.001	3.455	2	1	1	1	483	55.8	4.84	1.93	1	endoplasmic reticulum;membrane	metal ion binding;RNA binding	100
#VALUE!	O54734	Dolichyl-diphosphooligosaccharide--protein glycosyltransferase 48 kDa subunit OS=Mus musculus OX=10090 GN=Ddost PE=1 SV=2	0.001	3.246	5	2	3	2	441	49	5.83	2.21	2	endoplasmic reticulum;membrane	catalytic activity	100
#VALUE!	O88962	7-alpha-hydroxycholest-4-en-3-one 12-alpha-hydroxylase OS=Mus musculus OX=10090 GN=Cyp8b1 PE=1 SV=1	0.001	3.172	2	1	1	1	500	57.7	8.84	2.35	1	endoplasmic reticulum;membrane	catalytic activity;metal ion binding	100
#VALUE!	A0A1B0GSF0	60S ribosomal protein L13a OS=Mus musculus OX=10090 GN=Rpl13a PE=4 SV=1	0.001	3.153	8	1	1	1	131	15.5	10.48	2.17	1	ribosome	structural molecule activity	100
#VALUE!	T1E3J1	Vesicle-trafficking protein SEC22b-like protein OS=Crotalus horridus OX=35024 PE=2 SV=1	0.003	2.732	4	1	1	1	215	24.8	8.72	2.67	1	membrane		100
#VALUE!	A0A075B5K6	Immunoglobulin kappa variable 2-109 (Fragment) OS=Mus musculus OX=10090 GN=Igkv2-109 PE=4 SV=4	0.003	2.731	11	1	1	1	120	13	7.12	3.23	1			100
#VALUE!	A2AQN4	Acetyl-coenzyme A synthetase, cytoplasmic OS=Mus musculus OX=10090 GN=Acss2 PE=1 SV=1	0.003	2.452	2	1	1	1	714	80.3	6.95	1.61	1	cytoplasm;cytosol;membrane	catalytic activity;nucleotide binding	100
#VALUE!	Q9DCP2	Sodium-coupled neutral amino acid transporter 3 OS=Mus musculus OX=10090 GN=Slc38a3 PE=1 SV=1	0.003	2.421	2	1	1	1	505	55.6	7.09	0	1	membrane	transporter activity	100
#VALUE!	Q8R081	Heterogeneous nuclear ribonucleoprotein L OS=Mus musculus OX=10090 GN=Hnrnpl PE=1 SV=2	0.003	2.408	2	1	1	1	586	63.9	8.1	0	1	cytoplasm;cytosol;membrane;nucleus	DNA binding;protein binding;RNA binding	100
#VALUE!	P28659	CUGBP Elav-like family member 1 OS=Mus musculus OX=10090 GN=Celf1 PE=1 SV=2	0.004	2.297	2	1	1	1	486	52.1	8.46	1.81	1	cytoplasm;nucleus	protein binding;RNA binding	100
#VALUE!	A0A338P7A0	NADH dehydrogenase [ubiquinone] iron-sulfur protein 4, mitochondrial (Fragment) OS=Mus musculus OX=10090 GN=Ndufs4 PE=1 SV=1	0.008	1.963	8	1	1	1	118	13.4	10.1	0	1			100
#VALUE!	Q8VEK0	Cell cycle control protein 50A OS=Mus musculus OX=10090 GN=Tmem30a PE=1 SV=1	0.01	1.768	2	1	2	1	364	41	8.37	1.94	1	endoplasmic reticulum;Golgi;membrane	protein binding;transporter activity	100
#VALUE!	P61222	ATP-binding cassette sub-family E member 1 OS=Mus musculus OX=10090 GN=Abce1 PE=1 SV=1	0.011	1.764	1	1	1	1	599	67.3	8.34	0	1	cytoplasm;cytosol;membrane;mitochondrion	catalytic activity;enzyme regulator activity;metal ion binding;nucleotide binding	100
#VALUE!	Q7SIG6	Arf-GAP with SH3 domain, ANK repeat and PH domain-containing protein 2 OS=Mus musculus OX=10090 GN=Asap2 PE=1 SV=3	0.012	1.704	1	1	7	1	958	106.7	6.65	3.55	1	cytoplasm;Golgi;membrane	enzyme regulator activity;metal ion binding;protein binding	100
#VALUE!	Q9DBA8	Probable imidazolonepropionase OS=Mus musculus OX=10090 GN=Amdhd1 PE=1 SV=1	0.012	1.676	2	1	1	1	426	46.5	6.95	0	1	cytoplasm	catalytic activity;metal ion binding	100
#VALUE!	E9PUW7	Exportin-7 OS=Mus musculus OX=10090 GN=Xpo7 PE=1 SV=1	0.019	1.443	1	1	2	1	1088	123.8	6.38	0	1	nucleus	protein binding	100
#VALUE!	T1E7F2	Activating transcription factor 7-interacting protein 1-like protein OS=Crotalus horridus OX=35024 PE=2 SV=1	0.023	1.233	1	1	2	1	1116	120.8	5.83	0	1		protein binding	100
#VALUE!	Q3TSU5	Alpha-mannosidase 2x OS=Mus musculus OX=10090 GN=Man2a2 PE=1 SV=1	0.024	1.227	3	1	2	1	583	66.5	7.18	3.65	1	Golgi;membrane	catalytic activity;metal ion binding	100
#VALUE!	P05366	Serum amyloid A-1 protein OS=Mus musculus OX=10090 GN=Saa1 PE=1 SV=2	0	11.547	26	3	12	2	122	13.8	7.03	22.11	3	extracellular	protein binding	34.787
#VALUE!	Q8VDJ3	Vigilin OS=Mus musculus OX=10090 GN=Hdlbp PE=1 SV=1	0	38.424	9	9	10	9	1268	141.7	6.87	21.55	9	cytoplasm;cytosol;membrane;nucleus	protein binding;RNA binding	25.399
#VALUE!	Q78PY7	Staphylococcal nuclease domain-containing protein 1 OS=Mus musculus OX=10090 GN=Snd1 PE=1 SV=1	0	33.877	11	7	8	7	910	102	7.43	16.57	7	cytoplasm;cytosol;membrane;mitochondrion;nucleus	catalytic activity;protein binding;RNA binding	20.586
#VALUE!	J3S9N2	T-complex protein 1 subunit theta OS=Crotalus adamanteus OX=8729 PE=2 SV=1	0.001	6.113	4	2	2	1	548	59.3	5.86	3.74	2	cytoplasm	nucleotide binding;protein binding	17.344
#VALUE!	Q9CPT4	Myeloid-derived growth factor OS=Mus musculus OX=10090 GN=Mydgf PE=1 SV=1	0.003	2.649	7	1	2	1	166	18	6.79	2.73	1	extracellular		10.882
#VALUE!	J3SCI4	Keratin, type II cytoskeletal cochleal-like OS=Crotalus adamanteus OX=8729 PE=2 SV=1	0	44.039	10	8	56	1	488	53.6	6.02	126.77	8		catalytic activity;motor activity;structural molecule activity	9.552
#VALUE!	E9Q557	Desmoplakin OS=Mus musculus OX=10090 GN=Dsp PE=1 SV=1	0	31.22	4	11	13	11	2883	332.7	6.8	15.3	11	cytoplasm;cytoskeleton;membrane;nucleus	catalytic activity;motor activity;protein binding;RNA binding;structural molecule activity	8.756
#VALUE!	Q7TMM9	Tubulin beta-2A chain OS=Mus musculus OX=10090 GN=Tubb2a PE=1 SV=1	0	126.29	46	15	74	3	445	49.9	4.89	197.19	15	cytoplasm;cytoskeleton;nucleus	catalytic activity;nucleotide binding;structural molecule activity	8.688
#VALUE!	P11983	T-complex protein 1 subunit alpha OS=Mus musculus OX=10090 GN=Tcp1 PE=1 SV=3	0	7.753	6	2	2	2	556	60.4	6.16	1.88	2	cytoplasm;cytoskeleton;Golgi	nucleotide binding;protein binding;RNA binding	8.398
#VALUE!	A0A0A6YY60	Immunoglobulin heavy variable V8-5 (Fragment) OS=Mus musculus OX=10090 GN=Ighv8-5 PE=4 SV=1	0.007	2.059	6	1	2	1	119	13.2	8.46	0	1		protein binding	8.073
#VALUE!	P27659	60S ribosomal protein L3 OS=Mus musculus OX=10090 GN=Rpl3 PE=1 SV=3	0	6.262	5	2	2	2	403	46.1	10.21	2.72	2	cytoplasm;cytosol;nucleus;ribosome	RNA binding;structural molecule activity	7.744
#VALUE!	O88844	Isocitrate dehydrogenase [NADP] cytoplasmic OS=Mus musculus OX=10090 GN=Idh1 PE=1 SV=2	0	24.205	16	6	8	6	414	46.6	7.17	13.37	6	cytoplasm;cytosol;mitochondrion	catalytic activity;metal ion binding;nucleotide binding;protein binding	7.722
#VALUE!	Q9QYY9	Alcohol dehydrogenase 4 OS=Mus musculus OX=10090 GN=Adh4 PE=1 SV=4	0	13.464	12	4	7	4	377	40.2	7.83	13.35	4	cytoplasm;cytosol;nucleus	catalytic activity;metal ion binding;nucleotide binding	7.336
#VALUE!	P14106	Complement C1q subcomponent subunit B OS=Mus musculus OX=10090 GN=C1qb PE=1 SV=2	0	33.643	28	5	26	5	253	26.7	8.15	42.91	5	extracellular;membrane	protein binding	6.886
#VALUE!	Q91WP6	Serine protease inhibitor A3N OS=Mus musculus OX=10090 GN=Serpina3n PE=1 SV=1	0	79.382	25	9	42	6	418	46.7	5.82	97.1	9	extracellular	enzyme regulator activity	6.752
#VALUE!	T1E671	Cell cycle progression protein 1-like protein OS=Crotalus horridus OX=35024 PE=2 SV=1	0.001	4.039	1	1	3	1	808	92.2	6.57	1.66	1			6.237
#VALUE!	P62918	60S ribosomal protein L8 OS=Mus musculus OX=10090 GN=Rpl8 PE=1 SV=2	0	21.32	11	2	4	2	257	28	11.03	16.25	2	cytoplasm;membrane;ribosome	protein binding;RNA binding;structural molecule activity	6.224
#VALUE!	P05367	Serum amyloid A-2 protein OS=Mus musculus OX=10090 GN=Saa2 PE=1 SV=1	0	12.071	26	3	8	2	122	13.6	6.93	11.13	3	extracellular	protein binding	5.951
#VALUE!	E9PUZ0	Apolipoprotein L 11b OS=Mus musculus OX=10090 GN=Apol11b PE=4 SV=1	0.001	4.298	6	2	2	2	337	37.4	7.23	0	2	extracellular		5.803
#VALUE!	D3YUT3	40S ribosomal protein S19 (Fragment) OS=Mus musculus OX=10090 GN=Rps19 PE=1 SV=2	0	12.821	23	3	7	3	133	14.9	10.35	14.65	3	ribosome	structural molecule activity	5.802
#VALUE!	P62830	60S ribosomal protein L23 OS=Mus musculus OX=10090 GN=Rpl23 PE=1 SV=1	0	10.118	21	2	5	2	140	14.9	10.51	16.28	2	cytoplasm;membrane;ribosome	protein binding;RNA binding;structural molecule activity	5.751
#VALUE!	Q64374	Regucalcin OS=Mus musculus OX=10090 GN=Rgn PE=1 SV=1	0	14.993	14	4	5	4	299	33.4	5.34	7.81	4	cytoplasm;cytosol;extracellular;nucleus	catalytic activity;enzyme regulator activity;metal ion binding	5.683
#VALUE!	P98086	Complement C1q subcomponent subunit A OS=Mus musculus OX=10090 GN=C1qa PE=1 SV=2	0	22.365	18	4	16	4	245	26	9.11	36.72	4	extracellular;membrane	protein binding	5.558
#VALUE!	P50446	Keratin, type II cytoskeletal 6A OS=Mus musculus OX=10090 GN=Krt6a PE=1 SV=3	0	61.325	24	16	65	4	553	59.3	7.94	142.46	16		catalytic activity;motor activity;structural molecule activity	5.276
#VALUE!	E9PWY9	Phenylalanine--tRNA ligase alpha subunit OS=Mus musculus OX=10090 GN=Farsa PE=1 SV=1	0.001	3.567	2	1	1	1	507	57.4	8.02	1.69	1	cytoplasm	catalytic activity;nucleotide binding;RNA binding	5.124
#VALUE!	Q02105	Complement C1q subcomponent subunit C OS=Mus musculus OX=10090 GN=C1qc PE=1 SV=2	0	52.985	21	4	28	4	246	26	8.54	54.04	4	extracellular;membrane	protein binding	5.006
#VALUE!	T1DL85	40S ribosomal protein S23 OS=Crotalus horridus OX=35024 PE=2 SV=1	0.013	1.618	8	1	1	1	143	15.8	10.49	1.69	1	ribosome	structural molecule activity	5.003
#VALUE!	P07361	Alpha-1-acid glycoprotein 2 OS=Mus musculus OX=10090 GN=Orm2 PE=1 SV=1	0.001	5.46	8	2	6	2	207	23.8	5.45	7.1	2	extracellular		4.874
#VALUE!	O88428	Bifunctional 3'-phosphoadenosine 5'-phosphosulfate synthase 2 OS=Mus musculus OX=10090 GN=Papss2 PE=1 SV=2	0	32.466	13	6	8	6	621	70.3	7.58	17.87	6		catalytic activity;nucleotide binding	4.665
#VALUE!	Q9R1P3	Proteasome subunit beta type-2 OS=Mus musculus OX=10090 GN=Psmb2 PE=1 SV=1	0.014	1.576	3	1	1	1	201	22.9	7.02	1.86	1	cytoplasm;cytosol;membrane;nucleus;proteasome	catalytic activity	4.54
#VALUE!	A0A1L1SQA8	40S ribosomal protein S25 OS=Mus musculus OX=10090 GN=Rps25 PE=1 SV=1	0.001	4.724	18	2	3	2	93	10.3	9.99	0	2			4.512
#VALUE!	Q8VCM7	Fibrinogen gamma chain OS=Mus musculus OX=10090 GN=Fgg PE=1 SV=1	0	157.865	65	20	103	20	436	49.4	5.86	214.1	20	cell surface;cytoplasm;extracellular	metal ion binding;protein binding;structural molecule activity	4.47
#VALUE!	T1DIY8	40S ribosomal protein S7 OS=Crotalus horridus OX=35024 PE=2 SV=1	0.001	3.594	5	1	4	1	194	22.1	10.1	9.77	1	ribosome	structural molecule activity	4.449
#VALUE!	Q8K0E8	Fibrinogen beta chain OS=Mus musculus OX=10090 GN=Fgb PE=1 SV=1	0	118.652	40	17	99	17	481	54.7	7.08	245.04	17	cell surface;cytoplasm;extracellular	protein binding;structural molecule activity	4.427
#VALUE!	Q61646	Haptoglobin OS=Mus musculus OX=10090 GN=Hp PE=1 SV=1	0	52.948	30	11	34	11	347	38.7	6.29	61.11	11	endoplasmic reticulum;extracellular;Golgi	antioxidant activity;catalytic activity;protein binding	4.396
#VALUE!	Q9Z2K1	Keratin, type I cytoskeletal 16 OS=Mus musculus OX=10090 GN=Krt16 PE=1 SV=3	0	18.656	10	5	25	2	469	51.6	5.2	36.97	5	cytoskeleton;nucleus	protein binding;structural molecule activity	4.357
#VALUE!	J3S9G1	60S ribosomal protein L23a-like OS=Crotalus adamanteus OX=8729 PE=2 SV=1	0	16.235	27	4	6	4	155	17.6	10.45	8.6	4	ribosome	structural molecule activity	4.316
#VALUE!	E9PV24	Fibrinogen alpha chain OS=Mus musculus OX=10090 GN=Fga PE=1 SV=1	0	157.616	30	20	148	20	789	87.4	6.11	398.71	20	cell surface;cytoplasm;endoplasmic reticulum;extracellular	metal ion binding;protein binding;structural molecule activity	4.299
#VALUE!	Q3UZZ6	Sulfotransferase 1 family member D1 OS=Mus musculus OX=10090 GN=Sult1d1 PE=1 SV=1	0	9.833	10	3	4	3	295	35.1	5.76	7.37	3	cytoplasm	catalytic activity	4.219
#VALUE!	Q61495	Desmoglein-1-alpha OS=Mus musculus OX=10090 GN=Dsg1a PE=2 SV=2	0.003	2.548	1	1	1	1	1057	114.5	4.89	2.13	1	membrane	metal ion binding;protein binding	4.04
#VALUE!	P24668	Cation-dependent mannose-6-phosphate receptor OS=Mus musculus OX=10090 GN=M6pr PE=1 SV=1	0	11.063	15	4	4	4	278	31.2	5.39	6.2	4	endosome;membrane;vacuole	transporter activity	4.006
#VALUE!	J3S9G9	40S ribosomal protein S17 OS=Crotalus adamanteus OX=8729 PE=2 SV=1	0	35.702	39	3	6	3	135	15.5	9.85	19.61	3	ribosome	structural molecule activity	3.958
#VALUE!	P14115	60S ribosomal protein L27a OS=Mus musculus OX=10090 GN=Rpl27a PE=1 SV=5	0	7.014	16	2	3	2	148	16.6	11.12	7.06	2	cytosol;endoplasmic reticulum;membrane;ribosome	RNA binding;structural molecule activity	3.733
#VALUE!	Q8VC30	Triokinase/FMN cyclase OS=Mus musculus OX=10090 GN=Tkfc PE=1 SV=1	0	15.83	8	2	3	2	578	59.7	6.92	10.21	2	nucleus	catalytic activity;metal ion binding;nucleotide binding;protein binding	3.727
#VALUE!	P62900	60S ribosomal protein L31 OS=Mus musculus OX=10090 GN=Rpl31 PE=1 SV=1	0.001	3.43	7	1	1	1	125	14.5	10.54	1.62	1	membrane;ribosome	protein binding;RNA binding;structural molecule activity	3.704
#VALUE!	D3YXK0	Janus kinase and microtubule-interacting protein 2 OS=Mus musculus OX=10090 GN=Jakmip2 PE=1 SV=2	0.016	1.533	1	1	1	1	820	96.3	5.97	0	1	Golgi	protein binding	3.64
#VALUE!	Q61704	Inter-alpha-trypsin inhibitor heavy chain H3 OS=Mus musculus OX=10090 GN=Itih3 PE=1 SV=3	0	155.4	23	15	109	15	889	99.3	6.05	267.61	15	extracellular	enzyme regulator activity	3.638
#VALUE!	Q8VBT2	L-serine dehydratase/L-threonine deaminase OS=Mus musculus OX=10090 GN=Sds PE=1 SV=3	0	21.821	21	5	11	5	327	34.6	7.12	19.83	5	cytoplasm;cytosol;mitochondrion	catalytic activity;protein binding	3.571
#VALUE!	O35945	Aldehyde dehydrogenase, cytosolic 1 OS=Mus musculus OX=10090 GN=Aldh1a7 PE=1 SV=1	0	36.625	13	6	21	1	501	54.6	7.71	48.26	6	cytoplasm	catalytic activity	3.515
#VALUE!	P60867	40S ribosomal protein S20 OS=Mus musculus OX=10090 GN=Rps20 PE=1 SV=1	0	8.156	15	2	4	2	119	13.4	9.94	8.7	2	cytoplasm;membrane;ribosome	RNA binding;structural molecule activity	3.474
#VALUE!	Q9QYJ0	DnaJ homolog subfamily A member 2 OS=Mus musculus OX=10090 GN=Dnaja2 PE=1 SV=1	0	15.27	13	5	7	5	412	45.7	6.48	11.73	5	cytosol;membrane;nucleus	enzyme regulator activity;metal ion binding;nucleotide binding;protein binding	3.465
#VALUE!	Q91YH5	Atlastin-3 OS=Mus musculus OX=10090 GN=Atl3 PE=1 SV=1	0	23.222	13	6	6	6	541	60.5	6.1	13.59	6	endoplasmic reticulum;membrane	catalytic activity;nucleotide binding;protein binding	3.457
#VALUE!	Q8BZN4	NUAK family SNF1-like kinase 2 OS=Mus musculus OX=10090 GN=Nuak2 PE=1 SV=2	0.001	3.365	3	1	10	1	639	70.6	9.06	2.26	1	cytoplasm;nucleus	catalytic activity;metal ion binding;nucleotide binding	3.441
#VALUE!	Q99J08	SEC14-like protein 2 OS=Mus musculus OX=10090 GN=Sec14l2 PE=1 SV=1	0	15.292	10	3	5	3	403	46.3	7.11	13.91	3	cytoplasm;cytosol;nucleus	catalytic activity;enzyme regulator activity;transporter activity	3.369
#VALUE!	Q61805	Lipopolysaccharide-binding protein OS=Mus musculus OX=10090 GN=Lbp PE=1 SV=2	0	30.116	11	5	17	5	481	53	8.5	36.53	5	cell surface;extracellular;membrane	protein binding	3.367
#VALUE!	P55264	Adenosine kinase OS=Mus musculus OX=10090 GN=Adk PE=1 SV=2	0	21.964	16	5	13	5	361	40.1	6.21	16.89	5	cytoplasm;cytosol;nucleus	catalytic activity;metal ion binding;nucleotide binding;RNA binding	3.341
#VALUE!	E9PVD2	Inter alpha-trypsin inhibitor, heavy chain 4 OS=Mus musculus OX=10090 GN=Itih4 PE=1 SV=1	0	280.746	37	30	327	1	941	104.5	6.4	896.02	30	cytoplasm;extracellular;membrane	enzyme regulator activity;metal ion binding;protein binding	3.319
#VALUE!	A0A0R4J207	Proteoglycan 4 OS=Mus musculus OX=10090 GN=Prg4 PE=1 SV=1	0	15.307	13	4	4	4	423	48	8.72	9.95	4	extracellular	receptor activity	3.296
#VALUE!	P12710	Fatty acid-binding protein, liver OS=Mus musculus OX=10090 GN=Fabp1 PE=1 SV=2	0	53.53	66	7	27	7	127	14.2	8.56	69.44	7	cytoplasm;cytosol;nucleus;organelle lumen	antioxidant activity;catalytic activity;transporter activity	3.221
#VALUE!	P16460	Argininosuccinate synthase OS=Mus musculus OX=10090 GN=Ass1 PE=1 SV=1	0	86.22	38	18	100	18	412	46.6	8.22	201.82	18	cytoplasm;cytosol;endoplasmic reticulum;membrane;mitochondrion;nucleus;vacuole	catalytic activity;nucleotide binding;protein binding;RNA binding	3.218
#VALUE!	E9Q0F0	Keratin 78 OS=Mus musculus OX=10090 GN=Krt78 PE=1 SV=1	0	6.741	1	1	17	1	1068	112.2	7.97	47.54	1	cytoskeleton;Golgi;membrane	catalytic activity;motor activity;protein binding;structural molecule activity;transporter activity	3.195
#VALUE!	J3QP56	Acyl-protein thioesterase 1 OS=Mus musculus OX=10090 GN=Lypla1 PE=1 SV=1	0	10.26	14	3	4	3	224	23.7	7.06	8.02	3	cytoplasm;cytosol;mitochondrion	catalytic activity	3.149
#VALUE!	A0A140T8N2	Protein Igkv5-48 (Fragment) OS=Mus musculus OX=10090 GN=Igkv5-48 PE=4 SV=2	0.001	5.704	10	1	1	1	115	12.6	5.94	3.3	1			3.013
#VALUE!	Q02257	Junction plakoglobin OS=Mus musculus OX=10090 GN=Jup PE=1 SV=3	0	10.137	4	3	3	3	745	81.7	6.14	6.93	3	cytoplasm;cytoskeleton;cytosol;membrane;nucleus	protein binding;signal transducer activity;structural molecule activity	2.963
#VALUE!	P62270	40S ribosomal protein S18 OS=Mus musculus OX=10090 GN=Rps18 PE=1 SV=3	0	22.542	32	5	9	5	152	17.7	10.99	17.46	5	cytoplasm;cytosol;membrane;nucleus;ribosome	protein binding;RNA binding;structural molecule activity	2.959
#VALUE!	P01878	Ig alpha chain C region OS=Mus musculus OX=10090 PE=1 SV=1	0	42.816	18	5	9	5	344	36.9	5.06	26.05	5		protein binding	2.947
#VALUE!	P00329	Alcohol dehydrogenase 1 OS=Mus musculus OX=10090 GN=Adh1 PE=1 SV=2	0	28.001	21	8	36	8	375	39.7	8.1	56.46	8	cytoplasm;cytosol;membrane;mitochondrion	catalytic activity;metal ion binding;nucleotide binding;protein binding	2.944
#VALUE!	Q9QWL7	Keratin, type I cytoskeletal 17 OS=Mus musculus OX=10090 GN=Krt17 PE=1 SV=3	0	66.793	32	15	32	8	433	48.1	5.06	61	15	cytoplasm;cytoskeleton	catalytic activity;motor activity;protein binding;receptor activity;signal transducer activity;structural molecule activity	2.929
#VALUE!	T1DMR7	Erythrocyte band 7 integral membrane protein OS=Crotalus horridus OX=35024 PE=2 SV=1	0.001	6.046	7	2	3	2	281	30.8	7.25	5.42	2	membrane		2.912
#VALUE!	A0A2I7YS22	Secretory phospholipase A2 OS=Crotalus lepidus OX=44709 PE=2 SV=1	0	19.971	13	2	7	1	138	15.7	5	22.35	2			2.901
#VALUE!	P97351	40S ribosomal protein S3a OS=Mus musculus OX=10090 GN=Rps3a PE=1 SV=3	0	27.434	23	6	10	6	264	29.9	9.73	10.43	6	cytoplasm;cytosol;endoplasmic reticulum;nucleus;ribosome	protein binding;RNA binding;structural molecule activity	2.882
#VALUE!	Q91X72	Hemopexin OS=Mus musculus OX=10090 GN=Hpx PE=1 SV=2	0	137.845	49	17	151	17	460	51.3	7.8	415.49	17	extracellular	metal ion binding;transporter activity	2.873
#VALUE!	H3BKR2	Guanine nucleotide-binding protein G(I)/G(S)/G(T) subunit beta-1 (Fragment) OS=Mus musculus OX=10090 GN=Gnb1 PE=1 SV=8	0	10.018	11	3	4	1	273	30.2	6.21	8.34	3		protein binding	2.869
#VALUE!	A0A0G2JE99	Immunoglobulin lambda constant 1 (Fragment) OS=Mus musculus OX=10090 GN=Iglc1 PE=4 SV=1	0	14.728	34	2	5	2	106	11.7	6.27	13.5	2		protein binding	2.836
#VALUE!	Q9CXI5	Mesencephalic astrocyte-derived neurotrophic factor OS=Mus musculus OX=10090 GN=Manf PE=1 SV=1	0	15.107	29	5	9	5	179	20.4	8.07	8.41	5	endoplasmic reticulum;extracellular;nucleus	protein binding;RNA binding	2.809
#VALUE!	G3X8R0	Receptor expression-enhancing protein OS=Mus musculus OX=10090 GN=Reep5 PE=1 SV=1	0.009	1.846	5	1	1	1	189	21.4	8.12	0	1	endoplasmic reticulum;membrane	protein binding	2.808
#VALUE!	Q9DCL9	Multifunctional protein ADE2 OS=Mus musculus OX=10090 GN=Paics PE=1 SV=4	0.007	2.148	2	1	2	1	425	47	7.23	1.7	1	cytoplasm;membrane	catalytic activity;nucleotide binding;protein binding	2.798
#VALUE!	O88783	Coagulation factor V OS=Mus musculus OX=10090 GN=F5 PE=1 SV=1	0	110.707	11	23	64	23	2183	247.1	6.05	126.24	23	endoplasmic reticulum;extracellular;Golgi;membrane	metal ion binding	2.783
#VALUE!	P63323	40S ribosomal protein S12 OS=Mus musculus OX=10090 GN=Rps12 PE=1 SV=2	0	7.888	21	3	5	3	132	14.5	7.24	5.81	3	cytoplasm;cytosol;membrane;ribosome	RNA binding;structural molecule activity	2.78
#VALUE!	P16331	Phenylalanine-4-hydroxylase OS=Mus musculus OX=10090 GN=Pah PE=1 SV=4	0	36.463	25	9	18	9	453	51.9	6.3	20.69	9		catalytic activity;metal ion binding;protein binding	2.76
#VALUE!	Q9QZ85	Interferon-inducible GTPase 1 OS=Mus musculus OX=10090 GN=Iigp1 PE=1 SV=2	0	11.582	8	3	5	2	413	47.5	6.33	7.94	3	cytoplasm;endoplasmic reticulum;Golgi;membrane;nucleus	catalytic activity;nucleotide binding;protein binding	2.758
#VALUE!	Q8K154	UDP-glucuronosyltransferase OS=Mus musculus OX=10090 GN=Ugt2b34 PE=1 SV=1	0	25.78	13	6	13	6	532	60.8	7.88	9.13	6	membrane	catalytic activity	2.739
#VALUE!	Q91XL1	Leucine-rich HEV glycoprotein OS=Mus musculus OX=10090 GN=Lrg1 PE=1 SV=1	0	10.203	8	2	8	2	342	37.4	6.61	21.46	2	extracellular	protein binding	2.736
#VALUE!	P62843	40S ribosomal protein S15 OS=Mus musculus OX=10090 GN=Rps15 PE=1 SV=2	0.003	2.831	8	1	2	1	145	17	10.39	0	1	membrane;ribosome	protein binding;RNA binding;structural molecule activity	2.726
#VALUE!	O70475	UDP-glucose 6-dehydrogenase OS=Mus musculus OX=10090 GN=Ugdh PE=1 SV=1	0	27.699	17	7	8	7	493	54.8	7.56	20.44	7	cytosol;nucleus	catalytic activity;nucleotide binding	2.725
#VALUE!	Q3TQC7	Ectonucleoside triphosphate diphosphohydrolase 5 OS=Mus musculus OX=10090 GN=Entpd5 PE=1 SV=1	0	15.844	16	5	6	5	452	49.8	5.47	7.34	5	endoplasmic reticulum;extracellular;membrane	catalytic activity	2.716
#VALUE!	A6X935	Inter alpha-trypsin inhibitor, heavy chain 4 OS=Mus musculus OX=10090 GN=Itih4 PE=1 SV=2	0	278.782	37	30	318	1	942	104.6	6.4	873.69	30	cytoplasm;extracellular;membrane	enzyme regulator activity;metal ion binding;protein binding	2.697
#VALUE!	J3SEB9	Transmembrane emp24 domain-containing protein 4 OS=Crotalus adamanteus OX=8729 PE=2 SV=1	0	7.943	11	2	2	1	220	25.3	8.78	2.06	2	membrane		2.673
#VALUE!	Q9JJH1	Ribonuclease 4 OS=Mus musculus OX=10090 GN=Rnase4 PE=1 SV=1	0.003	2.688	7	1	1	1	148	17	8.85	2.21	1	extracellular	catalytic activity	2.658
#VALUE!	P97364	Selenide, water dikinase 2 OS=Mus musculus OX=10090 GN=Sephs2 PE=1 SV=3	0	8.451	7	4	5	4	452	47.8	6.06	0	4		catalytic activity;nucleotide binding	2.653
#VALUE!	Q9WTP6	Adenylate kinase 2, mitochondrial OS=Mus musculus OX=10090 GN=Ak2 PE=1 SV=5	0.001	5.446	13	3	4	3	239	26.5	7.39	1.87	3	cytoplasm;cytosol;membrane;mitochondrion;nucleus	catalytic activity;nucleotide binding	2.645
#VALUE!	Q8VCC2	Liver carboxylesterase 1 OS=Mus musculus OX=10090 GN=Ces1 PE=1 SV=1	0	46.878	20	10	28	6	565	62.6	6	54.14	10	endoplasmic reticulum;organelle lumen	catalytic activity	2.634
#VALUE!	Q91X83	S-adenosylmethionine synthase isoform type-1 OS=Mus musculus OX=10090 GN=Mat1a PE=1 SV=1	0	72.212	42	11	45	11	396	43.5	5.82	81.26	11	cytosol	catalytic activity;metal ion binding;nucleotide binding;protein binding	2.629
#VALUE!	A0A2R8VHT2	Cytochrome P450 2D9 (Fragment) OS=Mus musculus OX=10090 GN=Cyp2d9 PE=1 SV=1	0	11.232	18	4	8	1	208	23.7	6.55	6.81	4			2.627
#VALUE!	Q8VDD5	Myosin-9 OS=Mus musculus OX=10090 GN=Myh9 PE=1 SV=4	0	117.831	14	22	37	22	1960	226.2	5.66	94.58	22	cytoplasm;cytoskeleton;cytosol;extracellular;membrane;nucleus	catalytic activity;motor activity;nucleotide binding;protein binding;RNA binding;transporter activity	2.618
#VALUE!	A0A140LIT2	7-dehydrocholesterol reductase OS=Mus musculus OX=10090 GN=Dhcr7 PE=1 SV=1	0.003	2.567	2	1	2	1	474	54.2	8.35	4.82	1	cytosol;endoplasmic reticulum;membrane	catalytic activity	2.609
#VALUE!	Q61133	Glutathione S-transferase theta-2 OS=Mus musculus OX=10090 GN=Gstt2 PE=1 SV=4	0.01	1.776	3	1	2	1	244	27.6	7.55	0	1	cytoplasm;cytosol;nucleus	antioxidant activity;catalytic activity;protein binding	2.592
#VALUE!	Q91WT7	3-alpha-hydroxysteroid dehydrogenase type 1 OS=Mus musculus OX=10090 GN=Akr1c14 PE=1 SV=1	0.001	6.019	5	2	3	1	323	37.2	7.2	7.84	2		catalytic activity	2.582
#VALUE!	Q8K2C9	Very-long-chain (3R)-3-hydroxyacyl-CoA dehydratase 3 OS=Mus musculus OX=10090 GN=Hacd3 PE=1 SV=2	0	8.606	9	2	2	2	362	43.1	9.13	4.65	2	cytosol;endoplasmic reticulum;membrane;mitochondrion	catalytic activity;protein binding	2.574
#VALUE!	Q8C7E7	Starch-binding domain-containing protein 1 OS=Mus musculus OX=10090 GN=Stbd1 PE=1 SV=1	0.001	3.798	3	1	1	1	338	36.1	5.99	2.72	1	cytosol;endoplasmic reticulum;membrane	protein binding	2.572
#VALUE!	Q5SUH7	Clathrin interactor 1 OS=Mus musculus OX=10090 GN=Clint1 PE=1 SV=1	0	11.992	5	3	3	3	623	67.7	6.42	4.52	3	cytoplasm;Golgi;membrane	protein binding	2.559
#VALUE!	Q6ZWU9	40S ribosomal protein S27 OS=Mus musculus OX=10090 GN=Rps27 PE=1 SV=3	0	6.351	23	2	3	2	84	9.5	9.45	6.77	2	ribosome	metal ion binding;protein binding;structural molecule activity	2.551
#VALUE!	Q6PFA2	Clathrin light chain OS=Mus musculus OX=10090 GN=Clta PE=1 SV=1	0.001	3.598	5	1	2	1	218	23.6	4.5	4.43	1	cytoplasm;cytoskeleton;membrane	protein binding;structural molecule activity	2.538
#VALUE!	Q9QWK4	CD5 antigen-like OS=Mus musculus OX=10090 GN=Cd5l PE=1 SV=3	0	44.106	31	10	30	10	352	38.8	5.16	63.74	10	cytoplasm;extracellular;membrane	receptor activity	2.534
#VALUE!	J3S9K4	Signal recognition particle 54 kDa protein OS=Crotalus adamanteus OX=8729 GN=SRP54 PE=2 SV=1	0.001	5.802	4	2	4	2	456	50.2	8.19	5.39	2	cytoplasm	catalytic activity;nucleotide binding;RNA binding	2.525
#VALUE!	A0A075B664	Immunoglobulin lambda variable 2 OS=Mus musculus OX=10090 GN=Iglv2 PE=1 SV=1	0.003	3.004	8	1	1	1	116	12.2	5.74	1.72	1			2.524
#VALUE!	P28474	Alcohol dehydrogenase class-3 OS=Mus musculus OX=10090 GN=Adh5 PE=1 SV=3	0	30.434	23	7	10	7	374	39.5	7.25	21.45	7	cytoplasm;mitochondrion;nucleus	catalytic activity;metal ion binding;protein binding	2.523
#VALUE!	Q99LX0	Protein/nucleic acid deglycase DJ-1 OS=Mus musculus OX=10090 GN=Park7 PE=1 SV=1	0	20.646	31	4	6	4	189	20	6.77	12.65	4	chromosome;cytoplasm;cytosol;endoplasmic reticulum;membrane;mitochondrion;nucleus;organelle lumen	antioxidant activity;catalytic activity;enzyme regulator activity;metal ion binding;protein binding;RNA binding	2.514
#VALUE!	Q8VED5	Keratin, type II cytoskeletal 79 OS=Mus musculus OX=10090 GN=Krt79 PE=1 SV=2	0	41.09	9	9	38	1	531	57.5	7.69	79.61	9		catalytic activity;motor activity;protein binding;structural molecule activity	2.508
#VALUE!	F6V6T4	Transmembrane emp24 domain-containing protein 2 (Fragment) OS=Mus musculus OX=10090 GN=Tmed2 PE=1 SV=1	0	8.758	13	2	4	2	176	20	9.07	10.58	2	membrane		2.505
#VALUE!	Q921H8	3-ketoacyl-CoA thiolase A, peroxisomal OS=Mus musculus OX=10090 GN=Acaa1a PE=1 SV=1	0	49.402	23	6	18	6	424	43.9	8.44	54.3	6	membrane;mitochondrion	catalytic activity	2.477
#VALUE!	P68510	14-3-3 protein eta OS=Mus musculus OX=10090 GN=Ywhah PE=1 SV=2	0	20.006	21	5	15	2	246	28.2	4.89	23.39	5	cytoplasm;cytosol;membrane	protein binding	2.472
#VALUE!	P14206	40S ribosomal protein SA OS=Mus musculus OX=10090 GN=Rpsa PE=1 SV=4	0	29.561	26	5	12	5	295	32.8	4.87	39.6	5	cytoplasm;cytosol;membrane;nucleus;ribosome	protein binding;receptor activity;RNA binding;structural molecule activity	2.458
#VALUE!	Q9CQR2	40S ribosomal protein S21 OS=Mus musculus OX=10090 GN=Rps21 PE=1 SV=1	0.001	3.19	11	1	1	1	83	9.1	8.51	2.03	1	ribosome	protein binding;RNA binding;structural molecule activity	2.437
#VALUE!	E9Q0B5	Fc fragment of IgG-binding protein OS=Mus musculus OX=10090 GN=Fcgbp PE=1 SV=1	0.007	2.227	0	1	6	1	2583	275	5.03	5.39	1		protein binding	2.436
#VALUE!	A0A0F7ZBQ5	26S proteasome non-ATPase regulatory subunit 7-like protein OS=Crotalus adamanteus OX=8729 PE=2 SV=1	0.003	2.711	3	1	1	1	322	36.8	6.62	1.92	1	proteasome	protein binding	2.425
#VALUE!	Q9EQQ2	Protein YIPF5 OS=Mus musculus OX=10090 GN=Yipf5 PE=1 SV=1	0.001	3.234	5	1	2	1	257	27.9	4.36	0	1	endoplasmic reticulum;Golgi;membrane		2.422
#VALUE!	J3RZU0	Kinesin light chain 2-like protein OS=Crotalus adamanteus OX=8729 PE=2 SV=1	0.014	1.566	1	1	2	1	630	70.4	6.84	0	1		catalytic activity;motor activity;protein binding	2.412
#VALUE!	A2A513	Keratin, type I cytoskeletal 10 OS=Mus musculus OX=10090 GN=Krt10 PE=1 SV=1	0	46.526	13	10	73	6	561	57	5.07	171.31	10	cytoplasm;cytoskeleton;membrane;nucleus	protein binding;structural molecule activity	2.396
#VALUE!	Q6IFX2	Keratin, type I cytoskeletal 42 OS=Mus musculus OX=10090 GN=Krt42 PE=1 SV=1	0	47.23	27	11	24	5	452	50.1	5.16	47.95	11	cytoplasm	structural molecule activity	2.39
#VALUE!	Q8BGQ7	Alanine--tRNA ligase, cytoplasmic OS=Mus musculus OX=10090 GN=Aars PE=1 SV=1	0	22.974	8	7	10	7	968	106.8	5.67	12.24	7	cytoplasm;cytosol;membrane;mitochondrion	catalytic activity;metal ion binding;nucleotide binding;protein binding;RNA binding	2.381
#VALUE!	Q9D0F3	Protein ERGIC-53 OS=Mus musculus OX=10090 GN=Lman1 PE=1 SV=1	0	20.197	13	5	7	5	517	57.8	6.34	9.66	5	endoplasmic reticulum;Golgi;membrane	metal ion binding;protein binding	2.379
#VALUE!	P10126	Elongation factor 1-alpha 1 OS=Mus musculus OX=10090 GN=Eef1a1 PE=1 SV=3	0	54.794	20	8	55	3	462	50.1	9.01	128.04	8	cytoplasm;cytoskeleton;cytosol;membrane;nucleus	catalytic activity;nucleotide binding;protein binding;RNA binding	2.373
#VALUE!	P50247	Adenosylhomocysteinase OS=Mus musculus OX=10090 GN=Ahcy PE=1 SV=3	0	14.628	7	3	4	3	432	47.7	6.54	10	3	cytoplasm;cytosol;nucleus	catalytic activity;metal ion binding;nucleotide binding;protein binding	2.373
#VALUE!	P35979	60S ribosomal protein L12 OS=Mus musculus OX=10090 GN=Rpl12 PE=1 SV=2	0	26.688	34	4	13	4	165	17.8	9.42	41	4	cytoplasm;membrane;nucleus;ribosome	protein binding;RNA binding;structural molecule activity	2.37
#VALUE!	Q9JKR6	Hypoxia up-regulated protein 1 OS=Mus musculus OX=10090 GN=Hyou1 PE=1 SV=1	0	54.61	18	15	24	15	999	111.1	5.19	46.6	15	endoplasmic reticulum;extracellular;membrane;organelle lumen	nucleotide binding	2.343
#VALUE!	P47955	60S acidic ribosomal protein P1 OS=Mus musculus OX=10090 GN=Rplp1 PE=1 SV=1	0	16.317	52	2	2	2	114	11.5	4.32	8.43	2	ribosome	enzyme regulator activity;structural molecule activity	2.338
#VALUE!	P26043	Radixin OS=Mus musculus OX=10090 GN=Rdx PE=1 SV=3	0	36.4	12	6	16	1	583	68.5	6.2	26.91	6	cytoplasm;cytoskeleton;membrane	protein binding;RNA binding	2.337
#VALUE!	J3S0L0	Ras-related protein Rab-7a-like protein OS=Crotalus adamanteus OX=8729 PE=2 SV=1	0	9.157	11	2	4	2	207	23.5	6.7	10.09	2		catalytic activity;nucleotide binding	2.337
#VALUE!	E9PV38	Carboxylic ester hydrolase OS=Mus musculus OX=10090 GN=Ces2g PE=1 SV=1	0.001	5.87	5	3	6	2	560	62.7	6.04	6.17	3		catalytic activity	2.297
#VALUE!	Q62351	Transferrin receptor protein 1 OS=Mus musculus OX=10090 GN=Tfrc PE=1 SV=1	0	78.348	25	18	48	18	763	85.7	6.57	80.2	18	cell surface;cytoplasm;endosome;extracellular;membrane;mitochondrion;nucleus	protein binding;receptor activity;RNA binding;transporter activity	2.292
#VALUE!	P12246	Serum amyloid P-component OS=Mus musculus OX=10090 GN=Apcs PE=1 SV=2	0	22.058	13	2	11	2	224	26.2	6.35	33.37	2	extracellular;nucleus	metal ion binding;protein binding	2.281
#VALUE!	A0A0R4J1Z3	Transmembrane protein 33 OS=Mus musculus OX=10090 GN=Tmem33 PE=1 SV=1	0.003	2.777	4	1	1	1	246	27.9	9.66	2.18	1	endoplasmic reticulum;membrane;nucleus	protein binding;structural molecule activity	2.28
#VALUE!	Q91WP0	Mannan-binding lectin serine protease 2 OS=Mus musculus OX=10090 GN=Masp2 PE=1 SV=1	0	26.159	14	9	11	9	685	75.5	6.07	21.67	9	extracellular	catalytic activity;metal ion binding;protein binding	2.278
#VALUE!	Q9R0P3	S-formylglutathione hydrolase OS=Mus musculus OX=10090 GN=Esd PE=1 SV=1	0.001	3.297	4	1	2	1	282	31.3	7.12	2.6	1	cytoplasm	catalytic activity;protein binding	2.278
#VALUE!	D3YVC1	40S ribosomal protein S2 (Fragment) OS=Mus musculus OX=10090 GN=Rps2 PE=1 SV=1	0.001	5.857	8	2	4	2	269	28.6	10.23	8.21	2	ribosome	RNA binding;structural molecule activity	2.276
#VALUE!	Q3UV17	Keratin, type II cytoskeletal 2 oral OS=Mus musculus OX=10090 GN=Krt76 PE=1 SV=1	0	21.107	9	6	31	2	594	62.8	8.43	56.61	6	nucleus	catalytic activity;motor activity;protein binding;structural molecule activity	2.272
#VALUE!	A0A2R8VHP3	Predicted pseudogene 5478 OS=Mus musculus OX=10090 GN=Gm5478 PE=1 SV=1	0	24.97	11	8	33	2	535	57.9	6.2	79.89	8			2.271
#VALUE!	D3YYV8	60S ribosomal protein L5 (Fragment) OS=Mus musculus OX=10090 GN=Rpl5 PE=1 SV=1	0	8.429	15	2	2	2	163	18	7.36	5.75	2	ribosome	RNA binding;structural molecule activity	2.26
#VALUE!	F6Y6L6	Predicted gene, 49369 (Fragment) OS=Mus musculus OX=10090 GN=Gm49369 PE=1 SV=1	0.001	4.232	9	2	2	2	278	29.9	6.67	0	2	vacuole	catalytic activity	2.253
#VALUE!	P49182	Heparin cofactor 2 OS=Mus musculus OX=10090 GN=Serpind1 PE=1 SV=1	0	45.842	24	10	28	10	478	54.5	7.34	50.15	10	extracellular	enzyme regulator activity	2.251
#VALUE!	Q9R1R8	Retinol dehydrogenase 11 OS=Mus musculus OX=10090 GN=Rdh11 PE=1 SV=1	0.001	5.549	4	1	2	1	300	33.2	8.79	5.95	1	endoplasmic reticulum;membrane	catalytic activity	2.249
#VALUE!	B1AV77	Aldehyde dehydrogenase OS=Mus musculus OX=10090 GN=Aldh3a2 PE=1 SV=1	0	46.888	22	8	18	8	487	54.3	8.48	28.47	8	cytosol;endoplasmic reticulum;membrane;mitochondrion;nucleus	catalytic activity	2.247
#VALUE!	Q8CG76	Aflatoxin B1 aldehyde reductase member 2 OS=Mus musculus OX=10090 GN=Akr7a2 PE=1 SV=3	0.001	5.141	3	1	3	1	367	40.6	8.12	7.8	1	cytoplasm;cytosol;Golgi;mitochondrion	catalytic activity	2.244
#VALUE!	P58710	L-gulonolactone oxidase OS=Mus musculus OX=10090 GN=Gulo PE=1 SV=3	0	45.182	20	8	15	8	440	50.4	8.24	22.02	8	endoplasmic reticulum;membrane	catalytic activity;nucleotide binding	2.241
#VALUE!	Q3TTY5	Keratin, type II cytoskeletal 2 epidermal OS=Mus musculus OX=10090 GN=Krt2 PE=1 SV=1	0	47.72	8	10	50	6	707	70.9	8.06	98.87	10	cytoskeleton;membrane;nucleus	protein binding;structural molecule activity	2.235
#VALUE!	Q9DBH5	Vesicular integral-membrane protein VIP36 OS=Mus musculus OX=10090 GN=Lman2 PE=1 SV=2	0	9.151	6	2	4	2	358	40.4	6.95	6.85	2	cell surface;Golgi;membrane	metal ion binding;protein binding	2.229
#VALUE!	Q9CQX2	Cytochrome b5 type B OS=Mus musculus OX=10090 GN=Cyb5b PE=1 SV=1	0.001	5.942	8	1	2	1	146	16.3	4.89	4.79	1	membrane;mitochondrion	enzyme regulator activity;metal ion binding;transporter activity	2.227
#VALUE!	P33587	Vitamin K-dependent protein C OS=Mus musculus OX=10090 GN=Proc PE=1 SV=2	0	40.68	22	9	15	9	460	51.8	6.35	32.75	9	endoplasmic reticulum;extracellular;Golgi	catalytic activity;metal ion binding;protein binding	2.223
#VALUE!	O35490	Betaine--homocysteine S-methyltransferase 1 OS=Mus musculus OX=10090 GN=Bhmt PE=1 SV=1	0	11.605	7	3	7	3	407	45	7.9	11.61	3	cytoplasm;cytosol	catalytic activity;metal ion binding;protein binding	2.222
#VALUE!	Q6IFZ6	Keratin, type II cytoskeletal 1b OS=Mus musculus OX=10090 GN=Krt77 PE=1 SV=1	0	39.111	9	8	34	2	572	61.3	8.02	81.23	8	cytoskeleton	protein binding;structural molecule activity	2.216
#VALUE!	Q64105	Sepiapterin reductase OS=Mus musculus OX=10090 GN=Spr PE=1 SV=1	0	40.253	41	8	9	1	261	27.9	5.74	23.19	8	cytoplasm;cytosol;mitochondrion	catalytic activity;protein binding	2.215
#VALUE!	Q8C7G5	Apolipoprotein A-V OS=Mus musculus OX=10090 GN=Apoa5 PE=1 SV=1	0	22.956	15	4	5	4	368	41.2	6.01	12.36	4	cytosol;extracellular	enzyme regulator activity;protein binding;transporter activity	2.214
#VALUE!	Q9R182	Angiopoietin-related protein 3 OS=Mus musculus OX=10090 GN=Angptl3 PE=1 SV=1	0	25.925	17	6	7	6	455	52.5	6.65	15.59	6	cell surface;endosome;extracellular;Golgi	enzyme regulator activity;protein binding	2.205
#VALUE!	Q91Y97	Fructose-bisphosphate aldolase B OS=Mus musculus OX=10090 GN=Aldob PE=1 SV=3	0	21.701	16	5	11	5	364	39.5	8.27	19.98	5	cytoplasm;cytoskeleton;cytosol;membrane;nucleus;vacuole	catalytic activity;protein binding	2.201
#VALUE!	A0A0R4J0M4	Apolipoprotein F OS=Mus musculus OX=10090 GN=Apof PE=1 SV=1	0	12.437	7	2	8	2	326	35.4	5.64	20.59	2	extracellular		2.164
#VALUE!	P24369	Peptidyl-prolyl cis-trans isomerase B OS=Mus musculus OX=10090 GN=Ppib PE=1 SV=2	0	23.065	29	6	18	4	216	23.7	9.55	30.78	6	endoplasmic reticulum;membrane;nucleus;organelle lumen	catalytic activity;protein binding;RNA binding	2.16
#VALUE!	P80317	T-complex protein 1 subunit zeta OS=Mus musculus OX=10090 GN=Cct6a PE=1 SV=3	0	17.135	12	7	8	7	531	58	7.08	7.22	7	cytoplasm;cytosol;membrane	nucleotide binding;protein binding;RNA binding	2.137
#VALUE!	P60335	Poly(rC)-binding protein 1 OS=Mus musculus OX=10090 GN=Pcbp1 PE=1 SV=1	0	28.786	25	7	17	4	356	37.5	7.09	36.75	7	cytoplasm;cytosol;membrane;nucleus	DNA binding;protein binding;RNA binding;translation regulator activity	2.13
#VALUE!	P35564	Calnexin OS=Mus musculus OX=10090 GN=Canx PE=1 SV=1	0	58.677	19	8	26	8	591	67.2	4.64	68.64	8	cytoplasm;endoplasmic reticulum;membrane;ribosome	metal ion binding;protein binding;RNA binding	2.129
#VALUE!	P30115	Glutathione S-transferase A3 OS=Mus musculus OX=10090 GN=Gsta3 PE=1 SV=2	0	13.076	16	4	6	4	221	25.3	8.73	6.74	4	cytoplasm;cytosol	catalytic activity;protein binding	2.129
#VALUE!	Q05DV1	NADPH--cytochrome P450 reductase OS=Mus musculus OX=10090 GN=Por PE=1 SV=1	0	89.712	24	15	36	15	649	72.9	5.58	79.84	15	endoplasmic reticulum;membrane;mitochondrion	catalytic activity;nucleotide binding;protein binding	2.119
#VALUE!	Q9D6D0	Solute carrier family 25, member 27 OS=Mus musculus OX=10090 GN=Slc25a27 PE=1 SV=1	0.014	1.571	2	1	1	1	322	35.8	9.39	0	1	membrane;mitochondrion	transporter activity	2.119
#VALUE!	P51658	Estradiol 17-beta-dehydrogenase 2 OS=Mus musculus OX=10090 GN=Hsd17b2 PE=1 SV=2	0	39.914	25	9	15	9	381	41.8	8.57	30.01	9	membrane	catalytic activity	2.112
#VALUE!	A3KGR9	Histocompatibility 13 (Fragment) OS=Mus musculus OX=10090 GN=H13 PE=1 SV=1	0	6.455	6	2	4	2	347	38.2	8.4	3.48	2	cell surface;endoplasmic reticulum;membrane	catalytic activity;protein binding	2.112
#VALUE!	Q64471	Glutathione S-transferase theta-1 OS=Mus musculus OX=10090 GN=Gstt1 PE=1 SV=4	0	7.657	10	3	5	3	240	27.4	7.27	7.57	3	cytoplasm;cytosol;nucleus	antioxidant activity;catalytic activity;protein binding	2.111
#VALUE!	Q8BHN3	Neutral alpha-glucosidase AB OS=Mus musculus OX=10090 GN=Ganab PE=1 SV=1	0	25.613	7	5	9	5	944	106.8	6.06	17.22	5	endoplasmic reticulum;Golgi;membrane	catalytic activity;protein binding;RNA binding	2.109
#VALUE!	A0A1C7CYU3	Nucleobindin 1, isoform CRA_b OS=Mus musculus OX=10090 GN=Nucb1 PE=1 SV=1	0	6.847	5	2	2	2	455	53	5.07	4.06	2	cytoplasm;endoplasmic reticulum;endosome;extracellular;Golgi;membrane;nucleus	DNA binding;metal ion binding;protein binding	2.109
#VALUE!	Q05421	Cytochrome P450 2E1 OS=Mus musculus OX=10090 GN=Cyp2e1 PE=1 SV=1	0	63.192	23	11	54	11	493	56.8	8.4	132.78	11	endoplasmic reticulum;membrane;mitochondrion	catalytic activity;metal ion binding;protein binding	2.106
#VALUE!	A2BH06	60S ribosomal protein L11 (Fragment) OS=Mus musculus OX=10090 GN=Rpl11 PE=1 SV=1	0.001	5.972	13	2	3	2	172	19.7	9.74	3.86	2	cytoplasm;membrane;nucleus;ribosome	protein binding;RNA binding;structural molecule activity	2.085
#VALUE!	G3UW83	Nuclear factor of kappa light polypeptide gene enhancer in B-cells inhibitor-like 2 OS=Mus musculus OX=10090 GN=Tonsl PE=1 SV=1	0.007	2.033	1	1	2	1	1363	151	6.05	1.82	1		protein binding	2.064
#VALUE!	Q9Z0R9	Acyl-CoA 6-desaturase OS=Mus musculus OX=10090 GN=Fads2 PE=1 SV=1	0	7.313	4	2	4	2	444	52.4	8.82	7.44	2	endoplasmic reticulum;membrane	catalytic activity	2.057
#VALUE!	A0A0R4J0Q4	Lysyl oxidase homolog 1 OS=Mus musculus OX=10090 GN=Loxl1 PE=1 SV=1	0	9.35	7	3	5	3	607	66.5	7.33	7.31	3	cytoplasm;extracellular	catalytic activity;metal ion binding;protein binding	2.05
#VALUE!	A0A286YDB7	Translocon-associated protein subunit alpha (Fragment) OS=Mus musculus OX=10090 GN=Ssr1 PE=1 SV=1	0.001	3.318	10	1	2	1	115	13.1	3.81	1.78	1			2.05
#VALUE!	P24456	Cytochrome P450 2D10 OS=Mus musculus OX=10090 GN=Cyp2d10 PE=1 SV=2	0	44.891	24	11	36	6	504	57.2	6.61	75.49	11	endoplasmic reticulum;membrane	catalytic activity;metal ion binding	2.049
#VALUE!	P54869	Hydroxymethylglutaryl-CoA synthase, mitochondrial OS=Mus musculus OX=10090 GN=Hmgcs2 PE=1 SV=2	0	12.296	11	5	7	5	508	56.8	8.41	6.05	5	membrane;mitochondrion;organelle lumen	catalytic activity	2.037
#VALUE!	Q9CPU0	Lactoylglutathione lyase OS=Mus musculus OX=10090 GN=Glo1 PE=1 SV=3	0	11.407	16	4	14	4	184	20.8	5.47	16.34	4	cytosol;membrane;nucleus	catalytic activity;metal ion binding	2.025
#VALUE!	Q9R1J0	Sterol-4-alpha-carboxylate 3-dehydrogenase, decarboxylating OS=Mus musculus OX=10090 GN=Nsdhl PE=1 SV=1	0	8.643	6	2	2	2	362	40.7	7.85	5.07	2	endoplasmic reticulum;membrane	catalytic activity	2.021
#VALUE!	P09103	Protein disulfide-isomerase OS=Mus musculus OX=10090 GN=P4hb PE=1 SV=2	0	129.249	36	16	73	16	509	57	4.88	142.82	16	endoplasmic reticulum;membrane;organelle lumen	catalytic activity;metal ion binding;protein binding;RNA binding	2.012
#VALUE!	Q8CFX1	GDH/6PGL endoplasmic bifunctional protein OS=Mus musculus OX=10090 GN=H6pd PE=1 SV=2	0.001	5.397	2	2	3	2	789	88.9	6.93	5.38	2	cytoplasm;endoplasmic reticulum;mitochondrion;organelle lumen	catalytic activity;nucleotide binding	2.011
#VALUE!	O88587	Catechol O-methyltransferase OS=Mus musculus OX=10090 GN=Comt PE=1 SV=2	0	19.662	18	4	10	4	265	29.5	5.83	15.82	4	cytoplasm;cytosol;membrane;mitochondrion	catalytic activity;metal ion binding	2.006
#VALUE!	E9QNL5	Sulfotransferase OS=Mus musculus OX=10090 GN=Sult1a1 PE=1 SV=2	0	49.333	35	7	34	7	298	34.6	8.1	59.01	7			2.001
#VALUE!	Q91W64	Cytochrome P450 2C70 OS=Mus musculus OX=10090 GN=Cyp2c70 PE=1 SV=2	0	44.496	17	7	18	7	489	56	8.09	48.79	7	endoplasmic reticulum;membrane	catalytic activity;metal ion binding	1.996
#VALUE!	P26150	3 beta-hydroxysteroid dehydrogenase/Delta 5-->4-isomerase type 3 OS=Mus musculus OX=10090 GN=Hsd3b3 PE=1 SV=3	0	9.01	8	3	3	3	373	42	7.97	5.73	3	endoplasmic reticulum;membrane;mitochondrion	catalytic activity	1.972
#VALUE!	P47911	60S ribosomal protein L6 OS=Mus musculus OX=10090 GN=Rpl6 PE=1 SV=3	0	8.929	6	2	2	2	296	33.5	10.7	3.33	2	cytoplasm;membrane;nucleus;ribosome	protein binding;RNA binding;structural molecule activity	1.967
#VALUE!	P04104	Keratin, type II cytoskeletal 1 OS=Mus musculus OX=10090 GN=Krt1 PE=1 SV=4	0	38.305	6	7	65	3	637	65.6	8.15	180.16	7	cytoskeleton;membrane;nucleus	structural molecule activity	1.966
#VALUE!	P41105	60S ribosomal protein L28 OS=Mus musculus OX=10090 GN=Rpl28 PE=1 SV=2	0.001	3.124	8	1	1	1	137	15.7	12.02	1.95	1	membrane;ribosome	RNA binding;structural molecule activity	1.957
#VALUE!	E9Q7C8	Cytochrome P450 2C40 OS=Mus musculus OX=10090 GN=Cyp2c40 PE=1 SV=1	0	22.746	13	6	13	6	520	59.1	7.93	15.72	6	endoplasmic reticulum;membrane	catalytic activity;metal ion binding	1.941
#VALUE!	Q9R0P5	Destrin OS=Mus musculus OX=10090 GN=Dstn PE=1 SV=3	0	17.396	21	3	6	3	165	18.5	7.97	13.39	3	cytoplasm;cytoskeleton	protein binding	1.941
#VALUE!	P61979	Heterogeneous nuclear ribonucleoprotein K OS=Mus musculus OX=10090 GN=Hnrnpk PE=1 SV=1	0	36.034	23	9	10	9	463	50.9	5.54	15.11	9	cytoplasm;cytosol;membrane;mitochondrion;nucleus;spliceosomal complex	DNA binding;protein binding;RNA binding	1.939
#VALUE!	Q8BK48	Pyrethroid hydrolase Ces2e OS=Mus musculus OX=10090 GN=Ces2e PE=1 SV=1	0	15.893	7	4	8	3	559	62.3	6.16	8.83	4	endoplasmic reticulum	catalytic activity	1.937
#VALUE!	O08705	Sodium/bile acid cotransporter OS=Mus musculus OX=10090 GN=Slc10a1 PE=1 SV=1	0.001	5.568	4	1	1	1	362	39.4	9.03	2.8	1	membrane	transporter activity	1.935
#VALUE!	P32020	Non-specific lipid-transfer protein OS=Mus musculus OX=10090 GN=Scp2 PE=1 SV=3	0	37.305	14	7	17	7	547	59.1	7.44	34.12	7	cytoplasm;cytosol;endoplasmic reticulum;membrane;mitochondrion;nucleus;organelle lumen	catalytic activity;protein binding;transporter activity	1.933
#VALUE!	P27773	Protein disulfide-isomerase A3 OS=Mus musculus OX=10090 GN=Pdia3 PE=1 SV=2	0	93.493	39	16	45	16	505	56.6	6.21	78.38	16	cell surface;cytoplasm;endoplasmic reticulum;extracellular;membrane;mitochondrion;nucleus;organelle lumen	catalytic activity;protein binding;RNA binding	1.919
#VALUE!	A0A1W2P6G5	Myosin light polypeptide 6 OS=Mus musculus OX=10090 GN=Myl6 PE=1 SV=1	0	13.693	27	3	5	3	139	15.4	4.54	12.28	3		metal ion binding	1.909
#VALUE!	E9Q137	Testis-expressed gene 264 OS=Mus musculus OX=10090 GN=Tex264 PE=1 SV=1	0.003	2.354	5	1	1	1	309	33.6	5.4	2.35	1			1.908
#VALUE!	A0A338P6X5	Eukaryotic initiation factor 4A-II (Fragment) OS=Mus musculus OX=10090 GN=Eif4a2 PE=1 SV=1	0	11.866	8	2	3	2	322	36.7	5.39	10.9	2			1.9
#VALUE!	P20029	Endoplasmic reticulum chaperone BiP OS=Mus musculus OX=10090 GN=Hspa5 PE=1 SV=3	0	172.654	44	23	108	21	655	72.4	5.16	294.31	23	cell surface;cytoplasm;endoplasmic reticulum;extracellular;membrane;mitochondrion;nucleus;organelle lumen	catalytic activity;nucleotide binding;protein binding	1.888
#VALUE!	P29788	Vitronectin OS=Mus musculus OX=10090 GN=Vtn PE=1 SV=2	0	140.068	32	12	108	12	478	54.8	5.88	332.01	12	cytoplasm;endoplasmic reticulum;extracellular;organelle lumen	protein binding;receptor activity	1.877
#VALUE!	Q07968	Coagulation factor XIII B chain OS=Mus musculus OX=10090 GN=F13b PE=1 SV=2	0	9.419	4	3	3	3	669	76.1	6.92	5.72	3	extracellular		1.875
#VALUE!	Q8JZR0	Long-chain-fatty-acid--CoA ligase 5 OS=Mus musculus OX=10090 GN=Acsl5 PE=1 SV=1	0	49.272	24	14	26	13	683	76.2	7.09	37.92	14	endoplasmic reticulum;membrane;mitochondrion;nucleus	catalytic activity;nucleotide binding	1.872
#VALUE!	Q922U2	Keratin, type II cytoskeletal 5 OS=Mus musculus OX=10090 GN=Krt5 PE=1 SV=1	0	89.078	21	17	80	8	580	61.7	7.75	175.28	17	cytoplasm;membrane;mitochondrion;nucleus	catalytic activity;motor activity;protein binding;structural molecule activity	1.859
#VALUE!	Q9CQC9	GTP-binding protein SAR1b OS=Mus musculus OX=10090 GN=Sar1b PE=1 SV=1	0	43.319	33	5	24	3	198	22.4	6.11	59.65	5	endoplasmic reticulum;Golgi;membrane	catalytic activity;metal ion binding;nucleotide binding;protein binding;signal transducer activity	1.855
#VALUE!	P14148	60S ribosomal protein L7 OS=Mus musculus OX=10090 GN=Rpl7 PE=1 SV=2	0.001	4.508	8	2	3	2	270	31.4	10.89	1.97	2	cytoplasm;membrane;nucleus;ribosome	DNA binding;protein binding;RNA binding;structural molecule activity	1.853
#VALUE!	Q03734	Serine protease inhibitor A3M OS=Mus musculus OX=10090 GN=Serpina3m PE=1 SV=2	0	88.731	25	10	52	5	418	47	6.1	129.55	10	extracellular	enzyme regulator activity	1.852
#VALUE!	A0A0F7Z1A0	Vesicle-associated membrane protein 8 OS=Crotalus adamanteus OX=8729 PE=2 SV=1	0	7.891	20	2	4	2	104	11.6	8.78	4.03	2	membrane		1.846
#VALUE!	K3W4L3	Prosaposin OS=Mus musculus OX=10090 GN=Psap PE=1 SV=1	0	19.976	13	7	11	7	556	61.3	5.24	9.7	7	vacuole		1.845
#VALUE!	B8JK33	Heterogeneous nuclear ribonucleoprotein M OS=Mus musculus OX=10090 GN=Hnrnpm PE=1 SV=1	0	11.741	8	4	4	4	640	68.1	8.32	5.99	4	cell surface;membrane;nucleus;spliceosomal complex	protein binding;RNA binding	1.838
#VALUE!	O88451	Retinol dehydrogenase 7 OS=Mus musculus OX=10090 GN=Rdh7 PE=1 SV=1	0	29.353	33	8	30	4	316	35.6	8.09	39.15	8	endoplasmic reticulum	catalytic activity	1.835
#VALUE!	Q6S9I0	Kininogen 2 OS=Mus musculus OX=10090 GN=Kng2 PE=1 SV=1	0	44.793	27	8	30	6	433	47.9	6.16	61.43	8	extracellular	enzyme regulator activity;protein binding	1.832
#VALUE!	P80314	T-complex protein 1 subunit beta OS=Mus musculus OX=10090 GN=Cct2 PE=1 SV=4	0.001	4.572	8	3	4	3	535	57.4	6.4	2.28	3	cytoplasm;cytosol	nucleotide binding;protein binding	1.831
#VALUE!	Q9Z2M7	Phosphomannomutase 2 OS=Mus musculus OX=10090 GN=Pmm2 PE=1 SV=1	0.001	3.589	5	1	2	1	242	27.6	6.42	4.78	1	cytoplasm;cytosol;nucleus	catalytic activity	1.828
#VALUE!	E9Q3P4	Centromere protein F OS=Mus musculus OX=10090 GN=Cenpf PE=1 SV=1	0.02	1.306	0	1	1	1	2997	342.3	5.16	0	1	chromosome;cytoplasm;nucleus	catalytic activity;motor activity;protein binding;transporter activity	1.822
#VALUE!	Q9DD20	Methyltransferase-like protein 7B OS=Mus musculus OX=10090 GN=Mettl7b PE=1 SV=2	0	29.416	35	7	14	7	244	28	8.59	26.84	7		catalytic activity	1.812
#VALUE!	Q8C6B0	MCG20149, isoform CRA_a OS=Mus musculus OX=10090 GN=Mettl7a1 PE=1 SV=1	0	21.883	23	5	9	5	244	28.1	8.31	15.39	5	membrane	catalytic activity	1.81
#VALUE!	Q6IRU5	Clathrin light chain B OS=Mus musculus OX=10090 GN=Cltb PE=1 SV=1	0	12.046	13	3	6	3	229	25.2	4.63	10.69	3	cytosol;membrane	protein binding;structural molecule activity	1.803
#VALUE!	A0A0R4J0Z1	Protein disulfide-isomerase A4 OS=Mus musculus OX=10090 GN=Pdia4 PE=1 SV=1	0	94.354	35	18	26	18	641	72.3	5.22	65.71	18	cell surface;endoplasmic reticulum;organelle lumen	catalytic activity;metal ion binding;RNA binding	1.8
#VALUE!	P56654	Cytochrome P450 2C37 OS=Mus musculus OX=10090 GN=Cyp2c37 PE=1 SV=2	0	86.495	29	12	35	2	490	55.6	7.11	74.01	12	endoplasmic reticulum;membrane	catalytic activity;metal ion binding	1.796
#VALUE!	Q8BND5	Sulfhydryl oxidase 1 OS=Mus musculus OX=10090 GN=Qsox1 PE=1 SV=1	0	102.937	30	19	86	19	748	82.7	7.17	125.52	19	endoplasmic reticulum;extracellular;Golgi;membrane	catalytic activity	1.792
#VALUE!	Q80TE0	RNA polymerase II-associated protein 1 OS=Mus musculus OX=10090 GN=Rpap1 PE=1 SV=2	0.014	1.594	1	1	5	1	1409	155.2	6.65	7.31	1	nucleus	catalytic activity;DNA binding	1.79
#VALUE!	O70503	Very-long-chain 3-oxoacyl-CoA reductase OS=Mus musculus OX=10090 GN=Hsd17b12 PE=1 SV=1	0	6.856	11	3	4	3	312	34.7	9.52	0	3	endoplasmic reticulum;membrane	catalytic activity;protein binding	1.786
#VALUE!	A0A0R4J038	Kininogen-1 OS=Mus musculus OX=10090 GN=Kng1 PE=1 SV=1	0	156.753	31	16	173	14	661	73.1	6.6	451.31	16	extracellular	enzyme regulator activity;protein binding	1.779
#VALUE!	Q61335	B-cell receptor-associated protein 31 OS=Mus musculus OX=10090 GN=Bcap31 PE=1 SV=4	0	10.83	11	3	4	3	245	27.9	8.7	7.79	3	endoplasmic reticulum;membrane;mitochondrion	protein binding	1.771
#VALUE!	Q08761	Vitamin K-dependent protein S OS=Mus musculus OX=10090 GN=Pros1 PE=2 SV=1	0	34.15	14	9	19	9	675	74.9	5.82	24.37	9	extracellular	metal ion binding;protein binding	1.77
#VALUE!	P62702	40S ribosomal protein S4, X isoform OS=Mus musculus OX=10090 GN=Rps4x PE=1 SV=2	0	24.156	25	5	11	5	263	29.6	10.15	21.58	5	cytoplasm;membrane;nucleus;ribosome	RNA binding;structural molecule activity	1.769
#VALUE!	P19783	Cytochrome c oxidase subunit 4 isoform 1, mitochondrial OS=Mus musculus OX=10090 GN=Cox4i1 PE=1 SV=2	0	7.287	18	3	3	3	169	19.5	9.23	1.76	3	membrane;mitochondrion;nucleus	catalytic activity;transporter activity	1.769
#VALUE!	E9PWK1	Epoxide hydrolase OS=Mus musculus OX=10090 GN=Ephx1 PE=1 SV=1	0	56.497	27	12	29	12	441	50.9	8.15	48.04	12	endoplasmic reticulum;membrane	catalytic activity;protein binding	1.76
#VALUE!	P14211	Calreticulin OS=Mus musculus OX=10090 GN=Calr PE=1 SV=1	0	95.303	35	13	37	13	416	48	4.49	67.15	13	cell surface;cytoplasm;cytosol;endoplasmic reticulum;extracellular;Golgi;membrane;nucleus;organelle lumen	metal ion binding;protein binding;RNA binding	1.752
#VALUE!	P51910	Apolipoprotein D OS=Mus musculus OX=10090 GN=Apod PE=1 SV=1	0	16.748	23	4	15	4	189	21.5	4.91	32.77	4	cytoplasm;endoplasmic reticulum;extracellular;ribosome	transporter activity	1.752
#VALUE!	P33267	Cytochrome P450 2F2 OS=Mus musculus OX=10090 GN=Cyp2f2 PE=1 SV=1	0	22.117	12	6	14	5	491	55.9	7.9	18.91	6	endoplasmic reticulum;membrane	catalytic activity;metal ion binding	1.749
#VALUE!	Q91YW3	DnaJ homolog subfamily C member 3 OS=Mus musculus OX=10090 GN=Dnajc3 PE=1 SV=1	0	6.898	6	3	3	3	504	57.4	5.85	4.22	3	cytoplasm;cytosol;endoplasmic reticulum;membrane;organelle lumen	enzyme regulator activity;protein binding	1.731
#VALUE!	P70694	Estradiol 17 beta-dehydrogenase 5 OS=Mus musculus OX=10090 GN=Akr1c6 PE=1 SV=1	0	44.376	25	8	20	7	323	37	8.28	36.21	8	cytoplasm;nucleus	catalytic activity	1.73
#VALUE!	P62908	40S ribosomal protein S3 OS=Mus musculus OX=10090 GN=Rps3 PE=1 SV=1	0	14.698	24	5	7	5	243	26.7	9.66	10.47	5	cytoplasm;cytoskeleton;cytosol;endoplasmic reticulum;membrane;mitochondrion;nucleus;organelle lumen;ribosome	catalytic activity;DNA binding;protein binding;RNA binding;structural molecule activity	1.726
#VALUE!	B8JJN0	Predicted gene 20547 OS=Mus musculus OX=10090 GN=Gm20547 PE=3 SV=1	0	106.44	18	21	48	21	1276	142.2	7.36	108.35	21	extracellular	catalytic activity	1.725
#VALUE!	A0A1W2P6N0	alpha-1,2-Mannosidase OS=Mus musculus OX=10090 GN=Man1a PE=1 SV=1	0.008	1.976	2	1	1	1	361	39.9	8.98	1.63	1	membrane	catalytic activity;metal ion binding	1.725
#VALUE!	Q921X9	Protein disulfide-isomerase A5 OS=Mus musculus OX=10090 GN=Pdia5 PE=1 SV=1	0	11.929	6	3	3	3	517	59.2	7.5	7.84	3	endoplasmic reticulum;organelle lumen	catalytic activity	1.724
#VALUE!	P51881	ADP/ATP translocase 2 OS=Mus musculus OX=10090 GN=Slc25a5 PE=1 SV=3	0	11.635	13	4	5	1	298	32.9	9.73	7.5	4	membrane;mitochondrion;nucleus	protein binding;RNA binding;transporter activity	1.697
#VALUE!	Q8CHQ9	N-acetyltransferase family 8 member 2 OS=Mus musculus OX=10090 GN=Nat8f2 PE=1 SV=1	0.001	4.54	7	2	3	2	238	26.4	9.58	3.72	2	endoplasmic reticulum;Golgi;membrane	catalytic activity	1.695
#VALUE!	Q8C165	N-fatty-acyl-amino acid synthase/hydrolase PM20D1 OS=Mus musculus OX=10090 GN=Pm20d1 PE=1 SV=1	0	27.519	10	4	6	4	503	55.6	6.43	13.01	4	extracellular	catalytic activity;metal ion binding	1.686
#VALUE!	Q9CRC0	Vitamin K epoxide reductase complex subunit 1 OS=Mus musculus OX=10090 GN=Vkorc1 PE=1 SV=1	0	7.537	8	1	3	1	161	17.8	9.14	10.47	1	endoplasmic reticulum;membrane	catalytic activity	1.686
#VALUE!	F6VNW5	Glutamate--cysteine ligase regulatory subunit (Fragment) OS=Mus musculus OX=10090 GN=Gclm PE=1 SV=1	0	11.575	22	3	5	3	153	17	5.59	11.39	3		protein binding	1.675
#VALUE!	P84084	ADP-ribosylation factor 5 OS=Mus musculus OX=10090 GN=Arf5 PE=1 SV=2	0	20.399	26	3	8	2	180	20.5	6.79	23.88	3	cytoplasm;Golgi;membrane	catalytic activity;nucleotide binding;protein binding;signal transducer activity	1.664
#VALUE!	P08113	Endoplasmin OS=Mus musculus OX=10090 GN=Hsp90b1 PE=1 SV=2	0	133.776	32	23	75	22	802	92.4	4.82	185.64	23	cytosol;endoplasmic reticulum;extracellular;membrane;nucleus;organelle lumen	nucleotide binding;protein binding;RNA binding	1.646
#VALUE!	P29699	Alpha-2-HS-glycoprotein OS=Mus musculus OX=10090 GN=Ahsg PE=1 SV=1	0	208.919	44	9	262	9	345	37.3	6.51	1150.74	9	extracellular;Golgi	enzyme regulator activity	1.642
#VALUE!	Q8CG16	Complement C1r-A subcomponent OS=Mus musculus OX=10090 GN=C1ra PE=1 SV=1	0	73.175	24	12	23	12	707	80	5.66	57.54	12		catalytic activity;metal ion binding	1.637
#VALUE!	E9Q7G1	Transmembrane p24-trafficking protein 7 OS=Mus musculus OX=10090 GN=Tmed7 PE=1 SV=1	0	8.002	21	3	4	3	188	21.3	6.2	1.94	3	endoplasmic reticulum;Golgi;membrane		1.635
#VALUE!	Q8C196	Carbamoyl-phosphate synthase [ammonia], mitochondrial OS=Mus musculus OX=10090 GN=Cps1 PE=1 SV=2	0	124.967	16	20	43	20	1500	164.5	6.92	102.94	20	cytoplasm;membrane;mitochondrion;nucleus	catalytic activity;metal ion binding;nucleotide binding;protein binding	1.632
#VALUE!	P01807	Ig heavy chain V region X44 OS=Mus musculus OX=10090 PE=1 SV=1	0	48.728	61	6	31	3	119	13.2	7.94	101.3	6			1.629
#VALUE!	Q52L67	Gpsn2 protein OS=Mus musculus OX=10090 GN=Tecr PE=1 SV=1	0	7.937	7	3	4	3	362	41.9	9.39	8.09	3	cytoplasm;endoplasmic reticulum;membrane;nucleus	catalytic activity	1.619
#VALUE!	C9E7C4	Acidic PLA2 OS=Crotalus durissus cascavella OX=184540 PE=2 SV=1	0	19.655	14	2	6	1	138	15.6	5.31	18.66	2	extracellular	catalytic activity;metal ion binding	1.618
#VALUE!	Q61268	Apolipoprotein C-IV OS=Mus musculus OX=10090 GN=Apoc4 PE=1 SV=1	0	13.7	16	2	28	2	124	14.3	9.52	75.46	2	extracellular	transporter activity	1.614
#VALUE!	Q8BW75	Amine oxidase [flavin-containing] B OS=Mus musculus OX=10090 GN=Maob PE=1 SV=4	0.009	1.85	2	1	1	1	520	58.5	8.29	1.71	1	membrane;mitochondrion	catalytic activity;nucleotide binding;protein binding	1.607
#VALUE!	Q61508	Extracellular matrix protein 1 OS=Mus musculus OX=10090 GN=Ecm1 PE=1 SV=2	0	35.118	19	9	15	1	559	62.8	6.8	24.53	9	extracellular	protein binding;signal transducer activity	1.602
#VALUE!	A0A2I3BS14	Carboxypeptidase Q (Fragment) OS=Mus musculus OX=10090 GN=Cpq PE=1 SV=1	0	8.069	12	2	3	2	198	22	9.07	3.2	2			1.601
#VALUE!	P52843	Bile salt sulfotransferase 1 OS=Mus musculus OX=10090 GN=Sult2a1 PE=1 SV=1	0	20.291	23	6	13	5	285	33.2	7.91	21.5	6	cytoplasm;cytosol	catalytic activity;nucleotide binding	1.591
#VALUE!	P35700	Peroxiredoxin-1 OS=Mus musculus OX=10090 GN=Prdx1 PE=1 SV=1	0	44.668	42	8	36	8	199	22.2	8.12	69.82	8	cytoplasm;cytosol;mitochondrion;nucleus;organelle lumen	antioxidant activity;catalytic activity;protein binding;RNA binding	1.587
#VALUE!	Q9JKY7	Cytochrome P450 CYP2D22 OS=Mus musculus OX=10090 GN=Cyp2d22 PE=1 SV=1	0	30.175	18	8	19	5	500	56.4	6.98	36.55	8	cytoplasm;membrane	catalytic activity;metal ion binding	1.587
#VALUE!	P97872	Dimethylaniline monooxygenase [N-oxide-forming] 5 OS=Mus musculus OX=10090 GN=Fmo5 PE=1 SV=4	0	51.331	26	14	31	14	533	60	8.73	57.19	14	cytosol;endoplasmic reticulum;membrane	catalytic activity;nucleotide binding	1.583
#VALUE!	Q922D8	C-1-tetrahydrofolate synthase, cytoplasmic OS=Mus musculus OX=10090 GN=Mthfd1 PE=1 SV=4	0	70.019	20	17	31	17	935	101.1	7.14	50.85	17	cytoplasm;cytosol;membrane;mitochondrion	catalytic activity;nucleotide binding	1.579
#VALUE!	P58252	Elongation factor 2 OS=Mus musculus OX=10090 GN=Eef2 PE=1 SV=2	0	99.729	22	16	29	16	858	95.3	6.83	79.03	16	cytoplasm;cytosol;membrane;nucleus;ribosome	catalytic activity;nucleotide binding;protein binding;RNA binding	1.573
#VALUE!	Q99P68	Sclerostin OS=Mus musculus OX=10090 GN=Sost PE=1 SV=2	0.003	2.555	4	1	2	1	211	23.5	9.16	1.63	1			1.569
#VALUE!	P99024	Tubulin beta-5 chain OS=Mus musculus OX=10090 GN=Tubb5 PE=1 SV=1	0	132.304	51	17	84	3	444	49.6	4.89	207.32	17	cytoplasm;cytoskeleton;cytosol;membrane;nucleus	catalytic activity;nucleotide binding;protein binding;structural molecule activity	1.567
#VALUE!	Q9R092	17-beta-hydroxysteroid dehydrogenase type 6 OS=Mus musculus OX=10090 GN=Hsd17b6 PE=1 SV=1	0	32.358	29	8	19	5	317	36.1	8.4	35.5	8	endoplasmic reticulum;endosome;membrane	catalytic activity	1.566
#VALUE!	P97501	Dimethylaniline monooxygenase [N-oxide-forming] 3 OS=Mus musculus OX=10090 GN=Fmo3 PE=1 SV=1	0	55.992	30	15	45	15	534	60.5	8.37	83.57	15	endoplasmic reticulum;membrane	catalytic activity;nucleotide binding	1.564
#VALUE!	Q9WVL0	Maleylacetoacetate isomerase OS=Mus musculus OX=10090 GN=Gstz1 PE=1 SV=1	0	75.741	56	9	27	9	216	24.3	7.85	54.26	9	cytoplasm;mitochondrion	catalytic activity;protein binding	1.561
#VALUE!	P06909	Complement factor H OS=Mus musculus OX=10090 GN=Cfh PE=1 SV=2	0	355.806	42	36	149	35	1234	139	6.99	431.99	36	cytoplasm;extracellular;membrane;nucleus	protein binding	1.543
#VALUE!	G5E850	Cytochrome b-5, isoform CRA_a OS=Mus musculus OX=10090 GN=Cyb5a PE=1 SV=1	0	62.834	56	5	62	5	98	11.1	5.3	148.7	5	cytosol;endoplasmic reticulum;membrane;mitochondrion	catalytic activity;metal ion binding;protein binding	1.543
#VALUE!	P06683	Complement component C9 OS=Mus musculus OX=10090 GN=C9 PE=1 SV=2	0	83.483	36	18	40	18	548	62	5.78	81	18	cytosol;extracellular;membrane	protein binding	1.539
#VALUE!	P50172	Corticosteroid 11-beta-dehydrogenase isozyme 1 OS=Mus musculus OX=10090 GN=Hsd11b1 PE=1 SV=3	0	46.005	28	9	30	9	292	32.3	8.46	71.54	9	cytoplasm;endoplasmic reticulum;membrane	catalytic activity;nucleotide binding	1.537
#VALUE!	P40142	Transketolase OS=Mus musculus OX=10090 GN=Tkt PE=1 SV=1	0.007	2.18	1	1	1	1	623	67.6	7.5	1.86	1	membrane	catalytic activity;metal ion binding;protein binding	1.534
#VALUE!	Q922R8	Protein disulfide-isomerase A6 OS=Mus musculus OX=10090 GN=Pdia6 PE=1 SV=3	0	70.895	29	9	32	9	440	48.1	5.14	100.17	9	cytosol;endoplasmic reticulum;membrane;organelle lumen	catalytic activity	1.53
#VALUE!	P01592	Immunoglobulin J chain OS=Mus musculus OX=10090 GN=Jchain PE=1 SV=4	0	11.991	29	4	13	4	159	18	4.89	21.9	4	extracellular	DNA binding;protein binding	1.528
#VALUE!	P39655	Arachidonate 12-lipoxygenase, 12S-type OS=Mus musculus OX=10090 GN=Alox12 PE=1 SV=4	0.012	1.643	1	1	2	1	663	75.3	6.19	0	1	cytoplasm;cytosol;membrane	catalytic activity;metal ion binding;protein binding	1.525
#VALUE!	F6WHQ7	Glutathione S-transferase Mu 1 (Fragment) OS=Mus musculus OX=10090 GN=Gstm1 PE=1 SV=1	0	18.084	21	4	9	4	194	22.6	9.07	17.17	4		protein binding	1.515
#VALUE!	P16125	L-lactate dehydrogenase B chain OS=Mus musculus OX=10090 GN=Ldhb PE=1 SV=2	0.001	5.829	6	2	3	1	334	36.5	6.05	3.83	2	cytoplasm;cytosol;membrane;mitochondrion	catalytic activity;nucleotide binding;protein binding	1.515
#VALUE!	P01872	Immunoglobulin heavy constant mu OS=Mus musculus OX=10090 GN=Ighm PE=1 SV=2	0	163.637	38	15	194	15	454	49.9	7.01	545.34	15	cell surface;cytosol;extracellular;membrane	protein binding;receptor activity;signal transducer activity	1.509
#VALUE!	P17047	Lysosome-associated membrane glycoprotein 2 OS=Mus musculus OX=10090 GN=Lamp2 PE=1 SV=2	0.001	5.86	6	3	4	3	415	45.7	7.39	3.49	3	endosome;membrane;vacuole	protein binding	1.507
#VALUE!	P07901	Heat shock protein HSP 90-alpha OS=Mus musculus OX=10090 GN=Hsp90aa1 PE=1 SV=4	0	47.668	15	11	18	4	733	84.7	5.01	41.42	11	cell surface;cytoplasm;cytosol;membrane;nucleus	catalytic activity;enzyme regulator activity;nucleotide binding;protein binding;RNA binding	1.493
#VALUE!	A0A2I3BRQ1	Expressed sequence AI182371 OS=Mus musculus OX=10090 GN=AI182371 PE=1 SV=1	0	29.615	25	8	17	8	352	40	6.65	24.18	8			1.492
#VALUE!	Q8BMS1	Trifunctional enzyme subunit alpha, mitochondrial OS=Mus musculus OX=10090 GN=Hadha PE=1 SV=1	0	10.336	6	3	3	3	763	82.6	9.14	7.11	3	membrane;mitochondrion;organelle lumen	catalytic activity;nucleotide binding;protein binding	1.492
#VALUE!	T1D848	T-complex protein 1 subunit epsilon OS=Crotalus horridus OX=35024 PE=2 SV=1	0.001	6.217	3	2	6	1	541	59.7	5.52	8.69	2	cytoplasm	nucleotide binding;protein binding	1.492
#VALUE!	P70375	Coagulation factor VII OS=Mus musculus OX=10090 GN=F7 PE=1 SV=1	0	22.819	13	5	6	5	446	50.2	6.64	11.2	5	extracellular	catalytic activity;metal ion binding;protein binding	1.482
#VALUE!	Q07456	Protein AMBP OS=Mus musculus OX=10090 GN=Ambp PE=1 SV=2	0	70.758	26	9	47	9	349	39	6.32	132.28	9	cell surface;extracellular;membrane	enzyme regulator activity;protein binding	1.477
#VALUE!	O88200	C-type lectin domain family 11 member A OS=Mus musculus OX=10090 GN=Clec11a PE=1 SV=1	0	14.819	17	4	5	4	328	36.4	5	10.91	4	cytoplasm;extracellular	protein binding	1.473
#VALUE!	P62855	40S ribosomal protein S26 OS=Mus musculus OX=10090 GN=Rps26 PE=1 SV=3	0	8.243	21	2	4	2	115	13	11	10.05	2	membrane;ribosome	protein binding;RNA binding;structural molecule activity	1.472
#VALUE!	P11499	Heat shock protein HSP 90-beta OS=Mus musculus OX=10090 GN=Hsp90ab1 PE=1 SV=3	0	74.055	26	18	40	10	724	83.2	5.03	83.34	18	cell surface;cytoplasm;cytosol;extracellular;membrane;mitochondrion;nucleus	enzyme regulator activity;nucleotide binding;protein binding;RNA binding	1.47
#VALUE!	P63038	60 kDa heat shock protein, mitochondrial OS=Mus musculus OX=10090 GN=Hspd1 PE=1 SV=1	0	36.148	23	10	14	10	573	60.9	6.18	31.38	10	cell surface;cytoplasm;cytosol;endoplasmic reticulum;endosome;Golgi;membrane;mitochondrion;organelle lumen	catalytic activity;nucleotide binding;protein binding;RNA binding	1.469
#VALUE!	F8S0Z1	C-type lectin 10 OS=Crotalus adamanteus OX=8729 PE=2 SV=1	0	13.424	19	2	3	2	148	17.1	6.25	3.45	2			1.469
#VALUE!	Q99P72	Reticulon-4 OS=Mus musculus OX=10090 GN=Rtn4 PE=1 SV=2	0	15.013	1	1	3	1	1162	126.5	4.54	7.13	1	cytoplasm;endoplasmic reticulum;membrane	protein binding;RNA binding	1.461
#VALUE!	Q4LDG0	Bile acyl-CoA synthetase OS=Mus musculus OX=10090 GN=Slc27a5 PE=1 SV=2	0	72.4	20	11	31	11	689	76.2	8.38	81.62	11	endoplasmic reticulum;membrane	catalytic activity;nucleotide binding;protein binding;transporter activity	1.457
#VALUE!	P70245	3-beta-hydroxysteroid-Delta(8),Delta(7)-isomerase OS=Mus musculus OX=10090 GN=Ebp PE=1 SV=3	0.003	2.402	4	1	2	1	230	26.2	7.56	3.95	1	endoplasmic reticulum;membrane;nucleus	catalytic activity	1.454
#VALUE!	Q8CG14	Complement C1s-A subcomponent OS=Mus musculus OX=10090 GN=C1sa PE=2 SV=2	0	55.305	20	10	18	5	688	76.8	5.08	46.23	10	extracellular	catalytic activity;metal ion binding;protein binding	1.453
#VALUE!	O08795	Glucosidase 2 subunit beta OS=Mus musculus OX=10090 GN=Prkcsh PE=1 SV=1	0	28.573	10	4	6	4	521	58.8	4.46	13.47	4	endoplasmic reticulum	catalytic activity;metal ion binding;protein binding;RNA binding	1.446
#VALUE!	P99027	60S acidic ribosomal protein P2 OS=Mus musculus OX=10090 GN=Rplp2 PE=1 SV=3	0	21.471	45	2	6	2	115	11.6	4.54	13.5	2	membrane;ribosome	structural molecule activity	1.44
#VALUE!	Q8K0C4	Lanosterol 14-alpha demethylase OS=Mus musculus OX=10090 GN=Cyp51a1 PE=1 SV=1	0	10.166	5	2	3	2	503	56.7	8.41	7.4	2	endoplasmic reticulum;membrane	catalytic activity;metal ion binding	1.436
#VALUE!	Q68FD5	Clathrin heavy chain 1 OS=Mus musculus OX=10090 GN=Cltc PE=1 SV=3	0	161.457	21	26	57	26	1675	191.4	5.69	123.64	26	cytoplasm;cytoskeleton;cytosol;endosome;membrane;mitochondrion;vacuole	protein binding;RNA binding;structural molecule activity	1.423
#VALUE!	P08607	C4b-binding protein OS=Mus musculus OX=10090 GN=C4bpa PE=1 SV=3	0	28.813	14	6	13	6	469	51.5	7.15	28.97	6	extracellular	protein binding;RNA binding	1.422
#VALUE!	Q91VS7	Microsomal glutathione S-transferase 1 OS=Mus musculus OX=10090 GN=Mgst1 PE=1 SV=3	0	25.076	16	2	19	2	155	17.5	9.66	50.5	2	endoplasmic reticulum;membrane;mitochondrion;nucleus	antioxidant activity;catalytic activity;protein binding	1.421
#VALUE!	Q3UA72	Actin-related protein 2/3 complex subunit 5 OS=Mus musculus OX=10090 GN=Arpc5 PE=1 SV=1	0.001	3.499	11	1	1	1	92	9.7	5.19	1.82	1	cytoplasm;cytoskeleton;endosome	protein binding;structural molecule activity	1.419
#VALUE!	Q8R480	Nuclear pore complex protein Nup85 OS=Mus musculus OX=10090 GN=Nup85 PE=1 SV=1	0.004	2.28	1	1	1	1	656	74.7	5.57	0	1	chromosome;cytoplasm;cytoskeleton;cytosol;membrane;nucleus	protein binding;structural molecule activity	1.414
#VALUE!	Q61990	Poly(rC)-binding protein 2 OS=Mus musculus OX=10090 GN=Pcbp2 PE=1 SV=1	0	28.031	26	7	12	4	362	38.2	6.79	20.36	7	cytoplasm;cytosol;membrane;nucleus	DNA binding;protein binding;RNA binding	1.413
#VALUE!	T1E506	40S ribosomal protein S16 OS=Crotalus horridus OX=35024 PE=2 SV=1	0	7.045	12	2	5	2	146	16.4	10.21	10.87	2	ribosome	structural molecule activity	1.413
#VALUE!	P46460	Vesicle-fusing ATPase OS=Mus musculus OX=10090 GN=Nsf PE=1 SV=2	0	11.204	4	3	6	3	744	82.6	6.95	6.01	3	cytoplasm;cytosol;membrane	catalytic activity;metal ion binding;nucleotide binding;protein binding;RNA binding	1.411
#VALUE!	A0A0B4J1J6	Immunoglobulin heavy variable 10-1 (Fragment) OS=Mus musculus OX=10090 GN=Ighv10-1 PE=4 SV=1	0	6.736	23	3	3	1	119	13.5	8.59	0	3		protein binding	1.409
#VALUE!	O08601	Microsomal triglyceride transfer protein large subunit OS=Mus musculus OX=10090 GN=Mttp PE=1 SV=2	0	59.321	20	15	26	15	894	99	7.62	46.83	15	endoplasmic reticulum;Golgi;membrane	protein binding;transporter activity	1.408
#VALUE!	P14869	60S acidic ribosomal protein P0 OS=Mus musculus OX=10090 GN=Rplp0 PE=1 SV=3	0	58.188	33	7	15	7	317	34.2	6.25	42.55	7	cytoplasm;cytosol;endoplasmic reticulum;membrane;nucleus;ribosome	RNA binding;structural molecule activity	1.407
#VALUE!	P17225	Polypyrimidine tract-binding protein 1 OS=Mus musculus OX=10090 GN=Ptbp1 PE=1 SV=2	0	20.636	8	2	2	2	527	56.4	8.34	9.22	2	cytoplasm;membrane;nucleus	catalytic activity;DNA binding;protein binding;RNA binding	1.406
#VALUE!	E9PXX7	Thioredoxin domain-containing protein 5 OS=Mus musculus OX=10090 GN=Txndc5 PE=1 SV=1	0	20.248	13	3	4	3	344	38.5	5.39	14.46	3	endoplasmic reticulum;organelle lumen	catalytic activity	1.401
#VALUE!	A0A087WQW8	Fibronectin (Fragment) OS=Mus musculus OX=10090 GN=Fn1 PE=1 SV=1	0	7.331	16	2	5	1	160	17.7	8.54	8.55	2	extracellular		1.4
#VALUE!	Q8BWQ1	UDP-glucuronosyltransferase 2A3 OS=Mus musculus OX=10090 GN=Ugt2a3 PE=1 SV=1	0	18.086	8	4	9	4	534	61.1	7.93	23.04	4	membrane	catalytic activity	1.398
#VALUE!	A0A0G2JGT5	Eukaryotic translation initiation factor 4E (Fragment) OS=Mus musculus OX=10090 GN=Eif4e PE=1 SV=1	0.019	1.401	4	1	1	1	183	21.4	5.2	0	1	cytoplasm	RNA binding	1.394
#VALUE!	P31532	Serum amyloid A-4 protein OS=Mus musculus OX=10090 GN=Saa4 PE=1 SV=2	0	37.038	51	7	30	7	130	15.1	9.26	53.57	7	extracellular		1.393
#VALUE!	Q06890	Clusterin OS=Mus musculus OX=10090 GN=Clu PE=1 SV=1	0	197.598	33	15	175	15	448	51.6	5.67	503.8	15	cell surface;cytoplasm;cytosol;endoplasmic reticulum;extracellular;membrane;mitochondrion;nucleus	catalytic activity;protein binding	1.385
#VALUE!	O55022	Membrane-associated progesterone receptor component 1 OS=Mus musculus OX=10090 GN=Pgrmc1 PE=1 SV=4	0	49.631	46	6	25	5	195	21.7	4.7	66.04	6	endoplasmic reticulum;membrane		1.385
#VALUE!	G3X9T7	Galectin OS=Mus musculus OX=10090 GN=Lgals9 PE=1 SV=1	0	17.514	11	4	6	4	353	40	9.31	11.15	4	cytoplasm;cytosol;extracellular;nucleus	enzyme regulator activity;protein binding	1.384
#VALUE!	P17182	Alpha-enolase OS=Mus musculus OX=10090 GN=Eno1 PE=1 SV=3	0	162.85	55	19	101	7	434	47.1	6.8	253.14	19	cell surface;cytoplasm;cytosol;membrane;nucleus	catalytic activity;DNA binding;metal ion binding;protein binding;RNA binding	1.382
#VALUE!	Q01853	Transitional endoplasmic reticulum ATPase OS=Mus musculus OX=10090 GN=Vcp PE=1 SV=4	0	19.053	7	4	6	4	806	89.3	5.26	7.53	4	cytoplasm;cytosol;endoplasmic reticulum;membrane;nucleus;proteasome	catalytic activity;enzyme regulator activity;nucleotide binding;protein binding;RNA binding	1.379
#VALUE!	Q9ES97	Reticulon-3 OS=Mus musculus OX=10090 GN=Rtn3 PE=1 SV=2	0.001	4.775	2	2	4	2	964	103.8	4.92	5.74	2	endoplasmic reticulum;Golgi;membrane	protein binding	1.379
#VALUE!	A0A494BBB0	Calpain-1 catalytic subunit (Fragment) OS=Mus musculus OX=10090 GN=Capn1 PE=4 SV=1	0	6.594	3	2	2	2	699	80.3	5.87	2.6	2			1.376
#VALUE!	Q99KF1	Transmembrane emp24 domain-containing protein 9 OS=Mus musculus OX=10090 GN=Tmed9 PE=1 SV=2	0	11.163	12	2	3	1	235	27.1	8.41	7.18	2	endoplasmic reticulum;Golgi;membrane	protein binding	1.374
#VALUE!	F6RBR6	NADH dehydrogenase [ubiquinone] 1 alpha subcomplex subunit 12 OS=Mus musculus OX=10090 GN=Ndufa12 PE=1 SV=2	0.003	2.918	11	1	1	1	85	9.9	8.48	0	1			1.371
#VALUE!	E9QP56	Apolipoprotein C-III OS=Mus musculus OX=10090 GN=Apoc3 PE=1 SV=1	0	34.965	34	3	101	3	137	15.2	5.57	416.68	3	extracellular	enzyme regulator activity;protein binding	1.366
#VALUE!	Q9D1Q6	Endoplasmic reticulum resident protein 44 OS=Mus musculus OX=10090 GN=Erp44 PE=1 SV=1	0.001	3.725	5	2	3	2	406	46.8	5.27	0	2	cell surface;endoplasmic reticulum;membrane;organelle lumen	catalytic activity;metal ion binding;protein binding	1.362
#VALUE!	A0A1L1SV25	Alpha-actinin-4 OS=Mus musculus OX=10090 GN=Actn4 PE=1 SV=1	0	10.702	4	3	3	3	932	107	5.36	5.4	3		metal ion binding;protein binding	1.359
#VALUE!	Q9D8E6	60S ribosomal protein L4 OS=Mus musculus OX=10090 GN=Rpl4 PE=1 SV=3	0.001	5.186	5	2	2	2	419	47.1	11	0	2	cytoplasm;endoplasmic reticulum;membrane;nucleus;ribosome	protein binding;RNA binding;structural molecule activity	1.359
#VALUE!	Q05020	Apolipoprotein C-II OS=Mus musculus OX=10090 GN=Apoc2 PE=2 SV=1	0.001	5.156	9	1	26	1	97	10.7	4.84	12.4	1	cytosol;extracellular	enzyme regulator activity;protein binding	1.357
#VALUE!	Q3U367	4-trimethylaminobutyraldehyde dehydrogenase OS=Mus musculus OX=10090 GN=Aldh9a1 PE=1 SV=1	0	13.799	7	4	6	4	518	55.9	7.46	10.16	4	cytoplasm;cytosol;mitochondrion	catalytic activity;nucleotide binding;protein binding	1.353
#VALUE!	P08226	Apolipoprotein E OS=Mus musculus OX=10090 GN=Apoe PE=1 SV=2	0	118.993	45	15	118	15	311	35.8	5.68	293.03	15	cell surface;cytoplasm;cytosol;endoplasmic reticulum;endosome;extracellular;Golgi;membrane;nucleus;vacuole	antioxidant activity;catalytic activity;enzyme regulator activity;metal ion binding;protein binding;transporter activity	1.345
#VALUE!	H3BL34	Carboxylic ester hydrolase OS=Mus musculus OX=10090 GN=Ces1e PE=1 SV=1	0	13.82	8	4	13	1	561	61.5	6.15	11.5	4	endoplasmic reticulum	catalytic activity	1.343
#VALUE!	J3SDE7	TBC1 domain family member 23-like OS=Crotalus adamanteus OX=8729 PE=2 SV=1	0.012	1.716	1	1	1	1	681	76.4	5.29	0	1			1.336
#VALUE!	Q3U0I3	T-complex protein 1 subunit gamma OS=Mus musculus OX=10090 GN=Cct3 PE=1 SV=1	0	8.916	6	3	4	3	521	58.2	7.25	3.85	3	cytoplasm;cytosol;membrane	nucleotide binding;protein binding;RNA binding	1.322
#VALUE!	Q921I1	Serotransferrin OS=Mus musculus OX=10090 GN=Tf PE=1 SV=1	0	345.941	59	35	289	2	697	76.7	7.18	781.83	35	cell surface;endosome;extracellular;membrane	metal ion binding;protein binding;transporter activity	1.32
#VALUE!	P55284	Cadherin-5 OS=Mus musculus OX=10090 GN=Cdh5 PE=1 SV=2	0	37.476	15	9	14	9	784	87.8	5.3	32.53	9	cell surface;membrane	metal ion binding;protein binding	1.319
#VALUE!	P40936	Indolethylamine N-methyltransferase OS=Mus musculus OX=10090 GN=Inmt PE=1 SV=1	0	10.159	11	3	5	3	264	29.4	6.39	9.23	3	cytoplasm;cytosol	catalytic activity	1.319
#VALUE!	E9Q9P8	RDH16 family member 1 OS=Mus musculus OX=10090 GN=Rdh16f1 PE=3 SV=1	0	26.309	25	7	20	3	317	35.8	8.81	34.01	7		catalytic activity	1.312
#VALUE!	D3Z041	Long-chain-fatty-acid--CoA ligase 1 OS=Mus musculus OX=10090 GN=Acsl1 PE=1 SV=1	0	58.216	19	12	25	11	699	78	7.47	50.55	12	membrane;mitochondrion	catalytic activity	1.309
#VALUE!	Q8BH35	Complement component C8 beta chain OS=Mus musculus OX=10090 GN=C8b PE=1 SV=1	0	75.131	23	10	29	10	589	66.2	7.77	68.8	10	extracellular	protein binding	1.307
#VALUE!	Q60864	Stress-induced-phosphoprotein 1 OS=Mus musculus OX=10090 GN=Stip1 PE=1 SV=1	0	7.076	5	3	3	3	543	62.5	6.8	2.12	3	cytoplasm;cytosol;nucleus	protein binding;RNA binding	1.307
#VALUE!	B2RXS4	Plexin-B2 OS=Mus musculus OX=10090 GN=Plxnb2 PE=1 SV=1	0.001	5.245	1	2	2	2	1842	206.1	5.87	3.74	2	cell surface;membrane	protein binding;receptor activity;signal transducer activity	1.306
#VALUE!	Q99J93	Interferon-induced transmembrane protein 2 OS=Mus musculus OX=10090 GN=Ifitm2 PE=1 SV=1	0	15.865	29	3	3	2	144	15.7	7.3	8.11	3	membrane		1.294
#VALUE!	Q8BTM8	Filamin-A OS=Mus musculus OX=10090 GN=Flna PE=1 SV=5	0	108.405	12	22	30	22	2647	281	6.04	68.19	22	cytoplasm;cytoskeleton;cytosol;membrane;nucleus	protein binding;RNA binding;signal transducer activity	1.289
#VALUE!	A0A0R4J1G9	Metalloreductase STEAP3 OS=Mus musculus OX=10090 GN=Steap3 PE=1 SV=1	0.001	5.433	5	2	2	2	488	54.7	9.22	4.59	2	cytoplasm;endosome;membrane	catalytic activity;metal ion binding;protein binding	1.288
#VALUE!	E9QM92	Hyaluronan-binding protein 2 OS=Mus musculus OX=10090 GN=Habp2 PE=1 SV=1	0	29.365	18	7	9	7	554	61.8	6.29	14.24	7	extracellular	catalytic activity;metal ion binding;protein binding	1.284
#VALUE!	Q9DBD0	Inhibitor of carbonic anhydrase OS=Mus musculus OX=10090 GN=Ica PE=1 SV=1	0	69.454	26	17	31	16	700	76.7	7.25	40.39	17	extracellular	enzyme regulator activity;metal ion binding	1.28
#VALUE!	P11438	Lysosome-associated membrane glycoprotein 1 OS=Mus musculus OX=10090 GN=Lamp1 PE=1 SV=2	0	12.397	8	3	5	3	406	43.8	8.4	4.37	3	cell surface;cytoplasm;cytosol;endosome;membrane;vacuole	protein binding	1.274
#VALUE!	D3Z6I8	Tropomyosin alpha-3 chain OS=Mus musculus OX=10090 GN=Tpm3 PE=1 SV=1	0	10.433	14	3	3	2	247	28.7	4.79	2.11	3	cytoplasm;cytoskeleton;cytosol	protein binding;structural molecule activity	1.272
#VALUE!	Q9WUD0	Cytochrome P450 2B10 OS=Mus musculus OX=10090 GN=Cyp2b10 PE=1 SV=1	0	10.179	7	4	5	2	491	55.8	7.83	4	4	endoplasmic reticulum;membrane	catalytic activity;metal ion binding	1.272
#VALUE!	Q8K169	UDP-glucuronosyltransferase OS=Mus musculus OX=10090 GN=Ugt2b5 PE=1 SV=1	0	35.215	14	7	35	4	530	60.8	7.87	75.56	7	endoplasmic reticulum;membrane	catalytic activity	1.268
#VALUE!	P70274	Selenoprotein P OS=Mus musculus OX=10090 GN=Selenop PE=1 SV=3	0	13.664	9	3	3	3	380	42.7	7.09	4.6	3	extracellular	protein binding	1.268
#VALUE!	P70349	Histidine triad nucleotide-binding protein 1 OS=Mus musculus OX=10090 GN=Hint1 PE=1 SV=3	0.001	5.178	11	1	1	1	126	13.8	6.87	2.99	1	cytoplasm;cytosol;membrane;nucleus	catalytic activity;nucleotide binding	1.264
#VALUE!	E9Q8B5	Predicted gene 4788 OS=Mus musculus OX=10090 GN=Gm4788 PE=1 SV=1	0	49.137	14	10	20	9	879	99.4	7.44	33.57	10			1.263
#VALUE!	P56656	Cytochrome P450 2C39 OS=Mus musculus OX=10090 GN=Cyp2c39 PE=1 SV=2	0	74.481	28	12	48	9	490	55.8	7.93	94.7	12	endoplasmic reticulum;membrane	catalytic activity;metal ion binding	1.256
#VALUE!	O88947	Coagulation factor X OS=Mus musculus OX=10090 GN=F10 PE=1 SV=1	0	33.592	13	6	14	6	481	54	5.66	19.33	6	endoplasmic reticulum;extracellular;membrane	catalytic activity;metal ion binding;protein binding	1.256
#VALUE!	O88492	Perilipin-4 OS=Mus musculus OX=10090 GN=Plin4 PE=1 SV=2	0	15.347	15	4	4	4	1403	139.3	8.59	6.96	4	cytoplasm;cytosol;membrane		1.252
#VALUE!	P16301	Phosphatidylcholine-sterol acyltransferase OS=Mus musculus OX=10090 GN=Lcat PE=1 SV=2	0	39.431	18	6	15	6	438	49.7	6.43	43.74	6	extracellular	catalytic activity;protein binding	1.249
#VALUE!	Q8BVQ9	26S proteasome regulatory subunit 7 OS=Mus musculus OX=10090 GN=Psmc2 PE=1 SV=1	0.001	4.05	3	2	5	2	475	52.8	6.28	1.78	2	cytoplasm;cytosol;membrane;nucleus;proteasome	catalytic activity;nucleotide binding;protein binding	1.249
#VALUE!	E9PY39	Predicted gene 20431 OS=Mus musculus OX=10090 GN=Gm20431 PE=4 SV=1	0	6.745	5	2	4	2	371	42.1	6.76	8.45	2	cytoplasm;membrane;nucleus	catalytic activity;protein binding	1.248
#VALUE!	A0A338P6M5	26S proteasome non-ATPase regulatory subunit 2 (Fragment) OS=Mus musculus OX=10090 GN=Psmd2 PE=1 SV=1	0	11.947	13	1	1	1	142	16.2	4.58	4.33	1			1.247
#VALUE!	Q62087	Serum paraoxonase/lactonase 3 OS=Mus musculus OX=10090 GN=Pon3 PE=1 SV=2	0	18.008	21	4	6	4	354	39.3	5.74	13.33	4	extracellular	catalytic activity;metal ion binding;protein binding	1.237
#VALUE!	O55071	Cytochrome P450 2B19 OS=Mus musculus OX=10090 GN=Cyp2b19 PE=2 SV=1	0	6.444	5	3	3	1	492	56	7.68	2.15	3	endoplasmic reticulum;membrane	catalytic activity;metal ion binding	1.23
#VALUE!	Q63886	UDP-glucuronosyltransferase 1-1 OS=Mus musculus OX=10090 GN=Ugt1a1 PE=1 SV=2	0	85.572	24	12	59	8	535	60	8.62	140.97	12	endoplasmic reticulum;membrane	catalytic activity;enzyme regulator activity;protein binding	1.227
#VALUE!	Q8QZR3	Pyrethroid hydrolase Ces2a OS=Mus musculus OX=10090 GN=Ces2a PE=1 SV=1	0	23.707	13	6	13	5	558	61.9	6.16	20.84	6		catalytic activity	1.22
#VALUE!	P56382	ATP synthase subunit epsilon, mitochondrial OS=Mus musculus OX=10090 GN=Atp5f1e PE=1 SV=2	0.007	2.076	15	1	1	1	52	5.8	10.01	1.7	1	membrane;mitochondrion	catalytic activity;transporter activity	1.22
#VALUE!	Q8R307	Vacuolar protein sorting-associated protein 18 homolog OS=Mus musculus OX=10090 GN=Vps18 PE=1 SV=2	0.019	1.438	1	1	1	1	973	110.1	6.09	0	1	endosome;membrane;vacuole	catalytic activity;metal ion binding;protein binding	1.213
#VALUE!	P61982	14-3-3 protein gamma OS=Mus musculus OX=10090 GN=Ywhag PE=1 SV=2	0	36.3	31	7	18	3	247	28.3	4.89	33.8	7	cytoplasm;cytosol;membrane	catalytic activity;protein binding;RNA binding	1.212
#VALUE!	O88792	Junctional adhesion molecule A OS=Mus musculus OX=10090 GN=F11r PE=1 SV=2	0	6.539	7	2	3	2	300	32.4	6.77	4.91	2	membrane	protein binding	1.207
#VALUE!	Q8CFZ6	C-type lectin domain family 3, member b OS=Mus musculus OX=10090 GN=Clec3b PE=1 SV=1	0.001	5.966	11	2	2	2	202	22.2	5.66	0	2	cytoplasm;extracellular	metal ion binding;protein binding	1.194
#VALUE!	F6QPR1	Prohibitin-2 (Fragment) OS=Mus musculus OX=10090 GN=Phb2 PE=1 SV=1	0.001	4.559	8	1	2	1	157	17.5	9.8	4.27	1	membrane		1.194
#VALUE!	A0A0K8RUE0	GTP-binding nuclear protein Ran OS=Crotalus horridus OX=35024 PE=3 SV=1	0	7.473	15	3	4	3	217	24.5	7.88	5.19	3	nucleus	catalytic activity;nucleotide binding	1.193
#VALUE!	P68369	Tubulin alpha-1A chain OS=Mus musculus OX=10090 GN=Tuba1a PE=1 SV=1	0	94.088	37	11	44	4	451	50.1	5.06	109.25	11	cytoplasm;cytoskeleton;endosome;membrane;nucleus	catalytic activity;nucleotide binding;protein binding;structural molecule activity	1.184
#VALUE!	Q9DCN2	NADH-cytochrome b5 reductase 3 OS=Mus musculus OX=10090 GN=Cyb5r3 PE=1 SV=3	0	26.844	23	5	9	5	301	34.1	8.38	26.69	5	cytoplasm;endoplasmic reticulum;membrane;mitochondrion	catalytic activity;nucleotide binding;protein binding	1.182
#VALUE!	Q61247	Alpha-2-antiplasmin OS=Mus musculus OX=10090 GN=Serpinf2 PE=1 SV=1	0	67.515	25	9	58	9	491	54.9	6.3	139.94	9	cell surface;extracellular	enzyme regulator activity;protein binding	1.181
#VALUE!	Q08879	Fibulin-1 OS=Mus musculus OX=10090 GN=Fbln1 PE=1 SV=2	0	27.138	10	5	6	5	705	78	5.16	17.27	5	extracellular	enzyme regulator activity;metal ion binding;protein binding;structural molecule activity	1.18
#VALUE!	Q64339	Ubiquitin-like protein ISG15 OS=Mus musculus OX=10090 GN=Isg15 PE=1 SV=4	0.019	1.347	6	1	1	1	161	17.9	7.9	0	1	cytoplasm;extracellular	protein binding	1.18
#VALUE!	P50427	Steryl-sulfatase OS=Mus musculus OX=10090 GN=Sts PE=1 SV=1	0.019	1.391	2	1	1	1	624	66.5	8.5	0	1	endoplasmic reticulum;membrane	catalytic activity;metal ion binding	1.162
#VALUE!	P14847	C-reactive protein OS=Mus musculus OX=10090 GN=Crp PE=1 SV=2	0	14.637	23	3	5	3	225	25.3	6.2	7.46	3	extracellular	metal ion binding;protein binding	1.16
#VALUE!	E9Q414	Apolipoprotein B-100 OS=Mus musculus OX=10090 GN=Apob PE=1 SV=1	0	712.002	29	108	367	108	4505	509.1	6.81	875.18	108	cytoplasm;cytosol;endoplasmic reticulum;extracellular;membrane;organelle lumen	protein binding;transporter activity	1.159
#VALUE!	A0A0R4J0S8	Uroplakin-3b OS=Mus musculus OX=10090 GN=Upk3b PE=1 SV=1	0.001	4.644	8	2	3	2	276	30.3	6.52	1.97	2	membrane		1.159
#VALUE!	Q9D819	Inorganic pyrophosphatase OS=Mus musculus OX=10090 GN=Ppa1 PE=1 SV=1	0	78.618	42	8	25	8	289	32.6	5.6	55.91	8	cytoplasm	catalytic activity;metal ion binding	1.156
#VALUE!	Q91YQ5	Dolichyl-diphosphooligosaccharide--protein glycosyltransferase subunit 1 OS=Mus musculus OX=10090 GN=Rpn1 PE=1 SV=1	0	24.509	12	6	9	6	608	68.5	6.46	14.06	6	cytosol;endoplasmic reticulum;membrane	catalytic activity;RNA binding	1.153
#VALUE!	G3X9D6	Apolipoprotein N OS=Mus musculus OX=10090 GN=Apon PE=1 SV=1	0	16.569	18	4	22	4	251	27.9	5.69	24.43	4	cytoplasm		1.145
#VALUE!	P01801	Ig heavy chain V-III region J606 OS=Mus musculus OX=10090 PE=1 SV=1	0	23.661	35	3	5	3	115	12.8	7.12	15.63	3		protein binding	1.14
#VALUE!	P61205	ADP-ribosylation factor 3 OS=Mus musculus OX=10090 GN=Arf3 PE=2 SV=2	0	31.762	25	3	18	2	181	20.6	7.43	51.54	3	cytoplasm;Golgi	catalytic activity;nucleotide binding;protein binding;signal transducer activity	1.137
#VALUE!	P01029	Complement C4-B OS=Mus musculus OX=10090 GN=C4b PE=1 SV=3	0	178.772	18	27	93	27	1738	192.8	7.53	247.96	27	extracellular	enzyme regulator activity;protein binding	1.136
#VALUE!	A2A841	Protein 4.1 OS=Mus musculus OX=10090 GN=Epb41 PE=1 SV=1	0	37.127	10	7	9	7	869	97.2	5.49	18.9	7	cytoplasm;cytoskeleton;cytosol;membrane;nucleus	protein binding;structural molecule activity	1.136
#VALUE!	Q8K182	Complement component C8 alpha chain OS=Mus musculus OX=10090 GN=C8a PE=1 SV=1	0	76.713	31	14	34	14	587	66	6.54	61.88	14	extracellular;membrane	protein binding	1.133
#VALUE!	A0A075B5S3	Immunoglobulin heavy variable 14-4 OS=Mus musculus OX=10090 GN=Ighv14-4 PE=4 SV=1	0.001	4.028	10	1	3	1	111	12.1	4.67	7.87	1			1.128
#VALUE!	Q99KB8	Hydroxyacylglutathione hydrolase, mitochondrial OS=Mus musculus OX=10090 GN=Hagh PE=1 SV=2	0	9.604	4	1	2	1	309	34.1	7.75	2.9	1	cytoplasm;mitochondrion;organelle lumen	catalytic activity;metal ion binding	1.126
#VALUE!	A0A0F7Z2U7	Cadam10_CRISP-1 OS=Crotalus adamanteus OX=8729 PE=2 SV=1	0	34.87	25	5	7	1	240	26.6	7.46	17.96	5	extracellular		1.123
#VALUE!	P34928	Apolipoprotein C-I OS=Mus musculus OX=10090 GN=Apoc1 PE=1 SV=1	0	7.005	20	2	61	2	88	9.7	9.09	100.85	2	endoplasmic reticulum;extracellular	enzyme regulator activity	1.123
#VALUE!	P01027	Complement C3 OS=Mus musculus OX=10090 GN=C3 PE=1 SV=3	0	595.708	49	71	645	71	1663	186.4	6.73	1610.83	71	extracellular	enzyme regulator activity;protein binding	1.119
#VALUE!	Q497I4	Keratin, type I cuticular Ha5 OS=Mus musculus OX=10090 GN=Krt35 PE=1 SV=1	0.001	3.902	3	2	7	1	455	50.5	4.97	6.91	2		structural molecule activity	1.116
#VALUE!	Q9CQQ7	ATP synthase F(0) complex subunit B1, mitochondrial OS=Mus musculus OX=10090 GN=Atp5pb PE=1 SV=1	0.001	3.333	4	1	3	1	256	28.9	9.06	6.28	1	membrane;mitochondrion;nucleus	catalytic activity;transporter activity	1.115
#VALUE!	F8WJ41	40S ribosomal protein S15a (Fragment) OS=Mus musculus OX=10090 GN=Rps15a PE=1 SV=1	0	8.221	24	3	5	3	108	12.3	10.15	8.75	3	mitochondrion;ribosome	structural molecule activity	1.108
#VALUE!	Q9CPN9	RIKEN cDNA 2210010C04 gene OS=Mus musculus OX=10090 GN=2210010C04Rik PE=1 SV=1	0.001	3.214	5	1	3	1	247	26.4	7.93	4.71	1		catalytic activity	1.103
#VALUE!	A0A0F7ZEQ3	Adenylosuccinate lyase OS=Crotalus adamanteus OX=8729 PE=2 SV=1	0.001	3.164	2	1	1	1	487	54.8	6.98	1.67	1		catalytic activity	1.103
#VALUE!	Q9Z1T2	Thrombospondin-4 OS=Mus musculus OX=10090 GN=Thbs4 PE=1 SV=1	0	14.972	4	3	4	3	963	106.3	4.67	9.57	3	endoplasmic reticulum;extracellular	metal ion binding;protein binding	1.102
#VALUE!	P97792	Coxsackievirus and adenovirus receptor homolog OS=Mus musculus OX=10090 GN=Cxadr PE=1 SV=1	0.008	1.932	2	1	1	1	365	39.9	6.96	1.79	1	cytoplasm;extracellular;membrane;nucleus	protein binding	1.096
#VALUE!	Q5F226	Protocadherin Fat 2 OS=Mus musculus OX=10090 GN=Fat2 PE=1 SV=1	0.023	1.235	0	1	1	1	4351	479.8	5.12	0	1	membrane;nucleus	metal ion binding;protein binding	1.096
#VALUE!	Q8BSM7	Large neutral amino acids transporter small subunit 3 OS=Mus musculus OX=10090 GN=Slc43a1 PE=1 SV=1	0	12.38	6	2	2	2	564	62.6	8.12	6.03	2	membrane	transporter activity	1.095
#VALUE!	P63017	Heat shock cognate 71 kDa protein OS=Mus musculus OX=10090 GN=Hspa8 PE=1 SV=1	0	91.322	29	13	30	11	646	70.8	5.52	85.26	13	cell surface;cytoplasm;cytosol;endosome;membrane;nucleus;spliceosomal complex;vacuole	catalytic activity;nucleotide binding;protein binding;RNA binding	1.094
#VALUE!	P46638	Ras-related protein Rab-11B OS=Mus musculus OX=10090 GN=Rab11b PE=1 SV=3	0	14.219	22	5	11	5	218	24.5	5.94	19.15	5	cytoplasm;endosome;membrane;mitochondrion	catalytic activity;nucleotide binding;protein binding	1.094
#VALUE!	Q64726	Zinc-alpha-2-glycoprotein OS=Mus musculus OX=10090 GN=Azgp1 PE=1 SV=2	0	28.85	21	5	11	5	307	35.3	6.18	29.09	5	extracellular;membrane;nucleus		1.089
#VALUE!	A0A087WSN6	Fibronectin OS=Mus musculus OX=10090 GN=Fn1 PE=1 SV=1	0	664.439	47	69	350	68	2296	252.9	6.07	1006.85	69	extracellular;membrane	enzyme regulator activity;metal ion binding;protein binding	1.088
#VALUE!	O35488	Very long-chain acyl-CoA synthetase OS=Mus musculus OX=10090 GN=Slc27a2 PE=1 SV=2	0	63.142	24	11	19	11	620	70.4	8.9	55.84	11	endoplasmic reticulum;membrane;mitochondrion;organelle lumen	catalytic activity;nucleotide binding;protein binding;transporter activity	1.087
#VALUE!	Q00623	Apolipoprotein A-I OS=Mus musculus OX=10090 GN=Apoa1 PE=1 SV=2	0	121.289	49	15	334	15	264	30.6	5.73	494.72	15	cell surface;cytosol;extracellular;nucleus	enzyme regulator activity;protein binding;transporter activity	1.076
#VALUE!	Q8R2Q8	Bone marrow stromal antigen 2 OS=Mus musculus OX=10090 GN=Bst2 PE=1 SV=1	0.001	4.473	6	1	3	1	172	19.1	7.34	7.89	1	cell surface;cytoplasm;cytosol;endosome;Golgi;membrane	enzyme regulator activity;protein binding;RNA binding;signal transducer activity	1.075
#VALUE!	A0A075B5S9	Immunoglobulin heavy variable 9-4 OS=Mus musculus OX=10090 GN=Ighv9-4 PE=4 SV=1	0.001	4.473	11	1	1	1	98	10.9	9.07	3.47	1			1.074
#VALUE!	Q63880	Carboxylesterase 3A OS=Mus musculus OX=10090 GN=Ces3a PE=1 SV=2	0	49.357	19	6	15	4	571	63.3	6.14	37.75	6	endoplasmic reticulum;organelle lumen	catalytic activity	1.073
#VALUE!	Q8BPB5	EGF-containing fibulin-like extracellular matrix protein 1 OS=Mus musculus OX=10090 GN=Efemp1 PE=1 SV=1	0	74.754	31	11	19	11	493	54.9	5.14	51.31	11	cell surface;cytoplasm;extracellular;membrane	catalytic activity;metal ion binding;protein binding;receptor activity;signal transducer activity	1.071
#VALUE!	Q01339	Beta-2-glycoprotein 1 OS=Mus musculus OX=10090 GN=Apoh PE=1 SV=1	0	86.04	43	14	68	14	345	38.6	8.22	132.41	14	cell surface;cytoplasm;extracellular;membrane	enzyme regulator activity;protein binding	1.065
#VALUE!	Q02053	Ubiquitin-like modifier-activating enzyme 1 OS=Mus musculus OX=10090 GN=Uba1 PE=1 SV=1	0	39.46	10	7	10	7	1058	117.7	5.66	21.27	7	cytoplasm;cytosol;membrane;mitochondrion;nucleus	catalytic activity;nucleotide binding;protein binding;RNA binding	1.059
#VALUE!	Q8BK64	Activator of 90 kDa heat shock protein ATPase homolog 1 OS=Mus musculus OX=10090 GN=Ahsa1 PE=1 SV=2	0.001	5.107	6	2	2	2	338	38.1	5.53	0	2	cytoplasm;cytosol;endoplasmic reticulum	enzyme regulator activity;protein binding	1.058
#VALUE!	Q8VCS0	N-acetylmuramoyl-L-alanine amidase OS=Mus musculus OX=10090 GN=Pglyrp2 PE=1 SV=1	0	32.107	16	7	18	7	530	57.7	6.98	28.54	7	extracellular;membrane	catalytic activity;metal ion binding;receptor activity;signal transducer activity	1.051
#VALUE!	Q90392	Snake venom metalloproteinase atrolysin-C OS=Crotalus atrox OX=8730 PE=1 SV=1	0	12.09	7	3	7	3	414	46.7	5.1	10.5	3	extracellular	catalytic activity;metal ion binding	1.043
#VALUE!	Q9R069	Basal cell adhesion molecule OS=Mus musculus OX=10090 GN=Bcam PE=1 SV=1	0	7.217	2	1	2	1	622	67.6	6.25	2.53	1	cell surface;extracellular;membrane	protein binding;receptor activity	1.041
#VALUE!	T1E401	T-complex protein 1 subunit eta OS=Crotalus horridus OX=35024 PE=2 SV=1	0.001	3.332	2	1	2	1	544	59.3	6.98	1.67	1	cytoplasm	nucleotide binding;protein binding	1.039
#VALUE!	Q9Z1R3	Apolipoprotein M OS=Mus musculus OX=10090 GN=Apom PE=1 SV=1	0	28.322	23	4	38	4	190	21.3	6.52	93.3	4	extracellular	antioxidant activity;catalytic activity;protein binding;transporter activity	1.03
#VALUE!	P06684	Complement C5 OS=Mus musculus OX=10090 GN=C5 PE=1 SV=2	0	203.657	26	35	85	35	1680	188.8	6.81	192.97	35	extracellular	enzyme regulator activity;protein binding	1.024
#VALUE!	P81509	Snaclec CHH-B subunit beta OS=Crotalus horridus OX=35024 PE=1 SV=1	0	35.095	56	5	9	3	117	13.9	5.47	27.57	5	extracellular	protein binding	1.022
#VALUE!	O55042	Alpha-synuclein OS=Mus musculus OX=10090 GN=Snca PE=1 SV=2	0	34.251	69	5	14	5	140	14.5	4.77	37.07	5	cytoplasm;cytoskeleton;cytosol;endoplasmic reticulum;extracellular;Golgi;membrane;mitochondrion;nucleus;ribosome	catalytic activity;enzyme regulator activity;metal ion binding;protein binding	1.022
#VALUE!	P52430	Serum paraoxonase/arylesterase 1 OS=Mus musculus OX=10090 GN=Pon1 PE=1 SV=2	0	71.589	31	8	80	8	355	39.5	5.22	206.1	8	extracellular	catalytic activity;metal ion binding;protein binding	1.021
#VALUE!	P29391	Ferritin light chain 1 OS=Mus musculus OX=10090 GN=Ftl1 PE=1 SV=2	0.007	2.168	4	1	1	1	183	20.8	6	2.07	1	cytoplasm;extracellular;membrane;organelle lumen;vacuole	metal ion binding;protein binding	1.021
#VALUE!	P97290	Plasma protease C1 inhibitor OS=Mus musculus OX=10090 GN=Serping1 PE=1 SV=3	0	38.586	18	8	21	8	504	55.5	6.29	39.8	8	extracellular	enzyme regulator activity;protein binding	1.013
#VALUE!	Q64458	Cytochrome P450 2C29 OS=Mus musculus OX=10090 GN=Cyp2c29 PE=1 SV=2	0	118.622	39	18	91	10	490	55.7	8.29	201.96	18	endoplasmic reticulum;membrane	catalytic activity;metal ion binding	1.011
#VALUE!	F8WI14	Extracellular matrix protein 1 OS=Mus musculus OX=10090 GN=Ecm1 PE=1 SV=1	0	33.036	19	9	16	1	558	62.7	6.89	25.47	9	extracellular	protein binding;signal transducer activity	1.008
#VALUE!	E9Q5F6	Polyubiquitin-C (Fragment) OS=Mus musculus OX=10090 GN=Ubc PE=1 SV=1	0	10.784	37	2	6	2	201	22.6	7.4	22.3	2		protein binding	1.008
#VALUE!	P15535	Beta-1,4-galactosyltransferase 1 OS=Mus musculus OX=10090 GN=B4galt1 PE=1 SV=1	0.001	3.201	2	1	1	1	399	44.4	9.38	1.74	1	cell surface;extracellular;Golgi;membrane	catalytic activity;metal ion binding;protein binding	1.008
#VALUE!	G3X8Q5	Ceruloplasmin OS=Mus musculus OX=10090 GN=Cp PE=1 SV=1	0	92.39	19	17	37	17	1085	124.1	5.88	69.77	17	extracellular;membrane	catalytic activity;metal ion binding;protein binding	1.007
#VALUE!	P40124	Adenylyl cyclase-associated protein 1 OS=Mus musculus OX=10090 GN=Cap1 PE=1 SV=4	0.001	5.758	2	1	1	1	474	51.5	7.52	3.2	1	cytoplasm;cytoskeleton;cytosol;extracellular;membrane	protein binding	1.007
#VALUE!	Q61703	Inter-alpha-trypsin inhibitor heavy chain H2 OS=Mus musculus OX=10090 GN=Itih2 PE=1 SV=1	0	149.879	22	15	77	15	946	105.9	7.27	189.92	15	extracellular	enzyme regulator activity	0.999
#VALUE!	A0A0A6YYE7	Immunoglobulin kappa variable 4-57 (Fragment) OS=Mus musculus OX=10090 GN=Igkv4-57 PE=4 SV=2	0	22.913	39	3	7	3	117	12.7	8.91	27.22	3			0.999
#VALUE!	Q61233	Plastin-2 OS=Mus musculus OX=10090 GN=Lcp1 PE=1 SV=4	0	54	24	12	17	12	627	70.1	5.33	32.44	12	cytoplasm;cytoskeleton;cytosol;membrane	metal ion binding;protein binding	0.997
#VALUE!	Q5F2C5	Long-chain-fatty-acid--CoA ligase 6 OS=Mus musculus OX=10090 GN=Acsl6 PE=1 SV=1	0.008	1.883	1	1	1	1	622	69.5	7.17	0	1	endoplasmic reticulum;membrane;mitochondrion;nucleus	catalytic activity;nucleotide binding;protein binding	0.995
#VALUE!	J3S4X5	26S proteasome non-ATPase regulatory subunit 8-like OS=Crotalus adamanteus OX=8729 PE=2 SV=1	0.012	1.676	3	1	1	1	285	32.3	7.36	1.68	1	proteasome		0.982
#VALUE!	Q8VCT4	Carboxylesterase 1D OS=Mus musculus OX=10090 GN=Ces1d PE=1 SV=1	0	90.639	29	14	68	11	565	61.7	6.61	135.97	14	cytoplasm;cytosol;endoplasmic reticulum;organelle lumen	catalytic activity	0.98
#VALUE!	P39039	Mannose-binding protein A OS=Mus musculus OX=10090 GN=Mbl1 PE=1 SV=1	0	9.433	12	3	5	3	239	25.4	7.61	4.18	3	extracellular	metal ion binding;protein binding	0.972
#VALUE!	Q62009	Periostin OS=Mus musculus OX=10090 GN=Postn PE=1 SV=2	0	58.496	16	10	18	10	838	93.1	7.53	40.76	10	cytoplasm;extracellular;Golgi	metal ion binding;protein binding	0.97
#VALUE!	P84096	Rho-related GTP-binding protein RhoG OS=Mus musculus OX=10090 GN=Rhog PE=1 SV=1	0	13.391	19	3	6	2	191	21.3	8.12	12.75	3	membrane	catalytic activity;nucleotide binding;protein binding	0.969
#VALUE!	Q61702	Inter-alpha-trypsin inhibitor heavy chain H1 OS=Mus musculus OX=10090 GN=Itih1 PE=1 SV=2	0	168.535	28	20	93	20	907	101	6.96	277.13	20	extracellular	enzyme regulator activity	0.968
#VALUE!	P01887	Beta-2-microglobulin OS=Mus musculus OX=10090 GN=B2m PE=1 SV=2	0	14.406	21	3	14	3	119	13.8	8.44	23.62	3	cytosol;extracellular;Golgi;membrane	protein binding	0.962
#VALUE!	P41317	Mannose-binding protein C OS=Mus musculus OX=10090 GN=Mbl2 PE=1 SV=2	0	56.389	48	9	35	9	244	25.9	5.06	110.02	9	extracellular	metal ion binding;protein binding	0.96
#VALUE!	Q60963	Platelet-activating factor acetylhydrolase OS=Mus musculus OX=10090 GN=Pla2g7 PE=2 SV=2	0	23.556	18	7	24	7	440	49.2	7.12	40.74	7	cytoplasm;extracellular	catalytic activity	0.96
#VALUE!	Q9D3D9	ATP synthase subunit delta, mitochondrial OS=Mus musculus OX=10090 GN=Atp5f1d PE=1 SV=1	0.001	3.888	5	1	2	1	168	17.6	5.08	3.84	1	membrane;mitochondrion	catalytic activity;protein binding;transporter activity	0.957
#VALUE!	P08228	Superoxide dismutase [Cu-Zn] OS=Mus musculus OX=10090 GN=Sod1 PE=1 SV=2	0	23.125	24	3	7	3	154	15.9	6.51	16.61	3	cytoplasm;cytosol;extracellular;membrane;mitochondrion;nucleus;vacuole	antioxidant activity;catalytic activity;metal ion binding;protein binding	0.955
#VALUE!	G3X9U9	Mitochondrial fission 1 protein OS=Mus musculus OX=10090 GN=Fis1 PE=1 SV=1	0	9.162	17	2	3	2	145	16.3	9.25	7.08	2	membrane;mitochondrion	protein binding	0.954
#VALUE!	G3UY49	Calumenin (Fragment) OS=Mus musculus OX=10090 GN=Calu PE=1 SV=2	0.001	4.657	8	1	2	1	141	16.5	5.08	4.67	1		metal ion binding	0.948
#VALUE!	P01837	Immunoglobulin kappa constant OS=Mus musculus OX=10090 GN=Igkc PE=1 SV=2	0	29.419	44	4	39	4	107	11.9	5.9	102.32	4			0.947
#VALUE!	Q64727	Vinculin OS=Mus musculus OX=10090 GN=Vcl PE=1 SV=4	0	32.728	11	9	10	9	1066	116.6	6	22.71	9	cytoplasm;cytoskeleton;membrane	protein binding;structural molecule activity	0.941
#VALUE!	P70290	55 kDa erythrocyte membrane protein OS=Mus musculus OX=10090 GN=Mpp1 PE=1 SV=1	0	10.332	9	4	6	4	466	52.2	7.2	10.1	4	cytoskeleton;membrane	protein binding	0.939
#VALUE!	P81508	Snaclec CHH-B subunit alpha OS=Crotalus horridus OX=35024 PE=1 SV=1	0.001	4.732	8	1	2	1	127	15.2	7.12	4.92	1	extracellular	protein binding	0.938
#VALUE!	P06728	Apolipoprotein A-IV OS=Mus musculus OX=10090 GN=Apoa4 PE=1 SV=3	0	219.988	48	18	271	18	395	45	5.47	703.89	18	cell surface;cytosol;extracellular	antioxidant activity;catalytic activity;enzyme regulator activity;metal ion binding;protein binding;transporter activity	0.931
#VALUE!	P48771	Cytochrome c oxidase subunit 7A2, mitochondrial OS=Mus musculus OX=10090 GN=Cox7a2 PE=1 SV=2	0.001	3.686	12	1	2	1	83	9.3	10.27	4.77	1	membrane;mitochondrion	catalytic activity;transporter activity	0.931
#VALUE!	E9Q6D8	Complement component 6 OS=Mus musculus OX=10090 GN=C6 PE=1 SV=2	0	36.092	13	9	13	9	934	104.6	6.24	24.84	9			0.929
#VALUE!	A0A338P702	Ubiquitin-conjugating enzyme E2 L3 OS=Mus musculus OX=10090 GN=Ube2l3 PE=1 SV=1	0.001	3.448	8	1	1	1	114	13.2	8.79	2.15	1			0.927
#VALUE!	A0A0F7Z7F1	GTPase KRas OS=Crotalus adamanteus OX=8729 PE=2 SV=1	0.001	3.186	6	1	1	1	170	19.2	8.48	1.96	1	membrane	catalytic activity;nucleotide binding	0.922
#VALUE!	P97371	Proteasome activator complex subunit 1 OS=Mus musculus OX=10090 GN=Psme1 PE=1 SV=2	0	28.885	29	6	11	6	249	28.7	5.97	25.3	6	cytoplasm;proteasome	enzyme regulator activity;protein binding	0.919
#VALUE!	P20918	Plasminogen OS=Mus musculus OX=10090 GN=Plg PE=1 SV=3	0	209.88	44	28	96	28	812	90.7	6.6	225.88	28	cell surface;extracellular;membrane	catalytic activity;protein binding	0.918
#VALUE!	Q3UXJ2	Transforming growth factor-beta-induced protein ig-h3 OS=Mus musculus OX=10090 GN=Tgfbi PE=1 SV=1	0	6.492	3	2	3	2	651	70.9	7.03	3	2	extracellular	protein binding	0.916
#VALUE!	P68372	Tubulin beta-4B chain OS=Mus musculus OX=10090 GN=Tubb4b PE=1 SV=1	0	151.763	51	17	87	1	445	49.8	4.89	212.68	17	cytoplasm;cytoskeleton;nucleus	catalytic activity;nucleotide binding;RNA binding;structural molecule activity	0.915
#VALUE!	P07758	Alpha-1-antitrypsin 1-1 OS=Mus musculus OX=10090 GN=Serpina1a PE=1 SV=4	0	64.798	26	8	55	4	413	46	5.72	115.39	8	endoplasmic reticulum;extracellular;Golgi	enzyme regulator activity;protein binding	0.911
#VALUE!	E9PXN7	UDP-glucuronosyltransferase OS=Mus musculus OX=10090 GN=Ugt1a10 PE=1 SV=1	0	22.047	9	5	31	1	530	60.3	8.35	59.38	5	endoplasmic reticulum;membrane	catalytic activity;enzyme regulator activity;protein binding	0.91
#VALUE!	A0A075B5N3	Immunoglobulin kappa variable 8-28 OS=Mus musculus OX=10090 GN=Igkv8-28 PE=1 SV=7	0.001	3.809	12	1	1	1	101	10.9	5.94	3.3	1			0.909
#VALUE!	Q9CR68	Cytochrome b-c1 complex subunit Rieske, mitochondrial OS=Mus musculus OX=10090 GN=Uqcrfs1 PE=1 SV=1	0.001	4.31	8	2	2	2	274	29.3	8.7	3.49	2	membrane;mitochondrion	catalytic activity;metal ion binding;protein binding;transporter activity	0.906
#VALUE!	Q9DAC2	Complement component 8, gamma subunit, isoform CRA_b OS=Mus musculus OX=10090 GN=C8g PE=1 SV=1	0	14.814	23	3	5	3	168	18.9	8.32	13.49	3	extracellular	protein binding	0.903
#VALUE!	A0A075B5Q9	Immunoglobulin heavy variable 5-15 OS=Mus musculus OX=10090 GN=Ighv5-15 PE=4 SV=1	0	11.74	23	2	4	2	116	12.9	8.28	12.62	2			0.902
#VALUE!	P01902	H-2 class I histocompatibility antigen, K-D alpha chain OS=Mus musculus OX=10090 GN=H2-K1 PE=1 SV=1	0	26.239	21	7	15	5	368	41.5	6.62	25.43	7	cell surface;cytosol;endoplasmic reticulum;extracellular;Golgi;membrane	protein binding;RNA binding	0.901
#VALUE!	E9Q035	Predicted gene 20425 OS=Mus musculus OX=10090 GN=Gm20425 PE=4 SV=1	0	333.129	43	35	271	2	978	107.7	7.77	723.18	35	extracellular;membrane	nucleotide binding	0.896
#VALUE!	P21614	Vitamin D-binding protein OS=Mus musculus OX=10090 GN=Gc PE=1 SV=2	0	174.938	46	15	53	15	476	53.6	5.5	159.57	15	cytosol;extracellular	protein binding;transporter activity	0.895
#VALUE!	Q9DB20	ATP synthase subunit O, mitochondrial OS=Mus musculus OX=10090 GN=Atp5po PE=1 SV=1	0	8.301	10	2	3	2	213	23.3	9.99	5.81	2	membrane;mitochondrion;nucleus	catalytic activity;protein binding;transporter activity	0.894
#VALUE!	Q99LC5	Electron transfer flavoprotein subunit alpha, mitochondrial OS=Mus musculus OX=10090 GN=Etfa PE=1 SV=2	0	40.948	32	8	10	8	333	35	8.38	26.25	8	mitochondrion;organelle lumen	catalytic activity;nucleotide binding;protein binding	0.891
#VALUE!	A0A140T8M3	Immunoglobulin kappa chain variable 8-30 (Fragment) OS=Mus musculus OX=10090 GN=Igkv8-30 PE=4 SV=2	0.001	5.188	10	1	1	1	121	13.3	6.49	3.14	1			0.889
#VALUE!	P53986	Monocarboxylate transporter 1 OS=Mus musculus OX=10090 GN=Slc16a1 PE=1 SV=1	0	15.781	7	2	6	2	493	53.2	7.47	18.06	2	membrane;mitochondrion	protein binding;transporter activity	0.887
#VALUE!	P14824	Annexin A6 OS=Mus musculus OX=10090 GN=Anxa6 PE=1 SV=3	0	17.215	12	7	9	7	673	75.8	5.5	9.95	7	cytoplasm;cytosol;membrane;mitochondrion;nucleus	metal ion binding;nucleotide binding;protein binding;transporter activity	0.882
#VALUE!	Q8HWB2	Histocompatibility 2, Q region locus 4 OS=Mus musculus OX=10090 GN=H2-Q4 PE=1 SV=1	0	32.464	22	7	25	1	354	39.6	6.62	46.59	7	cell surface;endoplasmic reticulum;Golgi;membrane	protein binding;RNA binding	0.881
#VALUE!	A0A0K8S3X1	AP-2 complex subunit alpha OS=Crotalus horridus OX=35024 PE=3 SV=1	0.016	1.519	1	1	1	1	935	103.7	7.52	1.65	1	cytoplasm;membrane	transporter activity	0.878
#VALUE!	T1DKP0	Acyl-protein thioesterase 2 OS=Crotalus horridus OX=35024 PE=2 SV=1	0.001	3.701	7	2	2	2	232	25.3	7.78	0	2		catalytic activity	0.875
#VALUE!	P55065	Phospholipid transfer protein OS=Mus musculus OX=10090 GN=Pltp PE=1 SV=1	0	108.427	33	13	58	13	493	54.4	6.62	151.74	13	extracellular	transporter activity	0.873
#VALUE!	Q9WVK4	EH domain-containing protein 1 OS=Mus musculus OX=10090 GN=Ehd1 PE=1 SV=1	0	28.187	15	5	7	5	534	60.6	6.83	13.42	5	endosome;membrane	metal ion binding;nucleotide binding;protein binding	0.867
#VALUE!	O88456	Calpain small subunit 1 OS=Mus musculus OX=10090 GN=Capns1 PE=1 SV=1	0	25.186	15	4	6	4	269	28.4	5.63	13.54	4	cytoplasm;cytosol;membrane	catalytic activity;metal ion binding;protein binding	0.866
#VALUE!	Q5NC80	Nucleoside diphosphate kinase (Fragment) OS=Mus musculus OX=10090 GN=Nme1 PE=1 SV=1	0.001	4.773	17	2	2	2	127	14.1	9.09	4.65	2	cytoplasm;cytosol;membrane;mitochondrion;nucleus	catalytic activity;DNA binding;metal ion binding;nucleotide binding;protein binding;RNA binding	0.866
#VALUE!	A0A1W2P8E1	Acetolactate synthase-like protein OS=Mus musculus OX=10090 GN=Ilvbl PE=1 SV=1	0	16.098	4	1	3	1	596	64.1	8.6	10.37	1	membrane	catalytic activity;metal ion binding	0.865
#VALUE!	Q9QUI0	Transforming protein RhoA OS=Mus musculus OX=10090 GN=Rhoa PE=1 SV=1	0.001	5.82	12	2	6	2	193	21.8	6.1	3.77	2	cytoplasm;cytoskeleton;cytosol;endosome;membrane;mitochondrion;nucleus	catalytic activity;nucleotide binding;protein binding	0.864
#VALUE!	Q61129	Complement factor I OS=Mus musculus OX=10090 GN=Cfi PE=1 SV=3	0	43.542	19	9	14	9	603	67.2	7.46	32.22	9	extracellular;membrane;nucleus	catalytic activity;metal ion binding;protein binding;receptor activity	0.862
#VALUE!	P45591	Cofilin-2 OS=Mus musculus OX=10090 GN=Cfl2 PE=1 SV=1	0	8.556	17	3	4	2	166	18.7	7.88	10.01	3	cytoplasm;cytoskeleton;nucleus	protein binding	0.86
#VALUE!	D6RFU9	Synaptophysin-like protein OS=Mus musculus OX=10090 GN=Sypl PE=1 SV=1	0.001	3.199	11	1	1	1	79	8.9	9.29	2.07	1	membrane	transporter activity	0.857
#VALUE!	J3S4V0	Phosphatidylethanolamine-binding protein 1-like protein OS=Crotalus adamanteus OX=8729 PE=2 SV=1	0.003	2.6	4	1	1	1	187	21.1	7.85	1.7	1			0.856
#VALUE!	P33434	72 kDa type IV collagenase OS=Mus musculus OX=10090 GN=Mmp2 PE=1 SV=1	0	10.444	3	1	3	1	662	74.1	5.53	11.93	1	cytoplasm;extracellular;membrane;mitochondrion;nucleus	catalytic activity;metal ion binding;protein binding	0.852
#VALUE!	Q91ZJ5	UTP--glucose-1-phosphate uridylyltransferase OS=Mus musculus OX=10090 GN=Ugp2 PE=1 SV=3	0	38.337	19	8	14	8	508	56.9	7.61	31.08	8	cytoplasm;nucleus	catalytic activity;metal ion binding;nucleotide binding;protein binding	0.849
#VALUE!	P14069	Protein S100-A6 OS=Mus musculus OX=10090 GN=S100a6 PE=1 SV=3	0	6.344	19	3	5	3	89	10	5.48	3.44	3	cytoplasm;cytosol;extracellular;membrane;nucleus	metal ion binding;protein binding;transporter activity	0.848
#VALUE!	P02088	Hemoglobin subunit beta-1 OS=Mus musculus OX=10090 GN=Hbb-b1 PE=1 SV=2	0	122.092	77	9	359	2	147	15.8	7.65	1103.09	9		antioxidant activity;catalytic activity;metal ion binding;protein binding;transporter activity	0.845
#VALUE!	K3W4Q8	Basigin OS=Mus musculus OX=10090 GN=Bsg PE=1 SV=1	0	23.344	28	5	8	5	218	24.1	5.36	17.59	5	membrane;mitochondrion	protein binding	0.844
#VALUE!	P56528	ADP-ribosyl cyclase/cyclic ADP-ribose hydrolase 1 OS=Mus musculus OX=10090 GN=Cd38 PE=1 SV=2	0.001	4.315	4	1	1	1	304	34.4	8.29	2.35	1	cell surface;membrane;nucleus	catalytic activity;protein binding	0.844
#VALUE!	E0CYQ2	NudC domain-containing protein 2 OS=Mus musculus OX=10090 GN=Nudcd2 PE=1 SV=1	0.007	2.062	8	1	1	1	132	14.7	4.68	1.92	1	chromosome;cytoplasm;cytoskeleton;cytosol	protein binding	0.843
#VALUE!	P01900	H-2 class I histocompatibility antigen, D-D alpha chain OS=Mus musculus OX=10090 GN=H2-D1 PE=1 SV=1	0	22.34	16	5	15	2	365	41.1	6.65	29.42	5	cell surface;endoplasmic reticulum;Golgi;membrane	protein binding;RNA binding	0.842
#VALUE!	P62737	Actin, aortic smooth muscle OS=Mus musculus OX=10090 GN=Acta2 PE=1 SV=1	0	81.487	32	10	87	4	377	42	5.39	156.54	10	cytoplasm;cytoskeleton	nucleotide binding;protein binding	0.834
#VALUE!	P20491	High affinity immunoglobulin epsilon receptor subunit gamma OS=Mus musculus OX=10090 GN=Fcer1g PE=1 SV=1	0.003	2.496	10	1	1	1	86	9.6	7.97	2.02	1	cell surface;membrane	protein binding;receptor activity;signal transducer activity	0.834
#VALUE!	P32921	Tryptophan--tRNA ligase, cytoplasmic OS=Mus musculus OX=10090 GN=Wars PE=1 SV=2	0.001	3.077	4	1	1	1	481	54.3	6.89	1.73	1	cytoplasm;cytosol;nucleus	catalytic activity;enzyme regulator activity;nucleotide binding;protein binding	0.83
#VALUE!	P27656	Hepatic triacylglycerol lipase OS=Mus musculus OX=10090 GN=Lipc PE=2 SV=2	0	59.473	20	8	28	8	510	57.4	8.09	60.38	8	cell surface;endosome;extracellular	catalytic activity;protein binding	0.829
#VALUE!	Q91XV3	Brain acid soluble protein 1 OS=Mus musculus OX=10090 GN=Basp1 PE=1 SV=3	0	39.669	40	4	6	4	226	22.1	4.51	18.86	4	cytoplasm;membrane;nucleus	DNA binding;protein binding	0.829
#VALUE!	A0A075B5M2	Immunoglobulin kappa chain variable 4-61 OS=Mus musculus OX=10090 GN=Igkv4-61 PE=4 SV=7	0.001	4.863	31	2	3	2	94	10.1	7.96	5.52	2			0.826
#VALUE!	Q99JZ4	GTP-binding protein SAR1a OS=Mus musculus OX=10090 GN=Sar1a PE=1 SV=1	0	26.506	27	4	18	2	198	22.4	6.68	40.86	4	endoplasmic reticulum;Golgi;membrane	catalytic activity;nucleotide binding;protein binding;signal transducer activity	0.821
#VALUE!	P09411	Phosphoglycerate kinase 1 OS=Mus musculus OX=10090 GN=Pgk1 PE=1 SV=4	0	22.152	18	6	6	6	417	44.5	7.9	10.04	6	cytoplasm;cytosol;membrane	catalytic activity;nucleotide binding	0.819
#VALUE!	H3BL49	T-complex protein 1 subunit theta OS=Mus musculus OX=10090 GN=Cct8 PE=1 SV=1	0	11.429	8	3	3	2	489	53	5.5	7.28	3		nucleotide binding;protein binding	0.819
#VALUE!	A0A1D5RLN6	RIKEN cDNA 2900026A02 gene OS=Mus musculus OX=10090 GN=2900026A02Rik PE=1 SV=1	0.02	1.32	2	1	1	1	385	43.2	7.96	0	1			0.816
#VALUE!	P11352	Glutathione peroxidase 1 OS=Mus musculus OX=10090 GN=Gpx1 PE=1 SV=2	0	18.632	23	4	6	4	201	22.3	7.21	17.32	4	cytoplasm;cytosol;mitochondrion;nucleus	antioxidant activity;catalytic activity;protein binding	0.81
#VALUE!	P19096	Fatty acid synthase OS=Mus musculus OX=10090 GN=Fasn PE=1 SV=2	0	39.781	4	9	15	9	2504	272.3	6.58	31.26	9	cytoplasm;cytosol;Golgi;membrane;mitochondrion	catalytic activity;nucleotide binding;protein binding;RNA binding	0.809
#VALUE!	E0CXN5	Glycerol-3-phosphate dehydrogenase [NAD(+)] OS=Mus musculus OX=10090 GN=Gpd1 PE=1 SV=1	0	24.508	20	5	9	5	326	35.2	7.59	23.56	5	mitochondrion	catalytic activity;nucleotide binding;protein binding	0.807
#VALUE!	Q6ZPJ3	(E3-independent) E2 ubiquitin-conjugating enzyme UBE2O OS=Mus musculus OX=10090 GN=Ube2o PE=1 SV=3	0	6.547	3	3	4	3	1288	140.7	5.06	4.21	3	cytoplasm;cytosol;nucleus	catalytic activity;nucleotide binding;protein binding;RNA binding	0.802
#VALUE!	P00186	Cytochrome P450 1A2 OS=Mus musculus OX=10090 GN=Cyp1a2 PE=1 SV=1	0	43.896	25	10	16	10	513	58.1	8.76	42.14	10	cytoplasm;endoplasmic reticulum;membrane;mitochondrion	catalytic activity;metal ion binding;protein binding	0.799
#VALUE!	A0A0R4IZY2	Cytochrome P450 2D26 OS=Mus musculus OX=10090 GN=Cyp2d26 PE=1 SV=1	0	37.488	21	9	27	5	500	56.9	6.64	49.1	9	endoplasmic reticulum;membrane	catalytic activity;metal ion binding	0.798
#VALUE!	P01631	Ig kappa chain V-II region 26-10 OS=Mus musculus OX=10090 PE=1 SV=1	0	23.189	33	2	5	2	113	12.3	8.88	21.98	2		metal ion binding	0.781
#VALUE!	A0A075B5K2	Immunoglobulin kappa chain variable 9-124 OS=Mus musculus OX=10090 GN=Igkv9-124 PE=1 SV=7	0	8.269	19	1	2	1	95	10.4	5.01	8.13	1			0.777
#VALUE!	P61089	Ubiquitin-conjugating enzyme E2 N OS=Mus musculus OX=10090 GN=Ube2n PE=1 SV=1	0	19.22	29	4	8	4	152	17.1	6.57	18.74	4	cytoplasm;nucleus	catalytic activity;nucleotide binding;protein binding;RNA binding	0.776
#VALUE!	A0A0A0MQA5	Tubulin alpha chain (Fragment) OS=Mus musculus OX=10090 GN=Tuba4a PE=1 SV=1	0	91.133	35	11	43	4	477	52.9	5.19	97.77	11		catalytic activity;nucleotide binding;protein binding;structural molecule activity	0.768
#VALUE!	Q9CPQ1	Cytochrome c oxidase subunit 6C OS=Mus musculus OX=10090 GN=Cox6c PE=1 SV=3	0.001	4.598	20	2	3	2	76	8.5	10.14	1.84	2	membrane;mitochondrion	catalytic activity;transporter activity	0.768
#VALUE!	Q7M6Y3	Phosphatidylinositol-binding clathrin assembly protein OS=Mus musculus OX=10090 GN=Picalm PE=1 SV=1	0	10.673	7	3	4	3	660	71.5	7.91	6.31	3	cell surface;endosome;Golgi;membrane;nucleus	protein binding	0.763
#VALUE!	Q9PWF3	Crotamine OS=Crotalus durissus terrificus OX=8732 GN=CRO2 PE=1 SV=1	0.001	3.841	17	1	9	1	65	7.5	9.42	14.13	1	extracellular		0.759
#VALUE!	P07309	Transthyretin OS=Mus musculus OX=10090 GN=Ttr PE=1 SV=1	0	22.415	47	5	22	5	147	15.8	6.16	60.57	5	extracellular	protein binding	0.755
#VALUE!	P07759	Serine protease inhibitor A3K OS=Mus musculus OX=10090 GN=Serpina3k PE=1 SV=2	0	185.809	39	15	164	5	418	46.9	5.16	561.86	15	extracellular	enzyme regulator activity;protein binding	0.754
#VALUE!	Q923D2	Flavin reductase (NADPH) OS=Mus musculus OX=10090 GN=Blvrb PE=1 SV=3	0	30.04	44	5	6	5	206	22.2	7.01	14.17	5	cytoplasm;cytosol;membrane	catalytic activity	0.752
#VALUE!	A0A0B4J1H6	Immunoglobulin kappa chain variable 2-137 (Fragment) OS=Mus musculus OX=10090 GN=Igkv2-137 PE=4 SV=1	0	9.18	20	2	3	2	120	13.1	7.24	8.74	2			0.752
#VALUE!	Q9QYB1	Chloride intracellular channel protein 4 OS=Mus musculus OX=10090 GN=Clic4 PE=1 SV=3	0	38.169	24	4	10	4	253	28.7	5.59	26.43	4	cell surface;cytoplasm;cytoskeleton;cytosol;membrane;mitochondrion;nucleus	catalytic activity;protein binding;transporter activity	0.751
#VALUE!	P0DJG6	Snake venom serine protease (Fragment) OS=Crotalus viridis viridis OX=8742 PE=1 SV=1	0	10.627	43	1	2	1	30	3.2	4.28	5.49	1	extracellular	catalytic activity	0.75
#VALUE!	P61027	Ras-related protein Rab-10 OS=Mus musculus OX=10090 GN=Rab10 PE=1 SV=1	0	16.447	17	3	7	1	200	22.5	8.38	13.14	3	endoplasmic reticulum;endosome;Golgi;membrane	catalytic activity;nucleotide binding;protein binding	0.744
#VALUE!	P70441	Na(+)/H(+) exchange regulatory cofactor NHE-RF1 OS=Mus musculus OX=10090 GN=Slc9a3r1 PE=1 SV=3	0	36.31	28	8	15	8	355	38.6	5.9	35.5	8	cytoplasm;membrane	protein binding;structural molecule activity	0.743
#VALUE!	P84244	Histone H3.3 OS=Mus musculus OX=10090 GN=H3f3a PE=1 SV=2	0.009	1.861	5	1	1	1	136	15.3	11.27	0	1	chromosome;nucleus	DNA binding;protein binding	0.743
#VALUE!	O54724	Caveolae-associated protein 1 OS=Mus musculus OX=10090 GN=Cavin1 PE=1 SV=1	0	29.342	22	5	9	5	392	43.9	5.52	21.38	5	cytoplasm;cytosol;endoplasmic reticulum;membrane;mitochondrion;nucleus	protein binding;RNA binding	0.742
#VALUE!	P14152	Malate dehydrogenase, cytoplasmic OS=Mus musculus OX=10090 GN=Mdh1 PE=1 SV=3	0	11.326	12	4	6	4	334	36.5	6.58	9.37	4	cytoplasm;cytosol;mitochondrion	catalytic activity;nucleotide binding	0.741
#VALUE!	Q3TLP8	RAS-related C3 botulinum substrate 1, isoform CRA_a OS=Mus musculus OX=10090 GN=Rac1 PE=1 SV=1	0	14.185	21	5	10	2	211	23.4	8.69	12.98	5	cytoplasm;cytosol;membrane;nucleus	catalytic activity;nucleotide binding;protein binding	0.74
#VALUE!	P42703	Leukemia inhibitory factor receptor OS=Mus musculus OX=10090 GN=Lifr PE=1 SV=1	0	44.065	10	9	13	9	1092	122.5	6.04	34.09	9	extracellular;membrane	protein binding;receptor activity;signal transducer activity	0.734
#VALUE!	P60710	Actin, cytoplasmic 1 OS=Mus musculus OX=10090 GN=Actb PE=1 SV=1	0	200.138	56	14	139	8	375	41.7	5.48	398.73	14	cytoplasm;cytoskeleton;cytosol;membrane;nucleus	DNA binding;nucleotide binding;protein binding	0.733
#VALUE!	Q91X75	Cyp2a4 protein OS=Mus musculus OX=10090 GN=Cyp2a5 PE=1 SV=1	0	29.893	18	8	15	3	494	56.7	9.2	32.79	8	membrane	catalytic activity;metal ion binding;protein binding	0.732
#VALUE!	Q05144	Ras-related C3 botulinum toxin substrate 2 OS=Mus musculus OX=10090 GN=Rac2 PE=1 SV=1	0	12.834	20	4	9	1	192	21.4	7.61	15.61	4	cytoplasm;cytosol;membrane	catalytic activity;enzyme regulator activity;nucleotide binding	0.728
#VALUE!	Q6P069	Sorcin OS=Mus musculus OX=10090 GN=Sri PE=1 SV=1	0.001	4.255	6	1	1	1	198	21.6	5.59	2.1	1	cytoplasm;cytosol;endoplasmic reticulum;membrane;mitochondrion	catalytic activity;metal ion binding;protein binding	0.727
#VALUE!	P19221	Prothrombin OS=Mus musculus OX=10090 GN=F2 PE=1 SV=1	0	208.641	44	21	158	21	618	70.2	6.43	418.71	21	extracellular	catalytic activity;metal ion binding;protein binding;receptor activity;signal transducer activity	0.723
#VALUE!	P56480	ATP synthase subunit beta, mitochondrial OS=Mus musculus OX=10090 GN=Atp5f1b PE=1 SV=2	0	53.743	28	11	18	11	529	56.3	5.34	41.63	11	cell surface;membrane;mitochondrion;nucleus	catalytic activity;metal ion binding;nucleotide binding;protein binding;receptor activity;transporter activity	0.717
#VALUE!	Q9D1G1	Ras-related protein Rab-1B OS=Mus musculus OX=10090 GN=Rab1b PE=1 SV=1	0	19.964	30	5	8	3	201	22.2	5.73	11.74	5	cytoplasm;Golgi;membrane;mitochondrion	catalytic activity;nucleotide binding	0.717
#VALUE!	A0A0A6YY75	Complement component receptor 1-like protein OS=Mus musculus OX=10090 GN=Cr1l PE=1 SV=1	0.003	2.912	2	1	1	1	429	48	6.06	0	1	membrane		0.717
#VALUE!	Q8VE88	Protein FAM114A2 OS=Mus musculus OX=10090 GN=Fam114a2 PE=1 SV=2	0	33.807	17	8	9	8	497	54	4.93	15.74	8			0.713
#VALUE!	A2A6K0	Troponin I, fast skeletal muscle (Fragment) OS=Mus musculus OX=10090 GN=Tnni2 PE=1 SV=1	0	9.028	21	3	5	3	135	15.7	8.57	3.78	3	nucleus	metal ion binding;protein binding	0.712
#VALUE!	P22599	Alpha-1-antitrypsin 1-2 OS=Mus musculus OX=10090 GN=Serpina1b PE=1 SV=2	0	66.5	21	7	52	3	413	45.9	5.54	111.74	7	endoplasmic reticulum;extracellular;Golgi	enzyme regulator activity;protein binding	0.71
#VALUE!	P24549	Retinal dehydrogenase 1 OS=Mus musculus OX=10090 GN=Aldh1a1 PE=1 SV=5	0	84.014	32	11	34	6	501	54.4	7.8	91.61	11	cytoplasm;cytosol;nucleus	catalytic activity;nucleotide binding;protein binding	0.709
#VALUE!	Q3TZY4	Transmembrane and coiled-coil domains protein 2 OS=Mus musculus OX=10090 GN=Tmcc2 PE=1 SV=1	0.003	2.667	2	1	1	1	628	69.1	7.24	0	1	endoplasmic reticulum;membrane		0.708
#VALUE!	P98064	Mannan-binding lectin serine protease 1 OS=Mus musculus OX=10090 GN=Masp1 PE=1 SV=2	0	39.796	18	9	13	9	704	79.9	5.55	25.37	9	cytosol;extracellular	catalytic activity;metal ion binding;protein binding	0.707
#VALUE!	Q9D1B1	Cystatin E/M OS=Mus musculus OX=10090 GN=Cst6 PE=1 SV=1	0	17.224	26	3	6	3	149	16.8	8.07	10.66	3	cytoskeleton	enzyme regulator activity;protein binding	0.706
#VALUE!	O35639	Annexin A3 OS=Mus musculus OX=10090 GN=Anxa3 PE=1 SV=4	0	7.89	8	3	4	3	323	36.4	5.76	3.86	3	cytoplasm;cytosol;membrane	enzyme regulator activity;metal ion binding;protein binding	0.705
#VALUE!	Q9DCX2	ATP synthase subunit d, mitochondrial OS=Mus musculus OX=10090 GN=Atp5pd PE=1 SV=3	0	9.574	14	2	4	2	161	18.7	5.69	8.85	2	cytosol;membrane;mitochondrion	catalytic activity;transporter activity	0.696
#VALUE!	O09164	Extracellular superoxide dismutase [Cu-Zn] OS=Mus musculus OX=10090 GN=Sod3 PE=1 SV=1	0	17.966	14	2	3	2	251	27.4	6.84	8.63	2	cytoplasm;extracellular;nucleus;organelle lumen	antioxidant activity;catalytic activity;metal ion binding;protein binding	0.695
#VALUE!	P26040	Ezrin OS=Mus musculus OX=10090 GN=Ezr PE=1 SV=3	0	75.899	25	13	28	8	586	69.4	6.1	52.81	13	cytoplasm;cytoskeleton;cytosol;endosome;membrane	protein binding;RNA binding	0.694
#VALUE!	P26039	Talin-1 OS=Mus musculus OX=10090 GN=Tln1 PE=1 SV=2	0	113.89	14	23	33	23	2541	269.7	6.18	76.72	23	cell surface;cytoplasm;cytoskeleton;membrane	protein binding;structural molecule activity	0.691
#VALUE!	Q9JM62	Receptor expression-enhancing protein 6 OS=Mus musculus OX=10090 GN=Reep6 PE=1 SV=1	0	12.014	11	2	4	2	201	22.2	7.33	6.01	2	endoplasmic reticulum;membrane;nucleus	protein binding	0.691
#VALUE!	Q6GT24	Peroxiredoxin-6 OS=Mus musculus OX=10090 GN=Prdx6 PE=1 SV=1	0.001	6.135	9	2	4	2	224	24.8	6.37	2.58	2	cytoplasm;cytosol;membrane;mitochondrion;nucleus;vacuole	antioxidant activity;catalytic activity;protein binding	0.689
#VALUE!	P08730	Keratin, type I cytoskeletal 13 OS=Mus musculus OX=10090 GN=Krt13 PE=1 SV=2	0	25.865	14	7	38	2	437	47.7	4.86	75.99	7	cytoskeleton;nucleus	protein binding;structural molecule activity	0.688
#VALUE!	P01898	H-2 class I histocompatibility antigen, Q10 alpha chain OS=Mus musculus OX=10090 GN=H2-Q10 PE=1 SV=3	0	43.85	26	7	33	3	325	37.2	5.25	72.98	7	cell surface;endoplasmic reticulum;Golgi;membrane	protein binding;RNA binding	0.686
#VALUE!	T1DM04	Catalase OS=Crotalus horridus OX=35024 PE=2 SV=1	0.003	2.883	5	2	2	1	524	59.6	7.3	0	2		antioxidant activity;catalytic activity;metal ion binding	0.685
#VALUE!	P28665	Murinoglobulin-1 OS=Mus musculus OX=10090 GN=Mug1 PE=1 SV=3	0	549.433	38	41	365	41	1476	165.2	6.42	1030.87	41	extracellular	enzyme regulator activity	0.684
#VALUE!	A0A075B5R2	Immunoglobulin heavy variable 7-3 (Fragment) OS=Mus musculus OX=10090 GN=Ighv7-3 PE=4 SV=2	0.001	4.622	9	1	2	1	120	13.4	8.6	7.27	1		protein binding	0.679
#VALUE!	A0A075B5M7	Immunoglobulin kappa variable 5-39 OS=Mus musculus OX=10090 GN=Igkv5-39 PE=1 SV=7	0	6.696	13	1	2	1	95	10.3	6.25	5.75	1			0.678
#VALUE!	P67778	Prohibitin OS=Mus musculus OX=10090 GN=Phb PE=1 SV=1	0.019	1.414	3	1	1	1	272	29.8	5.76	1.74	1	cell surface;cytoplasm;endosome;membrane;mitochondrion;nucleus	DNA binding;protein binding	0.678
#VALUE!	E9Q397	Spectrin beta chain OS=Mus musculus OX=10090 GN=Sptb PE=1 SV=1	0	77.571	9	15	19	15	2137	246.1	5.33	33.08	15	cytoplasm;cytoskeleton	protein binding;structural molecule activity	0.677
#VALUE!	P61961	Ubiquitin-fold modifier 1 OS=Mus musculus OX=10090 GN=Ufm1 PE=1 SV=1	0.001	3.303	33	1	1	1	85	9.1	9.31	0	1	cytoplasm;endoplasmic reticulum;nucleus	protein binding	0.673
#VALUE!	P56593	Cytochrome P450 2A12 OS=Mus musculus OX=10090 GN=Cyp2a12 PE=1 SV=2	0	35.635	19	8	12	7	492	56.1	9.19	25.14	8	endoplasmic reticulum;membrane	catalytic activity;metal ion binding	0.67
#VALUE!	Q8VCU2	Glycosylphosphatidylinositol specific phospholipase D1 OS=Mus musculus OX=10090 GN=Gpld1 PE=1 SV=1	0	105.379	27	20	49	20	842	93.6	6.8	99.76	20	cytoplasm;extracellular;membrane	catalytic activity;protein binding	0.669
#VALUE!	O55222	Integrin-linked protein kinase OS=Mus musculus OX=10090 GN=Ilk PE=1 SV=2	0.001	4.413	4	2	2	2	452	51.3	8.07	4.16	2	cytoplasm;cytosol;membrane	catalytic activity;nucleotide binding;protein binding;signal transducer activity	0.669
#VALUE!	Q00724	Retinol-binding protein 4 OS=Mus musculus OX=10090 GN=Rbp4 PE=1 SV=2	0	6.808	10	2	3	2	201	23.2	5.99	7.32	2	extracellular	protein binding;transporter activity	0.665
#VALUE!	A6ZI44	Fructose-bisphosphate aldolase OS=Mus musculus OX=10090 GN=Aldoa PE=1 SV=1	0	67.884	46	12	21	12	418	45.1	7.91	61.6	12	cytoplasm;cytoskeleton;cytosol;membrane;mitochondrion;nucleus	catalytic activity;protein binding;RNA binding	0.664
#VALUE!	O35728	Cytochrome P450 4A14 OS=Mus musculus OX=10090 GN=Cyp4a14 PE=1 SV=1	0	11.616	9	4	4	4	507	58.7	8.78	5.86	4	endoplasmic reticulum;membrane	catalytic activity;metal ion binding	0.663
#VALUE!	A0A140T8P1	Immunoglobulin kappa variable 6-14 (Fragment) OS=Mus musculus OX=10090 GN=Igkv6-14 PE=4 SV=2	0.001	3.049	8	1	2	1	115	12.8	6.51	0	1		structural molecule activity	0.663
#VALUE!	Q9DBB9	Carboxypeptidase N subunit 2 OS=Mus musculus OX=10090 GN=Cpn2 PE=1 SV=2	0	74.766	28	12	39	12	547	60.4	5.88	82.49	12	extracellular	protein binding	0.662
#VALUE!	P52480	Pyruvate kinase PKM OS=Mus musculus OX=10090 GN=Pkm PE=1 SV=4	0	57.759	22	9	18	8	531	57.8	7.47	44.85	9	cytoplasm;cytosol;mitochondrion;nucleus	catalytic activity;metal ion binding;nucleotide binding;protein binding;RNA binding	0.661
#VALUE!	Q91WU0	Carboxylesterase 1F OS=Mus musculus OX=10090 GN=Ces1f PE=1 SV=1	0	48.31	22	9	24	5	561	61.6	6.48	43.75	9	cytoplasm;cytosol;endoplasmic reticulum	catalytic activity	0.656
#VALUE!	P50285	Dimethylaniline monooxygenase [N-oxide-forming] 1 OS=Mus musculus OX=10090 GN=Fmo1 PE=1 SV=1	0	51.629	26	14	31	14	532	59.9	8.47	46.39	14	endoplasmic reticulum;membrane	catalytic activity;nucleotide binding	0.65
#VALUE!	A0A140T8P5	Immunoglobulin kappa chain variable 8-24 (Fragment) OS=Mus musculus OX=10090 GN=Igkv8-24 PE=4 SV=2	0.001	4.57	10	1	2	1	121	13.3	5.94	4.79	1			0.644
#VALUE!	P32261	Antithrombin-III OS=Mus musculus OX=10090 GN=Serpinc1 PE=1 SV=1	0	131.765	35	13	70	13	465	52	6.46	173.62	13	extracellular	enzyme regulator activity;protein binding	0.638
#VALUE!	P08032	Spectrin alpha chain, erythrocytic 1 OS=Mus musculus OX=10090 GN=Spta1 PE=1 SV=3	0	138.009	14	25	33	25	2415	279.7	5.03	71.71	25	cytoplasm;cytoskeleton;membrane	metal ion binding;protein binding	0.633
#VALUE!	Q9CQV8	14-3-3 protein beta/alpha OS=Mus musculus OX=10090 GN=Ywhab PE=1 SV=3	0	39.006	33	7	22	3	246	28.1	4.83	40.6	7	cytoplasm;cytosol;membrane;nucleus	catalytic activity;protein binding	0.629
#VALUE!	T1DLM0	Ras-related protein Rap-1b OS=Crotalus horridus OX=35024 PE=2 SV=1	0	29.866	25	5	10	5	184	20.8	5.78	23.44	5	membrane	catalytic activity;nucleotide binding	0.619
#VALUE!	G9DCH7	C-type lectin 1 OS=Crotalus oreganus helleri OX=8741 PE=2 SV=1	0	18.025	32	4	7	2	142	16.4	6.87	17.42	4			0.618
#VALUE!	Q61838	Pregnancy zone protein OS=Mus musculus OX=10090 GN=Pzp PE=1 SV=3	0	327.889	39	40	202	40	1495	165.7	6.68	524.08	40	extracellular	enzyme regulator activity;protein binding	0.617
#VALUE!	P01741	Ig heavy chain V region OS=Mus musculus OX=10090 PE=1 SV=1	0.001	5.227	11	1	2	1	114	12.5	5.06	5.41	1			0.617
#VALUE!	P13020	Gelsolin OS=Mus musculus OX=10090 GN=Gsn PE=1 SV=3	0	265.834	35	22	182	22	780	85.9	6.18	503.61	22	cytoplasm;cytoskeleton;cytosol;extracellular;membrane;nucleus	metal ion binding;protein binding	0.616
#VALUE!	A0A494B9A6	Mesothelin OS=Mus musculus OX=10090 GN=Msln PE=4 SV=1	0	6.723	3	2	2	2	629	69.8	7.59	4.38	2			0.615
#VALUE!	P28843	Dipeptidyl peptidase 4 OS=Mus musculus OX=10090 GN=Dpp4 PE=1 SV=3	0	28.939	10	8	14	8	760	87.4	6.42	21.86	8	cell surface;endoplasmic reticulum;extracellular;Golgi;membrane	catalytic activity;protein binding;receptor activity	0.614
#VALUE!	P63254	Cysteine-rich protein 1 OS=Mus musculus OX=10090 GN=Crip1 PE=1 SV=2	0.022	1.247	9	1	1	1	77	8.5	8.57	0	1	cytoplasm	DNA binding;metal ion binding	0.612
#VALUE!	Q99PG0	Arylacetamide deacetylase OS=Mus musculus OX=10090 GN=Aadac PE=1 SV=3	0	39.086	26	7	12	7	398	45.2	7.49	32.35	7	endoplasmic reticulum;membrane	catalytic activity	0.61
#VALUE!	O54962	Barrier-to-autointegration factor OS=Mus musculus OX=10090 GN=Banf1 PE=1 SV=1	0.001	3.143	16	2	4	2	89	10.1	6.09	1.75	2	chromosome;cytoplasm;cytosol;nucleus	DNA binding;protein binding	0.606
#VALUE!	Q9CPQ8	ATP synthase subunit g, mitochondrial OS=Mus musculus OX=10090 GN=Atp5mg PE=1 SV=1	0.007	2.129	18	1	2	1	103	11.4	9.74	1.61	1	membrane;mitochondrion	catalytic activity;transporter activity	0.606
#VALUE!	G5E8J2	Ankyrin 1, erythroid OS=Mus musculus OX=10090 GN=Ank1 PE=1 SV=1	0	40.175	6	10	15	10	1848	202.4	6.65	33.11	10	cytoplasm;cytoskeleton;endoplasmic reticulum;membrane;nucleus	protein binding	0.604
#VALUE!	Q62465	Synaptic vesicle membrane protein VAT-1 homolog OS=Mus musculus OX=10090 GN=Vat1 PE=1 SV=3	0	10.579	6	2	4	2	406	43.1	6.37	5.33	2	cytoplasm;membrane;mitochondrion	catalytic activity;metal ion binding	0.603
#VALUE!	P24270	Catalase OS=Mus musculus OX=10090 GN=Cat PE=1 SV=4	0	13.781	8	3	3	2	527	59.8	7.88	6.42	3	cytosol;endoplasmic reticulum;Golgi;membrane;mitochondrion;vacuole	antioxidant activity;catalytic activity;metal ion binding;nucleotide binding;protein binding	0.598
#VALUE!	A0A1Y7VJN6	Immunoglobulin heavy constant gamma 3 (Fragment) OS=Mus musculus OX=10090 GN=Ighg3 PE=4 SV=1	0	21.763	16	6	10	6	399	44	7.14	18.26	6	membrane		0.597
#VALUE!	A0A286YCR8	Voltage-dependent anion-selective channel protein 2 (Fragment) OS=Mus musculus OX=10090 GN=Vdac2 PE=1 SV=1	0.001	5.658	9	2	2	2	246	26.7	6.54	4.78	2			0.596
#VALUE!	P16330	2',3'-cyclic-nucleotide 3'-phosphodiesterase OS=Mus musculus OX=10090 GN=Cnp PE=1 SV=3	0	8.133	8	3	4	3	420	47.1	8.97	7.33	3	cytoplasm;membrane	catalytic activity;nucleotide binding;RNA binding	0.595
#VALUE!	Q76MZ3	Serine/threonine-protein phosphatase 2A 65 kDa regulatory subunit A alpha isoform OS=Mus musculus OX=10090 GN=Ppp2r1a PE=1 SV=3	0	14.332	5	3	5	3	589	65.3	5.11	6.7	3	chromosome;cytoplasm;cytosol;membrane	catalytic activity;enzyme regulator activity;protein binding	0.593
#VALUE!	Q8K1I3	Secreted phosphoprotein 24 OS=Mus musculus OX=10090 GN=Spp2 PE=1 SV=2	0	6.732	12	2	3	2	203	23.1	8.37	3.71	2	extracellular	enzyme regulator activity	0.592
#VALUE!	O88968	Transcobalamin-2 OS=Mus musculus OX=10090 GN=Tcn2 PE=1 SV=1	0	61.327	21	6	12	6	430	47.6	6.33	43.01	6	extracellular	metal ion binding	0.586
#VALUE!	Q61171	Peroxiredoxin-2 OS=Mus musculus OX=10090 GN=Prdx2 PE=1 SV=3	0	33.69	35	6	39	6	198	21.8	5.41	110.34	6	cytoplasm;cytosol;mitochondrion	antioxidant activity;catalytic activity;protein binding	0.583
#VALUE!	G5E902	MCG10343, isoform CRA_b OS=Mus musculus OX=10090 GN=Slc25a3 PE=1 SV=1	0.001	3.936	6	2	2	2	358	39.7	9.29	4.09	2	membrane;mitochondrion	protein binding;transporter activity	0.577
#VALUE!	P02089	Hemoglobin subunit beta-2 OS=Mus musculus OX=10090 GN=Hbb-b2 PE=1 SV=2	0	90.255	73	9	284	4	147	15.9	8.05	737.01	9	membrane	metal ion binding;transporter activity	0.576
#VALUE!	A0A0A6YXM4	Receptor-type tyrosine-protein phosphatase C (Fragment) OS=Mus musculus OX=10090 GN=Ptprc PE=1 SV=1	0.001	3.75	4	1	1	1	212	22.3	4.56	2.24	1		catalytic activity	0.575
#VALUE!	Q8BH61	Coagulation factor XIII A chain OS=Mus musculus OX=10090 GN=F13a1 PE=1 SV=3	0	14.226	8	5	5	5	732	83.2	5.92	3.93	5	cytoplasm;extracellular	catalytic activity;metal ion binding	0.574
#VALUE!	P51885	Lumican OS=Mus musculus OX=10090 GN=Lum PE=1 SV=2	0	66.003	33	9	28	9	338	38.2	6.43	69.98	9	extracellular	protein binding	0.573
#VALUE!	A0A2I7YS89	Serine endopeptidase OS=Crotalus scutulatus OX=8737 PE=2 SV=1	0	17.081	19	3	5	1	257	27.7	5.41	10.26	3			0.573
#VALUE!	D3Z5G7	Carboxylic ester hydrolase OS=Mus musculus OX=10090 GN=Ces1b PE=1 SV=1	0	49.757	17	8	31	2	567	62.2	5.22	76.04	8		catalytic activity	0.572
#VALUE!	Q8R084	UDP-glucuronosyltransferase OS=Mus musculus OX=10090 GN=Ugt2b1 PE=1 SV=1	0	40.368	11	5	36	3	529	60.1	8.37	81.33	5	membrane	catalytic activity	0.572
#VALUE!	H3BIY9	AP complex subunit beta OS=Mus musculus OX=10090 GN=Ap2b1 PE=1 SV=1	0	15.894	4	4	7	1	942	104.8	5.41	9.07	4	cytoplasm;membrane	protein binding;transporter activity	0.565
#VALUE!	Q08857	Platelet glycoprotein 4 OS=Mus musculus OX=10090 GN=Cd36 PE=1 SV=2	0	11.917	10	3	4	3	472	52.7	8.35	5.6	3	cell surface;endoplasmic reticulum;Golgi;membrane;mitochondrion	protein binding;receptor activity;signal transducer activity	0.563
#VALUE!	Q9D0F9	Phosphoglucomutase-1 OS=Mus musculus OX=10090 GN=Pgm1 PE=1 SV=4	0	30.865	12	6	10	6	562	61.4	6.57	18.3	6	cytoplasm;cytoskeleton;cytosol	catalytic activity;metal ion binding	0.559
#VALUE!	A0A140T8M2	Immunoglobulin kappa variable 12-44 (Fragment) OS=Mus musculus OX=10090 GN=Igkv12-44 PE=4 SV=2	0	6.702	17	2	3	2	115	12.5	7.87	6.67	2			0.555
#VALUE!	P09813	Apolipoprotein A-II OS=Mus musculus OX=10090 GN=Apoa2 PE=1 SV=2	0.001	5.013	10	1	74	1	102	11.3	7.18	193.4	1	cytosol;extracellular	enzyme regulator activity;protein binding;transporter activity	0.554
#VALUE!	B7ZCG3	BPI fold-containing family A member 2 (Fragment) OS=Mus musculus OX=10090 GN=Bpifa2 PE=1 SV=1	0	19.212	19	3	13	3	211	22.3	5.01	42.76	3	extracellular		0.553
#VALUE!	Q8VCU1	Carboxylesterase 3B OS=Mus musculus OX=10090 GN=Ces3b PE=1 SV=2	0	24.795	9	3	9	1	571	63.3	5.92	19.04	3	endoplasmic reticulum;organelle lumen	catalytic activity	0.549
#VALUE!	P01867	Ig gamma-2B chain C region OS=Mus musculus OX=10090 GN=Igh-3 PE=1 SV=3	0	110.901	35	10	40	10	404	44.2	6.52	108.03	10	extracellular;membrane	protein binding	0.547
#VALUE!	P62962	Profilin-1 OS=Mus musculus OX=10090 GN=Pfn1 PE=1 SV=2	0	26.995	44	5	15	5	140	14.9	8.28	36.35	5	cytoplasm;cytoskeleton;cytosol;extracellular;membrane;nucleus	enzyme regulator activity;nucleotide binding;protein binding;RNA binding	0.546
#VALUE!	P14602	Heat shock protein beta-1 OS=Mus musculus OX=10090 GN=Hspb1 PE=1 SV=3	0	29.935	31	4	5	4	209	23	6.55	13.51	4	cytoplasm;cytoskeleton;membrane;nucleus;proteasome	enzyme regulator activity;protein binding;RNA binding	0.539
#VALUE!	O54890	Integrin beta-3 OS=Mus musculus OX=10090 GN=Itgb3 PE=1 SV=2	0	63.92	17	10	14	10	787	86.7	5.24	29.29	10	cell surface;membrane;nucleus	catalytic activity;protein binding;receptor activity	0.535
#VALUE!	P0DP27	Calmodulin-2 OS=Mus musculus OX=10090 GN=Calm2 PE=1 SV=1	0	10.323	22	3	5	3	149	16.8	4.22	4.9	3	cytoplasm;cytoskeleton;cytosol;membrane;nucleus	enzyme regulator activity;metal ion binding;protein binding	0.534
#VALUE!	H3BKG0	Caveolin-1 OS=Mus musculus OX=10090 GN=Cav1 PE=1 SV=1	0.001	5.883	19	2	4	2	93	10.4	6.05	8.26	2	endoplasmic reticulum;Golgi;membrane	enzyme regulator activity;protein binding;structural molecule activity	0.531
#VALUE!	H9H9R5	Plasma kallikrein OS=Mus musculus OX=10090 GN=Klkb1 PE=1 SV=2	0	76.287	32	16	31	16	638	71.3	8.02	69.03	16	extracellular;membrane	catalytic activity;protein binding	0.527
#VALUE!	Q9CQI6	Coactosin-like protein OS=Mus musculus OX=10090 GN=Cotl1 PE=1 SV=3	0.001	3.845	11	2	2	2	142	15.9	5.4	0	2	cytoplasm;cytoskeleton;nucleus	protein binding	0.527
#VALUE!	A0A0A6YWR2	Ig gamma-1 chain C region secreted form (Fragment) OS=Mus musculus OX=10090 GN=Ighg1 PE=1 SV=1	0	29.188	22	6	13	6	393	43.4	6.44	29.48	6	membrane		0.525
#VALUE!	P11859	Angiotensinogen OS=Mus musculus OX=10090 GN=Agt PE=1 SV=1	0	54.178	23	7	19	7	477	52	5.44	64.64	7	cytoplasm;extracellular	enzyme regulator activity;protein binding	0.524
#VALUE!	Q9QXC1	Fetuin-B OS=Mus musculus OX=10090 GN=Fetub PE=1 SV=1	0	59.301	29	7	18	7	388	42.7	6.61	56.25	7	extracellular	enzyme regulator activity	0.523
#VALUE!	P01819	Ig heavy chain V region MOPC 141 OS=Mus musculus OX=10090 PE=4 SV=1	0.001	4.114	8	1	2	1	144	15.7	8.43	3.22	1			0.523
#VALUE!	Q92043	Zinc metalloproteinase-disintegrin-like atrolysin-A (Fragment) OS=Crotalus atrox OX=8730 PE=1 SV=1	0	42.019	16	5	14	5	419	46.8	6.39	34.4	5	extracellular	catalytic activity;metal ion binding	0.522
#VALUE!	P07724	Serum albumin OS=Mus musculus OX=10090 GN=Alb PE=1 SV=3	0	507.225	70	38	827	38	608	68.6	6.07	2432.07	38	cytoplasm;endoplasmic reticulum;extracellular;Golgi;nucleus	DNA binding;metal ion binding;protein binding	0.515
#VALUE!	P07356	Annexin A2 OS=Mus musculus OX=10090 GN=Anxa2 PE=1 SV=2	0	66.645	38	12	21	12	339	38.7	7.69	52.57	12	cell surface;cytoplasm;cytosol;endosome;extracellular;membrane;nucleus	enzyme regulator activity;metal ion binding;protein binding;RNA binding	0.515
#VALUE!	Q8K1B8	Fermitin family homolog 3 OS=Mus musculus OX=10090 GN=Fermt3 PE=1 SV=1	0	25.899	14	7	10	7	665	75.6	7.05	18.6	7	membrane	protein binding	0.515
#VALUE!	P19536	Cytochrome c oxidase subunit 5B, mitochondrial OS=Mus musculus OX=10090 GN=Cox5b PE=1 SV=1	0	6.981	16	2	2	2	128	13.8	8.38	2.44	2	membrane;mitochondrion	catalytic activity;metal ion binding;transporter activity	0.511
#VALUE!	T1DEB4	SVMP-CohPH-2 OS=Crotalus oreganus helleri OX=8741 PE=2 SV=1	0	11.338	7	2	5	2	439	49.1	8.02	12.69	2		catalytic activity;metal ion binding	0.506
#VALUE!	A0A0R4J039	Histidine-rich glycoprotein OS=Mus musculus OX=10090 GN=Hrg PE=1 SV=1	0	39.836	20	11	38	11	536	60.4	7.61	57.92	11	cell surface;endosome;extracellular;membrane;vacuole	enzyme regulator activity;metal ion binding;protein binding	0.504
#VALUE!	P18524	Ig heavy chain V region RF OS=Mus musculus OX=10090 PE=1 SV=1	0	7.123	18	2	2	1	117	12.9	9.29	2.92	2			0.503
#VALUE!	Q3UEP4	UDP-glucuronosyltransferase OS=Mus musculus OX=10090 GN=Ugt2b36 PE=1 SV=1	0	24.055	10	5	17	3	530	61	8.25	38.16	5	membrane	catalytic activity	0.502
#VALUE!	Q91VB8	Alpha globin 1 OS=Mus musculus OX=10090 GN=Hba-a1 PE=1 SV=1	0	74.968	43	6	281	6	142	15.1	8.22	781.23	6	membrane	antioxidant activity;catalytic activity;metal ion binding;protein binding;transporter activity	0.501
#VALUE!	Q9WVA4	Transgelin-2 OS=Mus musculus OX=10090 GN=Tagln2 PE=1 SV=4	0	18.056	33	5	7	5	199	22.4	8.24	15.28	5		protein binding	0.499
#VALUE!	P97449	Aminopeptidase N OS=Mus musculus OX=10090 GN=Anpep PE=1 SV=4	0	29.02	7	6	9	6	966	109.6	5.9	13.98	6	cytoplasm;membrane;nucleus;organelle lumen	catalytic activity;metal ion binding	0.496
#VALUE!	Q80YC5	Coagulation factor XII OS=Mus musculus OX=10090 GN=F12 PE=1 SV=2	0.001	4.609	3	2	3	2	597	65.7	6.84	5.93	2	extracellular	catalytic activity;metal ion binding;protein binding	0.496
#VALUE!	P14094	Sodium/potassium-transporting ATPase subunit beta-1 OS=Mus musculus OX=10090 GN=Atp1b1 PE=1 SV=1	0	28.461	20	5	7	5	304	35.2	8.65	15.52	5	membrane	catalytic activity;enzyme regulator activity;metal ion binding;nucleotide binding;protein binding;transporter activity	0.492
#VALUE!	G9DCI7	Crotamine 5 OS=Crotalus oreganus helleri OX=8741 PE=2 SV=1	0.001	5.927	20	1	19	1	65	7.5	9.57	48.58	1	extracellular		0.491
#VALUE!	P35441	Thrombospondin-1 OS=Mus musculus OX=10090 GN=Thbs1 PE=1 SV=1	0	242.964	37	36	104	36	1170	129.6	4.96	239.71	36	cell surface;cytoplasm;endoplasmic reticulum;extracellular	metal ion binding;protein binding	0.484
#VALUE!	Q9QYG0	Protein NDRG2 OS=Mus musculus OX=10090 GN=Ndrg2 PE=1 SV=1	0	10.348	11	3	3	3	371	40.8	5.4	5.83	3	cytoplasm;Golgi;nucleus		0.483
#VALUE!	A0A0A0MQF6	Glyceraldehyde-3-phosphate dehydrogenase OS=Mus musculus OX=10090 GN=Gapdh PE=1 SV=1	0	258.791	53	16	296	1	359	38.6	8.97	844.68	16	cytoplasm;cytoskeleton;cytosol;membrane;mitochondrion;nucleus	catalytic activity;enzyme regulator activity;nucleotide binding;protein binding	0.48
#VALUE!	Q99PT1	Rho GDP-dissociation inhibitor 1 OS=Mus musculus OX=10090 GN=Arhgdia PE=1 SV=3	0	20.447	18	3	10	3	204	23.4	5.2	28.81	3	cytoplasm;cytosol;membrane;nucleus	enzyme regulator activity;protein binding	0.476
#VALUE!	P10107	Annexin A1 OS=Mus musculus OX=10090 GN=Anxa1 PE=1 SV=2	0	49.383	29	10	13	10	346	38.7	7.37	26.94	10	cell surface;cytoplasm;cytoskeleton;cytosol;endosome;extracellular;membrane;nucleus;vacuole	catalytic activity;DNA binding;enzyme regulator activity;metal ion binding;protein binding;RNA binding;structural molecule activity	0.473
#VALUE!	J3S9H8	Synaptosomal-associated protein OS=Crotalus adamanteus OX=8729 PE=2 SV=1	0.014	1.575	7	1	1	1	209	23.4	5.1	0	1		protein binding	0.471
#VALUE!	P35802	Neuronal membrane glycoprotein M6-a OS=Mus musculus OX=10090 GN=Gpm6a PE=1 SV=1	0	17.944	12	3	5	3	278	31.1	5.27	10.36	3	membrane	transporter activity	0.463
#VALUE!	Q91VA3	Calpain-8 OS=Mus musculus OX=10090 GN=Capn8 PE=1 SV=1	0.02	1.343	3	1	1	1	703	79.3	5.62	0	1	cytoplasm;Golgi	catalytic activity;metal ion binding	0.463
#VALUE!	D3Z1M1	Guanine nucleotide-binding protein G(I)/G(S)/G(T) subunit beta-2 (Fragment) OS=Mus musculus OX=10090 GN=Gnb2 PE=1 SV=1	0	23.597	27	5	8	3	227	25	7.34	20.28	5		protein binding	0.461
#VALUE!	P63101	14-3-3 protein zeta/delta OS=Mus musculus OX=10090 GN=Ywhaz PE=1 SV=1	0	45.295	42	8	24	5	245	27.8	4.79	46.89	8	cytoplasm;cytosol;membrane;mitochondrion;nucleus	protein binding;RNA binding	0.458
#VALUE!	A0A140T8P6	Immunoglobulin kappa variable 12-46 (Fragment) OS=Mus musculus OX=10090 GN=Igkv12-46 PE=1 SV=2	0	14.193	28	2	2	2	115	12.6	5.91	5.85	2		protein binding	0.456
#VALUE!	P49222	Erythrocyte membrane protein band 4.2 OS=Mus musculus OX=10090 GN=Epb42 PE=1 SV=3	0	19.133	10	6	6	6	691	76.7	7.31	10.28	6	cytoplasm;cytoskeleton;membrane	catalytic activity	0.454
#VALUE!	Q8K426	Resistin-like gamma OS=Mus musculus OX=10090 GN=Retnlg PE=1 SV=1	0	14.287	23	2	4	2	117	12.5	7.39	11.24	2	extracellular	protein binding	0.452
#VALUE!	Q9EP95	Resistin-like alpha OS=Mus musculus OX=10090 GN=Retnla PE=1 SV=1	0	6.614	14	1	2	1	111	11.9	5.25	6.99	1	extracellular	protein binding	0.451
#VALUE!	Q8BH64	EH domain-containing protein 2 OS=Mus musculus OX=10090 GN=Ehd2 PE=1 SV=1	0	17.927	11	5	5	5	543	61.1	6.51	6	5	cytoplasm;cytoskeleton;cytosol;endosome;membrane	catalytic activity;metal ion binding;nucleotide binding;protein binding	0.445
#VALUE!	P51437	Cathelicidin antimicrobial peptide OS=Mus musculus OX=10090 GN=Camp PE=1 SV=2	0	16.77	20	2	6	2	172	19.4	8.68	20.6	2	cytoplasm;extracellular		0.445
#VALUE!	Q9DBG5	Perilipin-3 OS=Mus musculus OX=10090 GN=Plin3 PE=1 SV=1	0.001	5.183	7	3	3	3	437	47.2	5.62	1.68	3	cytoplasm;cytosol;endosome;membrane	protein binding	0.438
#VALUE!	P04117	Fatty acid-binding protein, adipocyte OS=Mus musculus OX=10090 GN=Fabp4 PE=1 SV=3	0	16.612	38	5	8	5	132	14.6	8.4	13.77	5	cytoplasm;cytosol;nucleus	transporter activity	0.433
#VALUE!	P46412	Glutathione peroxidase 3 OS=Mus musculus OX=10090 GN=Gpx3 PE=1 SV=2	0	40.219	35	7	53	7	226	25.4	8.22	80.89	7	extracellular	antioxidant activity;catalytic activity	0.427
#VALUE!	P01660	Ig kappa chain V-III region PC 3741/TEPC 111 OS=Mus musculus OX=10090 PE=1 SV=1	0	18.981	26	2	5	1	111	12.1	5.38	11.28	2			0.425
#VALUE!	A0A087WQ70	Glia-derived nexin (Fragment) OS=Mus musculus OX=10090 GN=Serpine2 PE=1 SV=1	0.001	4.018	4	1	2	1	232	25.9	9.88	4.16	1	extracellular	enzyme regulator activity;protein binding	0.421
#VALUE!	P48036	Annexin A5 OS=Mus musculus OX=10090 GN=Anxa5 PE=1 SV=1	0	29.509	26	8	14	8	319	35.7	4.96	23.56	8	cytoplasm;cytosol;endoplasmic reticulum;membrane;nucleus	catalytic activity;metal ion binding;protein binding;transporter activity	0.42
#VALUE!	Q9Z126	Platelet factor 4 OS=Mus musculus OX=10090 GN=Pf4 PE=1 SV=1	0	16.989	29	3	16	3	105	11.2	9.29	30.14	3	cytoplasm;extracellular	protein binding	0.42
#VALUE!	Q03265	ATP synthase subunit alpha, mitochondrial OS=Mus musculus OX=10090 GN=Atp5f1a PE=1 SV=1	0	69.458	24	9	16	9	553	59.7	9.19	47.98	9	membrane;mitochondrion	catalytic activity;nucleotide binding;protein binding;RNA binding;transporter activity	0.413
#VALUE!	Q9D668	Arrestin domain-containing protein 2 OS=Mus musculus OX=10090 GN=Arrdc2 PE=2 SV=1	0.021	1.285	2	1	1	1	407	44.2	9.14	1.74	1	membrane		0.411
#VALUE!	Q62425	Cytochrome c oxidase subunit NDUFA4 OS=Mus musculus OX=10090 GN=Ndufa4 PE=1 SV=2	0.003	2.478	10	1	3	1	82	9.3	9.52	1.62	1	membrane;mitochondrion	catalytic activity;protein binding;transporter activity	0.41
#VALUE!	P26041	Moesin OS=Mus musculus OX=10090 GN=Msn PE=1 SV=3	0	85.006	28	14	32	9	577	67.7	6.6	70.86	14	cell surface;cytoplasm;cytoskeleton;cytosol;membrane;nucleus	protein binding;RNA binding	0.406
#VALUE!	O89053	Coronin-1A OS=Mus musculus OX=10090 GN=Coro1a PE=1 SV=5	0	15.35	15	7	7	7	461	51	6.48	4.69	7	cytoplasm;cytoskeleton;cytosol;endosome;membrane	protein binding;RNA binding	0.406
#VALUE!	P01663	Ig kappa chain V-III region PC 4050 OS=Mus musculus OX=10090 PE=1 SV=1	0	10.57	31	2	2	2	111	12	5.06	3.62	2			0.405
#VALUE!	J3SBQ7	14-3-3 protein epsilon OS=Crotalus adamanteus OX=8729 PE=2 SV=1	0	41.196	29	6	21	4	255	29.1	4.74	50.45	6		protein binding	0.403
#VALUE!	P61028	Ras-related protein Rab-8B OS=Mus musculus OX=10090 GN=Rab8b PE=1 SV=1	0	19.135	20	4	9	1	207	23.6	9.07	17.1	4	endosome;membrane;mitochondrion	catalytic activity;nucleotide binding;protein binding	0.403
#VALUE!	Q64459	Cytochrome P450 3A11 OS=Mus musculus OX=10090 GN=Cyp3a11 PE=1 SV=1	0	58.548	26	11	28	6	504	57.8	8.82	56.25	11	endoplasmic reticulum;membrane	catalytic activity;metal ion binding	0.402
#VALUE!	A0A1W7RB97	Cadam10_SVMPIII-6 OS=Crotalus adamanteus OX=8729 PE=3 SV=1	0	8.127	4	2	2	1	613	69	6.47	4.71	2		catalytic activity;metal ion binding	0.401
#VALUE!	Q8JJ50	Metalloproteinase OS=Crotalus molossus molossus OX=31151 PE=2 SV=1	0.007	2.14	2	1	1	1	414	46.9	5.24	1.85	1		catalytic activity;metal ion binding	0.4
#VALUE!	A0A140T8P3	Immunoglobulin kappa chain variable 15-103 (Fragment) OS=Mus musculus OX=10090 GN=Igkv15-103 PE=4 SV=2	0.001	4.901	10	1	3	1	115	12.5	7.8	5.7	1			0.399
#VALUE!	P16045	Galectin-1 OS=Mus musculus OX=10090 GN=Lgals1 PE=1 SV=3	0	22.127	23	3	5	3	135	14.9	5.49	14.54	3	cell surface;cytoplasm;cytosol;extracellular;nucleus	protein binding;RNA binding;signal transducer activity	0.395
#VALUE!	Q9Z1Q5	Chloride intracellular channel protein 1 OS=Mus musculus OX=10090 GN=Clic1 PE=1 SV=3	0	36.419	32	5	13	5	241	27	5.17	36.19	5	cytoplasm;membrane;mitochondrion;nucleus	catalytic activity;protein binding;transporter activity	0.394
#VALUE!	P04919	Band 3 anion transport protein OS=Mus musculus OX=10090 GN=Slc4a1 PE=1 SV=1	0	91.221	17	11	41	11	929	103.1	5.45	112.41	11	cell surface;cytoskeleton;membrane	protein binding;transporter activity	0.388
#VALUE!	Q8R121	Protein Z-dependent protease inhibitor OS=Mus musculus OX=10090 GN=Serpina10 PE=1 SV=1	0	18.529	9	4	6	4	448	51.8	5.67	11.19	4	extracellular	enzyme regulator activity	0.385
#VALUE!	E9Q616	AHNAK nucleoprotein (desmoyokin) OS=Mus musculus OX=10090 GN=Ahnak PE=1 SV=1	0	69.504	18	22	23	22	5656	603.9	6.3	38.3	22	cytoplasm;cytoskeleton;cytosol;membrane;nucleus	protein binding;RNA binding;structural molecule activity	0.384
#VALUE!	Q8VDN2	Sodium/potassium-transporting ATPase subunit alpha-1 OS=Mus musculus OX=10090 GN=Atp1a1 PE=1 SV=1	0	108.301	27	22	37	11	1023	112.9	5.45	70.94	22	endoplasmic reticulum;endosome;Golgi;membrane	catalytic activity;metal ion binding;nucleotide binding;protein binding;transporter activity	0.382
#VALUE!	Q9DB77	Cytochrome b-c1 complex subunit 2, mitochondrial OS=Mus musculus OX=10090 GN=Uqcrc2 PE=1 SV=1	0	18.994	15	5	7	5	453	48.2	9.25	16.51	5	membrane;mitochondrion	catalytic activity;metal ion binding;protein binding	0.382
#VALUE!	P16015	Carbonic anhydrase 3 OS=Mus musculus OX=10090 GN=Ca3 PE=1 SV=3	0	13.264	13	3	5	3	260	29.3	7.37	6.83	3	cytoplasm;cytosol	catalytic activity;metal ion binding	0.378
#VALUE!	P97384	Annexin A11 OS=Mus musculus OX=10090 GN=Anxa11 PE=1 SV=2	0	7.815	6	3	3	3	503	54	7.66	1.8	3	cytoplasm;cytoskeleton;cytosol;membrane;nucleus;vacuole	metal ion binding;protein binding;RNA binding	0.375
#VALUE!	P59383	Leucine-rich repeat neuronal protein 4 OS=Mus musculus OX=10090 GN=Lrrn4 PE=1 SV=2	0	16.381	6	4	6	4	733	80.4	6.79	11.4	4	membrane	protein binding	0.371
#VALUE!	Q9D832	DnaJ homolog subfamily B member 4 OS=Mus musculus OX=10090 GN=Dnajb4 PE=1 SV=1	0.001	5.085	5	1	1	1	337	37.8	8.59	2.44	1	cytoplasm;cytosol;membrane	enzyme regulator activity;protein binding	0.367
#VALUE!	Q91X77	Cytochrome P450 2C50 OS=Mus musculus OX=10090 GN=Cyp2c50 PE=1 SV=2	0	86.071	34	15	46	3	490	55.7	7.88	81.34	15	endoplasmic reticulum;membrane	catalytic activity;metal ion binding	0.362
#VALUE!	Q9Z2C6	Uroplakin-1b OS=Mus musculus OX=10090 GN=Upk1b PE=2 SV=3	0.003	2.394	3	1	1	1	260	29.7	5.82	0	1	membrane		0.358
#VALUE!	P08752	Guanine nucleotide-binding protein G(i) subunit alpha-2 OS=Mus musculus OX=10090 GN=Gnai2 PE=1 SV=5	0	45.138	23	6	12	5	355	40.5	5.45	25.21	6	cytoplasm;cytoskeleton;cytosol;membrane;nucleus	catalytic activity;metal ion binding;nucleotide binding;protein binding;signal transducer activity	0.354
#VALUE!	P01632	Ig kappa chain V-I region S107A OS=Mus musculus OX=10090 GN=Igkv7-33 PE=2 SV=1	0	10.442	23	2	4	2	114	12.7	8.98	10.68	2			0.352
#VALUE!	P97370	Sodium/potassium-transporting ATPase subunit beta-3 OS=Mus musculus OX=10090 GN=Atp1b3 PE=1 SV=1	0	14.063	14	3	6	3	278	31.8	8.51	13.3	3	cytoplasm;membrane	catalytic activity;enzyme regulator activity;protein binding;transporter activity	0.348
#VALUE!	S4R1W1	Glyceraldehyde-3-phosphate dehydrogenase OS=Mus musculus OX=10090 GN=Gm3839 PE=1 SV=1	0	248.384	57	16	289	1	333	35.8	8.03	809.03	16		catalytic activity;nucleotide binding	0.339
#VALUE!	P07310	Creatine kinase M-type OS=Mus musculus OX=10090 GN=Ckm PE=1 SV=1	0	55.336	34	11	30	11	381	43	7.06	74.54	11	cytoplasm	catalytic activity;nucleotide binding	0.339
#VALUE!	P23953	Carboxylesterase 1C OS=Mus musculus OX=10090 GN=Ces1c PE=1 SV=4	0	79.723	21	10	53	4	554	61	5.06	128.61	10	endoplasmic reticulum;organelle lumen	catalytic activity	0.338
#VALUE!	A0A0N4SVL8	Multimerin-1 OS=Mus musculus OX=10090 GN=Mmrn1 PE=1 SV=1	0	16.499	4	4	4	4	1209	135.8	7.69	8.45	4	extracellular	metal ion binding;protein binding	0.333
#VALUE!	Q9JMA7	Cytochrome P450 3A41 OS=Mus musculus OX=10090 GN=Cyp3a41a PE=1 SV=2	0	32.416	14	7	20	2	504	57.9	7.68	29.99	7	endoplasmic reticulum;membrane	catalytic activity;metal ion binding	0.332
#VALUE!	Q64523	Histone H2A type 2-C OS=Mus musculus OX=10090 GN=Hist2h2ac PE=1 SV=3	0	21.393	22	2	10	2	129	14	10.9	30.98	2	chromosome;nucleus	DNA binding;protein binding	0.33
#VALUE!	F6WMC0	NEDD8-conjugating enzyme Ubc12 (Fragment) OS=Mus musculus OX=10090 GN=Ube2m PE=1 SV=1	0.003	2.59	6	1	1	1	172	20	7.69	2.28	1		nucleotide binding	0.325
#VALUE!	P01791	Ig heavy chain V region HPCM6 OS=Mus musculus OX=10090 PE=1 SV=1	0	26.2	45	4	9	4	123	13.9	6.06	24.79	4			0.315
#VALUE!	D3YXF5	Complement component 7 OS=Mus musculus OX=10090 GN=C7 PE=1 SV=2	0	12.243	7	4	5	4	845	93.3	6.38	8.29	4		protein binding	0.313
#VALUE!	A0A2I7YS39	Serine endopeptidase OS=Crotalus lepidus OX=44709 PE=2 SV=1	0.003	2.531	3	1	1	1	260	28.5	8.41	1.64	1			0.312
#VALUE!	A0A0R4J0B0	Prominin-1 OS=Mus musculus OX=10090 GN=Prom1 PE=1 SV=1	0.019	1.423	1	1	1	1	809	90.5	6.7	1.6	1	cell surface;endoplasmic reticulum;membrane	protein binding	0.31
#VALUE!	E9PUM3	Alpha-1,4 glucan phosphorylase OS=Mus musculus OX=10090 GN=Pygm PE=1 SV=1	0	57.772	20	15	21	15	754	87.5	8.51	33.99	15		catalytic activity	0.309
#VALUE!	P21550	Beta-enolase OS=Mus musculus OX=10090 GN=Eno3 PE=1 SV=3	0	124.695	47	17	53	12	434	47	7.18	146.44	17	cytoplasm;cytosol;membrane	catalytic activity;metal ion binding;protein binding	0.307
#VALUE!	P11680	Properdin OS=Mus musculus OX=10090 GN=Cfp PE=2 SV=2	0	29.675	18	6	12	6	464	50.3	7.84	29.03	6	extracellular		0.306
#VALUE!	Q06770	Corticosteroid-binding globulin OS=Mus musculus OX=10090 GN=Serpina6 PE=1 SV=1	0	19.004	16	5	7	5	397	44.7	5.24	16.4	5	extracellular	enzyme regulator activity	0.305
#VALUE!	Q9EQI5	Chemokine (C-X-C motif) ligand 7, isoform CRA_b OS=Mus musculus OX=10090 GN=Ppbp PE=1 SV=1	0	9.216	19	2	5	2	113	12.2	8.72	12.25	2	extracellular	protein binding	0.305
#VALUE!	Q6QD59	Vesicle transport protein SEC20 OS=Mus musculus OX=10090 GN=Bnip1 PE=1 SV=1	0.001	3.184	4	1	1	1	228	26.2	8.75	2.09	1	cytoplasm;endoplasmic reticulum;Golgi;membrane;mitochondrion	protein binding	0.286
#VALUE!	C9E1R9	Zinc metalloproteinase/disintegrin VMP-II OS=Crotalus viridis viridis OX=8742 PE=2 SV=1	0	20.582	8	4	7	4	478	53.8	5.31	10.42	4	extracellular	catalytic activity;metal ion binding	0.284
#VALUE!	O70250	Phosphoglycerate mutase 2 OS=Mus musculus OX=10090 GN=Pgam2 PE=1 SV=3	0	16.223	17	4	8	3	253	28.8	8.5	14.7	4	cytosol;nucleus	catalytic activity;protein binding	0.28
1	Q06318	Uteroglobin OS=Mus musculus OX=10090 GN=Scgb1a1 PE=1 SV=1	0.008	1.931	8	1	2	1	96	10.5	6.49	0	1	cytoplasm;endoplasmic reticulum;extracellular	enzyme regulator activity	0.279
2	A0A1L1SUX8	Thy-1 membrane glycoprotein (Fragment) OS=Mus musculus OX=10090 GN=Thy1 PE=1 SV=1	0.001	4.161	8	1	3	1	125	14	9.22	7.64	1		protein binding	0.274
3	P18760	Cofilin-1 OS=Mus musculus OX=10090 GN=Cfl1 PE=1 SV=3	0	25.521	26	3	6	2	166	18.5	8.09	23.6	3	cytoplasm;cytoskeleton;cytosol;extracellular;membrane;nucleus	protein binding	0.263
4	Q60932	Voltage-dependent anion-selective channel protein 1 OS=Mus musculus OX=10090 GN=Vdac1 PE=1 SV=3	0	36.237	32	7	10	6	296	32.3	8.43	25.58	7	membrane;mitochondrion;nucleus	nucleotide binding;protein binding;transporter activity	0.254
5	O89020	Afamin OS=Mus musculus OX=10090 GN=Afm PE=1 SV=2	0	38.53	20	10	15	10	608	69.3	5.78	25.13	10	extracellular		0.251
6	T1E6W2	Kallikrein-CohLL-5 OS=Crotalus oreganus helleri OX=8741 PE=2 SV=1	0	12.439	15	4	9	2	259	28.4	7.77	9.57	4		catalytic activity	0.25
7	Q9JHU4	Cytoplasmic dynein 1 heavy chain 1 OS=Mus musculus OX=10090 GN=Dync1h1 PE=1 SV=2	0	11.582	1	3	3	3	4644	531.7	6.42	3.16	3	cytoplasm;cytoskeleton;membrane	catalytic activity;motor activity;nucleotide binding;protein binding;RNA binding	0.248
8	D3YYN7	Sodium/potassium-transporting ATPase subunit alpha OS=Mus musculus OX=10090 GN=Atp1a2 PE=1 SV=1	0	102.94	27	20	32	9	947	103.5	5.44	70.24	20	membrane	catalytic activity;metal ion binding;nucleotide binding;transporter activity	0.243
9	J3QMG3	Voltage-dependent anion-selective channel protein 3 OS=Mus musculus OX=10090 GN=Vdac3 PE=1 SV=1	0	7.074	11	3	4	2	284	30.8	8.79	3.51	3	membrane;mitochondrion	transporter activity	0.243
10	Q71QE8	Basic phospholipase A2 Cvv-N6 OS=Crotalus viridis viridis OX=8742 PE=1 SV=1	0	33.959	29	5	12	3	138	16	8.46	27.53	5	extracellular	catalytic activity;metal ion binding	0.241
11	O55143	Sarcoplasmic/endoplasmic reticulum calcium ATPase 2 OS=Mus musculus OX=10090 GN=Atp2a2 PE=1 SV=2	0	126.453	24	22	58	9	1044	114.8	5.34	123.41	22	cytoplasm;endoplasmic reticulum;membrane	catalytic activity;metal ion binding;nucleotide binding;protein binding;transporter activity	0.239
12	A0A0K8RTX6	mTERF domain containing 1 OS=Crotalus horridus OX=35024 PE=4 SV=1	0.012	1.709	3	1	1	1	410	47.7	7.99	1.75	1		DNA binding	0.231
13	P47757	F-actin-capping protein subunit beta OS=Mus musculus OX=10090 GN=Capzb PE=1 SV=3	0.001	5.624	9	2	3	2	277	31.3	5.74	1.71	2	cytoplasm;cytoskeleton;membrane	protein binding	0.23
14	Q8CIZ8	von Willebrand factor OS=Mus musculus OX=10090 GN=Vwf PE=1 SV=2	0	21.738	2	5	6	5	2813	309.1	5.5	4.56	5	cytoplasm;endoplasmic reticulum;extracellular	protein binding	0.229
15	A0A2I7YS13	Secretory phospholipase A2 OS=Crotalus scutulatus OX=8737 PE=2 SV=1	0	39.91	35	3	9	2	138	15.3	4.91	26.12	3			0.224
16	P05977	Myosin light chain 1/3, skeletal muscle isoform OS=Mus musculus OX=10090 GN=Myl1 PE=1 SV=2	0	14.668	20	3	4	3	188	20.6	5.03	7.03	3		metal ion binding	0.219
17	A0A1J0R080	Phospholipase A2, group IIG, basic-Pla2-gK49 OS=Crotalus atrox OX=8730 GN=Pla2g2gK PE=2 SV=1	0	50.272	55	7	36	7	137	15.6	8.24	67.68	7	extracellular	catalytic activity;metal ion binding	0.215
18	T1E6S9	Kallikrein-CohCI-4 OS=Crotalus oreganus helleri OX=8741 PE=2 SV=1	0	50.306	47	7	14	3	259	28.3	7.56	33.87	7		catalytic activity	0.193
19	T1E3Y5	Ecto-5'-nucleotidase OS=Crotalus horridus OX=35024 PE=2 SV=1	0	21.276	9	6	10	6	590	64.8	8.22	14.83	6	membrane	catalytic activity;metal ion binding;nucleotide binding	0.191
20	P11589	Major urinary protein 2 OS=Mus musculus OX=10090 GN=Mup2 PE=1 SV=1	0	17.113	26	4	7	4	180	20.7	5.11	14.43	4	cytosol;extracellular;nucleus	catalytic activity;receptor activity;signal transducer activity;transporter activity	0.188
21	A0A1B0GSR9	L-lactate dehydrogenase OS=Mus musculus OX=10090 GN=Ldha PE=1 SV=1	0	18.111	17	5	9	4	315	34.6	8.56	15.62	5	cytoplasm	catalytic activity	0.183
22	P0CV89	Phospholipase A2 (Fragments) OS=Crotalus atrox OX=8730 PE=1 SV=1	0	21.834	44	3	14	1	61	7.4	8.31	25.44	3	extracellular	catalytic activity;metal ion binding	0.178
23	P17742	Peptidyl-prolyl cis-trans isomerase A OS=Mus musculus OX=10090 GN=Ppia PE=1 SV=2	0	14.593	20	3	7	3	164	18	7.9	3.57	3	cytoplasm;cytosol;extracellular;membrane;nucleus	catalytic activity;protein binding;RNA binding	0.175
24	Q6XVG2	Cytochrome P450 2C54 OS=Mus musculus OX=10090 GN=Cyp2c54 PE=1 SV=1	0	95.76	30	13	47	4	490	55.8	7.47	85.65	13	endoplasmic reticulum;membrane	catalytic activity;metal ion binding	0.171
25	Q8QHK2	Snake venom serine protease catroxase-2 OS=Crotalus atrox OX=8730 PE=1 SV=1	0	11.826	19	4	7	2	258	27.9	5.81	10.41	4	extracellular	catalytic activity	0.165
26	A0A140LJD2	Protein TANC2 (Fragment) OS=Mus musculus OX=10090 GN=Tanc2 PE=1 SV=1	0.012	1.67	5	1	5	1	152	16.4	5.17	5.12	1			0.165
27	F2Q6E8	Cysteine-rich seceretory protein Ch-CRPIa (Fragment) OS=Crotalus horridus OX=35024 PE=2 SV=1	0	36.75	31	6	9	1	221	24.7	7.64	20.9	6	extracellular		0.15
28	Q9EQK5	Major vault protein OS=Mus musculus OX=10090 GN=Mvp PE=1 SV=4	0	26.503	9	7	10	7	861	95.9	5.59	20.97	7	cytoplasm;cytoskeleton;cytosol;membrane;nucleus	protein binding	0.148
29	P09055	Integrin beta-1 OS=Mus musculus OX=10090 GN=Itgb1 PE=1 SV=1	0	16.562	8	5	5	5	798	88.2	5.94	9.09	5	cell surface;cytoplasm;endosome;membrane	metal ion binding;protein binding;receptor activity	0.143
30	J3RY45	C-type lectin 18 OS=Crotalus adamanteus OX=8729 PE=2 SV=1	0	15.454	18	2	3	1	151	16.8	6.05	6.76	2			0.143
31	A0A0K8S030	Metalloproteinase (Type II) 4a OS=Crotalus horridus OX=35024 PE=3 SV=1	0	95.324	15	5	20	1	478	53.6	6.1	57.36	5		catalytic activity;metal ion binding	0.137
32	P48962	ADP/ATP translocase 1 OS=Mus musculus OX=10090 GN=Slc25a4 PE=1 SV=4	0	19.747	20	6	8	3	298	32.9	9.72	12.17	6	membrane;mitochondrion;nucleus	protein binding;transporter activity	0.131
33	P04247	Myoglobin OS=Mus musculus OX=10090 GN=Mb PE=1 SV=3	0	35.536	21	2	5	2	154	17.1	7.62	21.08	2		metal ion binding;transporter activity	0.13
34	O09165	Calsequestrin-1 OS=Mus musculus OX=10090 GN=Casq1 PE=1 SV=3	0	14.29	9	3	9	3	405	46.3	4.12	22.33	3	cytoplasm;endoplasmic reticulum;Golgi;membrane;mitochondrion;organelle lumen	metal ion binding;protein binding	0.13
35	Q99LF4	tRNA-splicing ligase RtcB homolog OS=Mus musculus OX=10090 GN=Rtcb PE=1 SV=1	0.001	6.026	5	2	2	2	505	55.2	7.23	4.22	2	cytoplasm;cytosol;membrane;nucleus	catalytic activity;metal ion binding;nucleotide binding;protein binding;RNA binding	0.13
36	Q64475	Histone H2B type 1-B OS=Mus musculus OX=10090 GN=Hist1h2bb PE=1 SV=3	0	16.183	19	2	6	2	126	13.9	10.32	17.98	2	chromosome;cytosol;nucleus	DNA binding;protein binding	0.128
37	Q8R429	Sarcoplasmic/endoplasmic reticulum calcium ATPase 1 OS=Mus musculus OX=10090 GN=Atp2a1 PE=1 SV=1	0	393.528	45	36	160	23	994	109.4	5.22	446.83	36	endoplasmic reticulum;membrane;mitochondrion	catalytic activity;metal ion binding;nucleotide binding;protein binding;transporter activity	0.122
38	A0A2I7YS63	Serine endopeptidase OS=Crotalus lepidus OX=44709 PE=2 SV=1	0	40.44	20	3	8	1	263	29.1	5.82	17.38	3			0.117
39	Q02013	Aquaporin-1 OS=Mus musculus OX=10090 GN=Aqp1 PE=1 SV=3	0	17.696	14	3	5	3	269	28.8	7.43	18.43	3	cytoplasm;membrane;nucleus	protein binding;transporter activity	0.115
40	P0CJ34	Bradykinin inhibitor peptide OS=Crotalus atrox OX=8730 PE=1 SV=1	0.001	3.762	100	1	4	1	11	1.1	6.24	6.82	1	extracellular		0.108
41	Q9R0Y5	Adenylate kinase isoenzyme 1 OS=Mus musculus OX=10090 GN=Ak1 PE=1 SV=1	0	29.682	33	4	11	4	194	21.5	5.81	17.15	4	cytoplasm;cytosol;membrane	catalytic activity;nucleotide binding	0.103
42	J3S829	Zinc metalloproteinase-disintegrin-like 2a OS=Crotalus adamanteus OX=8729 PE=1 SV=1	0	26.11	5	2	3	2	612	67.9	5.82	14.25	2	extracellular	catalytic activity;metal ion binding	0.092
43	Q5SX39	Myosin-4 OS=Mus musculus OX=10090 GN=Myh4 PE=2 SV=1	0	40.874	6	9	11	9	1939	222.7	5.74	25.43	9	cytoplasm;cytosol	catalytic activity;motor activity;nucleotide binding;protein binding;RNA binding	0.088
44	Q91401	Snake venom metalloproteinase atroxase OS=Crotalus atrox OX=8730 PE=1 SV=2	0	34.12	22	5	30	5	203	23.2	7.23	53.27	5	extracellular	catalytic activity;metal ion binding	0.087
45	A0A2I7YS20	Serine endopeptidase OS=Crotalus atrox OX=8730 PE=2 SV=1	0	44.534	50	7	14	6	267	29	5.63	31.51	7			0.084
46	J3S8Z7	Kinectin-like OS=Crotalus adamanteus OX=8729 PE=2 SV=1	0.012	1.712	1	1	11	1	1289	148.1	5.67	12.45	1	membrane	protein binding;transporter activity	0.078
47	Q7ZT99	Cysteine-rich venom protein catrin OS=Crotalus atrox OX=8730 PE=1 SV=1	0	68.915	43	8	12	3	240	26.6	8.06	36.25	8	extracellular		0.076
48	A0A0F7Z0X7	Cadam10_LAAO-1 OS=Crotalus adamanteus OX=8729 PE=2 SV=1	0	76.866	24	11	27	3	516	58.7	7.93	80.26	11	extracellular	catalytic activity;nucleotide binding	0.072
49	Q6P8J7	Creatine kinase S-type, mitochondrial OS=Mus musculus OX=10090 GN=Ckmt2 PE=1 SV=1	0	17.061	11	4	5	4	419	47.4	8.4	4.96	4	membrane;mitochondrion	catalytic activity;nucleotide binding	0.07
50	P26645	Myristoylated alanine-rich C-kinase substrate OS=Mus musculus OX=10090 GN=Marcks PE=1 SV=2	0	43.456	35	6	12	6	309	29.6	4.34	26.86	6	cytoplasm;cytoskeleton;membrane;nucleus	protein binding	0.067
51	Q7LZF5	Thrombin-like enzyme catroxobin-1 (Fragments) OS=Crotalus atrox OX=8730 PE=1 SV=1	0	14.295	17	1	7	1	75	7.6	4.13	12.56	1	extracellular	catalytic activity	0.066
52	A0A1W7RB98	Cadam10_MYO-2 OS=Crotalus adamanteus OX=8729 PE=4 SV=1	0.001	5.354	24	2	7	2	63	7.2	8.51	9.92	2	extracellular		0.059
53	Q6P6L5	Myosin-binding protein C, slow-type OS=Mus musculus OX=10090 GN=Mybpc1 PE=1 SV=1	0	25.393	7	8	8	8	1124	126.1	5.95	10.25	8	cytoskeleton	protein binding;structural molecule activity	0.058
54	Q90282	Zinc metalloproteinase-disintegrin-like VAP2B OS=Crotalus atrox OX=8730 PE=1 SV=1	0	162.447	23	12	67	2	609	68.2	5.16	189.74	12	extracellular	catalytic activity;metal ion binding	0.054
55	F8S106	Metalloproteinase 5 OS=Crotalus adamanteus OX=8729 PE=2 SV=1	0	67.666	18	9	14	8	610	68	6.23	38.96	9		catalytic activity;metal ion binding	0.046
56	A0A2I7YS26	Serine endopeptidase OS=Crotalus atrox OX=8730 PE=2 SV=1	0	51.448	28	5	13	4	258	28.1	5.77	27.61	5			0.044
57	P0C7X6	Disintegrin horrdistatin-2 OS=Crotalus horridus OX=35024 PE=1 SV=1	0	41.247	76	3	6	3	71	7.4	5.01	26.53	3	extracellular		0.024
58	P32848	Parvalbumin alpha OS=Mus musculus OX=10090 GN=Pvalb PE=1 SV=3	0	16.459	45	4	8	4	110	11.9	5.19	12.44	4	cytoplasm;nucleus	metal ion binding;protein binding	0.014
59	T1E6U1	SVMP-CohPH-3 OS=Crotalus oreganus helleri OX=8741 PE=2 SV=1	0	163.88	32	12	65	2	444	49.6	5.3	183.51	12		catalytic activity;metal ion binding	0.01
60	A0A0R4J0I1	MCG1051009 OS=Mus musculus OX=10090 GN=Serpina3k PE=1 SV=1	0	152.377	30	11	132	1	418	46.6	5.16	473.6	11	extracellular	enzyme regulator activity;protein binding	0.01
61	P34182	Zinc metalloproteinase/disintegrin OS=Crotalus atrox OX=8730 PE=1 SV=1	0	112.067	15	6	26	3	478	53.6	5.6	79.99	6	extracellular	catalytic activity;metal ion binding	0.01
62	Q2QA03	Metalloproteinase P-II OS=Crotalus durissus durissus OX=31150 PE=2 SV=1	0	76.717	14	4	15	2	478	53.4	5.45	42.59	4		catalytic activity;metal ion binding	0.01
63	P62631	Elongation factor 1-alpha 2 OS=Mus musculus OX=10090 GN=Eef1a2 PE=1 SV=1	0	45.863	17	7	32	2	463	50.4	9.03	68.11	7	cytoplasm;nucleus	catalytic activity;nucleotide binding;protein binding;RNA binding	0.01
64	P68254	14-3-3 protein theta OS=Mus musculus OX=10090 GN=Ywhaq PE=1 SV=1	0	38.773	29	6	21	3	245	27.8	4.78	37.43	6	cytoplasm;cytoskeleton;cytosol;Golgi;membrane	catalytic activity;DNA binding;protein binding	0.01
65	Q9QUM0	Integrin alpha-IIb OS=Mus musculus OX=10090 GN=Itga2b PE=1 SV=2	0	38.63	10	6	9	6	1033	112.6	5.76	26.95	6	cell surface;membrane	metal ion binding;protein binding	0.01
66	P47857	ATP-dependent 6-phosphofructokinase, muscle type OS=Mus musculus OX=10090 GN=Pfkm PE=1 SV=3	0	37.645	12	8	11	8	780	85.2	8	22.04	8	cytoplasm;cytosol;membrane;nucleus	catalytic activity;metal ion binding;nucleotide binding;protein binding	0.01
67	Q9JJN5	Carboxypeptidase N catalytic chain OS=Mus musculus OX=10090 GN=Cpn1 PE=1 SV=1	0	33.475	12	4	8	4	457	51.8	8.28	19.82	4	extracellular;Golgi	catalytic activity;metal ion binding	0.01
68	Q7TQ48	Sarcalumenin OS=Mus musculus OX=10090 GN=Srl PE=1 SV=1	0	33.363	9	7	14	7	910	99.1	4.46	31.25	7	endoplasmic reticulum;organelle lumen	nucleotide binding	0.01
69	P01865	Ig gamma-2A chain C region, membrane-bound form OS=Mus musculus OX=10090 GN=Igh-1a PE=1 SV=3	0	26.933	16	3	6	3	398	43.9	6.29	17.95	3	cytosol;endosome;membrane	protein binding	0.01
70	K9J7B2	UDP-glucuronosyltransferase OS=Mus musculus OX=10090 GN=Ugt1a6b PE=1 SV=1	0	26.045	12	6	32	2	531	60.5	8.69	61.77	6	endoplasmic reticulum;membrane	catalytic activity;protein binding	0.01
71	P23927	Alpha-crystallin B chain OS=Mus musculus OX=10090 GN=Cryab PE=1 SV=2	0	21.455	34	4	5	4	175	20.1	7.33	7.32	4	cell surface;cytoplasm;cytoskeleton;cytosol;Golgi;membrane;mitochondrion;nucleus	metal ion binding;protein binding;structural molecule activity	0.01
72	Q61753	D-3-phosphoglycerate dehydrogenase OS=Mus musculus OX=10090 GN=Phgdh PE=1 SV=3	0	21.258	13	6	7	6	533	56.5	6.54	14.98	6		catalytic activity;nucleotide binding	0.01
73	P15392	Cytochrome P450 2A4 OS=Mus musculus OX=10090 GN=Cyp2a4 PE=2 SV=3	0	19.899	11	5	11	1	494	56.7	9.11	24.74	5	endoplasmic reticulum;membrane	catalytic activity;metal ion binding;protein binding	0.01
74	A0A0K8RYV6	C-type lectin 11b OS=Crotalus horridus OX=35024 PE=4 SV=1	0	19.246	20	2	5	1	151	16.8	5.29	17.41	2			0.01
75	Q9DB05	Alpha-soluble NSF attachment protein OS=Mus musculus OX=10090 GN=Napa PE=1 SV=1	0	17.501	21	5	6	5	295	33.2	5.45	9.32	5	membrane	protein binding	0.01
76	Q8VCR8	Myosin light chain kinase 2, skeletal/cardiac muscle OS=Mus musculus OX=10090 GN=Mylk2 PE=1 SV=2	0	16.607	8	3	4	3	613	65.9	5.67	10.93	3	cytoplasm;nucleus	catalytic activity;nucleotide binding;protein binding	0.01
77	Q8R0Z6	Angiopoietin-related protein 6 OS=Mus musculus OX=10090 GN=Angptl6 PE=2 SV=1	0	16.57	9	3	3	3	457	51.1	9	9.04	3	extracellular		0.01
78	A0A1W7RBC3	Cadam10_CTL-11 OS=Crotalus adamanteus OX=8729 PE=4 SV=1	0	16.143	14	2	3	2	153	17.4	6.07	4.98	2			0.01
79	P07744	Keratin, type II cytoskeletal 4 OS=Mus musculus OX=10090 GN=Krt4 PE=1 SV=2	0	15.038	8	5	24	2	525	56.2	8.15	39.83	5	cell surface;cytoskeleton;nucleus	catalytic activity;motor activity;protein binding;structural molecule activity	0.01
80	T1E6V6	NGF-CohLL-2 OS=Crotalus oreganus helleri OX=8741 PE=2 SV=1	0	14.439	17	4	4	4	241	27.2	8.53	8.44	4		protein binding	0.01
81	P62806	Histone H4 OS=Mus musculus OX=10090 GN=Hist1h4a PE=1 SV=2	0	12.36	19	2	6	2	103	11.4	11.36	9.94	2	chromosome;membrane;nucleus	DNA binding;protein binding;RNA binding	0.01
82	A0A2R8VI30	Leukocyte surface antigen CD47 OS=Mus musculus OX=10090 GN=Cd47 PE=1 SV=1	0	12.154	14	3	5	3	267	29.3	8.22	11.28	3			0.01
83	Q99JC1	Ig lambda-2 chain C region (Fragment) OS=Mus musculus OX=10090 GN=Iglc2 PE=1 SV=1	0	12.007	49	3	4	3	105	11.3	6.27	8.29	3		protein binding	0.01
84	A2AJ28	Chloride intracellular channel protein OS=Mus musculus OX=10090 GN=Clic3 PE=1 SV=1	0	11.901	15	2	2	2	235	26.6	6.28	5.04	2	cytoplasm;membrane;nucleus	protein binding;transporter activity	0.01
85	T1DJT5	Ectonucleotide pyrophosphatase/phosphodiesterase family member 3-like protein OS=Crotalus horridus OX=35024 PE=2 SV=1	0	11.645	6	4	4	4	827	93.7	8.07	4.98	4		catalytic activity;metal ion binding;receptor activity	0.01
86	Q9CQA3	Succinate dehydrogenase [ubiquinone] iron-sulfur subunit, mitochondrial OS=Mus musculus OX=10090 GN=Sdhb PE=1 SV=1	0	11.122	12	3	3	3	282	31.8	8.68	5.65	3	membrane;mitochondrion	catalytic activity;metal ion binding	0.01
87	A0A0K8RZ12	Metalloproteinase (Type II) 1 OS=Crotalus horridus OX=35024 PE=4 SV=1	0	10.6	4	1	1	1	485	54.6	6.13	4.38	1		catalytic activity;metal ion binding	0.01
88	O08553	Dihydropyrimidinase-related protein 2 OS=Mus musculus OX=10090 GN=Dpysl2 PE=1 SV=2	0	10.572	5	2	2	2	572	62.2	6.38	6.3	2	cytoplasm;cytoskeleton;cytosol;membrane;mitochondrion	catalytic activity;protein binding	0.01
89	Q61599	Rho GDP-dissociation inhibitor 2 OS=Mus musculus OX=10090 GN=Arhgdib PE=1 SV=3	0	10.138	23	2	2	2	200	22.8	5.11	5.51	2	cytoplasm;cytosol;membrane	catalytic activity;enzyme regulator activity;protein binding	0.01
90	Q8R3G9	Tetraspanin-8 OS=Mus musculus OX=10090 GN=Tspan8 PE=1 SV=1	0	9.95	9	1	1	1	235	25.6	5.16	4.36	1	cell surface;membrane	protein binding	0.01
91	Q5XKE0	Myosin-binding protein C, fast-type OS=Mus musculus OX=10090 GN=Mybpc2 PE=1 SV=1	0	9.908	2	2	2	2	1136	127.3	6.35	5.36	2	cytoskeleton	protein binding;structural molecule activity	0.01
92	C0HK18	Thrombin-like enzyme collinein-4 (Fragments) OS=Crotalus durissus collilineatus OX=221569 PE=1 SV=1	0	9.7	34	2	4	1	64	7.1	6.1	11.39	2	extracellular	catalytic activity	0.01
93	O70622	Reticulon-2 OS=Mus musculus OX=10090 GN=Rtn2 PE=1 SV=1	0	9.633	4	1	1	1	471	51.3	4.88	4.1	1	endoplasmic reticulum;membrane		0.01
94	P47199	Quinone oxidoreductase OS=Mus musculus OX=10090 GN=Cryz PE=1 SV=1	0	8.792	7	2	2	2	331	35.2	8.07	4.94	2	cytoplasm;cytosol	catalytic activity;metal ion binding;nucleotide binding;RNA binding	0.01
95	Q61469	Phospholipid phosphatase 1 OS=Mus musculus OX=10090 GN=Plpp1 PE=1 SV=1	0	8.701	5	1	3	1	283	31.9	7.02	2.42	1	membrane	catalytic activity	0.01
96	P21981	Protein-glutamine gamma-glutamyltransferase 2 OS=Mus musculus OX=10090 GN=Tgm2 PE=1 SV=4	0	8.671	3	2	3	2	686	77	5.1	8.98	2	cytoplasm;cytosol;endoplasmic reticulum;membrane;mitochondrion	catalytic activity;metal ion binding;nucleotide binding;protein binding	0.01
97	P60766	Cell division control protein 42 homolog OS=Mus musculus OX=10090 GN=Cdc42 PE=1 SV=2	0	7.868	23	3	5	2	191	21.2	6.55	9.22	3	cytoplasm;cytoskeleton;cytosol;membrane;vacuole	catalytic activity;nucleotide binding;protein binding	0.01
98	A0A075B6A7	Immunoglobulin heavy variable 2-6 (Fragment) OS=Mus musculus OX=10090 GN=Ighv2-6 PE=4 SV=1	0	7.531	14	1	2	1	116	12.6	8.48	8.05	1		protein binding	0.01
99	P35278	Ras-related protein Rab-5C OS=Mus musculus OX=10090 GN=Rab5c PE=1 SV=2	0	7.316	11	2	2	2	216	23.4	8.41	4.5	2	endosome;membrane	catalytic activity;nucleotide binding;protein binding	0.01
100	T1E7L4	Lectin_alpha-CohLL-3 OS=Crotalus oreganus helleri OX=8741 PE=2 SV=1	0	7.02	9	1	1	1	158	18.4	7.61	3.85	1			0.01
101	P70663	SPARC-like protein 1 OS=Mus musculus OX=10090 GN=Sparcl1 PE=1 SV=3	0	6.817	4	2	2	2	650	72.2	4.6	1.69	2	extracellular	metal ion binding;protein binding	0.01
102	D3Z1S8	40S ribosomal protein S5 (Fragment) OS=Mus musculus OX=10090 GN=Rps5 PE=1 SV=1	0	6.759	8	1	1	1	189	21.1	9.52	2.73	1	ribosome	RNA binding;structural molecule activity	0.01
103	P14220	Glycophorin-A OS=Mus musculus OX=10090 GN=Gypa PE=1 SV=2	0.001	6.218	18	1	2	1	168	17.7	5.1	6.27	1	membrane	protein binding	0.01
104	D3Z223	Phosphoglycerate mutase (Fragment) OS=Mus musculus OX=10090 GN=Bpgm PE=1 SV=1	0.001	6.158	7	1	2	1	166	19.8	6.87	2.45	1		catalytic activity	0.01
105	P00405	Cytochrome c oxidase subunit 2 OS=Mus musculus OX=10090 GN=Mtco2 PE=1 SV=1	0.001	5.983	15	3	4	3	227	26	4.73	1.87	3	membrane;mitochondrion	catalytic activity;metal ion binding;transporter activity	0.01
106	Q64514	Tripeptidyl-peptidase 2 OS=Mus musculus OX=10090 GN=Tpp2 PE=1 SV=3	0.001	5.868	2	2	2	2	1262	139.8	6.58	1.84	2	cytoplasm;cytosol;nucleus	catalytic activity;protein binding	0.01
107	A0A0F7Z3A7	Cadam10_Vespryn-1 OS=Crotalus adamanteus OX=8729 PE=2 SV=1	0.001	5.773	10	2	3	2	222	24.7	9.38	7.29	2	extracellular	protein binding	0.01
108	A0A140LHR4	Serpin H1 (Fragment) OS=Mus musculus OX=10090 GN=Serpinh1 PE=1 SV=1	0.001	5.491	7	1	1	1	203	21.6	8.75	2.64	1	cytoplasm;endoplasmic reticulum	enzyme regulator activity;protein binding	0.01
109	Q1XH17	Tripartite motif-containing protein 72 OS=Mus musculus OX=10090 GN=Trim72 PE=1 SV=1	0.001	5.429	5	2	3	2	477	52.8	6.42	1.86	2	membrane	catalytic activity;metal ion binding;protein binding	0.01
110	P11404	Fatty acid-binding protein, heart OS=Mus musculus OX=10090 GN=Fabp3 PE=1 SV=5	0.001	5.18	12	2	4	2	133	14.8	6.57	5.26	2	cytoplasm;cytosol	protein binding;transporter activity	0.01
111	Q8K274	Ketosamine-3-kinase OS=Mus musculus OX=10090 GN=Fn3krp PE=1 SV=2	0.001	4.668	6	1	2	1	309	34.4	7.87	2.1	1		catalytic activity;enzyme regulator activity	0.01
112	A0A0K8RYZ2	C-type lectin 19b OS=Crotalus horridus OX=35024 PE=4 SV=1	0.001	4.623	10	2	2	2	157	17.9	5.15	2.16	2			0.01
113	E9Q4M2	Hormone-sensitive lipase OS=Mus musculus OX=10090 GN=Lipe PE=1 SV=1	0.001	4.595	2	2	3	2	1072	117.2	6.83	4.25	2	cytoplasm;cytosol;membrane;mitochondrion;nucleus	catalytic activity;protein binding;RNA binding	0.01
114	Q9JHK5	Pleckstrin OS=Mus musculus OX=10090 GN=Plek PE=1 SV=1	0.001	4.525	4	1	1	1	350	39.9	8.34	2.64	1	cytoplasm;membrane	protein binding	0.01
115	H3BKL6	Melanoma inhibitory activity protein 2 OS=Mus musculus OX=10090 GN=Mia2 PE=1 SV=1	0.001	4.476	2	1	1	1	701	79.3	5.21	2.44	1	membrane		0.01
116	Q64314	Hematopoietic progenitor cell antigen CD34 OS=Mus musculus OX=10090 GN=Cd34 PE=1 SV=1	0.001	4.068	3	1	2	1	382	41	5.3	4.49	1	cell surface;cytoplasm;extracellular;membrane;vacuole	protein binding	0.01
117	Q920L1	Acyl-CoA (8-3)-desaturase OS=Mus musculus OX=10090 GN=Fads1 PE=1 SV=1	0.001	3.646	4	2	3	2	447	52.3	9.29	0	2	endoplasmic reticulum;membrane;mitochondrion;nucleus	catalytic activity	0.01
118	Q9CVB6	Actin-related protein 2/3 complex subunit 2 OS=Mus musculus OX=10090 GN=Arpc2 PE=1 SV=3	0.001	3.466	3	1	1	1	300	34.3	7.36	1.83	1	cell surface;cytoplasm;cytoskeleton;endosome;membrane	protein binding;structural molecule activity	0.01
119	J3S9D2	UV excision repair RAD23 A-like protein OS=Crotalus adamanteus OX=8729 PE=2 SV=1	0.001	3.056	5	1	1	1	360	39.4	4.49	0	1	nucleus	DNA binding;protein binding	0.01
120	P08207	Protein S100-A10 OS=Mus musculus OX=10090 GN=S100a10 PE=1 SV=2	0.003	2.68	10	1	2	1	97	11.2	6.77	1.75	1	endoplasmic reticulum;extracellular;membrane	metal ion binding;protein binding	0.01
121	Q3B7Z2	Oxysterol-binding protein 1 OS=Mus musculus OX=10090 GN=Osbp PE=1 SV=3	0.007	2.193	1	1	1	1	805	88.7	7.2	0	1	cytoplasm;cytosol;endoplasmic reticulum;Golgi;membrane;nucleus	protein binding;transporter activity	0.01
122	Q99MA9	Homeobox protein Nkx-6.1 OS=Mus musculus OX=10090 GN=Nkx6-1 PE=1 SV=1	0.009	1.833	5	1	1	1	365	37.7	9.45	2.63	1	cytosol;nucleus	DNA binding	0.01
123	Q7TMY4	THO complex subunit 7 homolog OS=Mus musculus OX=10090 GN=Thoc7 PE=1 SV=2	0.019	1.395	4	1	2	1	204	23.7	5.67	0	1	cytoplasm;cytosol;nucleus	protein binding;RNA binding	0.01
124	F7BJH9	Predicted gene 21970 (Fragment) OS=Mus musculus OX=10090 GN=Gm21970 PE=4 SV=1	0.019	1.356	5	1	1	1	134	14.9	6.54	0	1		protein binding	0.01
125
126
127
128
129
130
131
132
133
134
135
136
137
138
139
140
141
142
143
144
145
146
147
148
149
150
151
152
153
154
155
156
157
158
159
160
161
162
163
164
165
166
167
168
169
170
171
172
173
174
175
176
177
178
179
180
181
182
183
184
185
186
187
188
189
190
191
192
193
194
195
196
197
198
199
200
201
202
203
204
205
206
207
208
209
210
211
212
213
214
215
216
217
218
219
220
221
222
223
224
225
226
227
228
229
230
231
232
233
234
235
236
237
238
239
240
241
242
243
244
245
246
247
248
249
250
251
252
253
254
255
256
257
258
259
260
261
262
263
264
265
266
267
268
269
270
271
272
273
274
275
276
277
278
279
280
281
282
283
284
285
286
287
288
289
290
291
292
293
294
295
296
297
298
299
300
301
302
303
304
305
306
307
308
309
310
311
312
313
314
315
316
317
318
319
320
321
322
323
324
325
326
327
328
329
330
331
332
333
334
335
336
337
338
339
340
341
342
343
344
345
346
347
348
349
350
351
352
353
354
355
356
357
358
359
360
361
362
363
364
365
366
367
368
369
370
371
372
373
374
375
376
377
378
379
380
381
382
383
384
385
386
387
388
389
390
391
392
393
394
395
396
397
398
399
400
401
402
403
404
405
406
407
408
409
410
411
412
413
414
415
416
417
418
419
420
421
422
423
424
425
426
427
428
429
430
431
432
433
434
435
436
437
438
439
440
441
442
443
444
445
446
447
448
449
450
451
452
453
454
455
456
457
458
